# Supplementary material for: Genomic architecture of sickle cell disease in West African children
Source: Front Genet. 2014 Feb 14;5:26. doi: 10.3389/fgene.2014.00026 (PMC3924578; doi:10.3389/fgene.2014.00026)
Supplement: Supplementary file 2 [file DataSheet2.XLS]

## Sheet: Discovery_Ancova_EvsFUvsCtls
PROBE_ID	ILMN_GENE	CHROMOSOME	PrF_T3_EvsFU	PrF_T3_Sexe	PrF_T3_RBC	PrF_T3_WBC	Diff of EvsFU = (C)-(E)	Diff of EvsFU = (C)-(FU)	Diff of EvsFU = (E)-(FU)	p-Value for Diff of EvsFU = (C)-(E)	p-Value for Diff of EvsFU = (C)-(FU)	p-Value for Diff of EvsFU = (E)-(FU)	Adjusted p-Value for Diff of EvsFU = (C)-(E)	Adjusted p-Value for Diff of EvsFU = (C)-(FU)	Adjusted p-Value for Diff of EvsFU = (E)-(FU)	Sig Index for Diff of EvsFU = (C)-(E)	Sig Index for Diff of EvsFU = (C)-(FU)	Sig Index for Diff of EvsFU = (E)-(FU)
ILMN_1343295	GAPDH	12	0.0002	0.1533	0.0004	<.0001	0.285787	0.381451	0.095665	0.0007	<.0001	0.1527	0.004789	0.000579	0.302841	1	1	0
ILMN_1651228	RPS28	19	<.0001	0.4241	0.0051	0.0321	0.513901	0.105033	-0.40887	<.0001	0.3858	<.0001	7.54e-05	0.567048	8.7e-05	1	0	1
ILMN_1651229	IPO13	1	<.0001	0.935	0.4465	0.0431	-0.05705	0.161626	0.218676	0.2079	0.0016	<.0001	0.375494	0.00907	3.894e-07	0	1	1
ILMN_1651254	LPP	3	<.0001	0.1997	0.6996	0.215	0.06544	-0.21909	-0.28453	0.41	0.014	<.0001	0.589185	0.051273	0.000188	0	0	1
ILMN_1651259	FLJ36848	2	0.0001	0.9475	0.587	0.1075	0.17935	0.100898	-0.07845	<.0001	0.0338	0.0223	0.000432	0.101067	0.07348	1	0	0
ILMN_1651262	HNRNPAB	5	<.0001	0.5656	0.0001	0.0037	0.27011	0.555701	0.285591	0.0017	<.0001	<.0001	0.009572	6.655e-07	0.000475	1	1	1
ILMN_1651279	LOC645349	1	<.0001	0.0647	0.1731	0.6522	-0.468	-0.50476	-0.03675	<.0001	<.0001	0.6517	8.922e-05	0.000171	0.785988	1	1	0
ILMN_1651347	SERTAD2	2	<.0001	0.3518	0.8216	0.5517	0.335032	0.137873	-0.19716	<.0001	0.0951	0.0011	0.000152	0.217036	0.00676	1	0	1
ILMN_1651358	HBE1	11	<.0001	0.8748	0.0316	0.372	-1.77874	-2.02574	-0.247	<.0001	<.0001	0.171	4.17e-11	1.57e-11	0.327751	1	1	0
ILMN_1651373	RHD	1	<.0001	0.5062	<.0001	0.1879	-0.99802	-1.00922	-0.0112	<.0001	<.0001	0.9415	1.031e-05	6.4e-05	0.968539	1	1	0
ILMN_1651378	AUP1	2	0.004	0.837	0.9509	0.7972	-0.11736	-0.19687	-0.07951	0.0267	0.0009	0.0606	0.084335	0.00596	0.156397	0	1	0
ILMN_1651385	MFN2	1	<.0001	0.2016	<.0001	0.1969	-0.7605	-0.48841	0.272092	<.0001	0.0027	0.0197	9.218e-06	0.014018	0.066833	1	0	0
ILMN_1651403	LOC642161		<.0001	0.082	0.001	0.2756	0.306383	0.440173	0.13379	0.0005	<.0001	0.0563	0.003745	0.000133	0.147899	1	1	0
ILMN_1651405	BRD9	5	0.0018	0.0505	0.0781	0.1988	0.204495	0.201098	-0.0034	0.0005	0.0021	0.9417	0.003786	0.011532	0.968673	1	0	0
ILMN_1651438	ZFPM1	16	<.0001	0.301	0.4862	0.1888	-0.36609	-0.19713	0.168963	<.0001	0.0144	0.0038	1.8e-05	0.052483	0.018333	1	0	0
ILMN_1651486	COX11P	6	0.0004	0.0022	0.1026	0.255	0.115082	0.044311	-0.07077	0.0005	0.2154	0.0067	0.003299	0.384942	0.028954	1	0	0
ILMN_1651499	ERGIC1	5	0.0037	0.5637	0.8219	0.0846	-0.1995	-0.3073	-0.10781	0.0148	0.0008	0.0988	0.053651	0.005367	0.222986	0	1	0
ILMN_1651506	NCOA6IP	8	0.0003	0.8181	0.0347	0.5472	0.191351	0.142848	-0.0485	<.0001	0.0064	0.1948	0.000628	0.027878	0.358932	1	0	0
ILMN_1651574	AQP3	9	0.0023	0.1965	0.2786	0.6873	0.106256	0.219212	0.112955	0.0651	0.0007	0.0152	0.164662	0.004891	0.054784	0	1	0
ILMN_1651606	LOC653210	X	0.0001	0.0036	0.0274	0.3225	-0.58304	-0.6371	-0.05406	<.0001	0.0001	0.6427	0.000757	0.001085	0.779502	1	1	0
ILMN_1651680	LOC649150		0.0023	0.7315	0.0026	0.1622	0.092167	0.191799	0.099632	0.0679	0.0008	0.0143	0.169713	0.004973	0.052167	0	1	0
ILMN_1651684	KIAA0586	14	<.0001	0.1332	0.8382	0.9985	0.257602	0.216078	-0.04152	<.0001	0.0001	0.2901	9.258e-06	0.000977	0.470065	1	1	0
ILMN_1651690	PGBD4	15	0.0066	0.8214	0.003	0.3632	0.077225	0.115721	0.038496	0.0181	0.0016	0.1396	0.062686	0.009112	0.284554	0	1	0
ILMN_1651692	STK10	5	<.0001	0.5957	0.3003	0.0357	-0.16123	0.01254	0.173766	0.002	0.8259	<.0001	0.010875	0.901049	0.000433	0	0	1
ILMN_1651693	GSG1	12	0.0004	0.7356	0.2039	0.9821	0.140032	0.127483	-0.01255	<.0001	0.0012	0.6541	0.000814	0.007302	0.787834	1	1	0
ILMN_1651719	MBTPS1	16	0.0003	0.0204	0.8432	0.0041	-0.00614	0.18774	0.193879	0.9187	0.0056	<.0001	0.955925	0.025042	0.000887	0	0	1
ILMN_1651735	TGOLN2	2	<.0001	0.2396	0.0371	0.9091	0.597701	0.267723	-0.32998	<.0001	0.0024	<.0001	1.69e-10	0.012678	9.296e-06	1	0	1
ILMN_1651741	ARMCX3	X	0.0001	0.5371	0.0014	0.5184	-0.27101	-0.29355	-0.02254	<.0001	0.0001	0.6729	0.000717	0.001012	0.800998	1	1	0
ILMN_1651752	CXORF21	X	<.0001	0.0215	0.1197	0.2107	0.101381	-0.06844	-0.16982	0.0383	0.2049	<.0001	0.110945	0.371779	0.000263	0	0	1
ILMN_1651767	MKL1	22	0.0002	0.6373	0.0004	0.0785	-0.15499	0.051608	0.206602	0.0168	0.4701	<.0001	0.059056	0.64251	0.000871	0	0	1
ILMN_1651776	FHOD1	16	<.0001	0.4805	0.959	0.02	-0.22545	-0.00253	0.222921	0.0009	0.9726	<.0001	0.005561	0.985849	0.000499	1	0	1
ILMN_1651788	MAP3K11	11	<.0001	0.4083	0.0388	0.1438	-0.30343	0.121271	0.424699	0.0064	0.3215	<.0001	0.027772	0.50355	5.269e-05	0	0	1
ILMN_1651811	LOC729269	22	0.0005	0.488	<.0001	0.3772	-0.06513	-0.26164	-0.19651	0.3471	0.0008	0.0005	0.529591	0.005486	0.003675	0	1	1
ILMN_1651819	GALNT11	7	<.0001	0.9362	0.0145	0.0242	0.240737	0.346288	0.105551	0.0001	<.0001	0.0304	0.000936	1.377e-05	0.092995	1	1	0
ILMN_1651828	CCT3	1	<.0001	0.5412	0.412	0.0811	0.418759	0.128487	-0.29027	<.0001	0.1477	<.0001	9.537e-06	0.29588	0.000142	1	0	1
ILMN_1651832	EHD1	11	<.0001	0.7369	0.6692	0.535	0.506819	0.201292	-0.30553	<.0001	0.0318	<.0001	3.475e-07	0.096267	0.000141	1	0	1
ILMN_1651850	RPS16	19	0.0034	0.9671	0.2618	0.4326	0.151724	0.140499	-0.01123	0.0009	0.0054	0.7548	0.005716	0.024399	0.85673	1	0	0
ILMN_1651872	UBIAD1	1	0.0002	0.5547	0.1536	0.4322	0.27877	0.198016	-0.08075	<.0001	0.0073	0.1263	0.000401	0.031006	0.26521	1	0	0
ILMN_1651903	LOC645669	19	0.0007	0.5773	0.8358	0.1614	0.083918	-0.01721	-0.10112	0.0176	0.6587	0.0004	0.061258	0.791228	0.003097	0	0	1
ILMN_1651936	SETD8	12	0.0005	0.0092	0.1842	0.0058	0.156258	0.206596	0.050338	0.0012	0.0001	0.1858	0.007171	0.001146	0.347118	1	1	0
ILMN_1651949	SCYL3	1	<.0001	0.5776	0.0239	0.1895	-0.18033	-0.01659	0.163737	0.0008	0.7784	0.0002	0.00505	0.871881	0.001488	1	0	1
ILMN_1651958	MGP	12	0.0019	0.1284	0.381	0.6652	-0.15806	-0.13036	0.027699	0.0004	0.0083	0.4289	0.003096	0.034172	0.606538	1	0	0
ILMN_1651964	ABCC5	3	0.0032	0.7449	0.8516	0.53	-0.24031	-0.16914	0.071164	0.0008	0.0312	0.2065	0.005048	0.094947	0.373717	1	0	0
ILMN_1651967	TP53I3	2	<.0001	0.6846	0.7217	0.4188	-0.27701	-0.19514	0.081864	<.0001	0.005	0.0994	0.000175	0.022893	0.223992	1	0	0
ILMN_1651987	C6ORF129	6	0.0005	0.9722	0.1995	0.2132	0.198793	0.351217	0.152424	0.0138	0.0001	0.019	0.050804	0.001063	0.065047	0	1	0
ILMN_1652003	GNG10	9	<.0001	0.146	0.1039	0.0185	0.173552	-0.21119	-0.38475	0.0534	0.0364	<.0001	0.142508	0.106703	7.827e-06	0	0	1
ILMN_1652006	SMC1A	X	0.001	0.0003	0.0807	0.1092	-0.07551	0.036445	0.111951	0.0504	0.3933	0.0004	0.136444	0.573741	0.00275	0	0	1
ILMN_1652008	C15ORF23	15	0.0006	0.5056	0.2504	0.6131	0.132872	0.184165	0.051294	0.0019	0.0001	0.1304	0.010531	0.001114	0.27127	0	1	0
ILMN_1652023	AGFG2	7	<.0001	0.6294	0.0798	0.7675	0.179443	0.069075	-0.11037	<.0001	0.0983	0.0003	5.949e-05	0.222165	0.00258	1	0	1
ILMN_1652024	CSNK1G3	5	0.001	0.7542	0.0163	0.3801	-0.23989	-0.12139	0.1185	0.0005	0.1069	0.0297	0.003505	0.235809	0.091334	1	0	0
ILMN_1652085	MPHOSPH10	2	<.0001	0.927	0.1891	0.5133	0.53323	0.605884	0.072655	<.0001	<.0001	0.1364	4.26e-13	1.53e-13	0.279851	1	1	0
ILMN_1652123	HMGN1	21	0.0067	0.4861	0.0012	0.238	0.167521	0.274392	0.106871	0.0307	0.0016	0.0848	0.093683	0.009268	0.19956	0	1	0
ILMN_1652161	PNKD	2	<.0001	0.3722	0.4463	0.3614	-0.33555	-0.19646	0.139096	<.0001	0.0182	0.0214	0.000135	0.062996	0.071185	1	0	0
ILMN_1652163	DVL2	17	<.0001	0.6938	0.0482	0.526	-0.27753	-0.05454	0.222991	<.0001	0.417	<.0001	0.00012	0.595691	0.000116	1	0	1
ILMN_1652198	CCM2	7	0.0019	0.4681	0.0055	0.2792	0.262472	0.245089	-0.01738	0.0005	0.0032	0.7692	0.00357	0.016155	0.866197	1	0	0
ILMN_1652199	LOC642113		0.0003	0.1737	0.7193	0.0153	0.233448	0.700671	0.467223	0.1664	0.0003	0.0007	0.321656	0.002006	0.004595	0	1	1
ILMN_1652207	COX4I1	16	<.0001	0.2904	<.0001	0.5057	0.359538	0.328723	-0.03081	<.0001	<.0001	0.5094	2.068e-07	2e-05	0.67601	1	1	0
ILMN_1652215	LOC644310		0.001	0.8896	0.9459	0.0224	0.178922	0.075451	-0.10347	0.0008	0.1968	0.0151	0.005203	0.36151	0.054412	1	0	0
ILMN_1652218	LOC440080	12	0.003	0.592	0.7719	0.33	0.127454	0.060665	-0.06679	0.0016	0.1706	0.0376	0.009265	0.32714	0.109373	1	0	0
ILMN_1652230	LOC647361		<.0001	0.0071	<.0001	0.2424	0.490036	0.565789	0.075753	<.0001	<.0001	0.1542	5.81e-10	1.38e-10	0.304749	1	1	0
ILMN_1652280	FBXO32	8	<.0001	0.1465	0.4575	0.7502	0.320734	0.351986	0.031252	<.0001	<.0001	0.3972	5.038e-09	7.858e-09	0.577473	1	1	0
ILMN_1652331	KCTD5	16	<.0001	0.9343	0.8763	0.4881	0.257998	0.222561	-0.03544	<.0001	<.0001	0.3536	5.054e-06	0.000462	0.535745	1	1	0
ILMN_1652333	FN3KRP	17	<.0001	0.0261	0.093	0.9651	0.438259	0.382393	-0.05587	<.0001	<.0001	0.399	7.921e-06	0.000526	0.57904	1	1	0
ILMN_1652379	SUCLG2	3	0.0004	0.4059	0.0285	0.3408	0.262877	0.147171	-0.11571	0.0001	0.051	0.0336	0.001239	0.137653	0.100396	1	0	0
ILMN_1652407	ZMYND8	20	0.0002	0.1617	0.464	0.331	0.222494	0.222922	0.000429	<.0001	0.0003	0.9922	0.000672	0.002394	0.99588	1	1	0
ILMN_1652412	PHKB	16	0.0003	0.1647	0.0988	0.2009	-0.16955	-0.01069	0.158865	0.0031	0.8647	0.0006	0.015511	0.924516	0.004017	0	0	1
ILMN_1652431	CA1	8	<.0001	0.1829	<.0001	0.6254	-2.44054	-2.24531	0.195233	<.0001	<.0001	0.3583	4.49e-14	1.7e-10	0.540354	1	1	0
ILMN_1652459	LOC654161		0.001	0.2099	<.0001	0.8331	-0.3193	-0.22903	0.090273	0.0002	0.0156	0.1834	0.001779	0.055968	0.344119	1	0	0
ILMN_1652472	BRAF	7	<.0001	0.272	<.0001	0.9737	-0.33688	-0.29481	0.042075	<.0001	<.0001	0.4084	7.85e-06	0.000503	0.587628	1	1	0
ILMN_1652486	THAP7	22	0.0001	0.5126	0.0875	0.2389	0.207943	0.252845	0.044902	0.0002	<.0001	0.2987	0.001383	0.000431	0.479525	1	1	0
ILMN_1652487	RIOK1	6	<.0001	0.4767	0.719	0.4906	0.215225	0.215655	0.000429	<.0001	<.0001	0.9881	4.379e-07	5.316e-06	0.993781	1	1	0
ILMN_1652505	APEX2	X	0.0002	0.998	0.504	0.041	-0.25435	-0.15576	0.098588	<.0001	0.0231	0.0463	0.000523	0.07549	0.127921	1	0	0
ILMN_1652521	MTMR9	8	0.001	0.3541	0.218	0.9302	-0.18086	-0.08206	0.098801	0.0007	0.1587	0.0196	0.004469	0.310992	0.066607	1	0	0
ILMN_1652525	FAM125B	9	<.0001	0.5897	0.0171	0.1639	-0.26336	-0.00897	0.254391	0.0004	0.9122	<.0001	0.003096	0.952477	0.000299	1	0	1
ILMN_1652533	DKFZP434K191	22	<.0001	0.1495	0.0028	0.095	0.206748	-0.11597	-0.32271	0.0193	0.2355	<.0001	0.065682	0.408828	0.000136	0	0	1
ILMN_1652540	RELL2	5	<.0001	0.8459	0.762	0.0335	-0.07428	0.167528	0.24181	0.2669	0.0253	<.0001	0.444603	0.080886	0.000161	0	0	1
ILMN_1652638	LRRC58		<.0001	0.767	0.1576	0.0282	0.317045	0.136392	-0.18065	<.0001	0.0169	<.0001	1.622e-07	0.059455	0.000218	1	0	1
ILMN_1652639	LOC652173		0.0002	0.8063	0.5591	0.5484	-0.16911	-0.15226	0.016855	<.0001	0.001	0.6082	0.000546	0.006047	0.753838	1	1	0
ILMN_1652646	LOC441196	7	0.0009	0.1409	0.7009	0.3601	0.1317	0.102486	-0.02921	0.0002	0.0082	0.2922	0.001554	0.033823	0.472557	1	0	0
ILMN_1652647	INPP4A	2	0.0001	0.0554	0.2541	0.2108	0.142369	0.216267	0.073898	0.0016	<.0001	0.0395	0.009357	0.000262	0.113649	1	1	0
ILMN_1652650	SH3KBP1	X	<.0001	0.1715	0.7585	0.6075	1.60215	1.5985	-0.00366	<.0001	<.0001	0.9597	1.77e-34	2.62e-30	0.978862	1	1	0
ILMN_1652685	LOC642595	8	0.0056	0.2778	0.2281	0.4683	0.097287	0.08115	-0.01614	0.0013	0.015	0.496	0.007815	0.054016	0.664447	1	0	0
ILMN_1652689	LOC202134	5	0.0023	0.4576	0.2206	0.8381	0.126858	0.137584	0.010726	0.0011	0.0014	0.7258	0.006699	0.00838	0.838059	1	1	0
ILMN_1652722	C14ORF2	14	<.0001	0.3954	0.0596	0.3682	0.302005	0.387594	0.085589	<.0001	<.0001	0.07	1.464e-05	5.572e-07	0.173583	1	1	0
ILMN_1652754	ZNF428	19	0.0001	0.3962	0.5991	0.7831	0.35572	0.325615	-0.03011	<.0001	0.0005	0.6475	0.000301	0.00341	0.782912	1	1	0
ILMN_1652758	LOC647579		0.0009	0.4964	0.1624	0.7941	-0.17726	-0.20202	-0.02476	0.0005	0.0005	0.5485	0.003775	0.003519	0.707927	1	1	0
ILMN_1652762	HIC2	22	<.0001	0.0091	0.0051	0.0195	0.310365	0.277559	-0.03281	<.0001	<.0001	0.4734	4.658e-06	0.00026	0.645383	1	1	0
ILMN_1652763	LOC389203		0.0013	0.6474	0.3262	0.1893	0.100195	0.153058	0.052863	0.0076	0.0003	0.077	0.031842	0.00222	0.186152	0	1	0
ILMN_1652787	PIK3AP1	10	<.0001	0.0294	0.9401	0.0183	0.186207	-0.34574	-0.53195	0.1823	0.0268	<.0001	0.34262	0.084486	6.523e-05	0	0	1
ILMN_1652806	ATP5J	21	<.0001	0.8047	0.0007	0.0155	0.50266	0.619658	0.116998	<.0001	<.0001	0.0694	1.154e-07	4.653e-09	0.172638	1	1	0
ILMN_1652819	OPA3	19	<.0001	0.7354	0.7073	0.5993	0.195341	0.161994	-0.03335	<.0001	0.0002	0.2791	1.746e-05	0.001637	0.458272	1	1	0
ILMN_1652906	GBGT1	9	0.0001	0.005	0.012	0.0295	-0.48652	-0.57958	-0.09306	0.0002	<.0001	0.3551	0.001314	0.000541	0.537301	1	1	0
ILMN_1652913	EZH2	7	<.0001	0.0366	0.2176	0.1591	0.428774	0.351021	-0.07775	<.0001	<.0001	0.0257	1.44e-15	1.222e-09	0.081852	1	1	0
ILMN_1652929	POGZ	1	0.0009	0.0448	0.8019	0.9885	-0.14762	0.00217	0.149788	0.009	0.9721	0.001	0.036422	0.985667	0.006427	0	0	1
ILMN_1652955	LOC648622		<.0001	0.3326	<.0001	0.2214	0.659863	0.51428	-0.14558	<.0001	<.0001	0.1097	8.997e-07	0.000674	0.240138	1	1	0
ILMN_1652989	NUP160	11	<.0001	0.8081	0.0242	0.0087	-0.19776	0.095708	0.293463	0.002	0.1725	<.0001	0.010899	0.329872	9.862e-07	0	0	1
ILMN_1652991	NBPF10	1	0.0015	0.1244	0.9889	0.5427	-0.13915	-0.12055	0.018595	0.0003	0.0051	0.5472	0.002483	0.023321	0.706843	1	0	0
ILMN_1653026	PLAC8	4	<.0001	0.824	0.0002	0.0248	0.401048	0.760047	0.359	0.0031	<.0001	0.001	0.015677	1.736e-05	0.006307	0	1	1
ILMN_1653039	LOC642934		<.0001	0.4876	0.6936	0.833	0.521323	0.363512	-0.15781	<.0001	0.0046	0.0853	0.000127	0.021444	0.200479	1	0	0
ILMN_1653042	HSD3B7	16	0.0007	0.9208	0.6194	0.0747	-0.17449	-0.13071	0.043777	0.0001	0.0093	0.2231	0.00123	0.037406	0.39414	1	0	0
ILMN_1653073	OR10Q1	11	0.0017	0.8994	0.2423	0.654	-0.14782	-0.13461	0.013208	0.0004	0.0038	0.6908	0.003003	0.018287	0.813941	1	0	0
ILMN_1653115	ECH1	19	<.0001	0.231	0.4235	0.0578	0.303523	0.405296	0.101773	<.0001	<.0001	0.0723	0.000314	1.284e-05	0.177767	1	1	0
ILMN_1653129	CSTF2	X	0.001	0.6678	0.027	0.0041	0.153012	0.251693	0.098681	0.0115	0.0002	0.0413	0.043895	0.001806	0.117395	0	1	0
ILMN_1653134	TMEM188	16	0.0008	0.0183	0.1283	0.0678	-0.05161	-0.23466	-0.18304	0.4343	0.0017	0.0007	0.611388	0.009575	0.004795	0	1	1
ILMN_1653165	AAMP	2	0.0016	0.4155	0.0006	0.1197	0.149546	0.203669	0.054124	0.0036	0.0004	0.1833	0.017486	0.002915	0.344027	0	1	0
ILMN_1653180	TPM4	19	<.0001	0.677	0.1562	0.8766	0.203687	0.566235	0.362548	0.0179	<.0001	<.0001	0.062004	4.984e-07	8.129e-06	0	1	1
ILMN_1653200	SLC22A17	14	<.0001	0.4296	0.7152	0.8322	-0.35944	-0.41341	-0.05397	<.0001	<.0001	0.4515	0.000802	0.000521	0.626294	1	1	0
ILMN_1653203	EFEMP2	11	0.0041	0.2412	0.0936	0.6795	-0.1713	-0.151	0.020296	0.001	0.0086	0.6204	0.006228	0.035151	0.762997	1	0	0
ILMN_1653205	C8ORF59	8	<.0001	0.5826	0.0005	0.479	0.542591	0.547271	0.00468	<.0001	<.0001	0.9207	3.6e-14	3.73e-12	0.957025	1	1	0
ILMN_1653207	LOC441662	13	0.0002	0.3273	0.2416	0.0217	0.16311	0.075023	-0.08809	0.0001	0.1079	0.0095	0.001218	0.237163	0.03797	1	0	0
ILMN_1653220	PITPNM1	11	<.0001	0.4509	0.0839	0.0068	-0.03854	0.315162	0.353699	0.6232	0.0004	<.0001	0.765195	0.002978	2.219e-06	0	1	1
ILMN_1653228	C3ORF22	3	<.0001	0.857	0.4995	0.0342	0.142887	0.009842	-0.13305	0.001	0.835	0.0001	0.006294	0.906317	0.001296	1	0	1
ILMN_1653240	LOC644683	5	0.0039	0.7279	0.5585	0.1992	0.064964	-0.02501	-0.08998	0.0642	0.5196	0.0016	0.163063	0.684611	0.009112	0	0	1
ILMN_1653251	HIST1H1B	6	0.002	0.4684	0.4375	0.7157	0.116273	0.055072	-0.0612	0.0011	0.1594	0.0319	0.006826	0.312028	0.096492	1	0	0
ILMN_1653266	DNAJB14	4	<.0001	0.3293	0.7497	0.0633	0.432427	0.085004	-0.34742	<.0001	0.2525	<.0001	5.1e-08	0.42833	4.853e-08	1	0	1
ILMN_1653342	DUS1L	17	<.0001	0.2172	0.6939	0.0357	-0.23896	0.058872	0.297829	0.0021	0.4895	<.0001	0.011533	0.659001	4.721e-05	0	0	1
ILMN_1653367	TAF12	1	<.0001	0.9743	0.0006	0.2699	0.242095	0.232618	-0.00948	<.0001	0.0002	0.8296	0.000233	0.001657	0.903203	1	1	0
ILMN_1653369	FLJ39739		0.0002	0.8456	0.2996	0.9675	-0.24868	-0.22745	0.021233	<.0001	0.0007	0.6558	0.000472	0.00476	0.789074	1	1	0
ILMN_1653404	NKIRAS2	17	0.0005	0.3669	0.0889	0.4225	-0.21321	-0.16201	0.051197	<.0001	0.0069	0.2327	0.000884	0.029499	0.405502	1	0	0
ILMN_1653412	RAXL1	19	0.0006	0.8127	0.0036	0.3212	0.181349	-0.14781	-0.32916	0.0887	0.2154	0.0002	0.206102	0.385014	0.001499	0	0	1
ILMN_1653443	CDK2	12	0.0041	0.2023	0.6872	0.3925	0.15194	0.111307	-0.04063	0.001	0.0283	0.265	0.006126	0.088042	0.442558	1	0	0
ILMN_1653469	RPL12	9	0.0024	0.7268	0.2118	0.0226	0.272007	0.274594	0.002587	0.0008	0.0023	0.9677	0.005345	0.012332	0.983206	1	0	0
ILMN_1653494	S100A1	1	<.0001	0.5583	0.9006	0.9687	-0.37433	-0.24451	0.129828	<.0001	0.0012	0.0167	2.141e-06	0.007266	0.058869	1	1	0
ILMN_1653496	GLUL	1	<.0001	0.9841	<.0001	0.3892	-0.59899	-0.6928	-0.09382	<.0001	<.0001	0.2666	1.618e-06	6.162e-07	0.444295	1	1	0
ILMN_1653498	IGSF6	16	<.0001	0.6171	0.4095	0.0148	0.989448	0.664647	-0.3248	<.0001	<.0001	0.0036	1.539e-09	0.000275	0.017582	1	1	0
ILMN_1653504	EDG1	1	0.0009	0.1972	0.2056	0.975	-0.16444	0.071026	0.235468	0.042	0.427	0.0003	0.119028	0.604899	0.002639	0	0	1
ILMN_1653524	SIKE	1	0.0002	0.7103	0.2059	0.3851	0.124981	0.086921	-0.03806	<.0001	0.0081	0.1031	0.000367	0.033588	0.229775	1	0	0
ILMN_1653529	TEX10	9	0.0006	0.3313	0.0221	0.1513	0.127509	0.293763	0.166254	0.0716	0.0002	0.0037	0.176528	0.001967	0.018031	0	1	0
ILMN_1653553	C14ORF80	14	<.0001	0.2262	0.6853	0.4856	0.444096	0.345157	-0.09894	<.0001	0.0002	0.1337	5.146e-06	0.001765	0.275852	1	1	0
ILMN_1653573	LOC644846	X	0.0023	0.1517	0.8984	0.6517	0.100123	0.167522	0.067399	0.0197	0.0005	0.0498	0.066882	0.003706	0.135242	0	1	0
ILMN_1653599	ATP5D	19	<.0001	0.953	0.0111	0.019	0.06102	0.368001	0.306981	0.5058	0.0004	<.0001	0.673206	0.003009	0.000512	0	1	1
ILMN_1653613	PIGO	9	<.0001	0.0861	0.0669	0.2303	-0.10639	0.05592	0.162308	0.0209	0.2718	<.0001	0.069925	0.450214	0.000215	0	0	1
ILMN_1653615	FLJ34969		0.0016	0.2667	0.55	0.7768	0.143272	0.097095	-0.04618	0.0004	0.029	0.1491	0.002931	0.089739	0.297804	1	0	0
ILMN_1653646	UBL7	15	<.0001	0.3016	<.0001	0.1424	-0.78856	-0.61829	0.170276	<.0001	<.0001	0.1178	9.203e-07	0.00063	0.252608	1	1	0
ILMN_1653652	PTPRC	1	<.0001	0.1799	0.9082	0.1183	2.41215	2.26299	-0.14916	<.0001	<.0001	0.2426	1.84e-28	8.66e-23	0.41723	1	1	0
ILMN_1653708	CORO1B	11	0.0036	0.2649	0.0003	0.057	0.171502	0.296684	0.125182	0.0303	0.0009	0.0483	0.092651	0.005547	0.132156	0	1	0
ILMN_1653712	UAP1L1	9	<.0001	0.2582	0.8642	0.0003	-0.08078	0.134871	0.215654	0.1262	0.0224	<.0001	0.265179	0.073599	1.77e-05	0	0	1
ILMN_1653787	LOC341604		<.0001	0.6409	0.2227	0.3705	0.165931	0.113511	-0.05242	<.0001	0.004	0.0631	6.984e-05	0.019175	0.160831	1	0	0
ILMN_1653793	PDPK1	16	<.0001	0.4059	0.8888	0.0509	0.41742	-0.08095	-0.49837	<.0001	0.4759	<.0001	0.000675	0.647538	3.047e-07	1	0	1
ILMN_1653797	C6ORF62	6	<.0001	0.5079	<.0001	0.972	-0.80054	-0.72834	0.0722	<.0001	<.0001	0.3299	8.23e-13	2.758e-09	0.512433	1	1	0
ILMN_1653814	HBBP1	11	<.0001	0.5886	<.0001	0.3663	-1.52271	-1.51283	0.009887	<.0001	<.0001	0.9484	2.69e-11	2.011e-09	0.972332	1	1	0
ILMN_1653829	LOC643338		0.001	0.8074	0.368	0.3106	0.11534	0.10583	-0.00951	0.0002	0.0025	0.7019	0.001933	0.012956	0.821753	1	0	0
ILMN_1653956	LOC644624		0.0011	0.8404	0.4279	0.0876	0.029551	-0.06944	-0.09899	0.3625	0.056	0.0002	0.544336	0.147321	0.001805	0	0	1
ILMN_1654010	AGPAT3	21	<.0001	0.1317	0.0003	0.1473	-0.35059	-0.092	0.258591	<.0001	0.3101	0.0001	0.000329	0.491419	0.001024	1	0	1
ILMN_1654016	MRLC2	18	<.0001	0.9086	<.0001	0.4095	0.197322	0.313654	0.116332	0.0007	<.0001	0.0123	0.004858	3.63e-05	0.046252	1	1	0
ILMN_1654032	ZER1	9	<.0001	0.963	<.0001	0.8699	-0.90545	-0.8086	0.096849	<.0001	<.0001	0.4035	1.367e-07	2.356e-05	0.583287	1	1	0
ILMN_1654060	MKNK2	19	0.0003	0.4856	<.0001	0.4392	-0.35463	-0.21526	0.139369	<.0001	0.0287	0.0492	0.000796	0.089113	0.134044	1	0	0
ILMN_1654118	BCL2L1	20	<.0001	0.8928	<.0001	0.5944	-1.74138	-1.69029	0.051092	<.0001	<.0001	0.5785	5.08e-28	1.02e-23	0.731345	1	1	0
ILMN_1654151	COX6C	8	<.0001	0.4567	0.0004	0.0972	0.414877	0.657433	0.242555	<.0001	<.0001	<.0001	2.93e-06	4.52e-11	0.0008	1	1	1
ILMN_1654195	GCC2	2	0.0008	0.1266	0.3824	0.9415	0.124747	0.049874	-0.07487	0.0008	0.2178	0.0111	0.005077	0.387846	0.042956	1	0	0
ILMN_1654210	CD1C	1	0.0002	0.6386	0.3754	0.45	0.287656	0.276897	-0.01076	<.0001	0.0004	0.8456	0.000512	0.002978	0.91309	1	1	0
ILMN_1654249	LOC647083	2	0.0005	0.457	0.6497	0.9393	0.132493	0.060389	-0.0721	0.0003	0.1338	0.0131	0.002598	0.276033	0.048778	1	0	0
ILMN_1654262	ZMAT3	3	<.0001	0.9502	0.3199	0.4079	0.372673	0.564709	0.192035	<.0001	<.0001	0.0018	3.231e-05	1.505e-08	0.009916	1	1	1
ILMN_1654313	LOC730995		<.0001	0.5697	0.3154	0.8328	0.478543	0.388457	-0.09009	<.0001	<.0001	0.0319	4.48e-14	1.675e-08	0.096357	1	1	0
ILMN_1654318	PTPN23	3	<.0001	0.0332	0.5416	0.276	-0.36702	-0.08933	0.277696	<.0001	0.134	<.0001	8.224e-09	0.276274	5.209e-08	1	0	1
ILMN_1654319	HAPLN3	15	0.0003	0.8216	0.3438	0.703	-0.18452	0.087738	0.272259	0.034	0.3618	0.0001	0.101441	0.543626	0.001139	0	0	1
ILMN_1654320	LOC644250	13	<.0001	0.3338	0.0132	0.0483	0.336835	-0.18187	-0.51871	0.0166	0.2414	<.0001	0.058592	0.415753	0.000101	0	0	1
ILMN_1654322	ATP1B3	3	0.0001	0.4414	0.7069	0.824	0.306505	0.360846	0.054341	0.0001	<.0001	0.3853	0.001128	0.000535	0.566532	1	1	0
ILMN_1654323	UBE3A	15	0.0015	0.0439	0.9783	0.0862	0.11329	0.062428	-0.05086	0.0006	0.0841	0.0513	0.004099	0.198502	0.138338	1	0	0
ILMN_1654370	TESK2	1	<.0001	0.3125	0.1063	0.7911	-0.32768	-0.16006	0.16762	<.0001	0.0221	0.001	9.79e-06	0.072836	0.006237	1	0	1
ILMN_1654378	LOC642110		0.0002	0.5629	0.7028	0.3951	0.128194	0.052997	-0.0752	0.0002	0.1673	0.007	0.001913	0.322694	0.030028	1	0	0
ILMN_1654392	KHNYN	14	<.0001	0.1201	0.0126	0.0073	-0.27619	-0.04138	0.234809	<.0001	0.5765	<.0001	0.000561	0.729733	0.000242	1	0	1
ILMN_1654396	ITGB2	21	0.0012	0.5525	0.4986	0.3347	0.215779	0.165571	-0.05021	0.0003	0.0106	0.2784	0.002021	0.041395	0.457544	1	0	0
ILMN_1654413	C10ORF108	10	0.0044	0.2999	0.9638	0.396	0.045356	-0.05442	-0.09977	0.226	0.1917	0.0011	0.397583	0.354659	0.006689	0	0	1
ILMN_1654457	TXN2	22	0.0026	0.6377	0.0298	0.8474	-0.20454	-0.19576	0.008774	0.0007	0.0036	0.8542	0.004958	0.017485	0.918262	1	0	0
ILMN_1654493	LOC649169		<.0001	0.8905	0.0297	0.8238	0.277256	0.209617	-0.06764	<.0001	<.0001	0.0356	5.422e-09	7.352e-05	0.104983	1	1	0
ILMN_1654497	ATAD1	10	0.0042	0.5528	0.0552	0.717	-0.00821	0.115614	0.123826	0.8609	0.0278	0.0012	0.922144	0.086955	0.007358	0	0	1
ILMN_1654542	C5ORF21	5	<.0001	0.1915	0.0058	0.3828	0.230185	-0.00613	-0.23632	<.0001	0.9225	<.0001	0.000738	0.958024	1.23e-05	1	0	1
ILMN_1654543	MED6	14	<.0001	0.7368	0.003	0.6349	0.181497	0.32931	0.147813	0.0033	<.0001	0.0029	0.016438	4.489e-05	0.014664	0	1	0
ILMN_1654552	MRPS31	13	<.0001	0.354	0.7743	0.5077	0.28679	0.33363	0.046841	<.0001	<.0001	0.3491	0.000115	5.179e-05	0.531523	1	1	0
ILMN_1654571	FCHO1	19	0.0002	0.9	0.1944	0.064	-0.18352	0.055339	0.238855	0.0142	0.5021	<.0001	0.05189	0.669661	0.000851	0	0	1
ILMN_1654609	TIGA1	5	<.0001	0.5798	0.0089	0.7427	0.37065	0.365371	-0.00528	<.0001	<.0001	0.9325	6.361e-05	0.000429	0.963757	1	1	0
ILMN_1654612	ZNF589	3	0.002	0.6517	0.1224	0.0499	-0.28376	-0.14107	0.142697	0.001	0.1356	0.037	0.006274	0.278627	0.108112	1	0	0
ILMN_1654630	FAM193B	5	0.0004	0.936	0.5385	0.3162	-0.1542	-0.27081	-0.11661	0.011	<.0001	0.0164	0.042671	0.000754	0.058175	0	1	0
ILMN_1654639	HERC6	4	0.0021	0.8631	0.2856	0.3581	-0.39541	0.076498	0.471908	0.0286	0.7011	0.0013	0.088723	0.82123	0.007547	0	0	1
ILMN_1654653	KLC1	14	0.0067	0.5263	0.148	0.3085	0.165868	0.128901	-0.03697	0.0016	0.0261	0.373	0.009205	0.082956	0.554934	1	0	0
ILMN_1654685	MCTP1	5	<.0001	0.4882	0.0441	0.6395	0.549536	0.543949	-0.00559	<.0001	<.0001	0.9216	6.67e-11	6.609e-09	0.957465	1	1	0
ILMN_1654690	CECR5	22	<.0001	0.2006	0.0276	0.8008	0.461569	0.44366	-0.01791	<.0001	<.0001	0.768	2.92e-07	9.329e-06	0.865297	1	1	0
ILMN_1654691	FKBP3	14	0.0001	0.0359	0.4061	0.9283	0.16595	0.220799	0.054849	0.0005	<.0001	0.142	0.003328	0.000365	0.287997	1	1	0
ILMN_1654692	RALGPS2	1	<.0001	0.1625	0.1991	0.7116	-0.38367	-0.11006	0.273606	<.0001	0.2049	<.0001	3.551e-05	0.371803	0.000257	1	0	1
ILMN_1654737	TRIM32	9	0.0007	0.1058	0.0976	0.6793	-0.12075	0.032542	0.153297	0.0234	0.5797	0.0004	0.076186	0.732247	0.00293	0	0	1
ILMN_1654766	NHEDC2	4	0.0017	0.0052	0.5313	0.8071	-0.19789	-0.20988	-0.01199	0.0007	0.0013	0.7971	0.004699	0.00791	0.883556	1	1	0
ILMN_1654778	LSP1	11	<.0001	0.6086	0.2516	0.0637	0.004439	0.554943	0.550503	0.9724	0.0001	<.0001	0.985786	0.001289	6.833e-06	0	1	1
ILMN_1654812	UNC93B1	11	0.002	0.7206	0.5629	0.1482	0.042514	0.300543	0.25803	0.6579	0.0056	0.001	0.790682	0.025042	0.006497	0	0	1
ILMN_1654851	FAM134A	2	<.0001	0.7526	0.0004	0.984	-0.66842	-0.64805	0.02037	<.0001	<.0001	0.8305	2.125e-06	3.768e-05	0.903737	1	1	0
ILMN_1654890	LENG8	19	<.0001	0.6681	0.5239	0.154	-0.54961	-0.22208	0.327532	<.0001	0.0211	<.0001	7.477e-08	0.070373	6.667e-05	1	0	1
ILMN_1654893	SCAMP2	15	<.0001	0.2826	0.1389	0.2684	0.575552	0.623897	0.048345	<.0001	<.0001	0.3032	1.46e-15	5.84e-15	0.4842	1	1	0
ILMN_1655051	FAM86B1	8	<.0001	0.7521	0.2473	0.1773	0.198117	0.195874	-0.00224	<.0001	0.0001	0.9501	0.000217	0.001111	0.97349	1	1	0
ILMN_1655068	TOM1L2	17	0.0068	0.0176	0.0028	0.0053	-0.13653	-0.24185	-0.10532	0.0473	0.0018	0.0563	0.130034	0.00997	0.148024	0	1	0
ILMN_1655080	HSPCAL3	11	<.0001	0.4118	0.3257	0.5127	0.131095	0.004474	-0.12662	0.0008	0.916	<.0001	0.005174	0.954501	0.000631	1	0	1
ILMN_1655126	PI4KAP2		0.0024	0.1164	0.5332	0.0051	-0.1913	0.020954	0.212256	0.0224	0.8205	0.0017	0.073594	0.897736	0.009764	0	0	1
ILMN_1655137	ZCCHC11	1	0.0002	0.3991	0.2985	0.0394	-0.10318	0.137101	0.240279	0.1383	0.0786	<.0001	0.282531	0.189035	0.000352	0	0	1
ILMN_1655154	PTBP1	19	<.0001	0.2926	0.3752	0.0081	0.291134	0.421896	0.130762	<.0001	<.0001	0.0062	3.252e-05	6.063e-08	0.027182	1	1	0
ILMN_1655225	C19ORF25	19	<.0001	0.2881	0.1026	0.4278	-0.19924	0.057792	0.257031	0.0035	0.4396	<.0001	0.017112	0.61621	6.385e-05	0	0	1
ILMN_1655240	TAS1R2		<.0001	0.5828	0.0775	0.3351	0.172964	0.063396	-0.10957	<.0001	0.1438	0.0006	0.000214	0.290447	0.004132	1	0	1
ILMN_1655244	LOC642755	15	0.001	0.1357	0.0935	0.9263	0.268703	0.299803	0.0311	0.0006	0.0006	0.6128	0.004045	0.003918	0.757352	1	1	0
ILMN_1655245	MDM1	12	0.0011	0.7562	0.7529	0.4958	-0.00365	0.098488	0.102134	0.9161	0.0112	0.0003	0.954547	0.043107	0.002453	0	0	1
ILMN_1655307	FAM136A	2	<.0001	0.168	0.5989	0.3574	0.271188	0.27482	0.003632	<.0001	0.0001	0.9425	0.000317	0.001114	0.969098	1	1	0
ILMN_1655312	HPS5	11	0.0008	0.7805	0.1011	0.0938	-0.01432	0.145408	0.159727	0.7847	0.0135	0.0002	0.876005	0.04998	0.001702	0	0	1
ILMN_1655316	PSMC6	14	<.0001	0.6955	0.0136	0.3999	0.180468	0.323275	0.142807	0.0026	<.0001	0.003	0.013664	3.632e-05	0.015154	0	1	0
ILMN_1655340	RNF181	2	0.0003	0.825	0.0138	0.4112	0.265525	0.189726	-0.0758	<.0001	0.0091	0.145	0.000638	0.036627	0.292261	1	0	0
ILMN_1655347	SCGB1A1	11	0.0009	0.8564	0.4717	0.9169	-0.14138	-0.09482	0.046555	0.0002	0.024	0.1225	0.001827	0.077584	0.259777	1	0	0
ILMN_1655377	MRPS22	3	<.0001	0.288	0.0391	0.0981	0.191504	0.302632	0.111128	0.0011	<.0001	0.017	0.006676	7.386e-05	0.059787	1	1	0
ILMN_1655414	TNFSF14	19	<.0001	0.4082	0.9315	0.0013	0.202534	-0.14019	-0.34273	0.0264	0.1648	<.0001	0.083565	0.319391	7.566e-05	0	0	1
ILMN_1655418	CAPNS1	19	0.0058	0.0251	0.088	0.0028	0.125937	0.221017	0.09508	0.0416	0.0015	0.0549	0.118066	0.008547	0.145431	0	1	0
ILMN_1655422	RPL17	18	<.0001	0.8347	0.0137	0.9853	0.463191	0.601516	0.138324	<.0001	<.0001	0.0531	1.1e-05	2.884e-07	0.141899	1	1	0
ILMN_1655429	TNFAIP1	17	0.0016	0.0352	0.2656	0.0287	0.05075	0.157645	0.106896	0.2442	0.0014	0.0026	0.418888	0.008136	0.013709	0	1	0
ILMN_1655433	BCKDHB	6	0.0012	0.4297	0.4732	0.3177	0.151952	0.172445	0.020493	0.0007	0.0006	0.5634	0.00494	0.004048	0.719901	1	1	0
ILMN_1655454	LOC645033	4	0.0004	0.2011	0.1934	0.3558	0.131736	0.032359	-0.09938	0.0011	0.462	0.002	0.006604	0.635612	0.011173	1	0	0
ILMN_1655462	LOC388922	2	0.0002	0.1671	0.5443	0.4759	0.19034	0.085758	-0.10458	0.0001	0.1159	0.0085	0.001247	0.249821	0.034808	1	0	0
ILMN_1655469	TSPAN3	15	<.0001	0.7756	0.0968	0.7333	0.303272	0.502245	0.198973	0.001	<.0001	0.0065	0.006018	2.579e-05	0.028357	1	1	0
ILMN_1655482	TRIM27	6	<.0001	0.1642	0.0039	0.0312	-0.2695	-0.10881	0.160692	<.0001	0.099	0.0009	0.000123	0.223352	0.005806	1	0	1
ILMN_1655485	C1ORF124	1	<.0001	0.1695	0.0834	0.2158	0.095899	0.18289	0.086991	0.0116	<.0001	0.0045	0.044423	0.00026	0.020939	0	1	0
ILMN_1655497	EIF4B	12	<.0001	0.077	0.0061	0.3147	0.180335	0.501121	0.320786	0.0628	<.0001	<.0001	0.160273	9.019e-05	0.000557	0	1	1
ILMN_1655498	FLJ25404		0.0002	0.6824	0.0862	0.524	-0.29831	-0.10823	0.190079	0.0003	0.232	0.0042	0.002048	0.404689	0.020065	1	0	0
ILMN_1655525	FLCN	17	<.0001	0.4577	0.0079	0.5464	-1.01261	-1.07147	-0.05886	<.0001	<.0001	0.6969	6.163e-06	1.737e-05	0.81836	1	1	0
ILMN_1655537	ING1	13	0.0007	0.0188	0.9386	0.5569	-0.19673	-0.16386	0.032865	0.0001	0.004	0.4174	0.001257	0.019193	0.596022	1	0	0
ILMN_1655557	INTS6	13	<.0001	0.1317	0.7421	0.2739	0.351477	0.197398	-0.15408	<.0001	0.0006	0.0002	6.707e-09	0.004231	0.001805	1	1	1
ILMN_1655561	ARPC3	12	<.0001	0.2263	<.0001	0.5422	0.130759	0.271132	0.140373	0.0117	<.0001	0.0008	0.044615	6.871e-05	0.005342	0	1	1
ILMN_1655577	TIAM1	21	<.0001	0.484	0.5664	0.1123	0.391702	0.394762	0.003061	<.0001	<.0001	0.9308	2.39e-13	2.04e-11	0.962937	1	1	0
ILMN_1655608	KLHL18	3	0.0025	0.9442	0.011	0.3942	-0.19693	-0.10452	0.092405	0.001	0.1124	0.0521	0.006459	0.244124	0.139863	1	0	0
ILMN_1655612	ARRDC2	19	0.0001	0.3619	0.2265	0.0024	-0.34497	-0.16767	0.177297	<.0001	0.0782	0.0107	0.000758	0.188257	0.04156	1	0	0
ILMN_1655635	METTL3	14	<.0001	0.4332	0.6417	0.1012	-0.33162	-0.14112	0.190501	<.0001	0.0904	0.0017	0.000205	0.209085	0.009847	1	0	1
ILMN_1655645	AK2	1	<.0001	0.7465	0.0873	0.2781	-0.13729	0.014172	0.151465	0.0025	0.7757	<.0001	0.013195	0.870362	0.000439	0	0	1
ILMN_1655684	SARS2	19	0.0069	0.0266	0.0989	0.0761	-0.07721	0.129109	0.206316	0.3374	0.15	0.0016	0.519836	0.299069	0.009443	0	0	1
ILMN_1655694	LOC642031		0.0001	0.1358	0.12	0.0118	0.264625	0.338693	0.074068	0.0003	<.0001	0.2018	0.002543	0.000442	0.367855	1	1	0
ILMN_1655702	ABHD5	3	0.0001	0.1881	0.1029	0.113	-0.52157	-0.55801	-0.03644	<.0001	<.0001	0.7165	0.000525	0.000879	0.831831	1	1	0
ILMN_1655715	LOC644171	12	0.0071	0.0413	0.258	0.228	0.038866	-0.06273	-0.1016	0.3255	0.1565	0.0017	0.507715	0.308089	0.009781	0	0	1
ILMN_1655720	CNNM4	2	<.0001	0.9099	0.4617	0.8673	-0.18206	-0.04274	0.139322	<.0001	0.3502	<.0001	0.000215	0.53251	0.00043	1	0	1
ILMN_1655733	RFC2	7	0.0029	0.919	0.2513	0.5482	0.119337	0.175101	0.055764	0.0092	0.0007	0.1265	0.037163	0.004469	0.265517	0	1	0
ILMN_1655740	SNAI2	8	0.0005	0.7023	0.5976	0.9934	0.140582	0.07011	-0.07047	0.0003	0.0955	0.0211	0.002025	0.217705	0.070317	1	0	0
ILMN_1655765	MRPS21	1	<.0001	0.5379	0.0003	0.0289	0.261593	0.553761	0.292168	0.0001	<.0001	<.0001	0.000938	2.42e-10	3.183e-06	1	1	1
ILMN_1655796	2013-03-03		0.0001	0.3638	<.0001	0.2733	-0.49409	-0.461	0.033086	<.0001	0.0004	0.7202	0.000328	0.003024	0.834203	1	1	0
ILMN_1655827	COPS2	15	<.0001	0.1716	0.0043	0.0255	0.060692	-0.161	-0.22169	0.3181	0.019	<.0001	0.499989	0.06506	0.000164	0	0	1
ILMN_1655868	ANP32C	4	<.0001	0.1298	0.1265	0.0627	0.045663	-0.08383	-0.1295	0.1976	0.0353	<.0001	0.362459	0.104333	0.000145	0	0	1
ILMN_1655876	TMEM159	16	<.0001	0.3409	0.0464	0.2955	0.297253	0.237059	-0.06019	<.0001	<.0001	0.1227	1.903e-07	0.000234	0.2601	1	1	0
ILMN_1655884	ATP2A2	12	<.0001	0.1602	0.3021	<.0001	0.175277	0.470744	0.295467	0.0182	<.0001	<.0001	0.062778	1.274e-06	2.755e-05	0	1	1
ILMN_1655892	MMGT1	X	<.0001	0.6683	0.8781	0.5599	0.147963	0.035616	-0.11235	<.0001	0.3828	0.0002	0.000801	0.56419	0.001589	1	0	1
ILMN_1655921	GTF2E1	3	0.0002	0.8768	0.0091	0.4883	-0.18441	0.023399	0.207805	0.0075	0.7575	0.0002	0.031576	0.858496	0.001691	0	0	1
ILMN_1655952	FAM39E	9	0.0002	0.0769	0.8242	0.92	0.423905	0.19457	-0.22933	0.0002	0.114	0.0103	0.001481	0.246718	0.04048	1	0	0
ILMN_1655961	C7ORF54	7	<.0001	0.3746	0.4737	0.5572	-0.54622	-0.3236	0.222616	<.0001	0.0021	0.0033	7.956e-07	0.01143	0.016467	1	0	0
ILMN_1655980	LOC401280	6	0.0049	0.5752	0.3381	0.3607	0.135565	0.087287	-0.04828	0.0014	0.0616	0.1538	0.008084	0.158081	0.304258	1	0	0
ILMN_1656057	PLAU	10	0.0042	0.8282	0.4194	0.5049	0.033063	-0.07165	-0.10471	0.3945	0.0975	0.001	0.574937	0.220895	0.006025	0	0	1
ILMN_1656118	ZBTB7A	19	0.0014	0.1696	0.0002	0.3617	-0.25956	-0.14404	0.115523	0.0005	0.0799	0.0518	0.003826	0.191326	0.139184	1	0	0
ILMN_1656134	CNOT7	8	<.0001	0.9094	0.1033	0.1162	0.854645	0.490288	-0.36436	<.0001	<.0001	<.0001	6.28e-14	7.649e-05	4.5e-05	1	1	1
ILMN_1656136	STAU1	20	<.0001	0.964	<.0001	0.643	-1.06614	-0.86556	0.20058	<.0001	<.0001	0.0569	1.23e-11	5.29e-07	0.149119	1	1	0
ILMN_1656169	LOC652579		0.0001	0.4329	0.5385	0.0454	0.140995	0.099647	-0.04135	<.0001	0.0068	0.1179	0.000292	0.029245	0.252797	1	0	0
ILMN_1656184	PI4KAP1	22	<.0001	0.5444	0.832	0.2284	0.030032	0.216405	0.186373	0.5917	0.0007	<.0001	0.741121	0.004672	0.000611	0	1	1
ILMN_1656186	SLC41A1	1	<.0001	0.7402	0.261	0.1455	-0.20796	-0.03101	0.176946	<.0001	0.5567	<.0001	0.00024	0.71467	0.000105	1	0	1
ILMN_1656194	TSPAN10	17	<.0001	0.6529	0.922	0.3963	-0.31256	-0.35346	-0.0409	<.0001	<.0001	0.3972	1.256e-05	8.951e-06	0.577452	1	1	0
ILMN_1656233	LOC389517		0.0002	0.0563	0.0695	0.6378	0.221694	0.008466	-0.21323	0.0031	0.9179	0.0004	0.015638	0.955486	0.003104	0	0	1
ILMN_1656251	LOC401778	14	0.0012	0.6485	0.1917	0.6945	0.131494	0.056892	-0.0746	0.0009	0.1872	0.0177	0.005591	0.348895	0.061682	1	0	0
ILMN_1656285	METTL7A	12	<.0001	0.8519	0.0164	0.004	-0.06305	-0.47054	-0.40749	0.5704	0.0002	<.0001	0.725065	0.001653	0.000131	0	1	1
ILMN_1656287	SPOCK2	10	0.0001	0.172	0.0159	0.9346	0.381567	0.487564	0.105997	0.0003	<.0001	0.202	0.002342	0.000409	0.368035	1	1	0
ILMN_1656292	LOC388532		<.0001	0.4321	0.9169	<.0001	0.042528	-0.4753	-0.51783	0.6777	<.0001	<.0001	0.804314	0.000512	1.152e-07	0	1	1
ILMN_1656316	ZMYM3	X	<.0001	0.0354	0.1828	0.0039	-0.02474	0.237863	0.262602	0.7378	0.0043	<.0001	0.845803	0.02032	0.000215	0	0	1
ILMN_1656342	FBXO48	2	0.0007	0.4338	0.1884	0.6744	0.106979	0.013332	-0.09365	0.0035	0.7403	0.0015	0.017198	0.847336	0.008979	0	0	1
ILMN_1656371	TRPA1	8	0.0008	0.351	0.1656	0.5677	-0.10124	-0.22104	-0.1198	0.0541	0.0003	0.006	0.143829	0.002153	0.026379	0	1	0
ILMN_1656372	PES1	22	0.0033	0.4955	0.8215	0.8554	0.199058	0.152518	-0.04654	0.0007	0.019	0.3171	0.004942	0.064863	0.498942	1	0	0
ILMN_1656382	BOLA2	16	0.0039	0.3038	0.0174	0.3752	0.008867	0.189718	0.18085	0.8984	0.015	0.0014	0.944517	0.05428	0.008363	0	0	1
ILMN_1656427	C17ORF39	17	<.0001	0.0265	<.0001	0.3363	-0.8575	-0.85666	0.000839	<.0001	<.0001	0.9933	8.754e-09	2.204e-07	0.99655	1	1	0
ILMN_1656463	C11ORF73	11	0.0008	0.6408	0.02	0.2613	0.008747	-0.14102	-0.14977	0.86	0.0115	0.0002	0.92168	0.043901	0.001897	0	0	1
ILMN_1656477	ARSA	22	0.0019	0.4452	0.3928	0.334	-0.24105	-0.09614	0.144912	0.0016	0.2505	0.0171	0.009171	0.426193	0.059993	1	0	0
ILMN_1656482	OSBPL2	20	0.0004	0.6136	0.246	0.0408	-0.20601	-0.25363	-0.04762	0.0005	0.0001	0.3052	0.003448	0.001084	0.486211	1	1	0
ILMN_1656521	CGI-96		0.0009	0.2267	0.1592	0.9959	0.273469	0.23892	-0.03455	0.0002	0.0032	0.5487	0.001649	0.016017	0.708044	1	0	0
ILMN_1656530	LOC642788	16	<.0001	0.2454	0.1302	0.871	-0.24454	-0.19935	0.045196	<.0001	0.0003	0.2427	1.971e-05	0.00214	0.417292	1	1	0
ILMN_1656540	RUVBL1	3	0.0001	0.4477	0.0206	0.3493	0.178025	0.381196	0.203171	0.0292	<.0001	0.0021	0.090305	0.000426	0.011388	0	1	0
ILMN_1656560	PARM1	4	0.0041	0.1693	0.06	0.7244	-0.02659	0.132354	0.158941	0.6517	0.0456	0.001	0.785988	0.126355	0.006338	0	0	1
ILMN_1656589	LOC652537		<.0001	0.8249	0.8753	0.3606	0.175768	0.1923	0.016531	<.0001	<.0001	0.5431	1.288e-05	1.8e-05	0.703539	1	1	0
ILMN_1656621	CHMP2A	19	<.0001	0.3229	0.0999	0.2693	0.420161	0.244285	-0.17588	<.0001	0.0131	0.0132	5.8e-05	0.048619	0.049042	1	0	0
ILMN_1656625	RPS24	10	<.0001	0.2169	0.0583	0.6655	-0.33095	-0.40455	-0.0736	<.0001	<.0001	0.1875	6.47e-05	1.058e-05	0.34933	1	1	0
ILMN_1656628	WDR4	21	0.0001	0.0821	0.9437	0.078	-0.13965	0.089176	0.228825	0.0408	0.2381	<.0001	0.116461	0.411812	0.000461	0	0	1
ILMN_1656662	LOC731365		0.0062	0.5885	<.0001	0.7009	0.128245	0.237063	0.108818	0.0561	0.0017	0.0435	0.147664	0.009612	0.122144	0	1	0
ILMN_1656670	HLA-G	6	0.0006	0.9972	0.7196	0.7282	-0.03507	-0.33416	-0.29909	0.7261	0.0031	0.0003	0.838244	0.015643	0.002131	0	0	1
ILMN_1656718	DEF8	16	0.0002	0.3397	0.0573	0.8808	0.171595	0.237592	0.065997	0.0008	<.0001	0.101	0.004967	0.000365	0.226571	1	1	0
ILMN_1656807	RPL27	17	<.0001	0.4851	<.0001	0.667	0.278784	0.407712	0.128928	<.0001	<.0001	0.0149	0.000379	2.348e-06	0.05375	1	1	0
ILMN_1656840	VPS13D	1	<.0001	0.1665	0.2419	0.6258	-0.22618	-0.04437	0.181815	<.0001	0.4277	<.0001	0.000169	0.60548	0.000163	1	0	1
ILMN_1656868	LOC23117	16	<.0001	0.232	0.003	0.1407	-0.59342	-0.3198	0.273621	<.0001	0.0075	0.0016	2.649e-06	0.031694	0.00924	1	0	1
ILMN_1656886	LIN37	19	0.0003	0.9301	0.4531	0.8624	-0.2183	-0.13642	0.081877	<.0001	0.0243	0.0602	0.000787	0.078405	0.155449	1	0	0
ILMN_1656904	SLC1A4	2	<.0001	0.2253	0.3204	0.0274	-0.20145	-0.05447	0.146986	<.0001	0.2671	<.0001	0.000133	0.444922	0.000579	1	0	1
ILMN_1656909	RGPD5	2	<.0001	0.6482	0.8543	0.1137	0.138693	0.048099	-0.09059	0.0001	0.2263	0.002	0.001265	0.397878	0.01087	1	0	0
ILMN_1656913	MDH1	2	<.0001	0.5318	0.0221	0.1589	0.283492	0.41171	0.128219	<.0001	<.0001	0.0177	0.000408	3.112e-06	0.061682	1	1	0
ILMN_1656920	CRIP1	14	0.0002	0.1596	0.0025	<.0001	0.3626	0.490495	0.127895	0.0006	<.0001	0.1262	0.004251	0.000407	0.26514	1	1	0
ILMN_1656925	LOC401180	5	0.0044	0.2813	0.6941	0.3069	-0.05449	0.047534	0.10202	0.1595	0.2692	0.0012	0.312214	0.447368	0.007344	0	0	1
ILMN_1656998	LOC653555	14	<.0001	0.0018	0.1491	0.7519	0.081353	-0.02348	-0.10483	0.0086	0.4904	<.0001	0.035105	0.659759	0.000372	0	0	1
ILMN_1657129	SKAP2	7	0.0002	0.1648	0.0135	0.273	-0.2844	-0.30185	-0.01746	<.0001	0.0002	0.7599	0.000927	0.001644	0.860228	1	1	0
ILMN_1657139	ADAT1	16	0.0002	0.7835	0.0005	0.0929	-0.16007	-0.00567	0.154392	0.0028	0.9228	0.0003	0.014258	0.958202	0.002638	0	0	1
ILMN_1657145	MEOX1	17	0.0011	0.5684	0.8833	0.5003	0.006285	0.094012	0.087727	0.8367	0.0062	0.0004	0.907479	0.027279	0.003235	0	0	1
ILMN_1657148	C19ORF23	19	<.0001	0.4509	0.3501	0.8119	-0.40912	-0.39347	0.015648	<.0001	0.0001	0.8264	0.00012	0.000978	0.901341	1	1	0
ILMN_1657153	ACTR3	2	<.0001	0.0414	0.2209	0.0018	0.212843	-0.24052	-0.45337	0.0285	0.0261	<.0001	0.08863	0.082936	8.132e-07	0	0	1
ILMN_1657204	SAE1	19	<.0001	0.496	0.0005	0.238	0.359716	0.401664	0.041948	<.0001	<.0001	0.5102	0.000152	0.000142	0.676619	1	1	0
ILMN_1657237	NUBP2	16	0.0003	0.4494	0.0117	0.5301	0.105293	0.264261	0.158968	0.0888	0.0002	0.0016	0.20624	0.001418	0.008996	0	1	1
ILMN_1657273	LOC651429		0.0003	0.2036	0.5985	0.4401	-0.14277	-0.11896	0.023805	<.0001	0.0023	0.3901	0.000579	0.012161	0.570938	1	0	0
ILMN_1657283	ALKBH5	17	<.0001	0.001	0.2299	0.7235	0.356317	0.254959	-0.10136	<.0001	0.0006	0.0541	4.304e-06	0.003966	0.143915	1	1	0
ILMN_1657286	LOC728734	16	0.0005	0.8252	0.5465	0.5105	0.138768	0.061968	-0.0768	0.0003	0.1421	0.0126	0.002511	0.288082	0.047309	1	0	0
ILMN_1657288	GUSBL2	6	<.0001	0.2823	0.1237	0.8291	0.293657	0.211933	-0.08172	<.0001	<.0001	0.0053	1.47e-11	9.101e-06	0.024198	1	1	0
ILMN_1657347	PODXL2	3	<.0001	0.7694	0.221	0.1742	-0.21307	-0.03195	0.181125	<.0001	0.5167	<.0001	5.45e-05	0.682095	1.826e-05	1	0	1
ILMN_1657348	LOC650909		0.0025	0.0666	0.431	0.0268	0.225256	0.283822	0.058566	0.0029	0.0008	0.3271	0.014667	0.005046	0.509465	0	1	0
ILMN_1657361	CBX7	22	0.0039	0.7047	0.3965	0.9701	0.135013	0.302332	0.167319	0.1097	0.0015	0.014	0.240049	0.00863	0.051348	0	1	0
ILMN_1657405	SPPL3	12	<.0001	0.0855	0.0938	0.2475	0.129775	0.21443	0.084655	0.0006	<.0001	0.0053	0.004351	1.377e-05	0.024131	1	1	0
ILMN_1657423	SPG21	15	<.0001	0.1561	0.2349	0.9269	0.389173	0.412167	0.022994	<.0001	<.0001	0.7188	4.124e-05	9.758e-05	0.833314	1	1	0
ILMN_1657436	FGFR1OP2	12	0.0004	0.1071	0.0037	0.8766	-0.11925	-0.34309	-0.22384	0.1593	0.0004	0.0012	0.311913	0.00271	0.00744	0	1	1
ILMN_1657446	C1ORF57	1	0.0029	0.855	<.0001	0.3707	-0.12944	0.058961	0.188396	0.0681	0.4529	0.0011	0.170253	0.627506	0.006689	0	0	1
ILMN_1657451	SRPK2	7	<.0001	0.9923	0.2556	0.6494	0.547946	0.378137	-0.16981	<.0001	<.0001	0.0003	8.82e-15	6.717e-07	0.002456	1	1	1
ILMN_1657475	GALT	9	<.0001	0.0504	0.0834	0.0891	0.44739	0.386095	-0.06129	<.0001	<.0001	0.3117	6.023e-07	0.000118	0.493192	1	1	0
ILMN_1657486	OR2AG2	11	<.0001	0.022	0.1649	0.8241	-0.19215	-0.16541	0.026739	<.0001	0.0008	0.4456	0.000229	0.005294	0.621258	1	1	0
ILMN_1657495	MLEC	12	<.0001	0.2709	0.036	0.0003	0.059776	0.304471	0.244695	0.3249	<.0001	<.0001	0.507153	0.000162	2.561e-05	0	1	1
ILMN_1657515	RPS6KA5	14	<.0001	0.806	0.2557	0.1561	-0.37269	-0.43118	-0.05849	<.0001	<.0001	0.323	2.34e-05	9.783e-06	0.505173	1	1	0
ILMN_1657554	TSPYL2	X	<.0001	0.234	0.893	0.2236	-0.28592	-0.02137	0.264549	0.0014	0.8275	0.0003	0.008433	0.901887	0.002037	1	0	1
ILMN_1657612	LOC285900	7	<.0001	0.4099	0.0007	0.6353	0.435252	0.562077	0.126825	<.0001	<.0001	0.0618	1.385e-05	4.437e-07	0.158516	1	1	0
ILMN_1657619	DNAJB14	4	<.0001	0.4472	0.9415	0.2227	0.336397	0.250381	-0.08602	<.0001	<.0001	0.0129	3.45e-11	8.444e-06	0.04826	1	1	0
ILMN_1657632	ZMYM6	1	<.0001	0.8633	<.0001	0.6787	0.351662	0.235577	-0.11609	<.0001	0.0007	0.0186	1.201e-06	0.004437	0.063982	1	1	0
ILMN_1657673	LOC90120	9	0.0018	0.8814	0.481	0.2795	0.180057	0.07555	-0.10451	0.0014	0.2198	0.0194	0.008038	0.390231	0.065938	1	0	0
ILMN_1657683	C1ORF198	1	0.004	0.4304	0.0512	0.5779	-0.15094	-0.262	-0.11106	0.0326	0.001	0.0497	0.09813	0.006111	0.135002	0	1	0
ILMN_1657701	TMEM137		0.0011	0.4165	0.3082	0.8135	0.190531	-0.14402	-0.33455	0.0941	0.254	0.0003	0.215294	0.43012	0.002428	0	0	1
ILMN_1657708	MGLL	3	0.0005	0.5969	0.6935	0.7184	-0.19988	-0.1199	0.07998	0.0002	0.0382	0.0549	0.001363	0.110614	0.14543	1	0	0
ILMN_1657746	BPHL	6	0.0005	0.5042	0.1925	0.5335	-0.01309	0.156318	0.169412	0.8092	0.0104	0.0001	0.890869	0.040626	0.001267	0	0	1
ILMN_1657754	RPAP2	1	<.0001	0.0195	0.3262	0.3544	0.104036	0.257575	0.15354	0.0594	<.0001	0.0006	0.153965	0.00044	0.004267	0	1	1
ILMN_1657771	CRTC2	1	<.0001	0.82	0.8422	0.6039	-0.51171	-0.24774	0.263962	<.0001	0.022	0.0008	8.072e-06	0.072708	0.005288	1	0	1
ILMN_1657790	SFRS11	1	0.0058	0.7918	0.9581	0.2099	0.013914	-0.19777	-0.21169	0.8662	0.0327	0.0017	0.9253	0.098356	0.009595	0	0	1
ILMN_1657796	STMN1	1	0.0007	0.2445	0.6754	0.7604	0.215617	0.340927	0.12531	0.0068	0.0001	0.0488	0.029264	0.001264	0.133216	0	1	0
ILMN_1657797	FIBP	11	0.0002	0.4931	0.3184	0.8816	0.319434	0.265702	-0.05373	<.0001	0.0019	0.3756	0.000428	0.010398	0.55739	1	0	0
ILMN_1657803	CFH	1	0.0026	0.2862	0.023	0.8515	-0.19605	-0.08775	0.108301	0.0016	0.1987	0.0287	0.009399	0.363918	0.089	1	0	0
ILMN_1657855	ACTL6B	7	<.0001	0.0202	0.1365	0.7654	-0.32635	-0.29455	0.031806	<.0001	<.0001	0.539	1.4e-05	0.000584	0.700479	1	1	0
ILMN_1657862	AHCY	20	<.0001	0.9533	0.0011	0.0065	-0.11499	0.32394	0.438927	0.1667	0.0006	<.0001	0.321987	0.00398	3.35e-08	0	1	1
ILMN_1657864	TMUB2	17	<.0001	0.0845	0.0001	0.9473	-0.41343	-0.32684	0.086589	<.0001	<.0001	0.1193	4.713e-07	0.000391	0.255078	1	1	0
ILMN_1657884	NME2	17	<.0001	0.0464	0.7722	0.271	0.717297	0.370819	-0.34648	<.0001	0.0111	0.0011	3.324e-06	0.042886	0.006891	1	0	1
ILMN_1657932	MUC6	11	<.0001	0.0162	0.0015	0.0351	-1.31784	-1.62226	-0.30443	<.0001	<.0001	0.0917	7.43e-07	4.559e-08	0.211253	1	1	0
ILMN_1657968	MAP2K2	19	<.0001	0.4509	0.0016	0.2909	-0.44867	-0.457	-0.00833	<.0001	0.0001	0.9209	0.000351	0.001142	0.957119	1	1	0
ILMN_1657983	TERF2IP	16	<.0001	0.6486	<.0001	0.027	-0.71649	-0.75744	-0.04094	<.0001	<.0001	0.7357	7.169e-05	0.000168	0.844535	1	1	0
ILMN_1657996	LOC642035		0.0011	0.2328	0.838	0.0001	0.109268	-0.02917	-0.13844	0.0272	0.5931	0.0006	0.085457	0.742388	0.003935	0	0	1
ILMN_1658015	MBNL2	13	<.0001	0.9347	0.1877	0.0083	0.024221	-0.22177	-0.24599	0.6713	0.0006	<.0001	0.799979	0.004355	7.481e-06	0	1	1
ILMN_1658022	LOC641820		<.0001	0.8886	0.0136	0.0308	0.106794	-0.04401	-0.15081	0.0034	0.2739	<.0001	0.01704	0.45265	1.3e-05	0	0	1
ILMN_1658033	KIAA0251		0.0029	0.4555	0.001	0.0716	0.121692	0.071491	-0.0502	0.001	0.081	0.0888	0.006273	0.193077	0.206344	1	0	0
ILMN_1658053	DYNLRB1	20	<.0001	0.4174	0.4431	0.3257	0.29824	0.298907	0.000667	<.0001	<.0001	0.9898	0.000118	0.000562	0.994695	1	1	0
ILMN_1658071	ATP1B1	1	<.0001	0.4973	0.7504	0.8665	-0.449	-0.36109	0.087903	<.0001	0.0003	0.2192	2.153e-05	0.002509	0.389561	1	1	0
ILMN_1658080	ZNF573	19	<.0001	0.6236	0.0232	0.5211	0.33018	0.334367	0.004188	<.0001	<.0001	0.9191	6.983e-08	8.749e-07	0.956205	1	1	0
ILMN_1658108	LOC651128		0.0028	0.3441	0.4707	0.477	0.110891	0.083225	-0.02767	0.0006	0.0193	0.2792	0.004342	0.065792	0.458467	1	0	0
ILMN_1658110	C18ORF19	18	<.0001	0.8621	0.0401	0.1316	0.106321	0.217084	0.110764	0.0162	<.0001	0.0019	0.05753	0.000198	0.010664	0	1	0
ILMN_1658152	MAP3K10	19	<.0001	0.2129	0.1262	0.6809	-0.20788	-0.05497	0.152903	<.0001	0.3429	0.0003	0.000923	0.525399	0.00257	1	0	1
ILMN_1658160	FAM156A	X	<.0001	0.2177	0.8038	0.0226	-0.37625	-0.06359	0.312653	0.0001	0.5503	<.0001	0.001126	0.709225	0.000713	1	0	1
ILMN_1658173	ZNF418	19	0.0008	0.3275	0.3966	0.916	-0.1396	-0.0992	0.040394	0.0002	0.016	0.1758	0.001481	0.056823	0.334255	1	0	0
ILMN_1658182	MEX3C	18	<.0001	0.988	0.9856	0.6731	0.185614	-0.01572	-0.20133	0.0009	0.7969	<.0001	0.005835	0.883536	0.00014	1	0	1
ILMN_1658231	NACC1	19	<.0001	0.2179	0.871	0.91	-0.13757	-0.00582	0.131754	0.0004	0.8915	<.0001	0.003222	0.940464	0.000358	1	0	1
ILMN_1658259	DRG1	22	<.0001	0.2995	0.0077	0.1979	0.010363	0.262067	0.251704	0.8787	0.0007	<.0001	0.932941	0.004422	0.00011	0	1	1
ILMN_1658271	LSS	21	0.0068	0.2849	0.132	0.0601	-0.1562	-0.21614	-0.05995	0.0117	0.0017	0.2227	0.044511	0.009847	0.393656	0	1	0
ILMN_1658283	RPL17	18	<.0001	0.3868	<.0001	0.3542	0.297282	0.500679	0.203398	<.0001	<.0001	0.0002	0.000147	8.089e-09	0.001352	1	1	1
ILMN_1658289	WDR54	2	0.0002	0.8409	0.0415	0.6344	0.274671	0.330503	0.055832	0.0002	<.0001	0.3379	0.001853	0.000667	0.52028	1	1	0
ILMN_1658290	C16ORF68	16	<.0001	0.0263	<.0001	0.0291	-0.61546	-0.5204	0.095065	<.0001	<.0001	0.2818	2.466e-06	0.000392	0.461193	1	1	0
ILMN_1658327	BAZ1A	14	<.0001	0.9677	0.9834	0.6529	0.545095	0.336302	-0.20879	<.0001	<.0001	0.0007	1.046e-09	0.000819	0.004553	1	1	1
ILMN_1658337	AKIRIN1	1	<.0001	0.1028	0.0019	0.0305	0.624935	0.349256	-0.27568	<.0001	<.0001	<.0001	9.11e-12	0.000589	0.000156	1	1	1
ILMN_1658351	FIS1	7	<.0001	0.2797	<.0001	0.7348	-0.88057	-0.66808	0.212493	<.0001	<.0001	0.0297	1.03e-09	2.882e-05	0.091475	1	1	0
ILMN_1658373	PAN2	12	0.0064	0.2753	0.7208	0.206	-0.21084	-0.15235	0.058488	0.0016	0.0383	0.2677	0.009182	0.110994	0.445657	1	0	0
ILMN_1658416	MRPS18C	4	<.0001	0.9362	0.0048	0.1102	0.357155	0.43569	0.078535	<.0001	<.0001	0.1093	8.005e-07	6.556e-08	0.23945	1	1	0
ILMN_1658420	DSCAM	21	<.0001	0.516	0.1721	0.608	-0.26678	-0.14791	0.118868	<.0001	0.0146	0.0068	2.824e-05	0.053076	0.029107	1	0	0
ILMN_1658460	LOC653884		<.0001	0.8842	0.8505	0.2422	0.955583	0.699995	-0.25559	<.0001	<.0001	<.0001	2.9e-21	2.58e-11	0.000735	1	1	1
ILMN_1658464	GTF3A	13	<.0001	0.7155	0.8461	0.2701	-0.2347	0.016471	0.251171	0.0014	0.8374	<.0001	0.008227	0.907879	0.000296	1	0	1
ILMN_1658472	APH1A	1	<.0001	0.2353	0.1758	0.2037	0.313831	0.504361	0.19053	0.0002	<.0001	0.004	0.001412	2.689e-06	0.019045	1	1	0
ILMN_1658481	DGUOK	2	0.0033	0.2889	0.1385	0.5565	0.128688	0.119034	-0.00965	0.0009	0.0052	0.7508	0.005549	0.023811	0.854367	1	0	0
ILMN_1658486	MRPL54	19	<.0001	0.7358	0.0003	0.202	0.395879	0.467626	0.071748	<.0001	<.0001	0.303	0.000135	4.748e-05	0.483937	1	1	0
ILMN_1658494	C13ORF15	13	0.0034	0.2426	<.0001	0.475	-0.47569	-0.39484	0.080852	0.0008	0.0113	0.4677	0.005058	0.043547	0.64043	1	0	0
ILMN_1658519	SLC13A3	20	<.0001	0.9098	0.5348	0.4341	-0.34982	-0.27649	0.073338	<.0001	<.0001	0.131	1.065e-06	0.000613	0.272192	1	1	0
ILMN_1658531	LOC653702		<.0001	0.2669	0.2965	0.1572	0.247578	-0.10044	-0.34801	0.0019	0.2498	<.0001	0.01044	0.425399	3.126e-06	0	0	1
ILMN_1658576	PTPRN	2	<.0001	0.0724	0.0005	0.7921	-0.31648	-0.20472	0.111761	<.0001	0.0111	0.0533	0.000227	0.042736	0.142389	1	0	0
ILMN_1658579	CDK5RAP3	17	<.0001	0.0869	0.0357	0.0014	0.52966	0.684493	0.154833	<.0001	<.0001	0.0657	1.877e-05	6.401e-07	0.165753	1	1	0
ILMN_1658624	UBXN6	19	<.0001	0.8444	<.0001	0.0039	-1.37944	-1.27214	0.107301	<.0001	<.0001	0.3405	1.11e-15	9.78e-12	0.522858	1	1	0
ILMN_1658636	MRE11A	11	<.0001	0.822	0.5714	0.7217	0.299119	0.257308	-0.04181	<.0001	<.0001	0.2326	7.829e-09	7.45e-06	0.405398	1	1	0
ILMN_1658639	SLC46A3	13	<.0001	0.3415	0.6181	0.1122	-0.23022	-0.04411	0.186118	0.0001	0.5012	0.0001	0.00122	0.668816	0.001108	1	0	1
ILMN_1658677	DTX3	12	<.0001	0.1789	0.2516	0.3529	-0.33741	-0.10896	0.228451	<.0001	0.1394	<.0001	1.77e-05	0.284242	0.000325	1	0	1
ILMN_1658702	HIST1H2BJ	6	0.0052	0.6735	0.0153	0.405	0.359452	0.233263	-0.12619	0.0015	0.0603	0.1578	0.008541	0.155827	0.309802	1	0	0
ILMN_1658706	ST6GALNAC2	17	0.0002	0.1523	0.5476	0.0558	-0.30776	-0.50133	-0.19357	0.0039	<.0001	0.0227	0.018664	0.000348	0.074542	0	1	0
ILMN_1658743	CCNDBP1	15	<.0001	0.9401	<.0001	0.7074	-0.69396	-0.87141	-0.17745	<.0001	<.0001	0.1785	0.000407	5.86e-05	0.337777	1	1	0
ILMN_1658759	PEX19	1	0.0032	0.8397	0.474	0.0849	0.067317	0.166909	0.099592	0.1502	0.0016	0.0085	0.299297	0.009001	0.034814	0	1	0
ILMN_1658773	PIGF	2	<.0001	0.2099	0.958	0.1686	-0.18353	-0.03962	0.143905	0.0001	0.4507	0.0002	0.001289	0.625609	0.00169	1	0	1
ILMN_1658800	BRPF3	6	0.0062	0.0441	0.0007	0.906	-0.17539	-0.13301	0.042376	0.0015	0.0287	0.3308	0.00864	0.089086	0.513305	1	0	0
ILMN_1658802	KRTCAP2	1	<.0001	0.5119	0.0007	0.1037	0.465344	0.359481	-0.10586	<.0001	<.0001	0.0908	4.343e-07	0.000514	0.209701	1	1	0
ILMN_1658807	HMOX2	16	0.0004	0.0476	0.5398	0.0283	-0.23863	-0.20063	0.037996	<.0001	0.0027	0.4246	0.000727	0.013909	0.60278	1	0	0
ILMN_1658821	SAMD1	19	<.0001	0.7007	0.7661	0.0208	0.247142	0.226448	-0.02069	<.0001	0.0001	0.6173	6e-05	0.001087	0.760642	1	1	0
ILMN_1658830	C10ORF26	10	0.0001	0.7897	0.004	0.9068	0.049784	0.250468	0.200684	0.428	0.0004	0.0001	0.605755	0.003206	0.000945	0	1	1
ILMN_1658834	ZC3H18	16	<.0001	0.1382	0.7493	0.5387	-0.07174	-0.25368	-0.18194	0.17	<.0001	<.0001	0.326492	0.000253	0.000284	0	1	1
ILMN_1658847	MGC61598		0.001	0.0087	0.5484	0.2645	-0.05283	-0.19742	-0.14459	0.3291	0.0013	0.0012	0.511675	0.007762	0.007271	0	1	1
ILMN_1658869	LOC645401	21	0.0006	0.0172	0.5945	0.391	-0.17178	-0.16006	0.011718	0.0001	0.0013	0.7409	0.001298	0.007978	0.847653	1	1	0
ILMN_1658883	ARAF	X	0.0002	0.7074	0.0033	0.1962	0.166308	-0.0595	-0.22581	0.0183	0.4438	<.0001	0.063058	0.619794	0.000814	0	0	1
ILMN_1658885	DAGLB	7	<.0001	0.0411	0.3196	0.5536	0.392878	0.291998	-0.10088	<.0001	<.0001	0.0484	1.834e-07	0.000563	0.132304	1	1	0
ILMN_1658902	DEAF1		<.0001	0.3828	0.0011	0.1127	0.184027	0.308875	0.124849	0.0005	<.0001	0.0031	0.003561	6.509e-06	0.01552	1	1	0
ILMN_1658905	LOC646976	1	0.0042	0.0407	0.0976	0.3844	-0.11383	-0.14843	-0.0346	0.0052	0.0012	0.2915	0.023566	0.007506	0.471728	0	1	0
ILMN_1658911	LOC647349		<.0001	0.8122	0.1298	0.909	0.672425	0.618155	-0.05427	<.0001	<.0001	0.3293	3.17e-15	2.6e-11	0.511923	1	1	0
ILMN_1658928	GNB2	7	<.0001	0.5766	0.7346	0.8423	-0.39241	-0.23861	0.153804	<.0001	0.0027	0.0072	2.842e-06	0.014157	0.030665	1	0	0
ILMN_1658940	DDX25	11	0.0023	0.7338	0.8442	0.8996	0.098033	0.043221	-0.05481	0.0014	0.1979	0.0259	0.00827	0.362857	0.082331	1	0	0
ILMN_1658992	DPM1	20	<.0001	0.2139	0.0013	0.59	0.261935	0.185919	-0.07602	<.0001	0.0044	0.1034	0.000158	0.020799	0.230204	1	0	0
ILMN_1659010	LOC647783		0.0057	0.9103	0.0704	0.4646	0.037589	-0.06317	-0.10076	0.3298	0.1408	0.0013	0.512416	0.286242	0.008015	0	0	1
ILMN_1659024	TMCC2	1	<.0001	0.3421	<.0001	0.2153	-2.33326	-2.19641	0.136853	<.0001	<.0001	0.414	7.75e-19	1.04e-14	0.59297	1	1	0
ILMN_1659027	SLC2A1	1	<.0001	0.3089	<.0001	0.9645	-1.02624	-1.14216	-0.11592	<.0001	<.0001	0.3703	8.073e-08	7.895e-08	0.55227	1	1	0
ILMN_1659029	FAM116B		<.0001	0.2994	0.4711	0.2174	-0.04312	-0.569	-0.52588	0.7283	<.0001	<.0001	0.839731	0.000605	9.273e-06	0	1	1
ILMN_1659054	CHKB	22	0.0023	0.2212	0.6719	0.0436	-0.11412	0.064355	0.178479	0.0804	0.3736	0.0008	0.192162	0.555546	0.005106	0	0	1
ILMN_1659058	PPP1R10	6	<.0001	0.6808	0.9765	0.0251	0.031691	0.239547	0.207856	0.5759	0.0002	<.0001	0.729369	0.001683	0.00013	0	1	1
ILMN_1659075	HLA-DOA	6	<.0001	0.7217	0.1911	0.0193	-0.04393	0.377643	0.42157	0.6599	0.0008	<.0001	0.792065	0.005462	9.493e-06	0	1	1
ILMN_1659095	LOC644029	15	<.0001	0.4461	0.0062	0.3507	0.174488	0.361419	0.186931	0.0166	<.0001	0.0015	0.058688	0.000168	0.008739	0	1	1
ILMN_1659150	HCN2	19	0.0019	0.0323	0.9466	0.5985	0.064867	-0.03875	-0.10362	0.08	0.3441	0.0006	0.191455	0.526665	0.004089	0	0	1
ILMN_1659227	CD79A	19	<.0001	0.7155	0.0708	0.0297	-0.19715	0.469029	0.666183	0.1606	0.003	<.0001	0.313779	0.015307	6.111e-07	0	0	1
ILMN_1659240	MTMR14	3	<.0001	0.0275	0.0101	0.6966	0.487626	0.421665	-0.06596	<.0001	<.0001	0.2573	1.631e-08	1.081e-05	0.433929	1	1	0
ILMN_1659255	RP2	X	0.0002	0.2382	0.0114	0.892	-0.01185	0.293255	0.305103	0.8964	0.0043	<.0001	0.943326	0.020201	0.000506	0	0	1
ILMN_1659259	PRPF6	20	0.0003	0.0912	0.0177	0.9722	-0.02872	0.201196	0.229918	0.6817	0.0106	<.0001	0.807107	0.041323	0.00067	0	0	1
ILMN_1659339	ELP4	11	0.0044	0.4167	0.0506	0.4129	-0.00583	0.159953	0.165787	0.9266	0.0243	0.0013	0.960299	0.07844	0.007945	0	0	1
ILMN_1659352	KCNK13	14	0.0001	0.8249	0.5559	0.6185	0.165252	0.168552	0.0033	<.0001	0.0002	0.9166	0.000455	0.001403	0.95486	1	1	0
ILMN_1659371	ADRA2A	10	0.0011	0.1296	0.0037	0.4013	-0.31235	-0.33413	-0.02178	0.0005	0.0009	0.7593	0.003487	0.005642	0.85979	1	1	0
ILMN_1659405	LOC653773		0.005	0.5725	0.0254	0.0006	0.110557	-0.14178	-0.25234	0.2488	0.1839	0.0012	0.424207	0.344721	0.007452	0	0	1
ILMN_1659411	POLR2C	16	<.0001	0.0891	0.0355	0.9155	0.392988	0.390964	-0.00202	<.0001	<.0001	0.9761	9.642e-05	0.000529	0.987691	1	1	0
ILMN_1659430	PDE4DIP	1	0.001	0.3694	0.9007	0.2381	0.146149	0.089243	-0.05691	0.0003	0.0445	0.0751	0.002405	0.124184	0.182913	1	0	0
ILMN_1659444	KIF1B	1	<.0001	0.4572	0.7413	0.5966	0.245456	0.197497	-0.04796	<.0001	<.0001	0.1559	8.816e-07	0.000431	0.307345	1	1	0
ILMN_1659463	APAF1	12	0.0009	0.913	0.8212	0.0266	0.020561	-0.2017	-0.22227	0.7794	0.0144	0.0002	0.872552	0.052576	0.001834	0	0	1
ILMN_1659470	PBRM1	3	<.0001	0.403	0.042	0.1319	0.194834	0.16274	-0.03209	<.0001	0.0008	0.3518	0.000148	0.005357	0.534026	1	1	0
ILMN_1659490	LOC653158	5	<.0001	0.8966	0.9631	0.5594	-0.61545	-0.36967	0.24578	<.0001	0.0015	0.0033	4.781e-07	0.008655	0.016512	1	1	0
ILMN_1659523	USP39	2	<.0001	0.0813	0.1009	0.8756	0.258338	0.166899	-0.09144	<.0001	0.0033	0.0247	1.6e-05	0.016443	0.079393	1	0	0
ILMN_1659524	C6ORF66	6	0.0006	0.9186	0.4684	0.7009	0.190956	0.204849	0.013893	0.0003	0.0004	0.7346	0.002053	0.003053	0.843814	1	1	0
ILMN_1659544	STX3	11	0.0009	0.4921	0.0718	0.0638	-0.36378	-0.49499	-0.13121	0.0023	0.0002	0.1644	0.012138	0.001728	0.318878	0	1	0
ILMN_1659550	LOC388654	4	0.0036	0.9393	<.0001	0.0809	0.356868	0.313649	-0.04322	0.0009	0.008	0.6083	0.005568	0.033296	0.75389	1	0	0
ILMN_1659553	ANAPC1	2	<.0001	0.4247	0.0009	0.0136	-0.42704	-0.57544	-0.1484	<.0001	<.0001	0.054	0.000186	5.129e-06	0.14373	1	1	0
ILMN_1659564	SEC61A1	3	<.0001	0.1698	0.0463	0.1046	0.654613	0.668738	0.014125	<.0001	<.0001	0.852	5.644e-09	8.078e-08	0.91703	1	1	0
ILMN_1659631	LOC730024	2	0.0061	0.9154	0.1446	0.2603	0.114523	0.087709	-0.02681	0.0014	0.0269	0.3449	0.00849	0.084796	0.5274	1	0	0
ILMN_1659659	MAGEH1	X	<.0001	0.7868	0.4621	0.8879	0.291348	0.28669	-0.00466	<.0001	<.0001	0.9218	3.561e-05	0.000277	0.957541	1	1	0
ILMN_1659688	LGALS3BP	17	0.0012	0.8452	0.6507	0.1104	-0.18637	0.314593	0.500963	0.2652	0.0917	0.0003	0.442708	0.211335	0.002034	0	0	1
ILMN_1659725	EXOSC5	19	<.0001	0.774	0.0014	0.4168	0.342373	0.53574	0.193367	<.0001	<.0001	0.0008	5.439e-05	1.214e-08	0.005454	1	1	1
ILMN_1659727	CDAN1		<.0001	0.0102	0.2142	0.3763	-0.22122	-0.04102	0.180202	0.0006	0.5571	0.0005	0.003875	0.715001	0.003309	1	0	1
ILMN_1659762	BTF3	5	<.0001	0.4741	<.0001	0.4116	-0.46309	-0.36424	0.098843	<.0001	0.0002	0.1466	4.127e-06	0.001366	0.294455	1	1	0
ILMN_1659766	BAG3	10	<.0001	0.3191	0.043	0.8841	0.375609	0.414825	0.039216	<.0001	<.0001	0.5456	0.000101	0.000114	0.705454	1	1	0
ILMN_1659771	LOC645683		<.0001	0.3651	0.0009	0.7402	0.217929	0.321242	0.103313	0.0004	<.0001	0.0335	0.002881	5.623e-05	0.100195	1	1	0
ILMN_1659786	CCDC76	1	<.0001	0.6774	0.5182	0.338	-0.44195	-0.11077	0.331178	<.0001	0.2657	<.0001	3.284e-05	0.443268	0.000109	1	0	1
ILMN_1659801	ATP6V1C1	8	<.0001	0.575	0.3061	0.5263	-0.48003	-0.28388	0.196151	<.0001	0.0036	0.0053	3.041e-06	0.017797	0.02395	1	0	0
ILMN_1659854	PRPF40A	2	<.0001	0.6972	0.2457	0.3256	0.990756	0.481354	-0.5094	<.0001	<.0001	<.0001	3.74e-19	3.249e-05	1.223e-09	1	1	1
ILMN_1659874	SFRS15	21	<.0001	0.0169	0.0554	0.1522	0.4261	0.636218	0.210118	<.0001	<.0001	<.0001	1.41e-10	9.62e-17	7.36e-05	1	1	1
ILMN_1659885	ACSS3	12	0.0002	0.3828	0.3316	0.9376	-0.18605	-0.09893	0.08712	<.0001	0.0553	0.0196	0.000813	0.146131	0.066582	1	0	0
ILMN_1659895	MSN	X	<.0001	0.2398	0.0628	0.0073	0.109232	0.355147	0.245914	0.1266	<.0001	<.0001	0.265607	0.00018	0.000334	0	1	1
ILMN_1659905	FKBP10	17	<.0001	0.016	0.4563	0.9044	-0.3448	-0.29393	0.050871	<.0001	<.0001	0.3111	2.765e-06	0.000429	0.492469	1	1	0
ILMN_1659959	LOC283440	12	0.0009	0.0397	0.6403	0.2406	-0.17885	-0.14759	0.031256	0.0002	0.006	0.4166	0.001595	0.026511	0.595325	1	0	0
ILMN_1660000	SNURF	15	0.0006	0.764	0.2174	0.1104	0.314034	0.336461	0.022427	0.0003	0.0004	0.7398	0.002102	0.003162	0.847004	1	1	0
ILMN_1660017	PRR5	22	<.0001	0.061	0.004	0.1024	-0.55159	-0.52474	0.026855	<.0001	<.0001	0.7398	4.149e-06	8.883e-05	0.847002	1	1	0
ILMN_1660063	POLE4	2	0.0002	0.3059	<.0001	0.6336	0.223739	0.306343	0.082604	0.0009	<.0001	0.1223	0.00596	0.000561	0.259535	1	1	0
ILMN_1660067	LOC728285	17	0.0004	0.7888	0.8943	0.8332	0.12095	0.010803	-0.11015	0.0032	0.8104	0.0009	0.016258	0.891587	0.005632	0	0	1
ILMN_1660079	RNF44	5	0.003	0.054	0.1073	0.1931	0.017632	0.193721	0.176089	0.7919	0.01	0.0012	0.880406	0.039388	0.007526	0	0	1
ILMN_1660104	LOC650188		<.0001	0.2746	0.0178	0.2202	0.22295	0.093217	-0.12973	<.0001	0.0595	0.0004	2.267e-05	0.154222	0.002682	1	0	1
ILMN_1660111	UCHL3	13	0.0006	0.6574	0.0027	0.0442	0.032899	0.263229	0.23033	0.6735	0.0028	0.0003	0.801437	0.014552	0.002459	0	0	1
ILMN_1660179	MATR3	5	<.0001	0.9981	0.8824	0.193	0.193283	0.162483	-0.0308	<.0001	0.0001	0.3053	1.3e-05	0.001175	0.486291	1	1	0
ILMN_1660186	SYF2	1	<.0001	0.3348	<.0001	0.4794	0.532019	0.594882	0.062862	<.0001	<.0001	0.3495	9.15e-08	7.841e-08	0.531782	1	1	0
ILMN_1660232	PEX5	12	<.0001	0.7128	0.4657	0.4084	0.335004	0.292708	-0.0423	<.0001	<.0001	0.2821	9.426e-09	6.091e-06	0.461501	1	1	0
ILMN_1660260	LOC645927	6	0.0002	0.5934	0.5872	0.9834	0.16831	0.092979	-0.07533	<.0001	0.0482	0.0273	0.000857	0.131982	0.085658	1	0	0
ILMN_1660270	C7ORF28A		0.0013	0.2106	0.1253	0.0356	0.09678	-0.13892	-0.2357	0.223	0.1164	0.0003	0.394062	0.250517	0.00224	0	0	1
ILMN_1660277	LOC731999		0.0001	0.2246	0.5413	0.4154	0.294875	0.268702	-0.02617	<.0001	0.0005	0.6326	0.000315	0.00369	0.771989	1	1	0
ILMN_1660299	LOC651381		0.0012	0.5876	0.83	0.1527	0.06616	-0.03398	-0.10014	0.0584	0.3768	0.0004	0.152161	0.558399	0.002978	0	0	1
ILMN_1660320	LOC644739	X	<.0001	0.4472	0.001	0.0359	0.496814	0.294541	-0.20227	<.0001	<.0001	<.0001	1.72e-11	0.00034	0.000685	1	1	1
ILMN_1660341	LRPAP1	4	<.0001	0.2962	0.0003	0.0508	1.09791	1.14745	0.049535	<.0001	<.0001	0.5617	8.98e-17	2.94e-15	0.718699	1	1	0
ILMN_1660368	TRRAP	7	0.0007	0.0071	0.8624	0.085	0.230226	0.305809	0.075583	0.0015	0.0002	0.1879	0.008807	0.001443	0.349709	1	1	0
ILMN_1660412	MGC27345	7	0.0029	0.3921	0.8642	0.4058	-0.03369	0.091351	0.125046	0.4519	0.068	0.0006	0.626682	0.170003	0.004344	0	0	1
ILMN_1660426	CPSF4	7	<.0001	0.0208	0.224	0.0508	0.313371	0.426897	0.113526	<.0001	<.0001	0.0102	1.042e-06	3.843e-09	0.040106	1	1	0
ILMN_1660439	LOC651149		<.0001	0.406	0.0014	0.4393	1.73104	1.46119	-0.26985	<.0001	<.0001	0.0199	5.1e-21	5.68e-14	0.067352	1	1	0
ILMN_1660533	RPN1	3	<.0001	0.1304	0.0046	0.0773	0.420963	0.446903	0.02594	<.0001	<.0001	0.6558	9.591e-07	2.878e-06	0.789074	1	1	0
ILMN_1660549	GPR177	1	0.0028	0.676	0.4432	0.0725	0.065496	-0.11919	-0.18469	0.3234	0.105	0.0006	0.505544	0.232779	0.004254	0	0	1
ILMN_1660551	CRAMP1L	16	<.0001	0.0918	0.3225	0.0008	-0.17026	0.051163	0.221422	0.004	0.4314	<.0001	0.019366	0.608709	7.5e-05	0	0	1
ILMN_1660568	LOC401622	X	<.0001	0.8113	0.0271	0.4886	0.205361	0.123086	-0.08228	<.0001	0.0113	0.0186	6.785e-05	0.04333	0.064065	1	0	0
ILMN_1660577	ATP5G2	12	<.0001	0.3683	<.0001	0.0883	0.412137	0.623591	0.211454	<.0001	<.0001	0.0018	2.988e-05	1.393e-08	0.009931	1	1	1
ILMN_1660579	CRLF3	17	<.0001	0.6854	0.0107	0.5234	0.321498	0.40127	0.079772	<.0001	<.0001	0.1078	1.13e-05	8.239e-07	0.237053	1	1	0
ILMN_1660602	C1ORF43	1	0.0052	0.1698	0.3796	0.0054	0.060349	-0.1102	-0.17054	0.3509	0.1266	0.0012	0.533138	0.265607	0.007408	0	0	1
ILMN_1660608	GABRB3	15	<.0001	0.8421	0.7464	0.5207	0.089564	-0.00081	-0.09038	0.0022	0.9798	0.0001	0.011955	0.989583	0.001219	0	0	1
ILMN_1660629	NBEAL2	3	0.0044	0.8144	0.685	0.9879	-0.31621	-0.37956	-0.06335	0.0034	0.0016	0.4587	0.016992	0.009348	0.63272	0	1	0
ILMN_1660661	TCP1	6	<.0001	0.0404	0.1134	0.356	0.425859	0.203637	-0.22222	<.0001	0.0059	<.0001	5.168e-08	0.026217	0.000443	1	0	1
ILMN_1660663	DYRK1A	21	<.0001	0.5343	0.0002	0.3855	-0.09226	-0.33422	-0.24196	0.2361	0.0002	0.0002	0.409498	0.001379	0.001316	0	1	1
ILMN_1660698	GTPBP8	3	0.0046	0.0846	0.0006	0.9203	0.142222	0.108321	-0.0339	0.0011	0.024	0.326	0.006621	0.077602	0.508382	1	0	0
ILMN_1660749	ASPSCR1	17	0.0006	0.2688	0.5425	0.5814	0.293749	0.166411	-0.12734	0.0002	0.0569	0.0435	0.001916	0.149231	0.12225	1	0	0
ILMN_1660778	ANKH		<.0001	0.4368	0.4093	0.6689	-0.33851	-0.19318	0.145328	<.0001	0.0073	0.0056	6.11e-06	0.031067	0.025217	1	0	0
ILMN_1660793	PAQR4	16	0.0002	0.1499	0.9394	0.0555	0.269051	0.16356	-0.10549	<.0001	0.0239	0.043	0.000524	0.077396	0.121066	1	0	0
ILMN_1660794	LBH		<.0001	0.1177	0.3347	0.581	0.326676	0.205921	-0.12075	<.0001	0.0057	0.0239	3.353e-05	0.02542	0.077486	1	0	0
ILMN_1660810	TTC17	11	<.0001	0.153	0.4258	0.8734	0.381037	0.217947	-0.16309	<.0001	0.0025	0.0017	5.205e-07	0.013254	0.00987	1	0	1
ILMN_1660832	LOC285053	2	<.0001	0.2159	0.0001	0.7921	0.290292	0.528867	0.238574	0.0005	<.0001	0.0004	0.003564	9.782e-07	0.002753	1	1	1
ILMN_1660837	CLCN3	4	<.0001	0.8186	<.0001	0.7507	-0.49386	-0.5127	-0.01884	<.0001	<.0001	0.7992	6.916e-06	2.8e-05	0.884913	1	1	0
ILMN_1660854	AMPD3	11	<.0001	0.2304	0.0062	0.6489	-0.18323	-0.05755	0.125686	<.0001	0.212	0.0002	0.00019	0.380693	0.001804	1	0	1
ILMN_1660856	ALG11	13	<.0001	0.0939	0.3611	0.0472	0.192418	0.222471	0.030053	<.0001	<.0001	0.3121	1.235e-05	5.458e-06	0.493581	1	1	0
ILMN_1660858	RIN1	11	0.0001	0.2283	0.559	0.0151	0.017639	0.154889	0.137249	0.6691	0.0009	<.0001	0.798594	0.00589	0.000591	0	1	1
ILMN_1660882	CHRM4	11	<.0001	0.8788	0.8694	0.4865	0.168383	0.029192	-0.13919	<.0001	0.4199	<.0001	1.2e-05	0.598314	7.467e-06	1	0	1
ILMN_1660900	SNORA7B	3	0.0025	0.1386	0.414	0.8447	0.000212	0.134198	0.133986	0.9966	0.0149	0.0008	0.998031	0.053814	0.005416	0	0	1
ILMN_1660935	MGC5139	12	0.0068	0.1607	0.7482	0.1632	0.088052	0.130044	0.041993	0.0169	0.0016	0.153	0.059415	0.009401	0.30314	0	1	0
ILMN_1660976	LOC653204	X	<.0001	0.7074	0.0253	0.0461	0.077653	0.237735	0.160082	0.0864	<.0001	<.0001	0.202379	7.075e-05	0.000218	0	1	1
ILMN_1660982	FLJ00312	10	0.0002	0.3641	0.3926	0.6911	0.12527	0.081608	-0.04366	<.0001	0.0166	0.0742	0.000595	0.058543	0.181201	1	0	0
ILMN_1660986	PER3	1	0.0056	0.0023	0.1201	0.8415	0.145182	0.092535	-0.05265	0.0016	0.0679	0.1489	0.009368	0.169805	0.297587	1	0	0
ILMN_1661066	LOC644596	X	0.0033	0.8686	0.8668	0.036	0.140377	0.098889	-0.04149	0.0008	0.0316	0.2087	0.005185	0.095701	0.376477	1	0	0
ILMN_1661160	C3ORF55	3	0.0007	0.0885	0.7068	0.4221	0.117638	0.031948	-0.08569	0.0015	0.4298	0.0038	0.008579	0.607335	0.018268	1	0	0
ILMN_1661170	NDUFB8	10	<.0001	0.319	0.0005	0.0159	0.373215	0.486849	0.113633	<.0001	<.0001	0.0367	2.885e-06	4.363e-08	0.107423	1	1	0
ILMN_1661174	LOC731640		<.0001	0.7357	0.4883	<.0001	0.087693	-0.48993	-0.57763	0.425	<.0001	<.0001	0.603037	0.000874	3.661e-08	0	1	1
ILMN_1661194	CLDN14	21	<.0001	0.0883	0.0667	0.0036	-0.16931	-0.45942	-0.29012	0.0682	<.0001	0.0001	0.170363	0.000186	0.001183	0	1	1
ILMN_1661197	CLCF1	11	0.0009	0.7888	0.5973	0.9042	-0.21469	-0.08646	0.128225	0.0008	0.2184	0.0121	0.005391	0.388576	0.045707	1	0	0
ILMN_1661264	SHMT2	12	<.0001	0.3115	0.0269	0.014	0.131165	0.431603	0.300439	0.0924	<.0001	<.0001	0.212532	2.689e-05	5.476e-05	0	1	1
ILMN_1661293	ZNF224	19	0.0004	0.3988	0.2015	0.4672	-0.24078	-0.12378	0.117	0.0002	0.0802	0.0223	0.00168	0.191879	0.073575	1	0	0
ILMN_1661301	LOC647624		0.0018	0.0063	0.0228	0.3403	0.103338	0.137635	0.034297	0.0033	0.0005	0.2186	0.016651	0.00335	0.388714	0	1	0
ILMN_1661306	LOC643433	6	<.0001	0.7545	0.0016	0.5683	0.403205	0.440522	0.037318	<.0001	<.0001	0.5911	9.644e-05	0.00013	0.740733	1	1	0
ILMN_1661335	SPTBN1	2	<.0001	0.5739	0.3245	0.2086	0.563817	0.682584	0.118766	<.0001	<.0001	0.0767	1.337e-08	7.21e-10	0.185674	1	1	0
ILMN_1661342	2013-09-06	X	<.0001	0.0105	0.2678	0.1146	-0.27166	0.109546	0.381206	0.0067	0.3199	<.0001	0.028736	0.501814	5.568e-05	0	0	1
ILMN_1661359	CXORF65	X	<.0001	0.9236	0.8009	0.9274	-0.31331	-0.07662	0.236695	<.0001	0.2451	<.0001	8.4e-06	0.419977	2.8e-05	1	0	1
ILMN_1661366	PGAM1	10	<.0001	0.6569	0.143	0.9901	0.396469	0.340954	-0.05551	<.0001	<.0001	0.3382	3.788e-06	0.000403	0.520603	1	1	0
ILMN_1661373	AGPAT3	21	0.0001	0.1238	0.0172	0.2693	-0.22281	-0.07338	0.149433	0.0003	0.272	0.0022	0.002189	0.450465	0.011956	1	0	0
ILMN_1661409	C3ORF63	3	0.0046	0.1948	0.333	0.5338	-0.04382	0.080263	0.124084	0.342	0.1189	0.0011	0.524384	0.254362	0.006639	0	0	1
ILMN_1661416	LOC400958	2	0.0008	0.4992	0.4401	0.1097	0.140804	0.134791	-0.00601	0.0002	0.0014	0.8405	0.001786	0.008033	0.90972	1	1	0
ILMN_1661427	RFNG		<.0001	0.8067	0.1396	0.2064	-0.29099	-0.19393	0.097058	<.0001	0.0039	0.0437	4.2e-05	0.018885	0.122682	1	0	0
ILMN_1661454	DGKA	12	<.0001	0.1527	0.4349	0.7887	0.198842	0.16773	-0.03111	<.0001	0.0004	0.3529	6.434e-05	0.002958	0.535113	1	1	0
ILMN_1661484	ZBTB45	19	<.0001	0.0472	0.0001	0.035	0.300637	0.385152	0.084515	<.0001	<.0001	0.0958	5.34e-05	3.858e-06	0.218183	1	1	0
ILMN_1661490	PFDN6	6	<.0001	0.5277	0.1024	0.9786	0.49405	0.46677	-0.02728	<.0001	<.0001	0.5572	1.84e-12	1.346e-09	0.715062	1	1	0
ILMN_1661492	ARRDC1	9	<.0001	0.9591	0.0065	0.3776	-0.2857	-0.10337	0.182338	<.0001	0.1648	0.0008	0.000358	0.319404	0.005369	1	0	1
ILMN_1661537	LEPROT	1	<.0001	0.8533	0.0353	0.1634	0.487988	0.112701	-0.37529	<.0001	0.2541	<.0001	3.642e-06	0.430235	9.137e-06	1	0	1
ILMN_1661566	FSTL4	5	<.0001	0.0101	0.0405	0.7184	-0.89659	-0.81221	0.084377	<.0001	<.0001	0.5532	1.786e-05	0.000618	0.711768	1	1	0
ILMN_1661627	LZIC	1	0.0015	0.8199	0.9355	0.9891	0.158335	0.120302	-0.03803	0.0003	0.0127	0.2707	0.002403	0.047582	0.448944	1	0	0
ILMN_1661645	LOC731444		0.002	0.4024	0.3145	0.0991	-0.18722	-0.14902	0.038191	0.0004	0.0116	0.3711	0.003215	0.044387	0.55308	1	0	0
ILMN_1661653	DET1	15	0.0032	0.3562	0.0021	0.13	0.098496	0.172652	0.074156	0.0311	0.0008	0.0429	0.094694	0.005143	0.120836	0	1	0
ILMN_1661664	SRRM1L		<.0001	0.289	0.6116	0.9088	0.212038	0.271372	0.059335	<.0001	<.0001	0.1544	0.000665	7.863e-05	0.305039	1	1	0
ILMN_1661667	LOC652721		0.0002	0.633	0.929	0.5496	0.115244	0.03227	-0.08297	0.0006	0.3756	0.002	0.003861	0.55738	0.010829	1	0	0
ILMN_1661717	TFDP1	13	<.0001	0.0815	<.0001	0.6803	-1.30651	-1.28907	0.017442	<.0001	<.0001	0.8804	1.05e-13	2.42e-11	0.934125	1	1	0
ILMN_1661735	C17ORF103	17	<.0001	0.005	0.1609	0.0443	-0.437	-0.58579	-0.14879	<.0001	<.0001	0.0734	0.000414	1.759e-05	0.179763	1	1	0
ILMN_1661755	FAM129B	9	0.0007	0.2734	0.1	0.1631	0.348401	0.178105	-0.1703	0.0004	0.0971	0.0287	0.00272	0.220346	0.088961	1	0	0
ILMN_1661809	PRRG4	11	0.0006	0.9714	0.122	0.1734	0.367813	0.293718	-0.0741	0.0001	0.0052	0.3224	0.001081	0.023564	0.504534	1	0	0
ILMN_1661833	ANKRD12	18	0.0017	0.3931	0.9897	0.0709	-0.10045	-0.19806	-0.09761	0.0461	0.0005	0.016	0.127482	0.003499	0.056975	0	1	0
ILMN_1661886	APEX1	14	<.0001	0.3984	0.0005	0.1418	0.069597	0.32307	0.253473	0.3706	0.0003	<.0001	0.552516	0.002031	0.000721	0	1	1
ILMN_1661888	MEF2A	15	<.0001	0.589	0.843	0.5781	0.638935	0.740933	0.101998	<.0001	<.0001	0.0519	3.2e-15	2.99e-16	0.139515	1	1	0
ILMN_1661917	LOC644039	9	0.0059	0.8054	0.0058	0.1486	0.176758	0.288528	0.11177	0.028	0.0014	0.0824	0.087464	0.00827	0.195481	0	1	0
ILMN_1661945	C14ORF156	14	<.0001	0.6854	0.0001	0.062	0.263986	0.461241	0.197256	0.0006	<.0001	0.0013	0.004008	3.457e-06	0.007805	1	1	1
ILMN_1662026	BTK	X	0.0002	0.8631	0.491	0.5882	0.168325	0.33944	0.171115	0.0224	<.0001	0.004	0.073737	0.000512	0.019175	0	1	0
ILMN_1662038	LARGE	22	0.0006	0.9147	0.2565	0.6913	-0.20871	-0.14034	0.068377	0.0002	0.0201	0.1117	0.001348	0.067761	0.243134	1	0	0
ILMN_1662049	AGPAT5	8	<.0001	0.4221	0.0963	0.1291	0.171377	0.358521	0.187144	0.016	<.0001	0.0011	0.056964	0.00013	0.007012	0	1	1
ILMN_1662061	LOC645635	11	<.0001	0.0027	0.2722	0.3958	-0.34398	-0.32448	0.019492	<.0001	0.0002	0.7539	0.000171	0.001813	0.856128	1	1	0
ILMN_1662128	ISY1	3	<.0001	0.4624	0.0226	0.8369	0.398269	0.29943	-0.09884	<.0001	<.0001	0.0623	3.444e-07	0.000663	0.159337	1	1	0
ILMN_1662129	RCN2	15	0.0045	0.9129	0.1693	0.2415	0.158498	0.20759	0.049092	0.0059	0.0013	0.2824	0.026197	0.007546	0.461836	0	1	0
ILMN_1662130	LOC730316		<.0001	0.2311	0.0097	0.8334	0.607448	0.492546	-0.1149	<.0001	<.0001	0.1068	8.427e-09	2.625e-05	0.235569	1	1	0
ILMN_1662161	TBC1D13	9	0.004	0.3898	0.8376	0.5457	-0.19439	-0.15764	0.03675	0.0009	0.0156	0.4311	0.005826	0.0558	0.608443	1	0	0
ILMN_1662168	SP3	2	0.0002	0.3398	0.6902	0.382	0.175968	0.05704	-0.11893	0.0004	0.2882	0.0025	0.002676	0.46811	0.013367	1	0	0
ILMN_1662232	DCTN2	12	<.0001	0.5105	0.0227	0.1524	0.234496	0.246382	0.011886	<.0001	<.0001	0.743	1.286e-05	3.915e-05	0.848968	1	1	0
ILMN_1662280	GDF1	19	<.0001	0.0678	0.0189	0.0316	-0.40891	-0.70638	-0.29747	0.0022	<.0001	0.0055	0.01189	5.2e-05	0.024813	0	1	0
ILMN_1662294	LOC650114		0.0004	0.5791	0.4207	0.9817	0.082517	-0.01087	-0.09339	0.0106	0.7591	0.0003	0.041366	0.859714	0.002372	0	0	1
ILMN_1662306	RABL3	3	0.0006	0.9425	0.4821	0.3724	0.178394	0.144216	-0.03418	0.0001	0.0049	0.3491	0.001153	0.022462	0.531523	1	0	0
ILMN_1662316	VPS33A	12	<.0001	0.2007	0.0283	0.072	0.154723	0.276835	0.122113	0.0062	<.0001	0.007	0.027154	0.000195	0.030011	0	1	0
ILMN_1662328	CNNM3	2	<.0001	0.612	0.3936	0.0652	0.320088	-0.01726	-0.33735	<.0001	0.8083	<.0001	2.656e-05	0.890386	3.381e-08	1	0	1
ILMN_1662334	DNAJA3	16	<.0001	0.0312	0.3246	0.3191	0.318622	0.381358	0.062736	<.0001	<.0001	0.207	1.479e-05	3.056e-06	0.37428	1	1	0
ILMN_1662340	ZNF358	19	0.0006	0.8415	0.2109	0.2357	0.237205	0.11077	-0.12643	0.0004	0.1289	0.0169	0.002838	0.269158	0.059323	1	0	0
ILMN_1662359	HIST1H4K	6	<.0001	0.1615	0.7162	0.343	0.388836	0.479139	0.090303	<.0001	<.0001	0.1605	4.538e-05	5.879e-06	0.313679	1	1	0
ILMN_1662364	AARS	16	0.0008	0.3435	0.5694	0.0369	0.270087	0.328263	0.058176	0.0009	0.0003	0.3638	0.00555	0.002219	0.545646	1	1	0
ILMN_1662383	ZRANB2	1	<.0001	0.2206	0.7372	0.7403	0.471017	0.486832	0.015815	<.0001	<.0001	0.7758	1.163e-08	1.087e-07	0.8704	1	1	0
ILMN_1662409	LOC440525	19	0.0016	0.9941	0.8749	0.05	0.056869	-0.08244	-0.13931	0.2277	0.1197	0.0003	0.399646	0.255671	0.002641	0	0	1
ILMN_1662426	AP2S1	19	<.0001	0.6227	0.0004	0.5813	-0.53607	-0.31218	0.223891	<.0001	0.0015	0.0016	2.252e-07	0.008844	0.009273	1	1	1
ILMN_1662427	PTP4A3	8	0.0008	0.0697	0.018	0.8294	-0.00236	0.192219	0.194579	0.9708	0.0081	0.0002	0.984811	0.033623	0.001921	0	0	1
ILMN_1662557	MAP7D3	X	0.0003	0.2979	0.7991	0.7384	0.150239	0.097423	-0.05282	<.0001	0.0199	0.08	0.000825	0.067273	0.191409	1	0	0
ILMN_1662603	LOC389111		0.0053	0.0469	0.1362	0.1737	-0.10492	-0.09119	0.01373	0.0013	0.0112	0.5929	0.00775	0.043049	0.742255	1	0	0
ILMN_1662658	PUS1	12	0.0002	0.1297	0.0947	0.2864	0.289139	0.374891	0.085751	0.0005	<.0001	0.1902	0.003564	0.000574	0.352677	1	1	0
ILMN_1662707	SEC24B	4	<.0001	0.0311	0.7914	0.2448	0.168144	0.065459	-0.10268	<.0001	0.1513	0.0021	0.000623	0.300999	0.011473	1	0	0
ILMN_1662719	GPBP1L1	1	<.0001	0.3698	<.0001	0.2783	-0.40694	-0.34418	0.062765	<.0001	<.0001	0.2824	2.452e-06	0.000389	0.461802	1	1	0
ILMN_1662741	EDG4	19	0.0001	0.9972	0.8626	0.8027	-0.50384	-0.39321	0.110637	<.0001	0.0023	0.2276	0.000226	0.012189	0.399502	1	0	0
ILMN_1662795	CA2	8	<.0001	0.7478	<.0001	0.9426	-0.92801	-0.75367	0.174347	<.0001	0.0004	0.2489	3.3e-05	0.002983	0.424378	1	1	0
ILMN_1662799	GPSM3	6	0.0003	0.1396	0.0002	0.2351	-0.27275	-0.08414	0.18861	0.0006	0.3334	0.003	0.004232	0.515756	0.015298	1	0	0
ILMN_1662852	IQCK	16	0.001	0.976	0.6348	0.8399	0.137722	0.105981	-0.03174	0.0002	0.0092	0.2749	0.001699	0.036933	0.453771	1	0	0
ILMN_1662865	CPPED1	16	<.0001	0.541	0.371	0.0063	0.21057	-0.2963	-0.50687	0.0134	0.0019	<.0001	0.049478	0.010437	3.83e-10	0	0	1
ILMN_1662905	NME1-NME2	17	<.0001	0.9518	<.0001	0.0003	0.277423	0.425336	0.147913	0.0001	<.0001	0.0106	0.001242	6.101e-06	0.041174	1	1	0
ILMN_1662934	UBE2I	16	0.0004	0.7098	0.7232	0.4722	0.130044	0.115138	-0.01491	<.0001	0.0016	0.5657	0.000797	0.009224	0.721635	1	1	0
ILMN_1662954	CCT7	2	0.0002	0.912	0.0243	0.5955	0.25121	0.451305	0.200096	0.0093	<.0001	0.0098	0.037347	0.000402	0.038883	0	1	0
ILMN_1662973	CD82	11	0.0025	0.7932	0.2748	0.5021	0.230157	0.170835	-0.05932	0.0006	0.0201	0.2597	0.003967	0.067765	0.436529	1	0	0
ILMN_1663002	STOML2	9	0.0004	0.0149	0.0902	0.4581	0.356807	0.405826	0.049019	0.0003	0.0002	0.5272	0.002345	0.001822	0.690422	1	1	0
ILMN_1663005	LOC115648	19	0.0006	0.1417	0.105	0.3869	-0.0306	0.062596	0.093197	0.2979	0.0563	0.0001	0.478787	0.147985	0.001135	0	0	1
ILMN_1663032	FNDC4	2	0.0019	0.2698	0.0808	0.4576	0.127883	0.090808	-0.03707	0.0004	0.0221	0.1939	0.00318	0.073039	0.35763	1	0	0
ILMN_1663068	MGC33556	1	0.0007	0.5363	0.5931	0.1661	-0.11619	0.236774	0.352961	0.3018	0.0596	0.0001	0.482737	0.154293	0.001183	0	0	1
ILMN_1663080	LFNG	7	<.0001	0.0456	0.0011	0.899	0.253463	0.359273	0.105809	<.0001	<.0001	0.0411	0.000879	2.182e-05	0.117045	1	1	0
ILMN_1663099	UBE2B	5	0.0008	0.8374	<.0001	0.5286	-0.23908	-0.32578	-0.08669	0.0021	0.0002	0.1598	0.011607	0.001592	0.312685	0	1	0
ILMN_1663113	TTLL12	22	0.0004	0.477	0.3079	0.7293	-0.2759	-0.1592	0.116704	0.0001	0.0447	0.042	0.00121	0.124668	0.119038	1	0	0
ILMN_1663132	ADCK2	7	<.0001	0.3415	0.0006	0.3087	0.425538	0.443992	0.018455	<.0001	<.0001	0.7728	7.128e-06	2.613e-05	0.868673	1	1	0
ILMN_1663149	SRP54		0.0005	0.0113	0.3831	0.1673	0.148946	0.046094	-0.10285	0.0009	0.348	0.0041	0.005848	0.530433	0.019713	1	0	0
ILMN_1663156	DDX31	9	0.0006	0.5805	0.1619	0.0732	0.136676	0.103724	-0.03295	0.0001	0.0084	0.2442	0.001092	0.034477	0.418888	1	0	0
ILMN_1663158	ZNF174	16	0.0005	0.0831	0.4304	0.6317	0.021801	0.144248	0.122447	0.5973	0.002	0.0003	0.745752	0.010919	0.002298	0	0	1
ILMN_1663160	ZNF337	20	<.0001	0.1006	0.1219	0.178	-0.42011	-0.18586	0.234242	<.0001	0.041	0.0004	1.365e-05	0.11674	0.003132	1	0	1
ILMN_1663173	LOC442582	7	0.0011	0.7657	0.9866	0.3794	-0.16914	-0.08258	0.08656	0.0006	0.1265	0.027	0.004205	0.265458	0.085016	1	0	0
ILMN_1663220	MRPL22	5	<.0001	0.3351	0.0437	0.3234	0.431299	0.495957	0.064658	<.0001	<.0001	0.3253	9.363e-06	4.577e-06	0.507599	1	1	0
ILMN_1663313	AMY1C	1	0.0003	0.1908	0.0086	0.7366	0.209885	-0.07724	-0.28713	0.0244	0.4506	0.0001	0.078668	0.625499	0.001083	0	0	1
ILMN_1663327	SOX6	11	<.0001	0.1269	<.0001	0.4255	-0.25574	-0.45307	-0.19733	0.0039	<.0001	0.0055	0.01889	9.581e-05	0.024674	0	1	0
ILMN_1663390	CDC20	1	0.0007	0.189	0.1999	0.3026	0.701348	0.624219	-0.07713	0.0002	0.0022	0.595	0.001331	0.012071	0.744028	1	0	0
ILMN_1663407	SURF1	9	<.0001	0.1439	0.0437	0.1626	0.07354	0.303462	0.229921	0.2403	<.0001	<.0001	0.414506	0.00027	0.000125	0	1	1
ILMN_1663416	LOC642250	1	<.0001	0.3206	0.0008	0.1134	0.255882	0.458212	0.20233	0.0001	<.0001	0.0002	0.001263	1.361e-07	0.001501	1	1	1
ILMN_1663486	TLK2	17	0.0011	0.0379	0.4507	0.1881	-0.02118	0.101033	0.122212	0.6029	0.0267	0.0003	0.750072	0.084338	0.002051	0	0	1
ILMN_1663489	UBR2	6	<.0001	0.4024	0.0005	0.3454	-0.3714	-0.47534	-0.10394	<.0001	<.0001	0.0566	3.748e-06	1.076e-07	0.148655	1	1	0
ILMN_1663495	LOC654165		0.0007	0.9212	0.2032	0.7678	0.132521	0.120939	-0.01158	0.0002	0.002	0.6769	0.001505	0.010831	0.803852	1	0	0
ILMN_1663512	COX5B	2	<.0001	0.1137	0.0018	0.1234	0.392808	0.76729	0.374483	<.0001	<.0001	<.0001	0.000336	2.89e-10	1.735e-05	1	1	1
ILMN_1663532	RIC8B	12	0.0001	0.368	0.3535	0.4942	-0.17665	-0.04119	0.135457	0.0005	0.4536	0.0008	0.003398	0.628023	0.005311	1	0	1
ILMN_1663534	LOC653081	1	<.0001	0.173	0.2551	0.2661	0.144968	0.038838	-0.10613	<.0001	0.2939	0.0001	0.000222	0.474319	0.00099	1	0	1
ILMN_1663538	CLYBL	13	0.0002	0.4714	0.1704	0.4843	0.120968	0.318531	0.197563	0.098	0.0001	0.0009	0.221631	0.001117	0.00573	0	1	1
ILMN_1663605	RNF123	3	<.0001	0.6585	<.0001	0.0629	-1.52815	-1.59929	-0.07115	<.0001	<.0001	0.5794	6.64e-15	1.36e-13	0.732084	1	1	0
ILMN_1663618	STAT3	17	0.0006	0.0001	0.7582	0.0421	-0.09532	-0.27939	-0.18407	0.1837	0.0006	0.0014	0.344506	0.003935	0.00834	0	1	1
ILMN_1663627	ELMO1	7	0.0028	0.5579	0.0878	0.1483	0.090576	0.158237	0.06766	0.0285	0.0007	0.0411	0.088485	0.004528	0.117045	0	1	0
ILMN_1663640	MAOA	X	0.004	0.6284	0.0107	0.0998	-0.42446	-0.36753	0.056939	0.0009	0.0096	0.5736	0.006013	0.038133	0.727581	1	0	0
ILMN_1663664	MRPS10	6	0.0013	0.28	0.0073	0.52	0.201046	0.146302	-0.05474	0.0003	0.0161	0.2087	0.002215	0.05735	0.376459	1	0	0
ILMN_1663685	DGCR6	22	<.0001	0.8126	0.0328	0.6232	0.563726	0.410462	-0.15326	<.0001	<.0001	0.0283	4.335e-08	0.000374	0.088037	1	1	0
ILMN_1663751	CYCSL1	6	<.0001	0.4187	0.1353	0.6035	0.512774	0.452402	-0.06037	<.0001	<.0001	0.3224	1.48e-08	6.662e-06	0.504525	1	1	0
ILMN_1663767	LOC644558	9	0.0002	0.7417	0.0217	0.8637	0.145797	0.121448	-0.02435	<.0001	0.002	0.3814	0.00041	0.0108	0.56287	1	0	0
ILMN_1663832	LOC644359	12	0.0014	0.647	0.9196	0.0073	0.117175	0.092472	-0.0247	0.0003	0.0095	0.3322	0.002338	0.03808	0.514732	1	0	0
ILMN_1663893	C21ORF128	21	<.0001	0.0579	0.3878	0.1096	-0.35056	-0.33117	0.019391	<.0001	0.0001	0.7523	0.000109	0.001226	0.855129	1	1	0
ILMN_1663916	ARHGAP9	12	<.0001	0.6976	0.4793	0.7674	-0.50665	-0.29674	0.209917	<.0001	0.0087	0.01	2.324e-05	0.03552	0.039645	1	0	0
ILMN_1663945	PTPN20B	10	0.0013	0.1831	0.0468	0.2679	0.114548	0.047773	-0.06678	0.001	0.2101	0.0159	0.006279	0.378241	0.056582	1	0	0
ILMN_1664006	AGL	1	0.0013	0.9534	0.3073	0.8192	0.156088	0.113478	-0.04261	0.0003	0.0166	0.2091	0.002298	0.058576	0.376878	1	0	0
ILMN_1664010	ELF1	13	<.0001	0.7181	0.1119	0.4989	0.368303	0.476087	0.107784	<.0001	<.0001	0.0556	9.79e-06	2.382e-07	0.146653	1	1	0
ILMN_1664012	CANT1	17	<.0001	0.8469	0.2298	0.8011	-0.37776	-0.15818	0.219578	<.0001	0.0418	0.0001	4.651e-06	0.118468	0.001081	1	0	1
ILMN_1664016	ARHGEF18	19	<.0001	0.1146	0.0523	0.5057	0.329552	0.412889	0.083337	<.0001	<.0001	0.1746	0.000317	4.484e-05	0.332506	1	1	0
ILMN_1664028	CENPB	20	<.0001	0.3823	0.001	0.1394	0.507386	0.551906	0.04452	<.0001	<.0001	0.4706	3.014e-08	5.926e-08	0.642878	1	1	0
ILMN_1664030	RAB1B	11	<.0001	0.5171	0.1117	0.3989	-0.28844	-0.10223	0.186217	<.0001	0.1993	0.0014	0.000799	0.36466	0.00826	1	0	1
ILMN_1664051	SEC22C	3	<.0001	0.5225	0.7326	0.7223	0.248115	0.294276	0.046161	<.0001	<.0001	0.2943	0.000154	5.1e-05	0.474744	1	1	0
ILMN_1664068	ERGIC1	5	<.0001	0.668	0.957	0.4597	0.408265	0.164391	-0.24387	0.0001	0.1541	0.0037	0.001068	0.304696	0.018172	1	0	0
ILMN_1664071	TNNT2	1	0.0023	0.7945	0.0123	0.9032	-0.15516	-0.19508	-0.03992	0.0027	0.0007	0.3294	0.01391	0.004773	0.511955	0	1	0
ILMN_1664094	P2RY13	3	<.0001	0.8733	0.033	0.0607	0.462479	-0.05321	-0.51568	0.0008	0.7234	<.0001	0.005172	0.836389	6.717e-05	1	0	1
ILMN_1664098	FASTK	7	<.0001	0.7127	0.2033	0.4462	-0.2932	-0.08828	0.204921	<.0001	0.272	0.0005	0.000732	0.450443	0.003667	1	0	1
ILMN_1664111	RFFL	17	<.0001	0.6453	0.0009	0.5812	-0.32405	-0.29332	0.030738	<.0001	0.0001	0.5718	6.1e-05	0.001275	0.726103	1	1	0
ILMN_1664118	LOC643665	3	<.0001	0.0137	0.0163	0.5292	-0.86579	-0.87968	-0.01389	<.0001	<.0001	0.917	9.842e-06	6.738e-05	0.955077	1	1	0
ILMN_1664124	FLJ13224	12	<.0001	0.0068	0.1239	0.8571	-0.59028	-0.54678	0.043498	<.0001	0.0001	0.6698	7.383e-05	0.001274	0.79894	1	1	0
ILMN_1664153	SLC30A5	5	0.0021	0.3195	0.2103	0.7502	-0.06141	0.083727	0.145138	0.2259	0.1376	0.0005	0.397485	0.281642	0.003441	0	0	1
ILMN_1664167	RPF2	6	<.0001	0.6437	0.0406	0.8994	0.396159	0.484491	0.088332	<.0001	<.0001	0.1742	3.931e-05	5.544e-06	0.332046	1	1	0
ILMN_1664176	FBLN5	14	0.0004	0.0266	0.0274	0.2	0.248555	0.249674	0.001119	0.0001	0.0005	0.9823	0.001073	0.003428	0.990891	1	1	0
ILMN_1664233	LOC644590	1	0.0003	0.3738	0.9504	0.0187	-0.04665	0.210944	0.257593	0.5531	0.0167	<.0001	0.711597	0.058908	0.000694	0	0	1
ILMN_1664242	C20ORF12	20	0.0016	0.3454	0.3686	0.0336	-0.18915	-0.14028	0.048869	0.0004	0.016	0.2431	0.002666	0.056948	0.417695	1	0	0
ILMN_1664243	USE1	19	0.0004	0.9884	0.0001	0.1399	0.07939	0.196634	0.117244	0.0917	0.0002	0.0021	0.211395	0.001847	0.011607	0	1	0
ILMN_1664316	CCR9	3	<.0001	0.0889	0.7632	0.2694	0.202969	0.297262	0.094293	0.0005	<.0001	0.043	0.003709	9.486e-05	0.121076	1	1	0
ILMN_1664369	DHTKD1	10	0.0001	0.5098	0.3425	0.9621	-0.18731	-0.03933	0.147981	0.0006	0.5084	0.0007	0.004078	0.67535	0.004735	1	0	1
ILMN_1664398	LOC651621		<.0001	0.7515	0.2486	0.3599	0.215152	0.243608	0.028456	<.0001	<.0001	0.4017	1.9e-05	1.317e-05	0.581593	1	1	0
ILMN_1664424	ZBED5	11	<.0001	0.8595	0.9321	0.9583	-0.26059	-0.09584	0.164754	<.0001	0.149	0.0007	0.000259	0.297681	0.004752	1	0	1
ILMN_1664434	TCF3	19	<.0001	0.5355	0.0363	0.017	-0.22094	0.221687	0.442628	0.0193	0.0345	<.0001	0.065768	0.102604	7.03e-07	0	0	1
ILMN_1664439	TAF1	X	<.0001	0.0224	0.6031	0.273	0.155602	0.099355	-0.05625	<.0001	0.0108	0.0405	0.000199	0.04181	0.115829	1	0	0
ILMN_1664440	TP53BP1	15	0.0001	0.0718	0.0568	0.0122	-0.14602	0.077911	0.223934	0.029	0.2917	<.0001	0.089636	0.472075	0.000458	0	0	1
ILMN_1664488	C10ORF64		0.0006	0.2541	0.0533	0.6696	-0.23952	-0.21666	0.022855	0.0001	0.0018	0.6449	0.001243	0.010213	0.780963	1	0	0
ILMN_1664525	P2RY13	3	0.0016	0.3648	0.1654	0.0104	0.509994	0.355237	-0.15476	0.0004	0.0233	0.168	0.002746	0.075903	0.323591	1	0	0
ILMN_1664537	USP11	X	0.0003	0.3499	0.8351	0.7506	-0.16411	-0.22815	-0.06404	0.0011	<.0001	0.1087	0.007024	0.00058	0.238651	1	1	0
ILMN_1664560	DYRK1A	21	<.0001	0.3804	<.0001	0.4288	-0.35728	-0.45741	-0.10012	<.0001	<.0001	0.0803	2.271e-05	1.025e-06	0.192032	1	1	0
ILMN_1664574	LAMA1		0.0008	0.1297	0.6443	0.1979	-0.34293	-0.26898	0.073955	0.0002	0.0071	0.3016	0.00133	0.030119	0.482552	1	0	0
ILMN_1664592	C1ORF95	1	<.0001	0.7885	0.4579	0.9042	-0.14748	-0.03746	0.110021	0.0002	0.3891	0.0006	0.001834	0.570143	0.004013	1	0	1
ILMN_1664602	LOC143543	11	<.0001	0.0645	0.7131	0.0846	0.168368	-0.0263	-0.19467	0.0043	0.6845	<.0001	0.020387	0.809232	0.000521	0	0	1
ILMN_1664610	LOC402057	22	0.0037	0.7037	0.0014	0.5369	0.177161	0.242621	0.06546	0.0068	0.0009	0.2078	0.029184	0.005877	0.375367	0	1	0
ILMN_1664614	FAU	11	<.0001	0.1678	<.0001	0.1094	0.263461	0.41891	0.155449	0.0001	<.0001	0.0048	0.001301	2.943e-06	0.022169	1	1	0
ILMN_1664631	ADAM28	8	0.004	0.0166	0.1148	0.7663	-0.10514	0.074296	0.179432	0.1226	0.3254	0.0012	0.259906	0.50767	0.007272	0	0	1
ILMN_1664682	DNA2	10	0.0057	0.0252	0.7791	0.6502	-0.11203	-0.09289	0.019136	0.0014	0.0161	0.4878	0.008044	0.05718	0.657665	1	0	0
ILMN_1664698	UNC119	17	<.0001	0.8753	0.2279	0.0176	0.448742	0.08716	-0.36158	<.0001	0.3586	<.0001	9.594e-06	0.540576	8.741e-06	1	0	1
ILMN_1664706	LOC653604	1	0.0021	0.4034	0.2765	0.0773	-0.01756	-0.17527	-0.15771	0.7606	0.0074	0.0009	0.860585	0.031222	0.005853	0	0	1
ILMN_1664750	TMBIM4	12	<.0001	0.2152	<.0001	0.2182	0.250301	0.132044	-0.11826	<.0001	0.0131	0.0022	8.913e-06	0.048778	0.011835	1	0	0
ILMN_1664756	KPNA4	3	<.0001	0.0073	<.0001	0.0328	-0.55083	-0.48956	0.061276	<.0001	<.0001	0.2623	1.47e-11	4.974e-08	0.439431	1	1	0
ILMN_1664772	ATP2B4	1	<.0001	0.684	0.038	0.4777	-0.40874	-0.28183	0.126911	<.0001	0.0006	0.0297	1.905e-06	0.004033	0.091395	1	1	0
ILMN_1664776	EFR3A	8	0.0003	0.9783	0.0053	0.1553	0.061965	0.228419	0.166453	0.2853	0.0005	0.0004	0.464968	0.003614	0.003242	0	1	1
ILMN_1664878	NLRP2	19	0.0011	0.0031	0.3554	0.0546	0.097213	0.266705	0.169492	0.1641	0.0007	0.0028	0.318476	0.00487	0.014458	0	1	0
ILMN_1664912	IL11RA	9	0.0012	0.2016	0.2723	0.8949	-0.35524	-0.13859	0.216649	0.0011	0.2452	0.0125	0.006843	0.420068	0.046886	1	0	0
ILMN_1664920	C19ORF12	19	0.0003	0.5265	0.2497	0.6088	0.351383	0.307717	-0.04367	<.0001	0.0016	0.5296	0.000719	0.009374	0.692443	1	1	0
ILMN_1664921	PPP6C	9	<.0001	0.0161	0.0825	0.0416	0.1253	0.304911	0.17961	0.0099	<.0001	<.0001	0.039358	1.597e-06	9.629e-05	0	1	1
ILMN_1664922	FLNB	3	0.0002	0.3966	0.2488	0.1704	0.052905	0.341707	0.288801	0.567	0.0011	0.0001	0.722596	0.006733	0.001255	0	1	1
ILMN_1664931	GTF2E2	8	<.0001	0.3822	0.0046	0.4273	0.359526	0.330914	-0.02861	<.0001	<.0001	0.5885	4.452e-06	0.000162	0.738873	1	1	0
ILMN_1664955	LOC642109		<.0001	0.4349	0.9324	0.6914	0.175364	0.07692	-0.09844	<.0001	0.1054	0.0047	0.00063	0.233353	0.021936	1	0	0
ILMN_1664956	SSU72	1	<.0001	0.3322	0.0091	0.9801	0.350644	0.371517	0.020873	<.0001	<.0001	0.6893	5.84e-06	1.6e-05	0.812879	1	1	0
ILMN_1664978	TJP2	9	<.0001	0.5015	0.0217	0.1628	0.266107	0.258575	-0.00753	<.0001	<.0001	0.8624	3.787e-05	0.00035	0.923124	1	1	0
ILMN_1664993	GIYD2	16	<.0001	0.4729	0.2625	0.2489	0.024663	0.290412	0.265749	0.6791	<.0001	<.0001	0.805299	0.000262	3.301e-06	0	1	1
ILMN_1665004	CASC3	17	<.0001	0.1397	<.0001	0.7896	-0.43788	-0.29622	0.141665	<.0001	0.0049	0.0602	8.669e-05	0.022571	0.155484	1	0	0
ILMN_1665022	SMN1	5	0.0006	0.2299	0.1497	0.7743	0.160032	0.075069	-0.08496	0.0004	0.1289	0.0181	0.002745	0.269073	0.062713	1	0	0
ILMN_1665049	SPG11	15	<.0001	0.5227	0.6941	0.0923	-0.64157	-0.32313	0.318443	<.0001	0.0009	<.0001	4.24e-10	0.005688	0.000107	1	1	1
ILMN_1665066	C4ORF14	4	0.0001	0.1374	0.0018	0.2332	0.144187	0.325296	0.181109	0.0406	<.0001	0.0015	0.116071	0.000502	0.008761	0	1	1
ILMN_1665092	LOC647718		0.0031	0.0241	0.9916	0.4039	-0.1599	-0.17105	-0.01116	0.0014	0.0021	0.7786	0.008076	0.011351	0.871989	1	0	0
ILMN_1665095	NELF	9	<.0001	0.1619	0.4289	0.473	0.468226	0.332143	-0.13608	<.0001	0.0008	0.0551	6.946e-06	0.005356	0.145801	1	1	0
ILMN_1665100	PTGS1	9	0.0027	0.918	0.1775	0.2991	-0.21804	-0.22387	-0.00582	0.001	0.0022	0.9108	0.006056	0.01203	0.951719	1	0	0
ILMN_1665148	LOC648249		0.0001	0.4536	<.0001	0.5691	0.306878	0.477343	0.170465	0.0021	<.0001	0.0316	0.011351	0.000262	0.09572	0	1	0
ILMN_1665205	ZNF260	19	0.0003	0.9264	0.0192	0.8573	-0.18712	0.013507	0.200625	0.0063	0.8576	0.0003	0.027652	0.920193	0.002324	0	0	1
ILMN_1665212	EDC4	16	<.0001	0.0363	0.2569	0.0938	0.42193	0.370279	-0.05165	<.0001	<.0001	0.3906	2.158e-06	0.000207	0.571319	1	1	0
ILMN_1665219	LTBP4	19	0.0005	0.925	0.7109	0.7828	-0.26675	-0.10432	0.162429	0.0005	0.2153	0.008	0.003775	0.384917	0.033393	1	0	0
ILMN_1665243	FKBP14	7	0.0003	0.4783	0.9993	0.7032	0.092678	-0.02585	-0.11852	0.0158	0.5403	0.0002	0.056438	0.701368	0.001403	0	0	1
ILMN_1665257	RIMS2	8	0.0001	0.0095	0.0279	0.0062	0.058702	-0.03949	-0.09819	0.0442	0.2217	<.0001	0.123714	0.392493	0.000436	0	0	1
ILMN_1665280	SPCS1	3	<.0001	0.4512	0.0089	0.0246	0.231628	0.590447	0.358819	0.0015	<.0001	<.0001	0.008794	6.53e-10	1.792e-07	1	1	1
ILMN_1665332	LOC653157	X	<.0001	0.9267	0.0775	0.5709	0.158326	-0.0153	-0.17363	0.0001	0.7293	<.0001	0.000959	0.840313	4.645e-06	1	0	1
ILMN_1665335	DIABLO	12	<.0001	0.3618	0.4178	0.2583	0.183556	0.257376	0.07382	0.0002	<.0001	0.058	0.001684	5.835e-05	0.151349	1	1	0
ILMN_1665357	EPS15	1	<.0001	0.8143	0.0428	0.4861	-0.36021	-0.17514	0.185067	<.0001	0.04	0.0028	7.386e-05	0.114749	0.014606	1	0	0
ILMN_1665384	SH3BP5L	1	<.0001	0.0183	0.0115	0.8715	-0.55281	-0.41029	0.142519	<.0001	<.0001	0.0438	1.126e-07	0.000451	0.122785	1	1	0
ILMN_1665455	DCUN1D3	16	<.0001	0.606	0.0462	0.8007	0.251183	0.192696	-0.05849	<.0001	0.002	0.1868	0.000137	0.010858	0.348287	1	0	0
ILMN_1665457	CLEC4C	12	<.0001	0.6122	0.3317	0.2374	0.25408	0.340577	0.086497	<.0001	<.0001	0.079	0.000538	2.168e-05	0.189749	1	1	0
ILMN_1665483	KIAA0020	9	<.0001	0.4432	0.2858	0.0614	-0.0665	0.132245	0.198749	0.2188	0.0288	<.0001	0.389073	0.089229	0.000122	0	0	1
ILMN_1665501	LOC653337	8	0.0004	0.1794	0.1438	0.0605	-0.10145	-0.16332	-0.06187	0.0052	<.0001	0.0334	0.023787	0.000681	0.100127	0	1	0
ILMN_1665538	SKP2	5	0.0041	0.9657	0.7435	0.112	-0.07563	0.05406	0.129692	0.1244	0.3216	0.0012	0.262395	0.503601	0.007311	0	0	1
ILMN_1665557	USP15	12	<.0001	0.6796	<.0001	0.9108	-0.74568	-0.71837	0.027313	<.0001	<.0001	0.7574	1.395e-08	8.23e-07	0.858412	1	1	0
ILMN_1665571	LOC644869	5	<.0001	0.6548	0.0119	0.5385	0.315086	0.32851	0.013424	<.0001	<.0001	0.7033	1.938e-09	1.695e-08	0.822635	1	1	0
ILMN_1665581	LOC653175	7	<.0001	0.9915	0.1058	0.9835	0.182643	0.165031	-0.01761	<.0001	<.0001	0.5527	2.815e-05	0.000779	0.711289	1	1	0
ILMN_1665583	TUBB	6	<.0001	0.0593	0.3379	0.0051	0.786758	1.00852	0.221759	<.0001	<.0001	0.0062	4.77e-11	7.88e-14	0.027294	1	1	0
ILMN_1665601	LOC728944	2	<.0001	0.2907	0.0282	0.2405	0.27183	0.355751	0.083921	<.0001	<.0001	0.0575	2.83e-05	8.371e-07	0.150365	1	1	0
ILMN_1665655	CTDSPL2	15	<.0001	0.2249	0.4685	0.7211	0.326385	0.369177	0.042791	<.0001	<.0001	0.2496	3.36e-09	1.872e-09	0.425093	1	1	0
ILMN_1665730	ABCB10	1	<.0001	0.6986	<.0001	0.658	-1.11666	-0.97093	0.145722	<.0001	<.0001	0.2257	4.62e-10	9.146e-07	0.397212	1	1	0
ILMN_1665736	LOC648024		<.0001	0.7548	0.2228	0.1075	0.481647	0.643497	0.16185	<.0001	<.0001	0.0388	3.069e-05	5.208e-07	0.112101	1	1	0
ILMN_1665737	UFD1L	22	0.0003	0.5237	0.7081	0.6712	-0.12673	-0.02761	0.099119	0.0012	0.5185	0.0016	0.007282	0.683752	0.009078	1	0	1
ILMN_1665738	FLI1	11	<.0001	0.0507	0.5846	0.0121	-0.03437	-0.3768	-0.34243	0.7342	0.001	<.0001	0.84356	0.006346	0.000445	0	1	1
ILMN_1665761	BCL11B	14	0.0006	0.3917	0.0027	0.9708	0.310985	0.440958	0.129973	0.0024	0.0001	0.1089	0.01253	0.001106	0.238914	0	1	0
ILMN_1665781	LOC390466	14	<.0001	0.9119	0.1987	0.9637	0.639536	0.437963	-0.20157	<.0001	<.0001	0.005	1.425e-09	0.000199	0.023	1	1	0
ILMN_1665797	CSE1L	20	0.0012	0.8361	0.1714	0.0424	-0.12192	0.029435	0.15136	0.0263	0.6269	0.0007	0.083433	0.768019	0.004555	0	0	1
ILMN_1665823	LOC389787	9	<.0001	0.1545	0.7879	0.0014	-0.23127	-0.70495	-0.47368	0.108	<.0001	<.0001	0.237383	0.000221	0.000612	0	1	1
ILMN_1665831	CLPTM1	19	0.001	0.4544	0.0736	0.0358	-0.16687	0.137746	0.304614	0.104	0.2266	0.0003	0.231096	0.398266	0.002189	0	0	1
ILMN_1665859	RAB27A	15	<.0001	0.7405	0.0871	0.7167	0.429156	0.352633	-0.07652	<.0001	<.0001	0.2226	3.704e-06	0.000738	0.393588	1	1	0
ILMN_1665865	IGFBP4	17	<.0001	0.6447	0.2374	0.2004	-0.18735	0.066509	0.253863	0.0005	0.2557	<.0001	0.003403	0.432185	3.982e-07	1	0	1
ILMN_1665871	ANGEL1	14	0.0003	0.2823	0.1951	0.1889	-0.14924	0.018618	0.167856	0.0081	0.7638	0.0002	0.033548	0.862572	0.001934	0	0	1
ILMN_1665887	WDR61	15	<.0001	0.6882	0.0005	0.1006	0.233224	0.357231	0.124007	0.0002	<.0001	0.0124	0.00163	1e-05	0.046524	1	1	0
ILMN_1665909	LASP1	17	0.0018	0.6233	0.0012	0.5623	0.208283	0.098041	-0.11024	0.001	0.1583	0.0286	0.006394	0.310458	0.088734	1	0	0
ILMN_1665948	LOC651772		0.0024	0.9344	0.3674	0.7874	0.155722	0.087964	-0.06776	0.0009	0.0873	0.0694	0.005605	0.203796	0.172576	1	0	0
ILMN_1665970	LOC646562	1	<.0001	0.0459	0.0018	0.2984	-0.6468	-0.65714	-0.01034	<.0001	<.0001	0.9177	1.1e-05	7.364e-05	0.955416	1	1	0
ILMN_1665994	SILV	12	0.0029	0.7685	0.0438	0.0309	-0.14051	-0.14199	-0.00148	0.001	0.0027	0.9649	0.006222	0.013943	0.981697	1	0	0
ILMN_1666050	TMUB1	7	0.0002	0.8391	0.0023	0.0151	-0.2422	-0.01966	0.222537	0.0019	0.8181	0.0004	0.010733	0.896156	0.003021	0	0	1
ILMN_1666078	HLA-H	6	0.0015	0.4532	0.2701	0.1991	0.681136	0.372886	-0.30825	0.0006	0.0866	0.0499	0.004162	0.202682	0.135342	1	0	0
ILMN_1666096	ACSL3	2	<.0001	0.1039	<.0001	0.0078	-0.35176	-0.31029	0.041467	<.0001	0.0001	0.4629	2.7e-05	0.001017	0.636214	1	1	0
ILMN_1666140	PRY2	Y	<.0001	0.5533	0.1403	0.8434	0.181453	0.110241	-0.07121	<.0001	0.0047	0.0113	1.1e-05	0.021889	0.043522	1	0	0
ILMN_1666156	MORF4L2	X	<.0001	0.2551	0.0769	0.1016	0.275406	0.312869	0.037463	<.0001	<.0001	0.4403	0.000134	9.34e-05	0.616808	1	1	0
ILMN_1666174	CECR1	22	0.0004	0.0354	0.0129	0.4537	-0.201	-0.09343	0.107564	0.0003	0.12	0.0136	0.002075	0.256194	0.050284	1	0	0
ILMN_1666178	TP53I13	17	<.0001	0.2013	0.4678	0.357	0.484963	0.370235	-0.11473	<.0001	0.0006	0.1351	1.945e-05	0.004258	0.277945	1	1	0
ILMN_1666192	DCTN5	16	0.0021	0.2482	0.001	0.0002	0.003588	0.172238	0.16865	0.953	0.0119	0.0007	0.975048	0.045187	0.004748	0	0	1
ILMN_1666206	GSDMB	17	<.0001	0.9686	0.537	0.1489	-0.55812	-0.50131	0.056804	<.0001	<.0001	0.4971	6.668e-06	0.000311	0.665228	1	1	0
ILMN_1666208	C14ORF106	14	<.0001	0.0213	0.8169	0.1127	-0.28444	-0.08503	0.199406	<.0001	0.2596	0.0003	0.000463	0.436424	0.002561	1	0	1
ILMN_1666306	SRRD	22	<.0001	0.9235	0.0005	0.1761	-0.78308	-0.84995	-0.06687	<.0001	<.0001	0.6441	0.000296	0.00042	0.780376	1	1	0
ILMN_1666310	LOC390259		0.0037	0.0269	0.3129	0.7331	0.044543	-0.04676	-0.0913	0.186	0.2122	0.0009	0.347403	0.380976	0.005938	0	0	1
ILMN_1666316	C6ORF103		0.0008	0.2575	0.4625	0.4103	0.136307	0.047031	-0.08928	0.0011	0.3028	0.0073	0.006705	0.483729	0.030795	1	0	0
ILMN_1666323	LOC647251	14	0.002	0.0247	0.0901	0.7165	-0.37029	-0.34944	0.020847	0.0005	0.0034	0.8065	0.003715	0.01682	0.889401	1	0	0
ILMN_1666364	COQ10A	12	0.0005	0.7038	0.4444	0.8945	0.193397	-0.01313	-0.20653	0.0085	0.8709	0.0005	0.034893	0.92822	0.003651	0	0	1
ILMN_1666371	LOC648691		0.0026	0.443	0.6636	0.6857	-0.16753	-0.16807	-0.00054	0.0009	0.0025	0.989	0.005515	0.013338	0.994281	1	0	0
ILMN_1666372	ATP5H	17	<.0001	0.7154	<.0001	0.0061	0.502761	0.669517	0.166756	<.0001	<.0001	0.0017	1.06e-10	3.18e-14	0.00953	1	1	1
ILMN_1666385	CALM3	19	<.0001	0.0717	0.0003	0.5038	0.696658	0.453366	-0.24329	<.0001	<.0001	0.0017	9.44e-10	0.000358	0.009781	1	1	1
ILMN_1666399	RING1	6	0.0001	0.0721	0.0081	0.2518	0.291078	0.239818	-0.05126	<.0001	0.0015	0.3385	0.00027	0.008628	0.52086	1	1	0
ILMN_1666409	PSMB6	17	<.0001	0.9766	0.0225	0.0138	0.293731	0.279999	-0.01373	<.0001	0.0003	0.8004	0.000285	0.002108	0.885617	1	1	0
ILMN_1666445	CAMK2A	5	<.0001	0.0873	0.0627	0.2909	-1.38637	-1.47347	-0.08709	<.0001	<.0001	0.6659	3.498e-06	9.42e-06	0.796442	1	1	0
ILMN_1666471	UQCRQ	5	<.0001	0.3711	0.0001	0.0132	0.386865	0.689501	0.302637	<.0001	<.0001	<.0001	7.799e-06	1.98e-12	1.4e-05	1	1	1
ILMN_1666477	LOC390876	19	<.0001	0.1896	0.2778	0.7619	0.160009	0.058421	-0.10159	<.0001	0.1855	0.0017	0.000776	0.346707	0.009666	1	0	1
ILMN_1666482	SP2	17	<.0001	0.2106	0.0006	0.3281	-0.72656	-0.46712	0.259443	<.0001	<.0001	<.0001	1.41e-13	1.21e-05	0.000883	1	1	1
ILMN_1666494	CRK	17	0.0005	0.7415	0.0065	0.265	0.180352	0.166366	-0.01399	0.0001	0.0012	0.7016	0.001019	0.007477	0.821593	1	1	0
ILMN_1666536	VSIG2	11	<.0001	0.2643	0.1489	0.8669	-0.39519	-0.22777	0.167416	<.0001	0.0092	0.0086	1.811e-05	0.037179	0.035097	1	0	0
ILMN_1666553	SLC25A19	17	<.0001	0.4084	0.6173	0.3739	0.367975	0.30467	-0.0633	<.0001	<.0001	0.2086	7.648e-07	0.000262	0.376431	1	1	0
ILMN_1666564	LOC652489		<.0001	0.488	0.0058	0.6961	0.858174	0.671705	-0.18647	<.0001	<.0001	0.0076	6.67e-16	3.738e-09	0.031845	1	1	0
ILMN_1666597	PI4KB	1	0.0016	0.2759	0.0047	0.121	-0.20834	-0.25205	-0.04371	0.0015	0.0006	0.3991	0.0088	0.004026	0.579158	1	1	0
ILMN_1666609	USP22	17	<.0001	0.4281	0.219	0.0375	0.200064	0.416826	0.216762	0.0005	<.0001	<.0001	0.003633	2.483e-08	5.949e-05	1	1	1
ILMN_1666610	NARG2	15	0.001	0.9378	0.9791	0.5167	0.135188	0.078866	-0.05632	0.0004	0.0571	0.0595	0.002682	0.149542	0.154202	1	0	0
ILMN_1666632	VPS52	6	<.0001	0.2061	0.4001	0.0718	-0.38225	-0.26587	0.116381	<.0001	0.0001	0.0165	8.426e-08	0.000941	0.058313	1	1	0
ILMN_1666633	FLJ39653	4	<.0001	0.164	0.7019	0.0446	-0.3988	-0.14094	0.257867	<.0001	0.0841	<.0001	4.322e-06	0.198543	0.000237	1	0	1
ILMN_1666634	FAF1	1	<.0001	0.1303	0.3968	0.1338	0.233948	0.388897	0.154949	<.0001	<.0001	0.0006	0.000388	8.864e-08	0.003936	1	1	1
ILMN_1666635	RPS14	5	<.0001	0.0559	<.0001	0.831	0.147248	0.336278	0.189029	0.0169	<.0001	0.0002	0.059273	3.217e-05	0.001407	0	1	1
ILMN_1666648	PRPF40A	2	<.0001	0.0701	0.824	0.6156	0.327962	0.235549	-0.09241	<.0001	<.0001	0.0113	9.51e-10	7.714e-05	0.043441	1	1	0
ILMN_1666659	PCDHA1	5	0.0003	0.7755	0.1973	0.0549	0.165955	0.087147	-0.07881	0.0001	0.0644	0.0208	0.001107	0.163485	0.069666	1	0	0
ILMN_1666670	RBX1	22	0.0017	0.4468	<.0001	0.9469	-0.31748	-0.28328	0.034194	0.0004	0.0042	0.6276	0.002982	0.020111	0.768527	1	0	0
ILMN_1666690	ACRC	X	0.0009	0.6838	0.9327	0.0849	-0.17972	-0.17907	0.000652	0.0003	0.0011	0.9866	0.00219	0.006783	0.992962	1	1	0
ILMN_1666713	LYPLA1	8	<.0001	0.5571	0.1074	0.7815	0.786455	0.604606	-0.18185	<.0001	<.0001	0.0032	7.81e-17	1.975e-09	0.016144	1	1	0
ILMN_1666715	WHSC1L1	8	<.0001	0.3539	0.475	0.4092	-0.17831	-0.17963	-0.00132	<.0001	0.0001	0.968	0.000291	0.001118	0.98328	1	1	0
ILMN_1666727	ZNF586	19	0.0024	0.6401	0.0009	0.8538	0.174797	0.162655	-0.01214	0.0006	0.004	0.7634	0.00429	0.019209	0.862337	1	0	0
ILMN_1666746	LOC153561		<.0001	0.5045	0.6819	0.6887	-0.37271	-0.19891	0.173796	<.0001	0.0108	0.0021	6.358e-06	0.042062	0.011587	1	0	0
ILMN_1666761	PPP2R5E	14	<.0001	0.9932	0.9437	0.4989	0.392587	0.113738	-0.27885	<.0001	0.1015	<.0001	1.127e-07	0.227361	2.543e-06	1	0	1
ILMN_1666819	PHLDB1	11	<.0001	0.0046	0.0628	0.524	-0.78931	-0.8281	-0.03879	<.0001	<.0001	0.7758	8.444e-05	0.000254	0.870418	1	1	0
ILMN_1666845	KRT17	17	0.0004	0.9315	0.5035	0.0936	-0.23238	-0.15268	0.079693	<.0001	0.02	0.0922	0.000875	0.067528	0.212185	1	0	0
ILMN_1666853	LOC644482	1	0.0004	0.1174	0.5585	0.1638	-0.02399	-0.15482	-0.13083	0.5793	0.0015	0.0002	0.731981	0.008932	0.001886	0	1	1
ILMN_1666882	DACH1	13	<.0001	0.999	0.7322	0.5136	-0.16111	-0.22066	-0.05955	0.0004	<.0001	0.0979	0.003033	0.000208	0.221585	1	1	0
ILMN_1666885	ATRX	X	<.0001	0.0167	0.7661	0.2604	0.422393	0.401015	-0.02138	<.0001	<.0001	0.5392	2.91e-15	5.45e-12	0.700568	1	1	0
ILMN_1666924	PINK1	1	<.0001	0.4991	<.0001	0.0955	-1.39216	-1.41626	-0.02409	<.0001	<.0001	0.828	3.71e-16	4.04e-14	0.902146	1	1	0
ILMN_1666933	ASH2L		<.0001	0.8695	<.0001	0.251	-0.26894	-0.09787	0.171069	<.0001	0.1914	0.0018	0.000897	0.354282	0.010092	1	0	0
ILMN_1666967	BRP44L	6	<.0001	0.4117	0.0011	0.3645	0.411054	0.434997	0.023944	<.0001	<.0001	0.6161	7.057e-09	3.451e-08	0.759743	1	1	0
ILMN_1666972	SLC5A2	16	<.0001	0.3091	0.244	0.5363	-0.27366	-0.16758	0.106077	<.0001	0.0056	0.0157	1.612e-05	0.02513	0.056181	1	0	0
ILMN_1667016	FAF1	1	0.0001	0.5627	<.0001	0.0424	0.186146	0.351727	0.165581	0.0123	<.0001	0.0056	0.046481	0.000343	0.025254	0	1	0
ILMN_1667030	HSBP1	16	<.0001	0.7409	0.0036	0.9872	0.215124	0.218893	0.003769	<.0001	<.0001	0.9227	0.00021	0.000741	0.958166	1	1	0
ILMN_1667043	EIF4A3	17	<.0001	0.5114	0.0437	0.8692	0.2355	0.344067	0.108567	0.0004	<.0001	0.0408	0.003248	8.015e-05	0.116387	1	1	0
ILMN_1667047	TRPM7	15	0.0043	0.8841	0.8457	0.7682	0.115702	0.087835	-0.02787	0.001	0.0233	0.3148	0.006253	0.075942	0.496518	1	0	0
ILMN_1667050	PRPS1	X	<.0001	0.5543	0.0052	0.3486	0.417558	0.560168	0.142609	<.0001	<.0001	0.0052	2.424e-08	2.69e-11	0.023694	1	1	0
ILMN_1667068	ZC3HAV1	7	0.0002	0.9027	0.1751	0.1337	-0.25768	-0.27687	-0.01919	0.0001	0.0002	0.7112	0.00099	0.00145	0.828093	1	1	0
ILMN_1667081	CCND2	12	<.0001	0.0493	0.0309	0.0627	-0.09966	0.208615	0.308274	0.2438	0.0295	<.0001	0.418542	0.090932	0.00018	0	0	1
ILMN_1667100	LOC646128	Y	<.0001	0.0332	0.9498	0.6888	0.158951	0.061536	-0.09742	<.0001	0.125	0.001	0.000229	0.263308	0.006269	1	0	1
ILMN_1667110	LOC642960	X	0.0016	0.7749	0.2243	0.1526	0.105529	0.055281	-0.05025	0.0007	0.1046	0.0437	0.004638	0.23209	0.122682	1	0	0
ILMN_1667195	LOC646403	13	<.0001	0.2937	0.9174	0.494	0.164474	0.114631	-0.04984	<.0001	0.0057	0.0942	0.000193	0.025658	0.215475	1	0	0
ILMN_1667201	WDR51B	12	<.0001	0.6288	<.0001	0.1063	-0.89947	-1.09766	-0.19819	<.0001	<.0001	0.0873	1.369e-07	7.95e-09	0.203871	1	1	0
ILMN_1667213	DFFA	1	<.0001	0.9213	0.5267	0.6518	0.439556	0.29143	-0.14813	<.0001	<.0001	0.0007	1.08e-11	4.172e-05	0.004873	1	1	1
ILMN_1667216	LOC645320	12	0.0032	0.3939	0.3748	0.4993	0.065818	0.136138	0.070321	0.0736	0.001	0.0176	0.180033	0.006379	0.061339	0	1	0
ILMN_1667222	MTX1	1	0.0039	0.276	0.0173	0.9448	0.01067	-0.15821	-0.16888	0.8665	0.0262	0.0011	0.925419	0.083227	0.007012	0	0	1
ILMN_1667257	SDHB	1	<.0001	0.2066	0.8633	0.9673	0.243093	0.250314	0.007221	<.0001	<.0001	0.8583	5.268e-05	0.000193	0.92061	1	1	0
ILMN_1667260	MAPK3		<.0001	0.5029	0.0053	0.2928	0.320221	0.128471	-0.19175	<.0001	0.0941	0.0006	9.473e-05	0.215294	0.004371	1	0	1
ILMN_1667306	RANBP10	16	<.0001	0.8602	<.0001	0.3748	-1.66021	-1.43892	0.221289	<.0001	<.0001	0.1197	1.48e-14	8.3e-10	0.255779	1	1	0
ILMN_1667315	STAG3L1	7	<.0001	0.261	0.2137	0.7438	-0.34139	-0.1833	0.158091	<.0001	0.043	0.0158	0.00044	0.121095	0.056418	1	0	0
ILMN_1667408	EPB41	1	<.0001	0.9719	<.0001	0.8252	-1.41442	-1.44744	-0.03303	<.0001	<.0001	0.8181	4.43e-11	1.094e-09	0.896156	1	1	0
ILMN_1667418	LOC283953	16	0.0026	0.5332	0.2008	0.0288	0.032737	-0.18138	-0.21412	0.6696	0.0348	0.0006	0.798909	0.103274	0.004383	0	0	1
ILMN_1667430	DEGS1	1	0.0002	0.728	0.4739	0.5385	0.172541	0.26949	0.09695	0.0031	<.0001	0.038	0.015658	0.000483	0.110213	0	1	0
ILMN_1667432	HYAL3	3	<.0001	0.1052	0.0245	0.1286	-0.25982	-0.1635	0.09632	<.0001	0.0067	0.0261	4.7e-05	0.028854	0.082933	1	0	0
ILMN_1667444	LOC644532	17	0.0009	0.0076	0.2141	0.5474	-0.12527	-0.18394	-0.05866	0.0042	0.0002	0.0934	0.02006	0.001559	0.214058	0	1	0
ILMN_1667476	LTBR	12	0.0001	0.907	0.279	0.3036	-0.25744	0.148881	0.406324	0.0335	0.2664	<.0001	0.10036	0.444045	0.000451	0	0	1
ILMN_1667510	C12ORF65	12	0.0002	0.2687	0.0283	0.7023	0.241159	0.328245	0.087085	0.0008	<.0001	0.1263	0.005358	0.000519	0.26521	1	1	0
ILMN_1667561	IFRD1	7	<.0001	0.3154	0.6717	0.0196	-0.35773	-0.49646	-0.13873	0.0005	<.0001	0.0872	0.003546	0.000213	0.203627	1	1	0
ILMN_1667577	LCMT2	15	<.0001	0.457	0.011	0.7321	0.013087	0.184663	0.171575	0.7951	0.0012	<.0001	0.882498	0.007356	0.000409	0	1	1
ILMN_1667592	PARVB	22	0.0003	0.0378	0.0855	0.0873	-0.24015	-0.19568	0.044471	<.0001	0.0029	0.3412	0.000598	0.014795	0.523627	1	0	0
ILMN_1667594	KLF10	8	0.0003	0.0952	0.4919	0.0068	0.143592	0.068729	-0.07486	0.0002	0.1014	0.0139	0.001584	0.22718	0.051019	1	0	0
ILMN_1667650	LOC642365	2	0.0015	0.002	0.1382	0.8012	-0.21222	-0.15117	0.061052	0.0003	0.0208	0.196	0.002627	0.069666	0.360495	1	0	0
ILMN_1667715	LOC645176	7	0.0023	0.9997	0.6236	0.3267	0.14204	0.066104	-0.07594	0.0013	0.1707	0.0302	0.007704	0.327284	0.092574	1	0	0
ILMN_1667716	TMEM101	17	0.0014	0.0295	0.0049	0.1966	-0.25256	-0.12011	0.132447	0.0008	0.1455	0.0267	0.005251	0.292834	0.084439	1	0	0
ILMN_1667748	ANKRD33	12	<.0001	0.1393	0.7107	0.3949	0.082673	-0.28413	-0.3668	0.3456	0.004	<.0001	0.52804	0.019196	1.116e-05	0	0	1
ILMN_1667753	PPP1R1C	2	0.0003	0.5199	0.2811	0.4837	0.088618	-0.01687	-0.10548	0.0106	0.6584	0.0002	0.041269	0.790991	0.001528	0	0	1
ILMN_1667857	C12ORF52	12	<.0001	0.0187	0.2268	0.763	0.397532	0.42737	0.029839	<.0001	<.0001	0.5798	6.379e-07	1.478e-06	0.732351	1	1	0
ILMN_1667883	THOC5	22	0.0035	0.3329	0.0741	0.2392	0.066476	-0.13257	-0.19904	0.3595	0.1015	0.0008	0.541441	0.227291	0.005122	0	0	1
ILMN_1667885	BCL11B	14	0.001	0.5236	0.8263	0.8122	-0.16722	-0.16007	0.007146	0.0003	0.0018	0.8441	0.002156	0.010136	0.911971	1	0	0
ILMN_1667925	PDCL3	2	0.0002	0.2022	0.0091	0.2101	0.250212	0.258592	0.008379	<.0001	0.0002	0.8651	0.000727	0.001808	0.924755	1	1	0
ILMN_1667932	LOC652726		<.0001	0.1237	0.565	0.7318	0.529587	0.494666	-0.03492	<.0001	<.0001	0.471	7.88e-13	9.51e-10	0.643296	1	1	0
ILMN_1667947	NPY1R	4	0.0019	0.3873	0.3394	0.2367	0.136024	0.069859	-0.06617	0.0009	0.1182	0.0413	0.005588	0.253285	0.117384	1	0	0
ILMN_1667977	TAF1B	2	0.0012	0.2876	0.2823	0.0799	0.164464	0.191587	0.027123	0.0009	0.0005	0.4858	0.005618	0.003564	0.656019	1	1	0
ILMN_1667994	AMD1	6	<.0001	0.748	0.5321	0.0319	0.408653	0.234737	-0.17392	<.0001	0.0054	0.0043	4.387e-06	0.024363	0.020228	1	0	0
ILMN_1668012	SLC25A13	7	0.0001	0.9236	0.1594	0.6498	-0.24619	-0.12454	0.121652	<.0001	0.0641	0.0126	0.000669	0.162817	0.047134	1	0	0
ILMN_1668039	GYPC	2	<.0001	0.8509	<.0001	0.0326	-0.48885	-0.56392	-0.07507	<.0001	<.0001	0.2432	2.843e-07	1.163e-07	0.41784	1	1	0
ILMN_1668063	FCN1	9	0.0053	0.9277	0.3026	0.2045	0.340344	0.214225	-0.12612	0.0016	0.0705	0.1391	0.009135	0.174593	0.283771	1	0	0
ILMN_1668065	RBED1	2	<.0001	0.0482	0.5403	0.3573	-0.6057	-0.31881	0.286892	<.0001	0.0149	0.0025	1.247e-05	0.053839	0.013227	1	0	0
ILMN_1668092	ESAM	11	0.0003	0.4538	0.695	0.6202	-0.32266	-0.4122	-0.08955	0.0005	<.0001	0.2205	0.003592	0.000706	0.391032	1	1	0
ILMN_1668185	ZNF282	7	0.0054	0.6003	0.0505	0.0458	-0.17332	-0.12648	0.046837	0.0013	0.0331	0.2712	0.007785	0.099321	0.449551	1	0	0
ILMN_1668228	LOC136143	7	<.0001	0.4854	0.0085	0.1608	0.539564	0.406551	-0.13301	<.0001	<.0001	0.0712	6.593e-07	0.000866	0.175728	1	1	0
ILMN_1668270	ZDHHC18	1	<.0001	0.0169	0.5787	0.0522	-0.54072	-0.64033	-0.09961	<.0001	<.0001	0.2795	7.741e-05	2.478e-05	0.458745	1	1	0
ILMN_1668277	BLK	8	<.0001	0.2877	0.5473	0.1488	-0.26554	0.228536	0.494076	0.0303	0.0922	<.0001	0.092695	0.212054	2.146e-05	0	0	1
ILMN_1668283	HYAL2	3	0.0003	0.3849	0.0038	0.0404	0.135061	0.183274	0.048214	0.0009	<.0001	0.1343	0.005676	0.000608	0.276802	1	1	0
ILMN_1668369	CDC37	19	<.0001	0.0656	0.0332	0.2279	0.434618	0.413796	-0.02082	<.0001	<.0001	0.7592	1.615e-05	0.000246	0.859746	1	1	0
ILMN_1668408	AIFM1	X	0.0002	0.7777	0.0284	0.4388	0.11055	0.251946	0.141395	0.0536	0.0001	0.0024	0.142844	0.000968	0.012613	0	1	0
ILMN_1668411	FHL2	2	<.0001	0.0407	<.0001	0.7935	-0.76208	-0.74862	0.013457	<.0001	<.0001	0.8988	1.172e-06	1.813e-05	0.944737	1	1	0
ILMN_1668460	PRTN3	19	0.001	0.499	0.0963	<.0001	-0.15843	0.018944	0.177369	0.0142	0.7908	0.0008	0.05203	0.879711	0.005442	0	0	1
ILMN_1668469	KIAA0922	4	<.0001	0.1974	0.6372	0.3384	0.135072	0.287878	0.152807	0.0254	<.0001	0.0018	0.081145	0.000317	0.009984	0	1	1
ILMN_1668514	PIP5K1C	19	<.0001	0.7689	0.1011	0.0038	-0.42374	0.001395	0.425138	<.0001	0.9878	<.0001	1.578e-05	0.993643	6.769e-08	1	0	1
ILMN_1668535	JOSD1	22	0.0006	0.7632	0.042	0.1349	0.271601	0.255861	-0.01574	0.0001	0.0012	0.7782	0.001253	0.007203	0.8718	1	1	0
ILMN_1668540	ZNHIT6	1	0.0001	0.0743	0.0072	0.1165	0.184337	0.385795	0.201458	0.0251	<.0001	0.0024	0.080481	0.000401	0.01293	0	1	0
ILMN_1668582	CRBN	3	<.0001	0.2333	0.0605	0.119	0.305087	0.117458	-0.18763	<.0001	0.0828	0.0002	2.346e-05	0.196145	0.001405	1	0	1
ILMN_1668605	NAAA	4	<.0001	0.7212	0.0048	0.8927	0.463143	0.435061	-0.02808	<.0001	0.0001	0.726	0.000104	0.001188	0.838208	1	1	0
ILMN_1668619	KIAA1467	12	<.0001	0.0267	0.8431	0.7971	-0.28227	-0.31075	-0.02849	<.0001	<.0001	0.5146	1.318e-05	1.627e-05	0.680416	1	1	0
ILMN_1668629	LOC401115		<.0001	0.993	0.0003	0.7044	0.369303	0.363479	-0.00582	<.0001	0.0001	0.9296	0.000176	0.000988	0.96221	1	1	0
ILMN_1668634	FBXW7	4	<.0001	0.6236	0.2059	0.8895	0.557238	0.574309	0.017072	<.0001	<.0001	0.772	2.48e-10	3.866e-09	0.86804	1	1	0
ILMN_1668639	TBC1D10B	16	<.0001	0.1606	0.0249	0.1554	-1.00939	-1.20178	-0.19238	<.0001	<.0001	0.1237	4.77e-08	5.415e-09	0.261533	1	1	0
ILMN_1668713	GABPB2	1	<.0001	0.0289	0.0506	0.5907	0.577854	0.680263	0.102409	<.0001	<.0001	0.0048	4.61e-23	6.84e-25	0.022333	1	1	0
ILMN_1668721	CCND3	6	<.0001	0.5683	0.0007	0.2794	0.418039	0.259439	-0.1586	<.0001	0.0062	0.0199	3.077e-05	0.027291	0.067359	1	0	0
ILMN_1668743	LOC728069	12	0.0006	0.0299	0.0098	0.4641	0.264342	0.286096	0.021754	0.0003	0.0004	0.7051	0.00238	0.003197	0.823905	1	1	0
ILMN_1668748	MED15	22	<.0001	0.6843	0.3132	0.1973	-0.23725	0.009935	0.247186	0.0021	0.9064	<.0001	0.011476	0.949273	0.00075	0	0	1
ILMN_1668752	FLJ20850	19	0.0029	0.8139	0.794	0.3022	-0.15294	-0.08319	0.069746	0.0012	0.1073	0.0616	0.007094	0.236373	0.158077	1	0	0
ILMN_1668814	CENPM	22	<.0001	0.22	0.3943	0.1799	0.224818	0.282331	0.057513	0.0001	<.0001	0.2109	0.001204	0.000213	0.379276	1	1	0
ILMN_1668822	BATF	14	0.0033	0.4867	0.0574	0.6844	0.326202	0.260179	-0.06602	0.0007	0.0154	0.3907	0.004915	0.055391	0.571389	1	0	0
ILMN_1668847	WWP2	16	<.0001	0.0964	0.1237	0.9778	-0.31248	-0.41319	-0.10071	0.0001	<.0001	0.1214	0.001194	0.000114	0.258255	1	1	0
ILMN_1668861	LOC732165		<.0001	0.6915	0.9465	0.3186	0.11998	-0.09924	-0.21922	0.045	0.1348	<.0001	0.125196	0.277467	0.00012	0	0	1
ILMN_1668876	HECTD2	10	<.0001	0.0811	0.6652	0.4837	-0.41559	-0.42075	-0.00515	<.0001	<.0001	0.9349	6.096e-06	4.789e-05	0.964962	1	1	0
ILMN_1668900	ADRBK2	22	<.0001	0.8172	0.9551	0.2604	0.142672	0.075367	-0.06731	<.0001	0.0308	0.0078	0.000136	0.093915	0.032569	1	0	0
ILMN_1668929	KIAA0565	17	<.0001	0.7616	0.3859	0.4232	0.143762	0.019636	-0.12413	<.0001	0.5916	<.0001	0.000266	0.741102	8.133e-05	1	0	1
ILMN_1669033	NCOA1	2	<.0001	0.9521	0.002	0.0098	-0.25837	-0.46458	-0.20621	0.0006	<.0001	0.0007	0.004167	1.954e-06	0.004522	1	1	1
ILMN_1669057	LOC642921	9	0.0001	0.3693	0.1585	0.0267	-0.23438	-0.05365	0.180731	0.0005	0.4684	0.0009	0.003846	0.64096	0.005652	1	0	1
ILMN_1669062	CCR2		0.0039	0.2276	0.6095	0.1476	0.28205	0.256777	-0.02527	0.001	0.0067	0.7088	0.006229	0.029059	0.826375	1	0	0
ILMN_1669066	RUNX2	6	<.0001	0.2124	0.0804	0.6722	-0.33962	-0.28502	0.054598	<.0001	0.0004	0.3365	5.658e-05	0.00289	0.518923	1	1	0
ILMN_1669094	ZNF672	1	<.0001	0.5151	0.3055	0.5912	0.326237	0.138446	-0.18779	<.0001	0.1065	0.0027	0.000403	0.235223	0.01391	1	0	0
ILMN_1669102	ATP5G2	12	0.0001	0.5461	0.9563	0.8344	-0.31925	-0.24583	0.073422	<.0001	0.0031	0.2144	0.000295	0.015528	0.383777	1	0	0
ILMN_1669118	FUNDC2	X	<.0001	0.5229	0.1548	0.6636	-0.31672	-0.23861	0.078112	<.0001	<.0001	0.0508	7.841e-08	0.000305	0.137234	1	1	0
ILMN_1669142	NARG1	4	<.0001	0.5547	<.0001	0.0261	-0.77379	-0.73401	0.039787	<.0001	<.0001	0.5507	2.4e-14	3.56e-11	0.709686	1	1	0
ILMN_1669180	LOC388177	15	0.0015	0.5628	0.4162	0.2971	0.110204	0.077841	-0.03236	0.0003	0.0224	0.1867	0.002645	0.073595	0.348198	1	0	0
ILMN_1669206	CNOT1	16	<.0001	0.1026	0.0572	0.0674	-0.15624	0.115903	0.272142	0.0262	0.1363	<.0001	0.083132	0.279635	4.438e-05	0	0	1
ILMN_1669252	CUL2	10	<.0001	0.8699	0.1277	0.1151	0.212882	0.19318	-0.0197	<.0001	0.0003	0.6049	0.000178	0.002498	0.751568	1	1	0
ILMN_1669259	ANKRD49	11	<.0001	0.4102	0.1767	0.9108	-0.34391	-0.23236	0.11155	<.0001	0.0006	0.022	1.385e-06	0.004224	0.072733	1	1	0
ILMN_1669281	CLN3	16	0.0023	0.3643	0.1585	0.0039	-0.04754	0.107001	0.154546	0.3745	0.0753	0.0005	0.556426	0.183065	0.003508	0	0	1
ILMN_1669310	RHOT2	16	<.0001	0.305	0.5776	0.0288	-0.29093	-0.02414	0.266792	0.0003	0.7815	<.0001	0.002175	0.873996	0.000398	1	0	1
ILMN_1669338	CYP4X1	1	0.0014	0.7687	0.5275	0.9411	-0.11245	-0.05513	0.057324	0.0007	0.1291	0.0297	0.004741	0.269362	0.091386	1	0	0
ILMN_1669424	LOC646531		<.0001	0.0831	0.0286	0.8125	0.507739	0.552908	0.045169	<.0001	<.0001	0.6199	0.000187	0.000258	0.762802	1	1	0
ILMN_1669433	KIAA0913	10	<.0001	0.1829	0.7158	0.1586	-0.61515	-0.44182	0.173332	<.0001	<.0001	0.0082	2.18e-10	3.726e-05	0.033988	1	1	0
ILMN_1669458	LOC651987		<.0001	0.7821	0.8183	0.5199	0.15646	0.068237	-0.08822	<.0001	0.1035	0.0038	0.000521	0.23029	0.018579	1	0	0
ILMN_1669497	OSBPL10	3	<.0001	0.8876	0.3984	0.5116	-0.20469	0.177633	0.382324	0.0573	0.1371	<.0001	0.15004	0.280883	0.0002	0	0	1
ILMN_1669502	E2F3	6	<.0001	0.9137	0.0673	0.0083	-0.17994	-0.32512	-0.14518	0.0027	<.0001	0.0026	0.014164	3.369e-05	0.013534	0	1	0
ILMN_1669508	PAF1	19	0.0002	0.667	<.0001	0.0911	0.247028	0.205086	-0.04194	<.0001	0.0019	0.3733	0.000436	0.010649	0.555202	1	0	0
ILMN_1669516	ZNF193	6	<.0001	0.4503	0.6687	0.8141	-0.28142	-0.15867	0.122745	<.0001	0.006	0.0033	3.903e-06	0.026648	0.016384	1	0	0
ILMN_1669550	MAD2L2	1	<.0001	0.7341	<.0001	0.2317	0.147086	0.36596	0.218874	0.0182	<.0001	<.0001	0.062926	7.335e-06	0.000222	0	1	1
ILMN_1669553	UBE2E3	2	<.0001	0.9256	0.2945	0.7894	0.250546	0.331055	0.080509	<.0001	<.0001	0.0475	2.919e-05	6.485e-07	0.130398	1	1	0
ILMN_1669584	ILF3	19	<.0001	0.107	0.8254	0.0178	0.106422	0.382339	0.275917	0.134	<.0001	<.0001	0.276326	4.6e-05	4.546e-05	0	1	1
ILMN_1669592	2013-03-02	19	0.0037	0.9229	0.0006	0.1827	-0.37381	-0.43442	-0.06062	0.0024	0.0015	0.5336	0.0128	0.008976	0.695864	0	1	0
ILMN_1669598	SUV420H1	11	<.0001	0.8145	0.0148	0.1871	0.396637	0.328099	-0.06854	<.0001	<.0001	0.2327	3e-06	0.000597	0.405587	1	1	0
ILMN_1669633	ACP1	2	<.0001	0.0821	<.0001	0.656	-0.58042	-0.4448	0.135614	<.0001	0.0015	0.1737	8.774e-05	0.008787	0.331401	1	1	0
ILMN_1669635	NUP85	17	0.0009	0.1787	0.8336	0.0048	-0.03598	0.153746	0.189724	0.5622	0.0268	0.0002	0.719096	0.084486	0.001645	0	0	1
ILMN_1669663	BCR	22	<.0001	0.0392	0.0346	0.3928	-1.09099	-1.30568	-0.21469	<.0001	<.0001	0.2069	1.463e-05	3.021e-06	0.374277	1	1	0
ILMN_1669674	CNPY3	6	<.0001	0.9419	0.1006	0.1337	0.010226	0.348381	0.338155	0.9175	0.0018	<.0001	0.955287	0.010171	0.000375	0	0	1
ILMN_1669691	LOC650433		<.0001	0.4912	0.858	0.6226	0.143972	0.056544	-0.08743	0.0001	0.1607	0.0031	0.001002	0.313966	0.015586	1	0	0
ILMN_1669692	IKZF3	17	<.0001	0.1849	0.0008	0.6988	0.44844	0.613705	0.165266	<.0001	<.0001	0.0059	3.362e-07	4.61e-10	0.026287	1	1	0
ILMN_1669727	WAC	10	<.0001	0.2856	0.8411	0.2838	0.17403	0.093692	-0.08034	<.0001	0.0429	0.0164	0.000455	0.120902	0.057967	1	0	0
ILMN_1669729	ERLIN2	8	<.0001	0.0863	0.9154	0.6185	0.18167	0.161275	-0.02039	<.0001	0.0005	0.5343	0.000208	0.003633	0.696278	1	1	0
ILMN_1669772	LRP1	12	0.0014	0.3634	0.3572	0.0058	-0.08647	0.138399	0.224864	0.2548	0.1021	0.0003	0.431035	0.228059	0.002301	0	0	1
ILMN_1669781	PRLR	5	<.0001	0.055	0.1013	0.3733	-0.30233	-0.29956	0.002771	<.0001	<.0001	0.958	0.00011	0.00063	0.977836	1	1	0
ILMN_1669796	LOC650167		0.0018	0.5946	0.8941	0.7453	0.12059	0.047368	-0.07322	0.0015	0.2563	0.0158	0.00895	0.432823	0.056295	1	0	0
ILMN_1669802	CYP8B1	3	0.0002	0.0396	0.1182	0.87	-0.32191	-0.22469	0.09722	<.0001	0.0103	0.1228	0.000547	0.040385	0.260244	1	0	0
ILMN_1669804	LOC389370		0.0017	0.2421	0.1395	0.1489	0.149467	0.088939	-0.06053	0.0005	0.0598	0.0761	0.003794	0.15473	0.184562	1	0	0
ILMN_1669831	C6ORF192	6	<.0001	0.6472	<.0001	0.9473	-0.86354	-0.88212	-0.01858	<.0001	<.0001	0.8096	1.39e-13	7.06e-12	0.891035	1	1	0
ILMN_1669833	SH2B2	7	<.0001	0.6211	0.0765	0.0144	-0.2075	0.001635	0.209139	0.0013	0.9815	<.0001	0.007694	0.990443	0.00062	1	0	1
ILMN_1669851	STAG3L4	7	<.0001	0.9607	0.3643	0.0575	0.100908	0.209793	0.108885	0.0119	<.0001	0.0008	0.045241	6.855e-05	0.005203	0	1	1
ILMN_1669881	TSPAN13	7	<.0001	0.5576	0.3943	0.1398	0.430945	0.63971	0.208765	<.0001	<.0001	0.0076	0.000185	5.018e-07	0.031756	1	1	0
ILMN_1669905	DCP2	5	<.0001	0.2801	0.1947	0.77	-0.39277	-0.25119	0.14158	<.0001	0.0004	0.006	1.303e-07	0.003225	0.026494	1	1	0
ILMN_1669927	ICOS	2	<.0001	0.9194	0.002	0.6018	0.383469	0.474161	0.090692	<.0001	<.0001	0.1269	1.224e-05	1.135e-06	0.266037	1	1	0
ILMN_1669931	TM9SF3	10	0.007	0.7969	0.0095	0.6543	-0.1251	-0.18737	-0.06227	0.0182	0.0017	0.1433	0.062968	0.009643	0.289667	0	1	0
ILMN_1669940	TMEM38B	9	0.0002	0.405	0.0611	0.2426	0.196186	0.158888	-0.0373	<.0001	0.0023	0.3133	0.000386	0.012095	0.494801	1	0	0
ILMN_1669984	LOC644592	1	0.0003	0.268	0.3536	0.6513	0.112085	0.011881	-0.1002	0.0024	0.7693	0.0008	0.012846	0.866265	0.005172	0	0	1
ILMN_1670000	DCAF6	1	<.0001	0.3479	<.0001	0.2938	-0.94595	-1.02638	-0.08043	<.0001	<.0001	0.477	1.628e-08	3.498e-08	0.648621	1	1	0
ILMN_1670008	FLCN	17	0.0001	0.5104	0.6876	0.3379	-0.15564	-0.12326	0.032386	<.0001	0.0023	0.2594	0.00028	0.012141	0.436293	1	0	0
ILMN_1670028	LPIN2	18	<.0001	0.9697	<.0001	0.3172	-1.17352	-0.91162	0.261897	<.0001	<.0001	0.0245	1.33e-11	1.651e-06	0.078933	1	1	0
ILMN_1670076	FAM155B	X	<.0001	0.9652	0.2023	0.4689	-0.28818	-0.28414	0.004042	<.0001	<.0001	0.9328	4.656e-05	0.000342	0.963929	1	1	0
ILMN_1670124	LOC150223	22	0.0007	0.9563	0.0109	0.0654	0.083832	0.171271	0.087439	0.0415	0.0002	0.0083	0.118003	0.001864	0.034379	0	1	0
ILMN_1670217	MCF2L2	3	0.0035	0.2562	0.9418	0.1942	0.122896	0.086861	-0.03603	0.0009	0.0326	0.2178	0.005561	0.098112	0.387785	1	0	0
ILMN_1670218	EXOSC6	16	<.0001	0.5473	0.0756	0.0197	0.095565	0.316534	0.220969	0.129	<.0001	<.0001	0.269273	0.000149	0.000246	0	1	1
ILMN_1670245	KLF3		<.0001	0.8768	0.0133	0.8663	-0.22238	-0.13429	0.088096	<.0001	0.0207	0.0351	0.000341	0.069433	0.103923	1	0	0
ILMN_1670263	C1ORF71	1	<.0001	0.5779	0.4767	0.1176	0.569219	0.42838	-0.14084	<.0001	<.0001	0.0306	3.283e-09	6.173e-05	0.093487	1	1	0
ILMN_1670272	LRP10	14	<.0001	0.0484	0.0153	0.086	-0.92955	-1.05504	-0.12549	<.0001	<.0001	0.1223	4.45e-14	1.62e-14	0.259487	1	1	0
ILMN_1670377	ZNF20	19	0.0012	0.4195	0.3769	0.0124	0.058552	-0.06841	-0.12696	0.1673	0.1491	0.0003	0.322688	0.297836	0.002181	0	0	1
ILMN_1670398	BCR	22	<.0001	0.9573	0.0215	0.3103	-0.2354	-0.07702	0.158386	0.0002	0.2544	0.0014	0.001316	0.43061	0.008122	1	0	1
ILMN_1670420	METAP2	12	0.0036	0.9638	0.0229	0.202	-0.08	0.117719	0.197717	0.2682	0.144	0.0008	0.446264	0.290777	0.005395	0	0	1
ILMN_1670456	RBM42	19	<.0001	0.8402	0.125	0.0357	-0.1347	0.327316	0.462016	0.1038	0.0005	<.0001	0.230853	0.003393	4.793e-09	0	1	1
ILMN_1670472	FAF2	5	0.0016	0.0789	0.0161	0.3	0.164561	0.226107	0.061546	0.0038	0.0004	0.1719	0.018284	0.002834	0.329029	0	1	0
ILMN_1670517	SULT1A3	16	<.0001	0.0141	0.5973	0.0268	0.052257	0.36442	0.312163	0.4236	<.0001	<.0001	0.601848	2.658e-05	6.307e-07	0	1	1
ILMN_1670523	SAPS2	22	<.0001	0.4325	0.2161	0.5162	0.162127	0.07071	-0.09142	<.0001	0.0793	0.0019	0.000172	0.190301	0.010728	1	0	0
ILMN_1670532	GMCL1	2	<.0001	0.8187	0.2235	0.2118	0.683815	0.608702	-0.07511	<.0001	<.0001	0.0949	1.69e-21	1.56e-15	0.216616	1	1	0
ILMN_1670540	SMAD1	4	0.004	0.1983	0.2837	0.8366	0.111482	0.115725	0.004243	0.0015	0.003	0.8784	0.008856	0.015353	0.932746	1	0	0
ILMN_1670561	TCEAL8	X	<.0001	0.734	0.0345	0.656	0.425694	0.43307	0.007376	<.0001	<.0001	0.8867	3.112e-08	3.924e-07	0.937814	1	1	0
ILMN_1670572	IDO2	8	<.0001	0.008	0.4586	0.6029	-0.47171	-0.33374	0.137966	<.0001	0.0015	0.065	1.9e-05	0.008547	0.164469	1	1	0
ILMN_1670589	LOC643933		0.0006	0.115	0.0091	0.0065	-0.18168	-0.40284	-0.22117	0.0602	0.0002	0.0048	0.155624	0.001895	0.022133	0	1	0
ILMN_1670609	ATOX1	5	0.0029	0.6264	0.0237	0.0518	0.286591	0.322719	0.036128	0.0016	0.0014	0.6146	0.009326	0.008381	0.75866	1	1	0
ILMN_1670638	PITPNC1	17	<.0001	0.0677	0.0001	0.4105	-0.34461	-0.00199	0.34262	<.0001	0.9824	<.0001	0.000421	0.990947	1.018e-05	1	0	1
ILMN_1670666	RAB12	18	<.0001	0.783	0.7091	0.0763	-0.30961	-0.16498	0.14463	<.0001	0.0342	0.0103	0.0002	0.101884	0.040462	1	0	0
ILMN_1670693	LIPE	19	0.0028	0.8969	0.858	0.377	0.092909	0.159975	0.067066	0.0265	0.0007	0.0455	0.083943	0.00451	0.126283	0	1	0
ILMN_1670752	KIAA0907	1	<.0001	0.5284	0.3074	0.6547	-0.23334	-0.09484	0.1385	<.0001	0.1176	0.0017	0.000339	0.252353	0.009913	1	0	1
ILMN_1670796	EXOSC10	1	<.0001	0.0184	0.8629	0.724	0.259461	0.351131	0.09167	<.0001	<.0001	0.0738	0.0007	3.1e-05	0.18048	1	1	0
ILMN_1670807	FAM84B	8	<.0001	0.8807	0.0061	0.6146	-0.20782	0.02615	0.233965	0.0012	0.7093	<.0001	0.007314	0.826738	0.000108	1	0	1
ILMN_1670841	CPNE1	20	<.0001	0.823	0.8854	0.4377	-0.29137	-0.13519	0.15618	<.0001	0.0752	0.0047	0.000354	0.18305	0.021856	1	0	0
ILMN_1670844	OPN3	1	0.0021	0.1085	0.9521	0.622	-0.27965	-0.11784	0.161809	0.0015	0.2271	0.0229	0.008816	0.398821	0.075004	1	0	0
ILMN_1670878	YTHDC1	4	<.0001	0.5095	0.6693	0.6318	0.74228	0.638879	-0.1034	<.0001	<.0001	0.0639	1.06e-17	5.97e-12	0.162337	1	1	0
ILMN_1670901	COX10	17	<.0001	0.053	0.0013	0.2144	0.318088	0.328585	0.010498	<.0001	<.0001	0.8474	9e-05	0.000292	0.914209	1	1	0
ILMN_1670925	CYB5D1	17	0.0004	0.1062	0.8221	0.2722	-0.14827	0.032002	0.180269	0.0145	0.6317	0.0003	0.052587	0.771342	0.002013	0	0	1
ILMN_1670948	TSR2	X	<.0001	0.8169	0.0013	0.8515	0.284992	0.38163	0.096638	<.0001	<.0001	0.077	0.000466	2.127e-05	0.186161	1	1	0
ILMN_1671005	IRF2BP2	1	<.0001	0.0435	0.0046	0.0005	0.305874	0.404128	0.098254	<.0001	<.0001	0.0989	0.000534	3.5e-05	0.223178	1	1	0
ILMN_1671039	GALNT3	2	0.002	0.5792	0.6824	0.5067	-0.29831	-0.37192	-0.0736	0.0022	0.0006	0.339	0.011819	0.004271	0.521409	0	1	0
ILMN_1671048	ZNF644	1	<.0001	0.5475	0.8732	0.8928	0.359595	0.348655	-0.01094	<.0001	<.0001	0.7376	3.57e-13	1.38e-10	0.845747	1	1	0
ILMN_1671104	ZNF592	15	0.0011	0.259	0.0428	0.7919	-0.1063	0.009743	0.116038	0.0142	0.8383	0.0009	0.051972	0.908396	0.005952	0	0	1
ILMN_1671142	GPR68	14	0.0018	0.5237	0.7028	0.4748	-0.12411	0.057118	0.181225	0.0579	0.4303	0.0007	0.151156	0.607755	0.004474	0	0	1
ILMN_1671191	UQCRC1	3	<.0001	0.7461	0.0118	0.0099	-0.04534	0.189924	0.235262	0.4608	0.0061	<.0001	0.634563	0.02675	6.3e-05	0	0	1
ILMN_1671207	IARS2	1	0.0011	0.4787	0.0982	0.5562	0.043836	0.231708	0.187873	0.5212	0.0027	0.0008	0.685904	0.013848	0.005052	0	0	1
ILMN_1671215	FBXL19		<.0001	0.0924	0.9761	0.5736	-0.21725	-0.21575	0.001503	<.0001	<.0001	0.969	0.000132	0.000789	0.983794	1	1	0
ILMN_1671221	GAPVD1	9	<.0001	0.3668	<.0001	0.4628	-0.40101	-0.36085	0.040166	<.0001	<.0001	0.5225	1.529e-05	0.000547	0.68711	1	1	0
ILMN_1671249	LOC647310	14	0.0018	0.3432	0.5982	0.3474	0.174222	0.098507	-0.07572	0.0007	0.0792	0.0615	0.004504	0.190077	0.15802	1	0	0
ILMN_1671250	CLIC4	1	0.0004	0.3229	0.0631	0.964	0.182851	0.1495	-0.03335	<.0001	0.0034	0.3594	0.000737	0.016884	0.541325	1	0	0
ILMN_1671265	ING2	4	<.0001	0.0693	0.7351	0.2443	0.249918	0.27137	0.021452	<.0001	<.0001	0.5377	1.25e-06	2.214e-06	0.699477	1	1	0
ILMN_1671288	ODF2	9	0.0005	0.8975	0.0297	0.0668	0.002024	0.12139	0.119366	0.9581	0.0053	0.0002	0.977856	0.023862	0.001481	0	0	1
ILMN_1671291	EIF3I	1	<.0001	0.4409	0.0588	0.0444	0.413667	0.571048	0.15738	<.0001	<.0001	0.0032	1.199e-07	7.42e-11	0.016186	1	1	0
ILMN_1671314	UXT	X	<.0001	0.6785	<.0001	0.6052	0.217642	0.453415	0.235773	0.0038	<.0001	0.0001	0.018304	3.642e-06	0.001005	0	1	1
ILMN_1671320	LOC642156		0.0019	0.9715	0.8241	0.4098	0.110438	0.065278	-0.04516	0.0006	0.0665	0.0787	0.00425	0.167119	0.189128	1	0	0
ILMN_1671337	SLC2A5	1	0.0007	0.5551	0.0198	0.0007	-0.00246	0.226908	0.229368	0.974	0.0076	0.0002	0.986605	0.031822	0.001865	0	0	1
ILMN_1671355	IMAA	16	<.0001	0.0034	0.3232	0.0932	-0.13838	-0.22085	-0.08247	0.0023	<.0001	0.0227	0.012386	0.00021	0.074439	0	1	0
ILMN_1671362	UBE2J2	1	0.0039	0.6046	0.1939	0.9772	0.148088	0.101154	-0.04693	0.001	0.0408	0.1862	0.006221	0.11634	0.347631	1	0	0
ILMN_1671372	LOC137107		<.0001	0.7214	0.1218	0.1424	0.16967	-0.05815	-0.22782	0.0007	0.2871	<.0001	0.004635	0.466847	1.202e-06	1	0	1
ILMN_1671374	C19ORF53	19	0.0018	0.8974	0.008	0.651	0.23925	0.152826	-0.08642	0.0005	0.0424	0.1105	0.00351	0.119826	0.241381	1	0	0
ILMN_1671378	LOC651845		<.0001	0.6012	0.4324	0.8678	0.177556	0.205034	0.027479	<.0001	<.0001	0.3755	0.000114	6.066e-05	0.557269	1	1	0
ILMN_1671386	OR2T2		0.0007	0.6881	0.0467	0.3921	0.166409	0.109705	-0.0567	0.0002	0.0249	0.1084	0.001507	0.08005	0.238	1	0	0
ILMN_1671387	C3ORF23	3	0.0044	0.307	0.1351	0.9401	0.124557	0.117731	-0.00683	0.0012	0.0058	0.8222	0.007463	0.025849	0.898772	1	0	0
ILMN_1671427	FBXW4	10	<.0001	<.0001	0.0073	0.3969	-0.20842	-0.34959	-0.14118	0.0027	<.0001	0.011	0.014129	0.000124	0.042598	0	1	0
ILMN_1671452	MRPL44	2	0.0013	0.1366	0.1072	0.6054	0.239377	0.253482	0.014105	0.0005	0.0009	0.795	0.003723	0.005998	0.882345	1	1	0
ILMN_1671494	USP5	12	<.0001	0.4231	0.0802	0.0048	-0.19142	0.12565	0.317069	0.011	0.1307	<.0001	0.042528	0.2717	8.056e-06	0	0	1
ILMN_1671554	LPIN1	2	0.002	0.1196	0.4489	0.584	-0.12179	0.081826	0.203616	0.0943	0.3107	0.0006	0.215568	0.49199	0.004096	0	0	1
ILMN_1671565	RNASET2	6	<.0001	0.1894	0.0531	0.2478	0.354814	0.145396	-0.20942	<.0001	0.0698	0.0004	3.3e-05	0.17335	0.002747	1	0	1
ILMN_1671568	ECHDC2	1	0.007	0.3593	0.4474	0.7323	-0.10552	0.138902	0.244423	0.2715	0.1935	0.0018	0.44992	0.357081	0.009924	0	0	1
ILMN_1671583	MKRN1	7	<.0001	0.1208	<.0001	0.2545	-1.33181	-1.32656	0.005255	<.0001	<.0001	0.9406	6.28e-28	1.94e-24	0.968033	1	1	0
ILMN_1671603	MED30	8	<.0001	0.6184	<.0001	0.8394	0.313876	0.340535	0.026659	<.0001	<.0001	0.5776	9.69e-06	1.614e-05	0.730558	1	1	0
ILMN_1671661	HSD17B7	1	0.0003	0.4509	0.0722	0.2048	-0.56129	-0.57322	-0.01193	0.0001	0.0004	0.9166	0.001057	0.002842	0.95486	1	1	0
ILMN_1671678	LOC648342		0.0031	0.8862	0.1778	0.9302	-0.1274	-0.07364	0.053765	0.0011	0.0854	0.0816	0.006725	0.200607	0.194195	1	0	0
ILMN_1671686	EPB49	8	<.0001	0.9145	<.0001	0.305	-2.39506	-1.82283	0.572234	<.0001	<.0001	<.0001	5.34e-27	5.58e-16	0.000289	1	1	1
ILMN_1671693	C18ORF10	18	<.0001	0.7935	<.0001	0.2081	-1.27458	-1.08043	0.194146	<.0001	<.0001	0.1247	1.45e-11	1.848e-07	0.26291	1	1	0
ILMN_1671721	LOC731396		0.0027	0.1881	0.4628	0.2879	0.10755	0.089642	-0.01791	0.0006	0.0093	0.4695	0.004143	0.037356	0.641917	1	0	0
ILMN_1671731	AVPI1	10	<.0001	0.7243	0.3453	0.057	0.259638	0.139372	-0.12027	<.0001	0.0114	0.0027	8.647e-06	0.043644	0.013811	1	0	0
ILMN_1671742	UPF3A	13	<.0001	0.4203	0.2651	0.7434	0.503833	0.556748	0.052915	<.0001	<.0001	0.4083	1.09e-07	1.307e-07	0.587495	1	1	0
ILMN_1671791	PCK2	14	<.0001	0.7175	0.1532	0.0187	-0.0502	0.211647	0.261849	0.4689	0.0067	<.0001	0.641475	0.028758	7.865e-05	0	0	1
ILMN_1671837	LOC644739	X	<.0001	0.7985	<.0001	0.8059	-0.76479	-0.79311	-0.02831	<.0001	<.0001	0.777	2.321e-07	1.384e-06	0.871164	1	1	0
ILMN_1671854	2013-09-01		<.0001	0.5192	0.4585	0.0672	-0.43952	0.032141	0.471662	0.0002	0.7989	<.0001	0.00135	0.884725	1.315e-05	1	0	1
ILMN_1671885	MLF2	12	<.0001	0.9745	0.5832	0.6495	-0.37143	-0.20722	0.164207	<.0001	0.0066	0.0029	4.015e-06	0.028646	0.014939	1	0	0
ILMN_1671891	PID1	2	0.0012	0.3899	0.006	0.563	0.238461	0.212347	-0.02611	0.0003	0.0034	0.6122	0.002204	0.016784	0.756922	1	0	0
ILMN_1671893	CHMP2A	19	<.0001	0.2017	0.1898	0.0761	0.221911	-0.04881	-0.27072	0.0042	0.5658	<.0001	0.019824	0.721686	0.000225	0	0	1
ILMN_1671905	C10ORF78	10	<.0001	0.3392	0.0813	0.9264	0.424492	0.450227	0.025735	<.0001	<.0001	0.588	1.949e-09	9.793e-09	0.738472	1	1	0
ILMN_1671911	MTA1	14	<.0001	0.18	0.8091	0.0046	-0.10269	0.191386	0.294076	0.2014	0.0332	<.0001	0.367321	0.099446	0.000131	0	0	1
ILMN_1671913	TRMT2A	22	0.0019	0.6266	0.025	0.1156	-0.0932	0.013497	0.106694	0.0231	0.7654	0.0013	0.075482	0.86356	0.007818	0	0	1
ILMN_1671928	PROS1	3	<.0001	0.0317	0.3975	0.4095	-0.48459	-0.66082	-0.17623	<.0001	<.0001	0.0415	0.000155	3e-06	0.117959	1	1	0
ILMN_1671932	SAMM50	22	0.0025	0.9586	0.046	0.3864	0.233692	0.285725	0.052033	0.0024	0.0009	0.3919	0.01259	0.005586	0.572501	0	1	0
ILMN_1671935	LOC646103	5	0.0024	0.1877	0.9164	0.8912	-0.23393	-0.20258	0.03135	0.0006	0.0068	0.5565	0.003902	0.029175	0.714463	1	0	0
ILMN_1671969	UGP2	2	<.0001	0.3537	0.506	0.4957	0.274723	0.148283	-0.12644	<.0001	0.0107	0.0027	8.288e-06	0.041718	0.014128	1	0	0
ILMN_1671971	LOC644743	1	0.0011	0.4402	0.0001	0.0958	-0.2015	-0.19652	0.004979	0.0003	0.0015	0.9097	0.002451	0.008814	0.951209	1	1	0
ILMN_1672004	TOB1	17	<.0001	0.1327	0.5295	0.8623	0.983743	0.957891	-0.02585	<.0001	<.0001	0.7225	5.86e-18	1.02e-14	0.835674	1	1	0
ILMN_1672009	LOC130773	2	<.0001	0.5733	0.0615	0.9223	0.608608	0.426465	-0.18214	<.0001	<.0001	0.0009	9.56e-14	1.499e-06	0.0057	1	1	1
ILMN_1672024	ISCA1L	5	<.0001	0.7609	<.0001	0.8909	-1.09474	-1.01858	0.076163	<.0001	<.0001	0.6277	2.377e-06	8.5e-05	0.768638	1	1	0
ILMN_1672149	CHCHD1	10	0.0036	0.3536	0.2171	0.9842	0.134985	0.247357	0.112372	0.042	0.0009	0.0349	0.118937	0.0059	0.10344	0	1	0
ILMN_1672174	ECE1	1	<.0001	0.7759	0.0806	0.2098	0.239696	0.274447	0.034751	<.0001	<.0001	0.41	0.000136	8.338e-05	0.589185	1	1	0
ILMN_1672176	SMPD2	6	<.0001	0.9861	0.119	0.6021	-0.2059	-0.08373	0.122165	<.0001	0.0753	0.0004	4.1e-05	0.183146	0.002951	1	0	1
ILMN_1672191	ATP5F1	1	<.0001	0.9566	0.0034	0.6532	0.635678	0.635501	-0.00018	<.0001	<.0001	0.9978	5.49e-11	3.016e-09	0.998706	1	1	0
ILMN_1672287	MYNN	3	<.0001	0.4398	0.0028	0.7423	-0.26365	-0.31693	-0.05328	<.0001	<.0001	0.2249	4.88e-05	1.1e-05	0.396243	1	1	0
ILMN_1672295	ZC3H12A	1	<.0001	0.4787	0.0076	0.0078	-0.06776	0.202578	0.270334	0.3435	0.0116	<.0001	0.525995	0.044416	7.7e-05	0	0	1
ILMN_1672331	MAP3K7IP2	6	0.0007	0.2645	0.0067	0.0049	-0.02773	-0.18552	-0.15779	0.6089	0.0024	0.0004	0.754343	0.012889	0.002832	0	0	1
ILMN_1672356	ANKRD13D		0.0004	0.07	0.05	0.0243	0.03172	-0.29267	-0.32439	0.7551	0.0105	0.0001	0.856881	0.04099	0.000978	0	0	1
ILMN_1672366	PIGY	4	<.0001	0.9291	0.0085	0.187	-0.1686	0.009016	0.177612	0.0018	0.8787	<.0001	0.010143	0.932941	0.000526	0	0	1
ILMN_1672417	PTPRCAP	11	0.0044	0.5633	0.0048	0.3788	0.167947	0.370551	0.202605	0.1077	0.0016	0.0161	0.237038	0.009343	0.057311	0	1	0
ILMN_1672443	QDPR	4	0.0001	0.2435	0.0043	0.4782	0.345948	0.462793	0.116845	0.0004	<.0001	0.1327	0.00325	0.000327	0.274509	1	1	0
ILMN_1672461	SPPL2B	19	<.0001	0.9243	0.9999	0.0405	-0.28258	-0.06442	0.218162	<.0001	0.3285	<.0001	6.3e-05	0.511018	0.000121	1	0	1
ILMN_1672504	PDXK	21	0.0002	0.2583	0.0154	0.1601	0.29853	0.333903	0.035373	0.0002	0.0001	0.5672	0.00135	0.001261	0.722847	1	1	0
ILMN_1672589	SEMA4B	15	<.0001	0.0813	0.9044	0.6752	-0.39139	-0.28011	0.111278	<.0001	0.0008	0.061	7.806e-06	0.005177	0.157041	1	1	0
ILMN_1672605	C7ORF41	7	<.0001	0.3272	0.0005	0.0572	-0.59919	-0.88618	-0.28699	<.0001	<.0001	0.0029	2.168e-05	1.68e-08	0.014953	1	1	0
ILMN_1672650	PKM2	15	<.0001	0.7642	0.3178	0.0061	-0.26063	0.218682	0.479313	0.0273	0.0947	<.0001	0.085708	0.216322	1.812e-05	0	0	1
ILMN_1672661	SP110	2	<.0001	0.0587	0.7602	0.0065	0.611596	-0.00399	-0.61559	<.0001	0.9785	<.0001	0.000127	0.988964	1.315e-06	1	0	1
ILMN_1672662	SLC20A1	2	<.0001	0.5368	0.1344	0.3793	-0.28372	-0.06447	0.219255	0.0001	0.4249	0.0002	0.001213	0.603028	0.001882	1	0	1
ILMN_1672687	LOC648099		<.0001	0.6616	0.2776	0.0141	0.376325	0.226159	-0.15017	<.0001	0.0015	0.0034	5.228e-07	0.008893	0.017051	1	1	0
ILMN_1672717	C10ORF57	10	<.0001	0.7358	0.0107	0.5848	0.229304	0.144136	-0.08517	<.0001	0.0097	0.0337	0.000104	0.038693	0.100688	1	0	0
ILMN_1672728	KCTD5	16	0.0002	0.6963	0.5158	0.1341	0.275416	0.087695	-0.18772	0.0004	0.3036	0.0026	0.003112	0.484628	0.013572	1	0	0
ILMN_1672738	LOC283340	10	0.0031	0.6972	0.1403	0.7667	-0.01022	0.097314	0.107533	0.7954	0.0273	0.0008	0.882629	0.085658	0.005457	0	0	1
ILMN_1672753	FAM21C	10	<.0001	0.4561	0.1447	0.8961	0.231016	0.147471	-0.08355	<.0001	0.0026	0.0172	7.247e-06	0.013456	0.060149	1	0	0
ILMN_1672759	CCDC109A	10	0.004	0.5977	0.8439	0.6228	-0.21849	-0.12638	0.092104	0.0014	0.0924	0.0891	0.008257	0.212507	0.206761	1	0	0
ILMN_1672811	C1ORF159	1	<.0001	0.4404	0.2124	0.3827	-0.17182	0.010304	0.182128	0.0014	0.8606	<.0001	0.008141	0.922037	0.000336	1	0	1
ILMN_1672878	ABR	17	0.0002	0.6574	0.413	0.9458	0.269634	0.136485	-0.13315	0.0001	0.071	0.015	0.000942	0.175483	0.054294	1	0	0
ILMN_1672879	MPST	22	0.006	0.3169	0.9799	0.4066	-0.04559	0.059212	0.104798	0.2605	0.1892	0.0015	0.437362	0.351345	0.008686	0	0	1
ILMN_1672947	CAST	5	<.0001	0.1007	0.8291	0.0042	0.230978	-0.14686	-0.37784	0.0014	0.0649	<.0001	0.008329	0.164336	2.721e-08	1	0	1
ILMN_1672966	RCP9	7	<.0001	0.4134	0.0329	0.4379	0.299127	0.325589	0.026462	<.0001	<.0001	0.4271	1.628e-09	3.447e-09	0.604932	1	1	0
ILMN_1673023	EP400	12	<.0001	0.2981	0.1655	0.2083	-0.32454	-0.10295	0.221594	0.0001	0.2638	0.001	0.00115	0.44112	0.006437	1	0	1
ILMN_1673069	DPP9	19	0.0002	0.1362	0.4284	0.0085	-0.20433	-0.03078	0.173545	0.0016	0.6632	0.0008	0.009074	0.794369	0.005418	1	0	1
ILMN_1673152	NRXN1	2	0.0021	0.7797	0.8591	0.7704	0.051607	-0.05525	-0.10686	0.1793	0.1921	0.0005	0.338864	0.355232	0.003632	0	0	1
ILMN_1673171	LOC651268		0.0003	0.2018	0.5147	0.3277	0.14051	0.076237	-0.06427	0.0001	0.0593	0.0281	0.001216	0.153863	0.087613	1	0	0
ILMN_1673185	CPSF2	14	0.0002	0.2658	0.0001	0.035	0.195803	0.201404	0.005601	<.0001	0.0002	0.8835	0.000583	0.001671	0.935924	1	1	0
ILMN_1673252	AIMP2	7	<.0001	0.4772	0.0108	0.1824	0.492266	0.506722	0.014455	<.0001	<.0001	0.8092	3.111e-08	2.884e-07	0.890869	1	1	0
ILMN_1673320	C18ORF34	18	0.0008	0.0892	0.4066	0.8595	0.110994	0.035717	-0.07528	0.0012	0.339	0.0057	0.00705	0.521378	0.025606	1	0	0
ILMN_1673329	CTAGE6		<.0001	0.7523	0.3959	0.4847	0.102452	-0.04369	-0.14614	0.0176	0.3598	<.0001	0.061325	0.541686	0.000415	0	0	1
ILMN_1673337	PMS2CL	7	0.0005	0.096	0.2399	0.3468	0.078759	0.159304	0.080545	0.0336	0.0001	0.007	0.100396	0.001269	0.0299	0	1	0
ILMN_1673355	SMR3B	4	0.002	0.0329	0.1414	0.2628	0.059777	-0.053	-0.11278	0.1373	0.2352	0.0005	0.281088	0.408443	0.00371	0	0	1
ILMN_1673390	TTTY6B	Y	0.0009	0.717	0.7862	0.1216	0.056437	-0.06309	-0.11953	0.1519	0.1489	0.0002	0.301742	0.297546	0.00172	0	0	1
ILMN_1673478	C5ORF5	5	<.0001	0.3084	0.2993	0.1779	0.099952	0.259594	0.159643	0.0191	<.0001	<.0001	0.065308	3.383e-06	8e-05	0	1	1
ILMN_1673543	PGM2	4	0.0024	0.5711	0.0029	0.6227	-0.22985	-0.14524	0.084609	0.0007	0.0503	0.1131	0.004554	0.136364	0.245229	1	0	0
ILMN_1673601	LRRC37B		<.0001	0.5741	0.886	0.1746	-0.16205	-0.07138	0.090675	<.0001	0.0862	0.0029	0.000245	0.202044	0.014862	1	0	0
ILMN_1673604	YIPF3	6	<.0001	0.4876	<.0001	0.0065	-0.15192	-0.47112	-0.31921	0.0659	<.0001	<.0001	0.166154	1.468e-05	4.851e-05	0	1	1
ILMN_1673640	PAG1	8	<.0001	0.1717	0.702	0.1113	0.520317	0.417088	-0.10323	<.0001	<.0001	0.0093	1.84e-17	1.69e-10	0.037456	1	1	0
ILMN_1673649	HYOU1	11	0.001	0.5188	0.9623	0.0035	0.043131	0.223967	0.180836	0.5093	0.0024	0.0007	0.67601	0.012745	0.004909	0	0	1
ILMN_1673676	SNX5	20	<.0001	0.0875	0.0544	0.3339	0.396188	0.317156	-0.07903	<.0001	<.0001	0.1241	1.777e-07	0.000186	0.262037	1	1	0
ILMN_1673682	GATAD2A	19	0.0024	0.1041	0.8419	0.4318	0.228693	0.101957	-0.12674	0.0015	0.1977	0.0272	0.008914	0.3626	0.08558	1	0	0
ILMN_1673711	HSP90AB1	6	<.0001	0.1316	0.999	0.002	-0.33897	-0.059	0.279969	<.0001	0.5254	<.0001	0.000744	0.689077	0.000504	1	0	1
ILMN_1673738	LOC646483	7	<.0001	0.4319	0.0002	0.7052	0.454907	0.556789	0.101882	<.0001	<.0001	0.1321	5.271e-06	5.402e-07	0.27364	1	1	0
ILMN_1673753	LOC642033		<.0001	0.3632	0.0285	0.6477	0.744408	0.54688	-0.19753	<.0001	<.0001	0.0042	4.64e-13	1.051e-06	0.019779	1	1	0
ILMN_1673769	KCNG1	20	0.0009	0.3571	0.2262	0.7159	-0.19089	-0.16906	0.021836	0.0002	0.0029	0.5884	0.001722	0.014867	0.738848	1	0	0
ILMN_1673788	CDV3	3	0.0004	0.9032	0.056	0.2313	-0.17726	0.055632	0.232895	0.0207	0.5105	0.0002	0.069433	0.676961	0.001588	0	0	1
ILMN_1673798	PPOX	1	<.0001	0.4381	<.0001	0.1232	-0.47934	-0.68699	-0.20765	<.0001	<.0001	0.0033	3.347e-06	2.526e-09	0.016384	1	1	0
ILMN_1673917	GTF2I	7	<.0001	0.1812	0.1482	0.6131	0.34181	0.369215	0.027405	<.0001	<.0001	0.4709	1.549e-09	4.259e-09	0.643258	1	1	0
ILMN_1673933	LOC440341	16	<.0001	0.2161	<.0001	0.9231	-0.69994	-0.55176	0.148179	<.0001	<.0001	0.0999	1.426e-07	0.000211	0.224671	1	1	0
ILMN_1673936	KHSRP	19	<.0001	0.107	0.29	0.2301	0.48386	0.380792	-0.10307	<.0001	<.0001	0.0817	3.183e-08	9.5e-05	0.194331	1	1	0
ILMN_1673944	MANBAL	20	<.0001	0.4379	0.0108	0.0437	0.089764	0.335211	0.245447	0.2033	<.0001	<.0001	0.369746	0.000358	0.000302	0	1	1
ILMN_1673962	NUP205	7	<.0001	0.2588	0.3764	0.0426	-0.1854	0.169068	0.354471	0.0246	0.0645	<.0001	0.07913	0.163653	5.458e-06	0	0	1
ILMN_1673966	POLR3F	20	0.0038	0.166	0.7086	0.0768	0.052111	-0.06533	-0.11744	0.2306	0.1769	0.0009	0.403179	0.335694	0.005869	0	0	1
ILMN_1673991	ATIC	2	0.0007	0.7168	0.3633	0.3466	0.202592	0.317337	0.114745	0.0065	0.0002	0.0531	0.028161	0.001318	0.141777	0	1	0
ILMN_1674009	TKTL1	X	0.0013	0.4582	0.7071	0.3459	0.12235	-0.08995	-0.2123	0.0949	0.2676	0.0004	0.21666	0.445555	0.002842	0	0	1
ILMN_1674021	LOC646869		0.0008	0.5837	0.0475	0.9696	0.151455	0.074682	-0.07677	0.0004	0.1132	0.0247	0.003146	0.24542	0.079541	1	0	0
ILMN_1674034	H2AFY	5	<.0001	0.3863	0.0946	0.6866	0.514981	0.406375	-0.10861	<.0001	<.0001	0.0729	8.9e-09	4.489e-05	0.178855	1	1	0
ILMN_1674038	CTSD	11	0.0002	0.8302	0.4448	0.0093	-0.36932	-0.12895	0.240372	0.0003	0.2472	0.0031	0.002339	0.422433	0.015811	1	0	0
ILMN_1674152	NFKBIB	19	0.0016	0.4559	0.1249	0.2974	-0.14881	0.009717	0.158529	0.0151	0.8854	0.0014	0.054443	0.937038	0.008065	0	0	1
ILMN_1674160	BIN1	2	0.0004	0.5489	0.0797	0.3962	0.252388	0.459591	0.207203	0.0145	<.0001	0.0124	0.052647	0.000786	0.046557	0	1	0
ILMN_1674231	CHAF1B	21	0.0018	0.1487	0.9955	0.4495	-0.15934	-0.06999	0.089351	0.0013	0.1946	0.0215	0.007569	0.358587	0.071532	1	0	0
ILMN_1674236	HSPB1	7	0.0001	0.9709	0.0072	0.6653	-0.079	-0.41799	-0.33899	0.457	0.0005	0.0001	0.631119	0.003684	0.000961	0	1	1
ILMN_1674243	TFRC	3	<.0001	0.6087	<.0001	0.141	-0.86628	-0.75119	0.11509	<.0001	<.0001	0.2559	7.252e-09	6.251e-06	0.432357	1	1	0
ILMN_1674250	NCKAP1L	12	<.0001	0.109	0.0274	0.092	0.350869	0.337963	-0.01291	<.0001	<.0001	0.806	6.664e-06	0.000104	0.88911	1	1	0
ILMN_1674302	PPAT	4	<.0001	0.328	0.0013	0.0065	0.117322	0.282125	0.164803	0.0226	<.0001	<.0001	0.074274	2.815e-05	0.000789	0	1	1
ILMN_1674337	FKBP2	11	<.0001	0.161	0.1138	0.1009	0.380209	0.535911	0.155702	<.0001	<.0001	0.0189	9.762e-05	6.974e-07	0.064732	1	1	0
ILMN_1674338	LIPL4	10	0.0012	0.7798	0.5771	0.6626	0.148308	0.092814	-0.05549	0.0003	0.041	0.0904	0.002595	0.116896	0.209059	1	0	0
ILMN_1674364	LOC652839		<.0001	0.1455	0.2509	0.7778	-0.39099	-0.38745	0.003539	<.0001	0.0002	0.9618	0.000341	0.001737	0.980014	1	1	0
ILMN_1674385	YWHAQ	2	0.0011	0.6252	0.0066	0.4258	0.252714	0.25594	0.003226	0.0004	0.0011	0.9539	0.002796	0.007048	0.975562	1	1	0
ILMN_1674394	C20ORF3	20	0.0048	0.9666	0.0175	0.1332	-0.2865	-0.27736	0.00914	0.0014	0.0053	0.8973	0.008363	0.024008	0.943881	1	0	0
ILMN_1674411	CKAP2	13	0.0009	0.6951	0.1454	0.5758	0.013604	0.137781	0.124176	0.7509	0.0044	0.0004	0.85442	0.020536	0.002996	0	0	1
ILMN_1674421	TM9SF4	20	0.0012	0.5022	0.0003	0.3831	-0.23212	-0.16166	0.070462	0.0003	0.0213	0.1617	0.002236	0.070942	0.315247	1	0	0
ILMN_1674486	KIAA2026	9	<.0001	0.2904	0.5344	0.3835	0.374416	0.3607	-0.01372	<.0001	<.0001	0.6541	1.19e-15	2.34e-12	0.787807	1	1	0
ILMN_1674506	MED23	6	0.0003	0.8439	0.232	0.0153	-0.13197	-0.02017	0.111792	0.0016	0.6609	0.001	0.009228	0.792786	0.006027	1	0	1
ILMN_1674508	MDM1	12	0.0001	0.0951	0.9887	0.756	0.130002	0.052511	-0.07749	0.0001	0.155	0.004	0.001139	0.305907	0.019145	1	0	0
ILMN_1674559	FLJ44379		<.0001	0.6419	0.067	0.7172	0.159082	0.044662	-0.11442	0.0002	0.3305	0.0007	0.00139	0.513104	0.004735	1	0	1
ILMN_1674560	GBA2	9	<.0001	0.3531	0.0003	0.6456	-0.29219	-0.29857	-0.00638	<.0001	<.0001	0.8692	3.385e-07	2.742e-06	0.927258	1	1	0
ILMN_1674574	VNN1	6	0.0055	0.2672	0.643	0.9815	-0.28836	-0.46687	-0.17851	0.0257	0.0013	0.0841	0.081956	0.007753	0.198502	0	1	0
ILMN_1674609	CLTB	5	0.0025	0.0839	0.1726	0.4488	-0.26609	-0.24054	0.025558	0.0006	0.0054	0.6808	0.004292	0.024385	0.806459	1	0	0
ILMN_1674633	UBE2H	7	0.0007	0.6974	<.0001	0.1715	-0.3757	-0.5823	-0.2066	0.0055	0.0001	0.0553	0.024772	0.001177	0.146162	0	1	0
ILMN_1674661	CIRBP	19	<.0001	0.3658	0.1204	0.2411	0.43268	0.522375	0.089696	<.0001	<.0001	0.1513	2.763e-06	3.65e-07	0.300894	1	1	0
ILMN_1674689	LOC652255		0.0006	0.3961	0.8788	0.4107	0.136802	0.072057	-0.06475	0.0003	0.0806	0.0299	0.002241	0.192393	0.091869	1	0	0
ILMN_1674697	LOC650845		<.0001	0.2741	0.0083	0.7156	0.25663	0.290737	0.034107	<.0001	<.0001	0.318	4.311e-07	2.404e-07	0.499873	1	1	0
ILMN_1674719	NID1	1	0.0048	0.1424	0.0148	0.3332	0.118663	0.109263	-0.0094	0.0013	0.0074	0.7466	0.007564	0.031177	0.8516	1	0	0
ILMN_1674780	SF3B1	2	<.0001	0.5242	0.3289	0.4018	1.14494	1.00024	-0.1447	<.0001	<.0001	0.0358	2.96e-24	3.01e-17	0.105522	1	1	0
ILMN_1674789	LOC651738		<.0001	0.4204	0.996	0.2029	1.11437	1.07008	-0.0443	<.0001	<.0001	0.6352	6.59e-15	7.31e-12	0.773813	1	1	0
ILMN_1674837	LOC642864	1	<.0001	0.0852	0.4984	0.3026	0.149361	0.051164	-0.0982	<.0001	0.1907	0.0006	0.000401	0.353327	0.004391	1	0	1
ILMN_1674866	TADA3	3	<.0001	0.0821	0.5982	0.0821	-0.27467	-0.3618	-0.08713	<.0001	<.0001	0.0327	4.721e-06	6.267e-08	0.098407	1	1	0
ILMN_1674874	MFSD10	4	<.0001	0.0108	0.3752	0.0807	0.467723	0.398249	-0.06947	<.0001	<.0001	0.2506	1.747e-07	6.648e-05	0.426326	1	1	0
ILMN_1674891	KIAA1618		<.0001	0.0151	0.388	0.9569	0.258992	0.147668	-0.11132	<.0001	0.0011	0.0006	5.575e-08	0.00682	0.004047	1	1	1
ILMN_1674893	2013-09-05	22	0.0054	0.8412	0.438	0.3467	0.11061	0.087914	-0.0227	0.0012	0.0197	0.4009	0.007506	0.066681	0.580835	1	0	0
ILMN_1674955	SCP2	1	<.0001	0.0406	0.0697	0.5423	-0.36682	-0.34212	0.024698	<.0001	<.0001	0.6529	5.293e-06	0.000173	0.786864	1	1	0
ILMN_1674983	LOC387841	12	0.0002	0.6787	0.018	0.6869	0.339753	0.377676	0.037923	0.0001	0.0001	0.5845	0.001132	0.001139	0.735812	1	1	0
ILMN_1675007	ZSCAN5A	19	0.0023	0.833	0.0458	0.9391	-0.16148	-0.11529	0.046188	0.0005	0.0247	0.2094	0.00381	0.079401	0.377324	1	0	0
ILMN_1675038	PRMT2	21	<.0001	0.4953	0.0003	0.0193	0.129606	0.323419	0.193813	0.0406	<.0001	0.0002	0.115899	0.000108	0.00148	0	1	1
ILMN_1675106	YIPF2	19	0.001	0.542	0.0262	0.022	-0.1048	-0.22007	-0.11527	0.0537	0.0003	0.0085	0.143036	0.00256	0.034893	0	1	0
ILMN_1675117	HSD17B11	4	<.0001	0.0514	0.5168	0.0009	0.288983	-0.09009	-0.37907	0.0034	0.4061	<.0001	0.017054	0.585534	4.7e-05	0	0	1
ILMN_1675124	DDX17	22	<.0001	0.7766	0.0557	0.8369	1.13605	1.04308	-0.09296	<.0001	<.0001	0.3969	5.74e-12	8.7e-09	0.57717	1	1	0
ILMN_1675130	NFIC	19	<.0001	0.3513	0.5091	0.1438	0.394052	0.07646	-0.31759	<.0001	0.2663	<.0001	8.189e-08	0.443929	7.148e-08	1	0	1
ILMN_1675150	HKR1	19	0.0005	0.7586	0.4548	0.8648	-0.20387	-0.08823	0.115647	0.0004	0.167	0.0128	0.003165	0.322362	0.047801	1	0	0
ILMN_1675156	CDC42	1	<.0001	0.3651	0.258	0.2046	0.175242	-0.09674	-0.27198	0.0231	0.2563	<.0001	0.075455	0.432818	0.000213	0	0	1
ILMN_1675222	PLXND1	3	0.0015	0.3471	0.0998	0.1507	0.104668	-0.03799	-0.14266	0.0423	0.5049	0.0007	0.119551	0.67236	0.004455	0	0	1
ILMN_1675239	NDUFA7	19	<.0001	0.7047	0.0008	0.0308	0.276133	0.262143	-0.01399	<.0001	<.0001	0.7665	8.189e-05	0.000868	0.864248	1	1	0
ILMN_1675258	LOC441268	7	0.0003	0.5866	0.6037	0.4512	-0.56765	-0.33839	0.229264	<.0001	0.0333	0.0453	0.000902	0.099732	0.12587	1	0	0
ILMN_1675371	LOC648069		0.0019	0.2284	0.4059	0.1523	0.111561	0.096337	-0.01522	0.0004	0.0059	0.5413	0.003173	0.026182	0.702067	1	0	0
ILMN_1675387	LIMS1	2	<.0001	0.3587	0.1619	0.0155	1.44353	1.09687	-0.34666	<.0001	<.0001	<.0001	8.51e-26	6.02e-15	0.000467	1	1	1
ILMN_1675406	PPAPDC1B	8	<.0001	0.2543	0.1036	0.2061	0.468289	0.465837	-0.00245	<.0001	<.0001	0.9672	1.171e-07	2.083e-06	0.982835	1	1	0
ILMN_1675421	LOC389293	5	<.0001	0.5535	<.0001	0.1559	-0.96626	-1.3008	-0.33454	<.0001	<.0001	0.0333	2.878e-05	3.913e-07	0.099794	1	1	0
ILMN_1675448	ZFP36L1	14	<.0001	0.0142	0.728	0.0029	0.258409	-0.38302	-0.64143	0.0306	0.0042	<.0001	0.093422	0.01985	1.526e-08	0	0	1
ILMN_1675460	LOC283412		<.0001	0.087	<.0001	0.149	0.554909	0.752977	0.198068	<.0001	<.0001	0.0044	5.269e-08	4.74e-11	0.020858	1	1	0
ILMN_1675462	LSM6	4	<.0001	0.8855	0.0802	0.0047	0.189217	0.005357	-0.18386	0.0019	0.9358	0.0002	0.01041	0.965539	0.001544	0	0	1
ILMN_1675479	ZNF646	16	<.0001	0.9783	0.6889	0.8308	-0.29418	-0.10319	0.190994	<.0001	0.1234	0.0001	3.867e-05	0.26098	0.000999	1	0	1
ILMN_1675483	ANKMY1	2	0.0013	0.0077	0.2099	0.1489	0.031553	0.232622	0.201069	0.6626	0.0043	0.0007	0.793935	0.02041	0.004551	0	0	1
ILMN_1675507	AKAP2	9	<.0001	0.1728	0.5109	0.1938	0.199538	0.198341	-0.0012	<.0001	<.0001	0.9656	2.116e-06	2.119e-05	0.981884	1	1	0
ILMN_1675541	EEF1B2	2	0.0033	0.8237	0.593	0.2341	0.067575	-0.02461	-0.09218	0.0576	0.5319	0.0014	0.150494	0.694289	0.008288	0	0	1
ILMN_1675577	TRMT61A	14	0.002	0.4142	0.038	0.185	0.000931	0.119735	0.118804	0.9825	0.0123	0.0007	0.990976	0.046414	0.004436	0	0	1
ILMN_1675612	BLCAP	20	<.0001	0.1057	0.0087	0.7368	-0.3451	-0.10966	0.235438	<.0001	0.2507	0.0008	0.00073	0.426446	0.005345	1	0	1
ILMN_1675617	NT5M	17	0.0015	0.6575	0.4961	0.1522	-0.32268	-0.1904	0.132281	0.0005	0.061	0.0709	0.003565	0.157016	0.175361	1	0	0
ILMN_1675684	APOBEC3C	22	<.0001	0.0023	0.0003	0.9981	-0.35959	-0.27262	0.086972	<.0001	0.0019	0.1621	8.8e-05	0.010372	0.315898	1	0	0
ILMN_1675701	FAM114A2	5	0.0011	0.8409	0.9254	0.5089	-0.18717	-0.16268	0.024488	0.0002	0.0041	0.543	0.001937	0.019584	0.703442	1	0	0
ILMN_1675709	ARFGAP1	20	<.0001	0.1291	0.056	0.0002	0.112771	0.423437	0.310667	0.138	<.0001	<.0001	0.282096	2.455e-05	1.862e-05	0	1	1
ILMN_1675797	EPDR1	7	0.0023	0.4294	0.5854	0.8725	-0.15943	-0.10655	0.052883	0.0006	0.0369	0.1503	0.004129	0.107962	0.299461	1	0	0
ILMN_1675844	WDR1	4	0.0004	0.5099	0.3505	0.3543	0.29384	0.397301	0.103461	0.0013	0.0001	0.1516	0.007688	0.000955	0.301381	1	1	0
ILMN_1675848	MYL12A	18	<.0001	0.0264	0.0105	0.931	-0.52306	-0.3785	0.144559	<.0001	0.0024	0.1046	7.367e-05	0.012903	0.232096	1	0	0
ILMN_1675878	LOC285359	3	0.0024	0.5664	0.6851	0.4943	-0.17121	-0.13561	0.0356	0.0005	0.0126	0.3594	0.003693	0.047241	0.541311	1	0	0
ILMN_1675937	ANKRD9	14	<.0001	0.1343	<.0001	0.6408	-1.07318	-0.8964	0.176787	<.0001	<.0001	0.1417	1.857e-09	5.741e-06	0.287542	1	1	0
ILMN_1675946	LOC401238	6	0.0002	0.4164	0.0674	0.2325	0.181821	0.169482	-0.01234	<.0001	0.0006	0.7238	0.000513	0.004051	0.836708	1	1	0
ILMN_1675956	LYST	1	0.0001	0.1724	0.5536	0.0138	-0.31034	-0.43057	-0.12023	0.0007	<.0001	0.0966	0.004689	0.000326	0.219368	1	1	0
ILMN_1675974	LOC644026	X	0.0018	0.5632	0.0064	0.0386	-0.02847	-0.13932	-0.11085	0.5002	0.0034	0.0013	0.667896	0.016998	0.007715	0	0	1
ILMN_1675982	GGA3	17	0.0003	0.443	0.1216	0.0109	-0.16651	-0.03305	0.133463	0.0013	0.558	0.0013	0.007541	0.715735	0.007584	1	0	1
ILMN_1676002	QRICH1	3	0.0006	0.0025	0.681	0.5784	0.221706	0.230326	0.00862	0.0002	0.0006	0.8554	0.001918	0.003999	0.918951	1	1	0
ILMN_1676005	KPNA1	3	<.0001	0.5353	<.0001	0.4945	-0.75118	-0.68401	0.067174	<.0001	<.0001	0.4624	3.07e-08	5.55e-06	0.635933	1	1	0
ILMN_1676010	SP1	12	<.0001	0.9282	0.1939	0.1703	0.152266	-0.13949	-0.29176	0.0114	0.0366	<.0001	0.043814	0.107159	2.819e-07	0	0	1
ILMN_1676014	LOC728635	14	<.0001	0.9865	0.1383	0.3107	0.500838	0.45561	-0.04523	<.0001	<.0001	0.4286	3.748e-09	1.285e-06	0.606344	1	1	0
ILMN_1676026	MRPS26	20	0.0033	0.6491	0.0004	0.4607	0.187926	0.233359	0.045433	0.0033	0.0011	0.3692	0.016414	0.006656	0.551156	0	1	0
ILMN_1676043	LOC388849		0.0039	0.0951	0.8281	0.9657	-0.17379	-0.14634	0.027449	0.0009	0.0116	0.5145	0.005868	0.044416	0.680402	1	0	0
ILMN_1676061	CLK2P	7	<.0001	0.1586	0.7433	0.3278	0.132984	0.119279	-0.0137	<.0001	0.0004	0.5683	0.000207	0.003256	0.723519	1	1	0
ILMN_1676091	LOC388275	18	<.0001	0.2925	0.0393	0.1319	0.725973	0.742736	0.016763	<.0001	<.0001	0.8667	9.385e-07	6.509e-06	0.925531	1	1	0
ILMN_1676159	MST4	X	<.0001	0.6639	0.7964	0.0879	-0.25621	-0.20558	0.050626	<.0001	0.0003	0.2096	1.8e-05	0.002419	0.37766	1	1	0
ILMN_1676237	ZNF460	19	0.0003	0.4468	0.6876	0.2609	0.116571	0.04406	-0.07251	0.0004	0.2158	0.0052	0.002785	0.385446	0.023791	1	0	0
ILMN_1676254	MTMR3	22	<.0001	0.1623	<.0001	0.3038	-0.93161	-0.80113	0.130476	<.0001	<.0001	0.1369	1.67e-12	2.885e-08	0.28054	1	1	0
ILMN_1676280	NSUN3	3	<.0001	0.22	<.0001	0.601	-1.73237	-1.72577	0.006604	<.0001	<.0001	0.9603	3.71e-17	1.59e-14	0.979208	1	1	0
ILMN_1676288	ACBD4	17	0.004	0.7053	0.9929	0.8873	-0.03039	0.091191	0.121582	0.4987	0.069	0.0009	0.666549	0.17181	0.005906	0	0	1
ILMN_1676289	NCAM1	11	<.0001	0.4507	0.1655	0.3259	-0.31013	-0.26383	0.0463	<.0001	0.0001	0.3394	1.265e-05	0.001107	0.521802	1	1	0
ILMN_1676302	FAM113A	20	0.0011	0.8026	0.055	0.0214	-0.36027	-0.24403	0.116242	0.0003	0.0247	0.1362	0.002181	0.07955	0.279487	1	0	0
ILMN_1676336	AADACL1	3	0.0014	0.7882	<.0001	0.0368	-0.28158	-0.21365	0.067922	0.0003	0.0126	0.2686	0.00229	0.047261	0.446721	1	0	0
ILMN_1676385	PAK2		<.0001	0.0007	0.2856	0.2989	2.44006	2.58814	0.148079	<.0001	<.0001	0.0292	3.74e-54	1.31e-52	0.090339	1	1	0
ILMN_1676393	ATP5G1	17	<.0001	0.6628	0.0012	0.0111	0.576404	0.683269	0.106865	<.0001	<.0001	0.0761	1.15e-10	8.23e-12	0.184452	1	1	0
ILMN_1676440	LOC440776	21	0.0004	0.5118	0.0172	0.0126	-0.23761	-0.24836	-0.01076	0.0001	0.0003	0.8269	0.001296	0.002644	0.901595	1	1	0
ILMN_1676458	MRPL11	11	0.0006	0.5416	0.855	0.335	0.087711	-0.03959	-0.1273	0.039	0.3994	0.0002	0.112574	0.579413	0.001914	0	0	1
ILMN_1676470	TCF7	5	<.0001	0.7763	0.024	0.5406	0.248209	0.489129	0.24092	0.0012	<.0001	0.0001	0.007072	8.425e-07	0.000964	1	1	1
ILMN_1676503	LOC643446		<.0001	0.1965	0.5726	0.0126	0.342175	0.440992	0.098817	<.0001	<.0001	0.0683	1.889e-05	6.917e-07	0.170469	1	1	0
ILMN_1676515	IMPDH1	7	0.0012	0.7898	0.0575	0.5202	0.07899	-0.24018	-0.31917	0.4574	0.0434	0.0002	0.631444	0.122038	0.001999	0	0	1
ILMN_1676528	BTN3A2	6	0.0009	0.6994	0.0031	0.1469	-0.32218	-0.14519	0.176988	0.0006	0.1589	0.0182	0.004247	0.311344	0.062931	1	0	0
ILMN_1676548	BZW2	7	<.0001	0.4978	0.0037	0.1154	-0.0174	0.285921	0.303316	0.8275	0.0015	<.0001	0.901885	0.008946	7.2e-05	0	1	1
ILMN_1676550	LOC152578		0.0001	0.0083	0.0143	0.3203	-0.6309	-0.73367	-0.10276	<.0001	<.0001	0.4212	0.000891	0.000564	0.599506	1	1	0
ILMN_1676575	IKZF1	7	<.0001	0.4965	0.9814	0.8463	1.54049	1.40006	-0.14043	<.0001	<.0001	0.1732	7.52e-21	1.68e-15	0.330753	1	1	0
ILMN_1676611	PHPT1	9	<.0001	0.3363	0.0092	0.0665	0.337362	0.465739	0.128377	<.0001	<.0001	0.0141	1.038e-05	4.638e-08	0.051517	1	1	0
ILMN_1676625	SS18L1	20	0.0005	0.1063	0.6045	0.7497	-0.24591	-0.104	0.141911	0.0004	0.1703	0.0101	0.002949	0.326811	0.0397	1	0	0
ILMN_1676665	CUEDC1	17	<.0001	0.244	0.5034	0.0482	0.43826	0.034033	-0.40423	<.0001	0.7217	<.0001	1.812e-05	0.835169	7.967e-07	1	0	1
ILMN_1676703	LOC645818	6	0.0064	0.508	0.0219	0.0633	0.038311	-0.05194	-0.09025	0.275	0.1837	0.0016	0.453831	0.344507	0.009154	0	0	1
ILMN_1676709	SDK2	17	0.0038	0.0588	0.2872	0.7331	-0.25208	-0.22177	0.03031	0.0009	0.0084	0.6155	0.005896	0.034506	0.759269	1	0	0
ILMN_1676719	LOC644330	19	<.0001	0.8276	0.2686	0.3132	0.993374	0.798078	-0.1953	<.0001	<.0001	0.0043	2.51e-20	1.86e-12	0.020341	1	1	0
ILMN_1676731	C17ORF65	17	<.0001	0.3264	0.4446	0.2774	-0.229	-0.05884	0.170164	<.0001	0.3259	0.0001	0.000389	0.508247	0.001083	1	0	1
ILMN_1676745	ZNF142	2	0.0028	0.0183	0.7178	0.1931	0.09247	0.173006	0.080535	0.0425	0.0008	0.0278	0.120053	0.004967	0.086935	0	1	0
ILMN_1676759	DDX27	20	<.0001	0.1811	0.0668	0.6334	0.762676	0.503895	-0.25878	<.0001	<.0001	<.0001	1.62e-19	1.084e-08	4.656e-05	1	1	1
ILMN_1676765	LOC390354	12	<.0001	0.4107	0.0008	0.1379	0.485797	0.668149	0.182352	<.0001	<.0001	0.058	0.000713	2.334e-05	0.151388	1	1	0
ILMN_1676780	SIRPG	20	0.0018	0.9105	0.001	0.772	0.062884	0.276942	0.214058	0.4462	0.0029	0.0015	0.621772	0.014983	0.008585	0	0	1
ILMN_1676792	LOC645138	16	0.0002	0.7294	0.6224	<.0001	-0.0085	-0.33589	-0.32739	0.9314	0.0026	<.0001	0.963261	0.013623	0.000592	0	0	1
ILMN_1676842	BTAF1	10	<.0001	0.1471	0.9311	0.1971	-0.47048	-0.2927	0.177779	<.0001	0.0015	0.0074	1.177e-06	0.008761	0.031097	1	1	0
ILMN_1676846	ABCE1	4	0.0001	0.6613	0.0498	0.1613	-0.1398	0.139055	0.27885	0.0851	0.1232	<.0001	0.20013	0.260806	0.000336	0	0	1
ILMN_1676899	YEATS2	3	<.0001	0.4143	0.2063	0.4275	-0.30771	0.016525	0.324238	<.0001	0.8388	<.0001	0.000481	0.908625	3.587e-06	1	0	1
ILMN_1676924	CD247	1	0.0003	0.078	0.0489	0.321	0.384733	0.383128	-0.00161	<.0001	0.0004	0.9834	0.000878	0.003247	0.991407	1	1	0
ILMN_1676986	NPIP	16	<.0001	0.322	0.2799	0.195	-0.34273	0.064817	0.407545	0.0001	0.5087	<.0001	0.001291	0.6756	1.233e-06	1	0	1
ILMN_1677043	AKR7A2	1	<.0001	0.8261	0.0152	0.94	0.555642	0.40782	-0.14782	<.0001	<.0001	0.0392	1.441e-07	0.000593	0.113022	1	1	0
ILMN_1677076	LOC441771		0.0016	0.0118	0.4851	0.3777	-0.18979	-0.15899	0.0308	0.0003	0.0067	0.4629	0.00257	0.028784	0.636281	1	0	0
ILMN_1677085	RGS19	20	<.0001	0.2036	0.0002	0.2816	0.991437	1.01824	0.026807	<.0001	<.0001	0.7818	9.58e-12	2.47e-10	0.874269	1	1	0
ILMN_1677098	YPEL2	17	0.0001	0.3653	0.0001	0.9878	-0.35507	-0.23935	0.115725	<.0001	0.0098	0.0814	0.000328	0.038912	0.193895	1	0	0
ILMN_1677113	RNF8	6	0.0002	0.543	0.5093	0.862	-0.01053	0.136117	0.146644	0.8077	0.0052	<.0001	0.890048	0.023768	0.000432	0	0	1
ILMN_1677122	FAM168B	2	0.0012	0.3878	0.033	0.6647	0.092416	0.261921	0.169505	0.1849	0.0009	0.0027	0.346015	0.00568	0.01423	0	1	0
ILMN_1677136	LOC651556		<.0001	0.5286	0.6227	0.3489	0.198091	0.197091	-0.001	<.0001	0.0001	0.9777	0.000207	0.000985	0.988517	1	1	0
ILMN_1677138	POLR2J3	7	<.0001	0.5062	0.0191	0.0291	0.427721	0.24822	-0.1795	<.0001	0.0059	0.0058	7.116e-06	0.026355	0.02589	1	0	0
ILMN_1677162	SFRS13A	1	0.0011	0.4688	0.2966	0.7329	0.233865	0.146671	-0.08719	0.0003	0.0386	0.0874	0.002338	0.111548	0.203978	1	0	0
ILMN_1677165	SF3B1	2	<.0001	0.8495	0.3717	0.1451	0.16765	0.053281	-0.11437	<.0001	0.242	0.0006	0.00065	0.416525	0.004264	1	0	1
ILMN_1677200	CYFIP2	5	<.0001	0.9561	0.0176	0.7464	0.381281	0.137281	-0.244	<.0001	0.1352	0.0003	0.000106	0.278122	0.002336	1	0	1
ILMN_1677237	CHCHD9	9	<.0001	0.902	0.0397	0.2625	0.647654	0.544496	-0.10316	<.0001	<.0001	0.0985	4.44e-12	1.082e-07	0.222568	1	1	0
ILMN_1677239	CCDC14	3	<.0001	0.6537	0.1981	0.4999	-0.36479	-0.25809	0.106699	<.0001	0.0022	0.0764	4.187e-05	0.011996	0.185167	1	0	0
ILMN_1677262	LOC388621		<.0001	0.4947	0.7494	<.0001	0.129026	-0.4624	-0.59142	0.2526	0.0003	<.0001	0.428445	0.002339	3.765e-08	0	1	1
ILMN_1677318	2013-03-08	10	<.0001	0.0733	<.0001	0.3126	-0.70718	-0.75525	-0.04807	<.0001	<.0001	0.6518	7.52e-06	1.736e-05	0.786112	1	1	0
ILMN_1677363	LOC650683		<.0001	0.9087	0.1596	0.1703	-0.25882	-0.25148	0.007342	<.0001	0.0002	0.8771	0.000265	0.001605	0.931852	1	1	0
ILMN_1677372	LOC642644	15	<.0001	0.1648	0.1921	0.3712	-0.32002	-0.35838	-0.03836	<.0001	<.0001	0.5039	0.000147	0.000152	0.671422	1	1	0
ILMN_1677376	CHD7	8	<.0001	0.7841	0.1197	0.2399	-0.03908	0.191009	0.230091	0.5058	0.004	<.0001	0.673247	0.019301	4.915e-05	0	0	1
ILMN_1677385	C8ORF40	8	0.0027	0.6934	<.0001	0.7544	0.144582	0.259324	0.114743	0.0325	0.0007	0.0343	0.097796	0.004445	0.102101	0	1	0
ILMN_1677404	RAP2A	13	<.0001	0.0087	<.0001	0.8408	-0.39649	-0.52435	-0.12786	<.0001	<.0001	0.0914	0.000444	2.546e-05	0.21087	1	1	0
ILMN_1677446	TMEM189-UBE2V1	20	<.0001	0.5099	0.2102	0.1421	0.199114	0.300945	0.101832	0.0005	<.0001	0.0239	0.003358	4.654e-05	0.077456	1	1	0
ILMN_1677452	REXO4	9	<.0001	0.4003	0.0056	0.1946	0.59054	0.58981	-0.00073	<.0001	<.0001	0.9931	2.566e-06	2.514e-05	0.996449	1	1	0
ILMN_1677466	DUSP6	12	<.0001	0.9896	0.0004	0.4378	0.449095	0.472682	0.023587	<.0001	<.0001	0.7522	5.243e-05	0.000136	0.855102	1	1	0
ILMN_1677483	EXOSC1		<.0001	0.5804	0.0842	0.6733	0.552675	0.534815	-0.01786	<.0001	<.0001	0.7702	1.311e-09	1.151e-07	0.866738	1	1	0
ILMN_1677484	SNAPC4	9	0.0028	0.0018	0.4694	0.2769	0.21913	0.211416	-0.00771	0.0008	0.0035	0.881	0.005353	0.017463	0.93442	1	0	0
ILMN_1677532	TARDBP	1	<.0001	0.2638	0.9586	0.2921	-0.3521	-0.14271	0.209382	<.0001	0.0847	0.0006	6.788e-05	0.199531	0.003861	1	0	1
ILMN_1677534	SCAP	3	<.0001	0.0739	0.1391	0.3333	0.461056	0.320584	-0.14047	<.0001	0.0011	0.0453	8.107e-06	0.006894	0.125729	1	1	0
ILMN_1677542	TRIM14	9	<.0001	0.239	0.0596	0.0591	0.285165	0.282281	-0.00288	<.0001	<.0001	0.9262	8.45e-10	4.108e-08	0.960131	1	1	0
ILMN_1677589	JMJD1C	10	0.0051	0.0301	0.0441	0.6452	-0.1401	-0.10675	0.033351	0.0012	0.0262	0.3353	0.007227	0.08312	0.517564	1	0	0
ILMN_1677607	SC5DL	11	<.0001	0.0015	0.3931	0.7296	-0.47548	-0.37554	0.099939	<.0001	<.0001	0.1172	2.884e-07	0.000341	0.251692	1	1	0
ILMN_1677610	OVCA2	17	0.0007	0.1287	0.0788	0.5862	-0.05297	0.075725	0.128694	0.2017	0.1014	0.0002	0.36773	0.22721	0.001338	0	0	1
ILMN_1677719	CHST1	11	<.0001	0.549	0.0324	0.6849	-0.36055	-0.29511	0.06544	<.0001	0.0011	0.3094	0.000137	0.006766	0.490786	1	1	0
ILMN_1677785	ZNF559	19	<.0001	0.2004	0.2041	0.1246	-0.44522	-0.36933	0.075888	<.0001	<.0001	0.2211	1.195e-06	0.000333	0.391715	1	1	0
ILMN_1677793	P2RX5	17	<.0001	0.8629	0.0365	0.0215	0.254235	0.469204	0.214969	0.005	<.0001	0.0032	0.023092	7.814e-05	0.015909	0	1	0
ILMN_1677797	LOC442057		0.0001	0.0036	0.0343	0.6413	-0.4222	-0.32763	0.094575	<.0001	0.003	0.2312	0.000296	0.015256	0.403731	1	0	0
ILMN_1677877	UBE2L3	22	0.0003	0.7691	0.0023	0.7494	0.305852	0.198918	-0.10693	<.0001	0.018	0.0765	0.00069	0.062316	0.185285	1	0	0
ILMN_1677885	FMO4	1	<.0001	0.2789	0.4415	0.5648	-0.24476	-0.14122	0.103543	<.0001	0.0201	0.0181	0.000157	0.067663	0.062676	1	0	0
ILMN_1677887	PMS2	7	<.0001	0.1498	0.1359	0.5429	0.423032	0.430702	0.00767	<.0001	<.0001	0.8411	2.93e-13	1.58e-11	0.910195	1	1	0
ILMN_1677906	LOC643287	12	<.0001	0.7624	0.2249	0.0369	1.6249	0.935322	-0.68958	<.0001	<.0001	<.0001	8.51e-20	4.476e-07	2.494e-07	1	1	1
ILMN_1677965	LOC654249		0.0004	0.9926	0.0972	0.0382	0.126892	0.036859	-0.09003	0.0008	0.3722	0.0029	0.00518	0.554224	0.014736	1	0	0
ILMN_1678035	LOC651561		0.0027	0.1756	0.4194	0.2839	-0.11864	-0.05172	0.066926	0.0018	0.2149	0.0274	0.009977	0.384354	0.086031	1	0	0
ILMN_1678037	HIRIP3	16	<.0001	0.2225	0.2232	0.7879	0.447565	0.398393	-0.04917	<.0001	<.0001	0.4044	2.999e-07	4.3e-05	0.584091	1	1	0
ILMN_1678054	TRIM21	11	0.0007	0.4203	0.6987	0.2057	-0.2316	0.085902	0.317499	0.0321	0.4718	0.0003	0.096981	0.643948	0.002365	0	0	1
ILMN_1678080	FKBP2	11	0.0005	0.1042	0.149	0.9324	-0.46428	-0.34163	0.122644	0.0001	0.01	0.198	0.000989	0.039606	0.363055	1	0	0
ILMN_1678097	KIAA2010	14	0.0003	0.5965	0.3763	0.9774	0.164083	0.183827	0.019744	0.0002	0.0002	0.5723	0.001686	0.001666	0.726525	1	1	0
ILMN_1678145	LOC641772		0.0026	0.1957	0.982	0.1236	-0.19903	-0.18628	0.012746	0.0007	0.0042	0.7847	0.004636	0.020117	0.876005	1	0	0
ILMN_1678165	LSM7	19	<.0001	0.9718	<.0001	0.0578	0.292538	0.477683	0.185145	0.0004	<.0001	0.0046	0.002769	7.075e-06	0.02153	1	1	0
ILMN_1678203	RBMX2	X	<.0001	0.0151	0.2241	0.7799	-0.6494	-0.55686	0.092541	<.0001	<.0001	0.3001	6.359e-07	0.000158	0.480903	1	1	0
ILMN_1678204	LOC653182	18	0.0024	0.7125	0.5623	0.582	0.134924	0.083219	-0.0517	0.0007	0.0576	0.1028	0.004814	0.150579	0.229215	1	0	0
ILMN_1678208	NBPF5	1	<.0001	0.6945	0.1703	0.5713	0.200323	0.084307	-0.11602	<.0001	0.0691	0.0007	4.588e-05	0.172055	0.004767	1	0	1
ILMN_1678235	KIAA1267	17	0.0067	0.5202	0.8652	0.0482	0.189824	0.154195	-0.03563	0.0016	0.0201	0.4527	0.009164	0.067772	0.627326	1	0	0
ILMN_1678362	INO80	15	<.0001	0.3774	0.3485	0.0096	0.086189	0.242732	0.156543	0.0868	<.0001	0.0001	0.202994	0.000278	0.001259	0	1	1
ILMN_1678409	ABCC13	21	0.0003	0.0347	<.0001	0.2346	-0.37567	-0.43737	-0.0617	0.0003	0.0001	0.4475	0.002212	0.001298	0.622897	1	1	0
ILMN_1678457	ZNF600	19	<.0001	0.1339	0.0046	0.2369	0.088667	-0.15257	-0.24123	0.1781	0.0384	<.0001	0.337205	0.111051	0.000137	0	0	1
ILMN_1678490	RILPL2	12	0.0004	0.0691	0.004	0.2567	0.306087	0.313248	0.007161	0.0001	0.0004	0.9092	0.001219	0.003147	0.951022	1	1	0
ILMN_1678522	LOC644934	15	<.0001	0.6745	0.0145	0.4112	-0.21315	0.349363	0.56251	0.1135	0.0203	<.0001	0.245956	0.068295	1.1e-05	0	0	1
ILMN_1678546	PEX11B	1	0.0003	0.1634	0.0517	0.2825	0.003309	0.171608	0.168299	0.9498	0.0038	0.0001	0.973228	0.018434	0.000932	0	0	1
ILMN_1678605	CDC123	10	0.0013	0.4286	0.0003	0.5507	0.127527	0.243684	0.116157	0.0343	0.0003	0.0165	0.102066	0.002568	0.058219	0	1	0
ILMN_1678612	ANXA6	5	0.0006	0.5991	0.0214	0.3162	0.219764	0.241744	0.02198	0.0003	0.0004	0.6471	0.002419	0.002759	0.782677	1	1	0
ILMN_1678618	ELAVL3	19	<.0001	0.0267	0.05	0.2554	-0.45069	-0.58482	-0.13413	<.0001	<.0001	0.0977	0.000154	1.1e-05	0.221235	1	1	0
ILMN_1678619	DAK	11	0.0007	0.3049	0.617	0.7851	-0.21228	-0.15838	0.053902	0.0002	0.0103	0.2244	0.001353	0.04037	0.395598	1	0	0
ILMN_1678671	KLHL24	3	0.0006	0.7744	0.3092	0.2592	-0.14489	-0.25325	-0.10836	0.0138	0.0001	0.0215	0.050754	0.001213	0.071415	0	1	0
ILMN_1678678	SLC37A4	11	0.0047	0.4496	0.2565	0.7138	0.210217	0.145432	-0.06479	0.0012	0.0418	0.2066	0.007321	0.118468	0.373825	1	0	0
ILMN_1678680	DBR1	3	0.0052	0.1809	0.0101	0.412	0.099844	0.173282	0.073438	0.037	0.0013	0.0555	0.108208	0.007672	0.14655	0	1	0
ILMN_1678707	TAF15	17	0.0025	0.0297	0.0125	0.5656	-0.27228	-0.40491	-0.13263	0.0091	0.0005	0.1107	0.036817	0.003844	0.241654	0	1	0
ILMN_1678729	SIL1	5	<.0001	0.1856	0.1474	0.0775	0.647101	0.655099	0.007999	<.0001	<.0001	0.922	8.602e-08	1.051e-06	0.95769	1	1	0
ILMN_1678775	CLEC2D	12	0.0023	0.714	0.0022	0.9564	0.289121	0.289945	0.000824	0.0007	0.0023	0.9903	0.004955	0.012216	0.994978	1	0	0
ILMN_1678805	POMT2	14	0.0002	0.0088	0.1334	0.6125	-0.04659	0.081467	0.128054	0.2203	0.0549	<.0001	0.390883	0.14538	0.000456	0	0	1
ILMN_1678808	KIAA0831	14	<.0001	0.3829	<.0001	0.8493	-0.6417	-0.66271	-0.02101	<.0001	<.0001	0.8216	3.361e-06	1.638e-05	0.898438	1	1	0
ILMN_1678810	KIF27		0.0002	0.4691	0.0456	0.1515	0.174447	0.131359	-0.04309	<.0001	0.0044	0.1905	0.000383	0.020732	0.353031	1	0	0
ILMN_1678831	GCC2	2	<.0001	0.2127	0.4152	0.9961	0.292254	0.283524	-0.00873	<.0001	<.0001	0.766	3.05e-11	5.144e-09	0.863934	1	1	0
ILMN_1678859	LOC649210		0.0002	0.2101	0.4164	0.8517	0.619228	0.945291	0.326063	0.0024	<.0001	0.0457	0.01291	0.000434	0.126604	0	1	0
ILMN_1678879	LOC644958	15	<.0001	0.2977	0.8499	0.6489	0.144897	0.03707	-0.10783	<.0001	0.3471	0.0002	0.000652	0.529591	0.001737	1	0	1
ILMN_1678882	KIR2DL1	19	<.0001	0.0061	0.2003	0.5662	-0.68557	-0.65477	0.030803	<.0001	<.0001	0.7941	8.044e-05	0.000901	0.881766	1	1	0
ILMN_1678919	YOD1	1	<.0001	0.1701	<.0001	0.35	-2.44981	-2.34702	0.102784	<.0001	<.0001	0.5689	3.81e-18	1.59e-14	0.723932	1	1	0
ILMN_1678922	HERC4	10	<.0001	0.9353	0.015	0.0847	-0.23898	-0.02557	0.213407	<.0001	0.6788	<.0001	0.000325	0.805039	6.874e-05	1	0	1
ILMN_1678934	POLR1E	9	<.0001	0.5202	0.0005	0.1397	0.322725	0.355788	0.033063	<.0001	<.0001	0.4795	3.144e-06	3.836e-06	0.650642	1	1	0
ILMN_1678949	HSPBP1	19	<.0001	0.2932	0.1983	0.2792	0.11688	0.223478	0.106598	0.0094	<.0001	0.0032	0.03758	0.00016	0.016216	0	1	0
ILMN_1678957	WDR55	5	0.0012	0.4546	0.3852	0.87	-0.12412	0.081096	0.20522	0.0795	0.3013	0.0004	0.19065	0.482246	0.002812	0	0	1
ILMN_1678961	FRMD4A	10	<.0001	0.6283	<.0001	0.9682	-0.49631	-0.44331	0.053	<.0001	<.0001	0.4718	4.909e-06	0.000282	0.643953	1	1	0
ILMN_1678966	SNRPF	12	<.0001	0.7288	0.0005	0.1834	0.38155	0.439595	0.058045	<.0001	<.0001	0.4253	0.000461	0.000277	0.603391	1	1	0
ILMN_1679003	FLJ11783	11	0.0005	0.8243	0.7044	0.0217	-0.17759	-0.08687	0.090717	0.0003	0.1017	0.0191	0.00212	0.227571	0.06511	1	0	0
ILMN_1679025	LOC641848		<.0001	0.6076	0.0069	0.0077	0.306475	-0.16808	-0.47456	0.0066	0.1764	<.0001	0.028602	0.335023	8.069e-06	0	0	1
ILMN_1679029	ZXDA	X	0.0044	0.8942	0.3983	0.435	0.127978	0.102199	-0.02578	0.001	0.0171	0.4011	0.006359	0.059797	0.580989	1	0	0
ILMN_1679041	SLC3A2	11	<.0001	0.1304	0.9197	0.1343	0.378364	0.511709	0.133345	<.0001	<.0001	0.0174	4e-06	2.42e-08	0.060768	1	1	0
ILMN_1679044	LOC644584		<.0001	0.8794	0.9351	0.345	0.296506	0.270687	-0.02582	<.0001	<.0001	0.5901	3.089e-05	0.000712	0.739871	1	1	0
ILMN_1679045	SBDS	7	<.0001	0.9054	0.3946	0.0107	0.324494	-0.02305	-0.34754	<.0001	0.7924	<.0001	0.000612	0.880728	3.642e-06	1	0	1
ILMN_1679071	MTX3	5	0.0027	0.2806	0.7812	0.1224	-0.06039	0.09089	0.151279	0.2636	0.1305	0.0006	0.440935	0.271432	0.004188	0	0	1
ILMN_1679083	ZNF93	19	<.0001	0.1878	0.0102	0.4217	0.245794	0.008618	-0.23718	0.0014	0.9199	0.0002	0.008186	0.95655	0.00163	1	0	1
ILMN_1679093	ZNF581	19	<.0001	0.3584	<.0001	0.1012	0.027136	0.272113	0.244977	0.6942	0.0005	<.0001	0.816334	0.003637	0.000219	0	1	1
ILMN_1679178	ATP5D	19	0.0013	0.0852	0.0078	0.0913	-0.22449	-0.11703	0.107466	0.0006	0.1011	0.0374	0.003982	0.226776	0.108912	1	0	0
ILMN_1679185	LEF1	4	0.0006	0.8738	0.0015	0.8946	0.172257	0.493827	0.32157	0.1696	0.0005	0.0016	0.325857	0.003576	0.009286	0	1	1
ILMN_1679195	C20ORF24	20	0.0036	0.8645	<.0001	0.8791	0.23871	0.178769	-0.05994	0.0008	0.0243	0.2926	0.005474	0.078529	0.472905	1	0	0
ILMN_1679209	HSPA9	5	0.0042	0.4059	0.01	0.1045	-0.03812	0.149672	0.187788	0.5854	0.0555	0.001	0.736533	0.14643	0.006258	0	0	1
ILMN_1679232	KIDINS220	2	<.0001	0.4315	0.0001	0.1352	-0.76172	-0.55794	0.203776	<.0001	<.0001	0.0082	2.72e-11	9.078e-06	0.034021	1	1	0
ILMN_1679238	LENG1	19	<.0001	0.9358	0.8486	0.2287	0.237828	0.268708	0.03088	<.0001	<.0001	0.438	5.83e-05	4.4e-05	0.614774	1	1	0
ILMN_1679267	TGM2	20	<.0001	0.0583	<.0001	0.0011	-1.46813	-1.57853	-0.11039	<.0001	<.0001	0.4617	5.5e-11	2.11e-10	0.63533	1	1	0
ILMN_1679268	PELI1	2	0.0007	0.3659	0.1557	0.0578	-0.38412	-0.25549	0.128629	0.0002	0.0223	0.1088	0.001496	0.073336	0.238748	1	0	0
ILMN_1679280	LOC643997	2	<.0001	0.2646	0.0176	0.682	0.49845	0.242974	-0.25548	<.0001	0.0331	0.0021	3.945e-05	0.099237	0.011274	1	0	0
ILMN_1679324	EIF1B	3	<.0001	0.7326	<.0001	0.9533	-1.10756	-1.19887	-0.09131	<.0001	<.0001	0.395	5.97e-12	1.91e-11	0.575375	1	1	0
ILMN_1679382	CCT2	12	0.0001	0.7233	0.2446	0.6839	0.200532	0.319596	0.119064	0.0029	<.0001	0.0264	0.014839	0.000304	0.083732	0	1	0
ILMN_1679428	CHIC2	4	0.0048	0.2796	0.899	0.787	0.207357	0.126427	-0.08093	0.0015	0.0784	0.1179	0.008803	0.18875	0.252722	1	0	0
ILMN_1679450	LOC730746		<.0001	0.8033	0.0331	0.7569	0.189223	0.096476	-0.09275	<.0001	0.0619	0.0131	0.000552	0.158674	0.04861	1	0	0
ILMN_1679476	GART	21	0.0001	0.2325	0.0106	0.0106	-0.09742	0.104389	0.201807	0.0976	0.1103	<.0001	0.220997	0.24104	0.000341	0	0	1
ILMN_1679483	INTS10	8	<.0001	0.2791	0.0033	0.0423	0.02004	0.221212	0.201171	0.7185	0.0005	<.0001	0.833133	0.003309	0.000163	0	1	1
ILMN_1679520	AGPAT1	6	<.0001	0.6103	0.6327	0.0052	-0.30535	-0.05689	0.248457	<.0001	0.4657	<.0001	0.000296	0.63867	0.000228	1	0	1
ILMN_1679577	SETD3	14	0.0003	0.0029	0.1502	0.8975	0.172382	0.147465	-0.02492	<.0001	0.0016	0.4551	0.000552	0.009239	0.629444	1	1	0
ILMN_1679587	LOC651202		<.0001	0.6132	0.2761	0.05	0.381596	-0.02104	-0.40263	0.0014	0.8722	<.0001	0.008366	0.928987	0.000375	1	0	1
ILMN_1679614	SGSM3	22	0.0002	0.4851	0.8954	0.0517	-0.19479	0.01398	0.208768	0.005	0.8542	0.0002	0.022773	0.918269	0.001677	0	0	1
ILMN_1679641	FAM120B	6	<.0001	0.0663	0.0387	0.7301	0.280202	0.192253	-0.08795	<.0001	0.0019	0.0472	1.8e-05	0.010771	0.129752	1	0	0
ILMN_1679655	WDR82	3	<.0001	0.833	0.0026	0.4184	0.317021	0.32937	0.012349	<.0001	<.0001	0.8108	3.53e-05	0.000117	0.891816	1	1	0
ILMN_1679700	LOC389672	8	<.0001	0.4523	0.0008	0.0587	0.403492	0.065832	-0.33766	<.0001	0.5291	<.0001	0.000348	0.692115	0.000183	1	0	1
ILMN_1679721	CYB561	17	<.0001	0.5263	0.4884	0.2007	0.266399	0.088537	-0.17786	<.0001	0.1417	<.0001	3.4e-05	0.287544	0.000661	1	0	1
ILMN_1679725	PCYOX1	2	<.0001	0.4707	0.918	0.0334	0.541906	0.292667	-0.24924	<.0001	<.0001	<.0001	3.27e-17	1.762e-05	3.874e-07	1	1	1
ILMN_1679727	CLK1	2	0.0005	0.4682	0.6776	0.6292	-0.3284	-0.24661	0.08179	0.0001	0.0079	0.2178	0.00097	0.033031	0.387781	1	0	0
ILMN_1679761	LOC728939	1	<.0001	0.1786	0.2937	0.6644	0.143033	0.043626	-0.09941	<.0001	0.2363	0.0003	0.000319	0.409651	0.002031	1	0	1
ILMN_1679782	BLOC1S2	10	0.0019	0.0214	0.6957	0.796	0.094089	0.123084	0.028995	0.003	0.0005	0.247	0.015421	0.003586	0.422193	0	1	0
ILMN_1679796	TOMM20	1	<.0001	0.3037	0.0221	0.4432	0.187973	0.35833	0.170357	0.0104	<.0001	0.0041	0.040612	0.000225	0.01968	0	1	0
ILMN_1679797	ADARB1	21	0.0002	0.9215	0.0451	0.4454	-0.14294	0.149505	0.292443	0.0965	0.1178	<.0001	0.219282	0.252691	0.000389	0	0	1
ILMN_1679798	TLR9	3	<.0001	0.3377	0.0479	0.0799	-0.1051	0.139075	0.24418	0.0434	0.0164	<.0001	0.122064	0.058171	7.481e-07	0	0	1
ILMN_1679800	BRIX1	5	<.0001	0.7912	0.0178	0.5321	0.643983	0.678104	0.034121	<.0001	<.0001	0.5143	1.23e-15	2.18e-14	0.680196	1	1	0
ILMN_1679809	GSTP1	11	<.0001	0.8577	0.0575	0.3062	0.382398	0.254507	-0.12789	<.0001	0.0007	0.0165	1.028e-06	0.004447	0.058236	1	1	0
ILMN_1679838	WBP5	X	<.0001	0.8156	0.1935	0.66	0.249177	0.151269	-0.09791	<.0001	0.0013	0.0038	4.311e-07	0.007584	0.018407	1	1	0
ILMN_1679867	LOC642255		<.0001	0.3172	0.3771	0.3502	-0.11365	0.124617	0.238267	0.0445	0.0478	<.0001	0.124277	0.131028	9.865e-06	0	0	1
ILMN_1679880	THOC6	16	<.0001	0.1787	0.0048	0.0353	0.463678	0.639567	0.175889	<.0001	<.0001	0.0029	7.917e-08	4.28e-11	0.014854	1	1	0
ILMN_1679897	IGFL3	19	<.0001	0.9614	0.0865	0.9526	-0.34094	-0.30825	0.032692	<.0001	0.0001	0.5598	4.244e-05	0.001009	0.717187	1	1	0
ILMN_1679917	ARL16	17	0.0028	0.0239	0.5767	0.9125	0.195002	0.245579	0.050577	0.0031	0.0009	0.3326	0.015703	0.005536	0.515149	0	1	0
ILMN_1679919	ASCC2	22	<.0001	0.3846	<.0001	0.1012	-0.59929	-0.7536	-0.15431	<.0001	<.0001	0.1715	0.000355	4.8e-05	0.328452	1	1	0
ILMN_1679922	LOC643932	5	0.007	0.5571	0.9894	0.9195	0.137506	0.111677	-0.02583	0.0017	0.0206	0.4558	0.009503	0.069167	0.630067	1	0	0
ILMN_1679929	KLF13	15	<.0001	0.0628	0.1001	0.0501	0.261886	0.373388	0.111503	0.0006	<.0001	0.0652	0.004218	0.000183	0.164855	1	1	0
ILMN_1680010	KIAA0753	17	0.0004	0.1886	0.0756	0.9348	-0.16593	-0.06778	0.098146	0.0003	0.1807	0.0077	0.002638	0.340592	0.032361	1	0	0
ILMN_1680016	SLCO1A2	12	<.0001	0.1024	0.1442	0.6398	-0.29145	-0.28626	0.005181	<.0001	<.0001	0.9046	5.458e-06	6.332e-05	0.948184	1	1	0
ILMN_1680037	FAM65A	16	<.0001	0.5568	0.9908	0.4478	0.407567	0.269233	-0.13833	<.0001	0.0027	0.0315	1.685e-05	0.014165	0.095582	1	0	0
ILMN_1680072	ZNF32	10	0.0009	0.9628	0.0378	0.8815	0.138835	0.186735	0.0479	0.0021	0.0002	0.1826	0.011632	0.00185	0.343126	0	1	0
ILMN_1680094	HEMGN	9	<.0001	0.6735	<.0001	0.1139	-1.66081	-1.555	0.105811	<.0001	<.0001	0.501	2.18e-12	2.09e-09	0.668605	1	1	0
ILMN_1680109	COL4A3BP	5	<.0001	0.9545	0.1975	0.2712	1.10999	0.822343	-0.28765	<.0001	<.0001	<.0001	5.7e-32	2.04e-18	6.527e-06	1	1	1
ILMN_1680129	NSUN2	5	0.0028	0.7584	0.0267	0.0862	0.107334	0.25188	0.144545	0.1199	0.0012	0.0095	0.256028	0.007345	0.038089	0	1	0
ILMN_1680134	CARM1	19	<.0001	0.2567	<.0001	0.1973	-0.92609	-0.89446	0.031636	<.0001	<.0001	0.7969	3.733e-07	1.025e-05	0.883536	1	1	0
ILMN_1680192	APOBEC3A	22	<.0001	0.3742	0.37	0.1055	-0.29486	-0.54364	-0.24877	0.0061	<.0001	0.004	0.02704	0.000119	0.01919	0	1	0
ILMN_1680208	LOC284821	21	<.0001	0.2014	0.0029	0.6612	0.28725	0.306419	0.019169	<.0001	<.0001	0.7247	0.000424	0.000746	0.837279	1	1	0
ILMN_1680223	PNPLA8	7	0.001	0.0386	0.1284	0.4287	-0.23574	-0.25076	-0.01503	0.0004	0.0008	0.7766	0.003235	0.005148	0.870867	1	1	0
ILMN_1680239	NUDT9	4	0.0012	0.9268	0.0039	0.0658	0.091345	0.223731	0.132385	0.1139	0.0006	0.0047	0.246511	0.00419	0.021656	0	1	0
ILMN_1680274	LOC652694		0.0018	0.8967	0.0779	0.029	0.300046	0.757304	0.457259	0.1386	0.0009	0.0055	0.282993	0.005908	0.024633	0	1	0
ILMN_1680284	ZNF681	19	0.0002	0.3346	0.9088	0.2111	0.144291	0.063239	-0.08105	0.0001	0.1231	0.0067	0.00118	0.260627	0.028925	1	0	0
ILMN_1680313	STX4	16	0.0002	0.2353	0.6166	0.19	0.161622	-0.01377	-0.17539	0.0058	0.8305	0.0002	0.025789	0.903737	0.001794	0	0	1
ILMN_1680341	PPIE	1	0.0013	0.9085	<.0001	0.9293	0.217284	0.220623	0.003339	0.0004	0.0013	0.9452	0.003208	0.007709	0.970472	1	1	0
ILMN_1680403	SSR4	X	<.0001	0.7948	0.0026	0.0837	0.24903	0.502211	0.253182	0.0055	<.0001	0.0005	0.024933	1.873e-05	0.003592	0	1	1
ILMN_1680432	KRTAP4-7	17	0.0002	0.523	0.4431	0.7296	-0.41529	-0.46933	-0.05404	0.0001	<.0001	0.5237	0.001086	0.000896	0.687953	1	1	0
ILMN_1680435	NPEPPS	17	0.0032	0.7818	0.039	0.8548	-0.51922	-0.36869	0.150529	0.0008	0.03	0.2168	0.005114	0.0921	0.386673	1	0	0
ILMN_1680437	LOC731096		<.0001	0.9932	0.0002	0.2739	0.076476	0.352761	0.276285	0.3649	0.0002	<.0001	0.546622	0.001905	0.000686	0	1	1
ILMN_1680453	ITM2C	2	<.0001	0.6075	0.0878	0.0379	0.233465	0.809607	0.576143	0.0829	<.0001	<.0001	0.19635	5.356e-06	8.153e-06	0	1	1
ILMN_1680579	ATP2B4	1	0.0014	0.3341	0.3304	0.6482	0.145146	-0.04877	-0.19391	0.0376	0.5272	0.0006	0.109421	0.690413	0.004277	0	0	1
ILMN_1680618	MYC	8	<.0001	0.3011	0.0103	0.4438	0.445801	0.556717	0.110916	<.0001	<.0001	0.1041	9.645e-06	6.682e-07	0.231311	1	1	0
ILMN_1680624	CREG1	1	<.0001	0.5062	<.0001	0.9727	-1.44238	-1.41782	0.024559	<.0001	<.0001	0.8607	6.66e-12	9.24e-10	0.922056	1	1	0
ILMN_1680652	SELENBP1	1	<.0001	0.562	<.0001	0.3386	-2.31478	-2.24472	0.070053	<.0001	<.0001	0.6781	2.65e-18	5.05e-15	0.804565	1	1	0
ILMN_1680673	NT5DC1	6	<.0001	0.1004	0.1697	0.544	0.187069	0.227163	0.040094	<.0001	<.0001	0.248	0.000303	7.383e-05	0.423387	1	1	0
ILMN_1680675	MRRF	9	0.004	0.1514	0.089	0.3793	0.148511	0.234883	0.086372	0.0186	0.0009	0.0866	0.063978	0.005843	0.202617	0	1	0
ILMN_1680687	NSF	17	0.0002	0.3416	0.075	0.1605	0.075788	0.214166	0.138378	0.1331	0.0002	0.0008	0.274957	0.001512	0.00507	0	1	1
ILMN_1680703	MRPS15	1	0.0046	0.1118	0.0206	0.5381	-0.00943	0.17074	0.180173	0.8912	0.0273	0.0014	0.940304	0.085624	0.008115	0	0	1
ILMN_1680714	LIG4	13	0.0008	0.9987	0.9891	0.1072	0.12962	0.130624	0.001004	0.0003	0.0009	0.9715	0.00219	0.005902	0.985231	1	1	0
ILMN_1680738	C5ORF13	5	0.0002	0.8137	0.0003	0.2593	-0.07663	0.205446	0.282081	0.361	0.0288	<.0001	0.542965	0.089156	0.000478	0	0	1
ILMN_1680774	LOC730994		0.0011	0.1573	0.7023	0.7294	-0.4008	-0.27628	0.124518	0.0003	0.0216	0.1489	0.002048	0.071729	0.297597	1	0	0
ILMN_1680776	LOC341346	12	0.0003	0.8626	0.0688	0.4671	0.127589	0.042812	-0.08478	0.0005	0.2857	0.0041	0.003616	0.465316	0.01957	1	0	0
ILMN_1680777	MAP2K3	17	<.0001	0.1476	<.0001	0.0851	-1.2248	-1.19507	0.029733	<.0001	<.0001	0.8187	2.63e-10	2.451e-08	0.8965	1	1	0
ILMN_1680781	C14ORF135	14	<.0001	0.4654	0.1495	0.1039	-0.23522	-0.0828	0.152419	<.0001	0.1089	<.0001	1.929e-05	0.238866	0.000637	1	0	1
ILMN_1680794	LOC643570	9	0.0039	0.0584	0.0649	0.0891	-0.11727	-0.1738	-0.05653	0.0121	0.0009	0.131	0.045677	0.005813	0.272101	0	1	0
ILMN_1680831	BAZ1B	7	0.0013	0.6413	0.3952	0.0097	-0.04084	0.193123	0.233963	0.6045	0.0289	0.0003	0.751285	0.089454	0.002298	0	0	1
ILMN_1680840	LOC641941		0.0042	0.8954	0.4577	0.6445	0.021008	-0.07289	-0.0939	0.547	0.0616	0.001	0.706656	0.158116	0.006157	0	0	1
ILMN_1680850	RECQL		<.0001	0.9272	0.7274	0.0197	0.345997	0.083361	-0.26264	<.0001	0.1898	<.0001	3.305e-07	0.352135	1.346e-06	1	0	1
ILMN_1680860	LEMD2	6	0.0002	0.0785	0.0069	0.0791	0.321922	0.333786	0.011864	<.0001	0.0002	0.8519	0.000674	0.001729	0.916938	1	1	0
ILMN_1680887	LOC643550	12	<.0001	0.0271	0.58	0.0865	0.100126	-0.1041	-0.20422	0.0358	0.0495	<.0001	0.105486	0.134739	6.12e-06	0	0	1
ILMN_1680890	LOC647339		0.0005	0.7931	0.0176	0.1641	0.074207	-0.03877	-0.11298	0.0456	0.345	0.0002	0.126355	0.527566	0.001596	0	0	1
ILMN_1680925	SLC9A3R1	17	<.0001	0.0379	0.0072	0.4335	0.388768	0.256692	-0.13208	<.0001	0.0086	0.0592	0.000182	0.035022	0.153579	1	0	0
ILMN_1680928	DNM3	1	0.0048	0.3394	0.8165	0.0338	-0.14336	-0.19053	-0.04716	0.0068	0.0013	0.2619	0.02921	0.007733	0.438961	0	1	0
ILMN_1680937	HIST1H2BC	6	<.0001	0.1623	0.5513	0.0271	0.273544	-0.11993	-0.39347	0.0057	0.2706	<.0001	0.025504	0.448935	2.5e-05	0	0	1
ILMN_1680967	CIP29	12	0.0004	0.5815	0.0014	0.9777	0.267944	0.207168	-0.06078	<.0001	0.0052	0.2502	0.000713	0.023594	0.425888	1	0	0
ILMN_1680993	TRIM10	6	<.0001	0.0627	<.0001	0.0067	-0.39699	-0.45851	-0.06152	<.0001	<.0001	0.3718	0.000107	5.572e-05	0.553778	1	1	0
ILMN_1681016	SPNS1	16	<.0001	0.1283	0.1713	0.3384	0.838515	0.665879	-0.17264	<.0001	<.0001	0.0243	3.28e-13	1.11e-07	0.07848	1	1	0
ILMN_1681092	LOC651316		<.0001	0.2901	0.0817	0.1803	0.343359	0.315618	-0.02774	<.0001	<.0001	0.3775	4.99e-13	1.329e-09	0.559136	1	1	0
ILMN_1681101	2013-03-01	4	0.0002	0.352	0.1641	0.8954	0.322809	0.238467	-0.08434	<.0001	0.0049	0.1638	0.000352	0.022722	0.318078	1	0	0
ILMN_1681103	AQP1	7	<.0001	0.8419	0.0609	0.8406	-0.24691	-0.1791	0.067809	<.0001	0.0008	0.0763	1.14e-05	0.005478	0.184893	1	1	0
ILMN_1681118	CAPRIN2	12	0.0006	0.5072	0.0024	0.4672	-0.27131	-0.18842	0.082891	0.0001	0.0161	0.1395	0.001274	0.057172	0.284464	1	0	0
ILMN_1681135	SPATA2	20	0.0001	0.1197	0.5655	0.4392	-0.19255	-0.11973	0.072822	<.0001	0.0175	0.0445	0.00035	0.061065	0.124308	1	0	0
ILMN_1681203	TWF1	12	0.0066	0.114	0.1053	0.4144	0.037798	-0.03635	-0.07415	0.1949	0.262	0.0018	0.359025	0.439007	0.009989	0	0	1
ILMN_1681239	MYO1F	19	0.0007	0.3745	0.1389	0.4884	0.319213	0.4667	0.147486	0.0035	0.0001	0.0896	0.017311	0.001274	0.207618	0	1	0
ILMN_1681249	KIF21A	12	0.0022	0.3201	0.0033	0.1109	-0.22537	-0.16072	0.064645	0.0005	0.0241	0.2056	0.003604	0.077864	0.372592	1	0	0
ILMN_1681252	C17ORF44	17	0.0004	0.4126	0.0038	0.1236	0.229423	0.293082	0.063659	0.0007	0.0001	0.2308	0.00449	0.000943	0.40328	1	1	0
ILMN_1681260	LOC643272	3	0.0014	0.7646	0.0006	0.2335	-0.32415	-0.25364	0.070511	0.0003	0.01	0.316	0.002277	0.039463	0.497834	1	0	0
ILMN_1681296	ICAM4	19	0.0017	0.1589	0.0631	0.2304	-0.31519	-0.26346	0.051732	0.0004	0.0068	0.4559	0.0027	0.02921	0.630113	1	0	0
ILMN_1681304	PAN3	13	<.0001	0.6797	0.5061	0.208	-0.31879	-0.20697	0.111826	<.0001	0.001	0.013	1.372e-06	0.006292	0.048365	1	1	0
ILMN_1681325	LOC727825	1	<.0001	0.8065	0.0539	0.6748	-0.31893	-0.3531	-0.03417	<.0001	<.0001	0.5201	5.345e-05	5.814e-05	0.685077	1	1	0
ILMN_1681340	C1ORF41	1	<.0001	0.2253	0.0306	0.2145	0.440357	0.592951	0.152594	<.0001	<.0001	0.0306	2.3e-05	2.853e-07	0.093568	1	1	0
ILMN_1681360	LOC652271		<.0001	0.0545	0.6916	0.9967	0.173321	0.128815	-0.04451	<.0001	0.0022	0.1323	9.215e-05	0.01188	0.274	1	0	0
ILMN_1681411	LOC642178		0.0018	0.7685	0.1753	0.732	0.293072	0.402179	0.109107	0.0041	0.0004	0.1785	0.019418	0.003129	0.337773	0	1	0
ILMN_1681415	SIGLEC7	19	0.0009	0.3389	0.1023	0.3675	-0.22497	-0.1536	0.071365	0.0002	0.0216	0.1368	0.001833	0.07168	0.28044	1	0	0
ILMN_1681515	CRLF1	19	0.0015	0.9993	0.8703	0.0697	0.139374	0.119384	-0.01999	0.0003	0.0056	0.5185	0.002549	0.025299	0.683777	1	0	0
ILMN_1681543	RHBDD1	2	0.0004	0.4417	0.0004	0.9568	-0.23556	-0.24879	-0.01323	0.0002	0.0003	0.7861	0.001335	0.002426	0.876854	1	1	0
ILMN_1681558	LOC728956	17	0.0037	0.7413	0.7666	0.6476	0.126854	0.066136	-0.06072	0.0016	0.135	0.0585	0.00919	0.277803	0.152273	1	0	0
ILMN_1681590	LARP1	5	<.0001	0.0122	0.0044	0.0001	-0.21788	0.091111	0.308994	0.0009	0.2089	<.0001	0.005984	0.376654	6.571e-07	1	0	1
ILMN_1681591	PTPN1	20	<.0001	0.7427	0.4456	0.7498	0.621237	0.600062	-0.02118	<.0001	<.0001	0.6996	9.29e-14	5.25e-11	0.82008	1	1	0
ILMN_1681605	LOC649415		0.0009	0.4733	0.0528	0.3289	0.147874	0.133683	-0.01419	0.0002	0.0023	0.6482	0.001702	0.012189	0.783352	1	0	0
ILMN_1681644	BIRC3	11	<.0001	0.1401	0.2921	0.5502	0.943104	0.888509	-0.0546	<.0001	<.0001	0.3032	5.59e-26	9.02e-21	0.484125	1	1	0
ILMN_1681679	TSPO	22	<.0001	0.8623	0.0004	0.5776	0.411476	0.192834	-0.21864	<.0001	0.0694	0.0046	0.000303	0.172607	0.021535	1	0	0
ILMN_1681683	LOC650919		0.0029	0.4243	0.015	0.0023	-0.28674	-0.36606	-0.07933	0.0035	0.0008	0.3082	0.017208	0.00547	0.489421	0	1	0
ILMN_1681695	DNASE1L1	X	0.0029	0.6033	0.5574	0.7216	0.181979	0.178042	-0.00394	0.0009	0.0033	0.9271	0.005591	0.016317	0.960709	1	0	0
ILMN_1681703	FOXO3	6	<.0001	0.2814	<.0001	0.2537	-1.25869	-1.38565	-0.12696	<.0001	<.0001	0.1731	5.56e-18	7.84e-18	0.330584	1	1	0
ILMN_1681732	C1ORF226	1	0.0001	0.2819	0.6612	0.8964	0.130022	0.017137	-0.11289	0.0012	0.6956	0.0005	0.007345	0.817323	0.003422	1	0	1
ILMN_1681802	GRK6	5	0.0002	0.3032	0.091	0.3481	-0.26841	-0.09314	0.175272	0.0003	0.2539	0.0033	0.002561	0.429975	0.016384	1	0	0
ILMN_1681812	HIF1AN	10	0.0045	0.2699	0.1772	0.9014	-0.15964	-0.10176	0.057887	0.0013	0.0624	0.1406	0.007814	0.159512	0.286032	1	0	0
ILMN_1681845	PAPD4	5	<.0001	0.3649	0.8776	0.7828	-0.26974	-0.27151	-0.00177	<.0001	<.0001	0.9655	8.163e-06	5.8e-05	0.981843	1	1	0
ILMN_1681855	TBC1D25	X	<.0001	0.0482	<.0001	0.1159	-0.52539	-0.4393	0.086088	<.0001	<.0001	0.1905	6.808e-08	5.1e-05	0.353123	1	1	0
ILMN_1681890	DYNLT3	X	0.0003	0.4119	0.0045	0.0757	-0.27361	-0.21333	0.06028	<.0001	0.004	0.2538	0.000535	0.019209	0.429951	1	0	0
ILMN_1681899	NSUN5C	7	<.0001	0.8916	0.2041	0.343	0.36099	0.417163	0.056173	<.0001	<.0001	0.1508	5.47e-10	1.25e-10	0.300269	1	1	0
ILMN_1681972	TMEM69	1	<.0001	0.0173	0.3379	0.7636	0.472384	0.481827	0.009443	<.0001	<.0001	0.8578	1.804e-09	3.153e-08	0.920367	1	1	0
ILMN_1681975	OR52N2	11	0.0001	0.4934	0.0838	0.1355	-0.14877	-0.0577	0.091067	0.0001	0.1764	0.0036	0.001294	0.335023	0.017547	1	0	0
ILMN_1681998	AP2B1	17	<.0001	0.232	0.0003	0.1151	-0.48863	-0.18699	0.301642	<.0001	0.1231	0.0007	0.000171	0.260656	0.004611	1	0	1
ILMN_1682038	SNORA25	11	<.0001	0.2879	0.7287	0.4902	-0.5519	-0.50678	0.045113	<.0001	<.0001	0.585	6.531e-06	0.00022	0.736195	1	1	0
ILMN_1682054	SRI	7	<.0001	0.8701	0.0094	0.2128	0.388041	0.35999	-0.02805	<.0001	<.0001	0.5801	2.436e-07	1.68e-05	0.732538	1	1	0
ILMN_1682081	RNF19B	1	<.0001	0.5007	0.3523	0.6716	-0.70529	-0.39791	0.307378	<.0001	0.0066	0.0037	5.166e-06	0.028661	0.018043	1	0	0
ILMN_1682095	RCOR3	1	<.0001	0.3874	<.0001	0.5074	-0.65	-0.63049	0.019515	<.0001	<.0001	0.8035	2.427e-08	1.073e-06	0.887521	1	1	0
ILMN_1682165	NT5C2	10	<.0001	0.2737	0.0356	0.0989	-0.37867	-0.30407	0.074598	<.0001	0.0003	0.2097	1.7e-05	0.002325	0.377809	1	1	0
ILMN_1682180	VCPIP1	8	<.0001	0.3145	0.9071	0.7452	-0.36664	-0.3514	0.015239	<.0001	<.0001	0.7681	1.736e-06	3.779e-05	0.865361	1	1	0
ILMN_1682206	GCC1	7	<.0001	0.1015	0.0722	0.0558	0.132196	-0.01021	-0.14241	0.0027	0.8326	<.0001	0.014113	0.904859	0.000684	0	0	1
ILMN_1682226	CLDN15	7	0.0038	0.6639	0.0461	0.4142	-0.26625	-0.36062	-0.09437	0.0065	0.001	0.2246	0.028279	0.006222	0.395868	0	1	0
ILMN_1682264	DCAF7	17	<.0001	0.1449	0.0812	0.0102	-0.18278	0.247336	0.430115	0.0131	0.0027	<.0001	0.048822	0.013928	8.14e-10	0	0	1
ILMN_1682316	TRIM33	1	<.0001	0.7803	0.3455	0.468	-0.31347	-0.19981	0.113666	<.0001	0.0029	0.018	8.875e-06	0.014658	0.062274	1	0	0
ILMN_1682323	DDX51	12	<.0001	0.4884	0.2622	0.3908	0.064745	0.175801	0.111055	0.0895	<.0001	0.0004	0.207442	0.000529	0.002684	0	1	1
ILMN_1682332	GYPC	2	<.0001	0.705	<.0001	0.0144	-0.51562	-0.51079	0.004834	<.0001	<.0001	0.9544	3.912e-05	0.000269	0.975971	1	1	0
ILMN_1682399	CLOCK	4	<.0001	0.1149	0.5503	0.4573	0.398782	0.132693	-0.26609	<.0001	0.1101	<.0001	6.493e-06	0.240776	0.000195	1	0	1
ILMN_1682404	SETMAR	3	0.0002	0.616	0.003	0.055	0.155588	0.161123	0.005535	<.0001	0.0002	0.8569	0.000732	0.001778	0.91985	1	1	0
ILMN_1682494	RSRC1	3	<.0001	0.6561	<.0001	0.0437	-1.04321	-1.03888	0.004334	<.0001	<.0001	0.9699	1.178e-09	4.558e-08	0.984275	1	1	0
ILMN_1682572	KIAA0528	12	0.0042	0.4808	0.0249	0.1335	-0.11277	0.041889	0.154659	0.0639	0.5339	0.0017	0.162455	0.696108	0.009805	0	0	1
ILMN_1682658	EPM2AIP1	3	<.0001	0.1389	0.348	0.1611	-0.29066	-0.0432	0.247458	0.0004	0.628	0.0002	0.002868	0.768789	0.001461	1	0	1
ILMN_1682699	PBX2	6	0.0001	0.1495	0.6949	0.3343	0.291623	0.317806	0.026183	<.0001	<.0001	0.6463	0.000655	0.000855	0.78197	1	1	0
ILMN_1682717	IER3	6	<.0001	0.8471	0.0528	0.5244	0.601784	0.259193	-0.34259	<.0001	0.0296	<.0001	1.891e-06	0.091161	0.000853	1	0	1
ILMN_1682727	JAZF1	7	<.0001	0.588	<.0001	0.8601	-1.20603	-1.25069	-0.04465	<.0001	<.0001	0.7449	3.216e-09	3.133e-08	0.850302	1	1	0
ILMN_1682738	SMAD3	15	<.0001	0.9266	0.4744	0.0083	-0.24603	0.091239	0.337265	0.0002	0.2069	<.0001	0.001753	0.374211	5.499e-08	1	0	1
ILMN_1682761	C17ORF87	17	0.0001	0.6683	0.0048	0.117	0.376624	0.445235	0.068611	0.0001	<.0001	0.3746	0.001194	0.000539	0.556522	1	1	0
ILMN_1682772	LOC653495	X	0.0071	0.752	0.2928	0.4601	0.037499	-0.05861	-0.09611	0.3172	0.1611	0.0017	0.499098	0.314376	0.009754	0	0	1
ILMN_1682781	TEAD2	19	<.0001	0.9571	0.3511	0.8028	0.300487	0.268473	-0.03201	<.0001	<.0001	0.3568	5.91e-09	2.552e-06	0.538852	1	1	0
ILMN_1682792	BYSL	6	0.0055	0.9964	0.0597	0.1141	-0.05478	0.114599	0.169378	0.3957	0.1112	0.0013	0.575894	0.24238	0.007671	0	0	1
ILMN_1682799	STAMBPL1	10	0.0001	0.2171	0.0035	0.2254	-0.25569	-0.03432	0.221368	0.0012	0.6905	0.0005	0.007245	0.813719	0.003474	1	0	1
ILMN_1682812	C21ORF33	21	<.0001	0.2596	<.0001	0.0009	0.441551	0.621845	0.180294	<.0001	<.0001	0.001	2.721e-08	3.59e-12	0.006066	1	1	1
ILMN_1682818	TTLL3	3	<.0001	0.7783	0.9339	0.2024	-0.45764	-0.27101	0.18663	<.0001	0.0098	0.0135	3.8e-05	0.038759	0.049825	1	0	0
ILMN_1682849	LOC652849		0.0039	0.2689	0.0137	0.1561	-0.09748	-0.21668	-0.1192	0.1065	0.0015	0.0148	0.235245	0.008514	0.053547	0	1	0
ILMN_1682864	SPSB3	16	0.0018	0.2796	0.0066	0.0611	-0.08134	-0.4194	-0.33806	0.5246	0.0036	0.0012	0.688666	0.017737	0.007264	0	0	1
ILMN_1682873	LOC388474		0.0001	0.3259	0.0016	0.3177	0.155946	0.218507	0.062561	0.0007	<.0001	0.0866	0.004866	0.000298	0.20263	1	1	0
ILMN_1682910	SLC35B3	6	0.0002	0.7973	0.0467	0.6624	-0.28638	-0.17328	0.113091	<.0001	0.0259	0.0434	0.000596	0.082331	0.122064	1	0	0
ILMN_1682912	LOC441124	1	0.0014	0.1315	0.7407	0.6374	-0.13448	-0.1408	-0.00633	0.0006	0.0011	0.8365	0.003931	0.007006	0.907285	1	1	0
ILMN_1682928	CPVL	7	0.0003	0.6234	0.0079	0.2974	0.484909	0.304274	-0.18064	<.0001	0.0228	0.0602	0.000722	0.074807	0.15563	1	0	0
ILMN_1682930	SIPA1	11	0.0001	0.3275	0.1064	0.4071	0.38025	0.209815	-0.17043	<.0001	0.0388	0.0202	0.00048	0.111944	0.067924	1	0	0
ILMN_1682935	LYPLAL1	1	<.0001	0.939	0.0396	0.6557	0.389816	0.416747	0.026931	<.0001	<.0001	0.5713	3.39e-08	1.1e-07	0.72577	1	1	0
ILMN_1682953	PGAM4	X	<.0001	0.8254	0.3246	0.2556	0.307419	0.128965	-0.17845	<.0001	0.0932	0.0015	0.000188	0.213827	0.008589	1	0	1
ILMN_1682968	LOC648196		0.0052	0.1379	0.0341	0.5437	0.149868	0.098597	-0.05127	0.0014	0.0567	0.17	0.008421	0.148768	0.326478	1	0	0
ILMN_1682989	ADAMTS17	15	0.0005	0.417	0.6274	0.6178	-0.21424	-0.18805	0.026185	0.0001	0.0024	0.5552	0.001033	0.012792	0.713534	1	0	0
ILMN_1683026	PSMB10	16	<.0001	0.9682	0.0154	0.2468	0.393932	0.45915	0.065218	<.0001	<.0001	0.3066	3.121e-05	1.232e-05	0.487575	1	1	0
ILMN_1683059	SIRT5	6	<.0001	0.2876	0.0099	0.3068	-0.13309	0.159987	0.293082	0.0648	0.0462	<.0001	0.164142	0.127594	1.841e-05	0	0	1
ILMN_1683064	LOC645254	10	0.0005	0.8669	0.5219	0.7363	0.13084	0.041279	-0.08956	0.0008	0.3329	0.004	0.005215	0.515341	0.019252	1	0	0
ILMN_1683082	RPUSD1	16	<.0001	0.1823	0.0013	0.0345	-0.29344	-0.08173	0.211706	<.0001	0.3058	0.0003	0.000666	0.48678	0.002413	1	0	1
ILMN_1683093	GYPB	4	<.0001	0.226	<.0001	0.6286	-2.47593	-2.24485	0.231076	<.0001	<.0001	0.2961	1.11e-13	7.34e-10	0.476896	1	1	0
ILMN_1683120	UNG	12	0.0009	0.0963	0.1224	0.1965	0.209363	0.289457	0.080093	0.0026	0.0002	0.1468	0.013772	0.001727	0.294648	0	1	0
ILMN_1683121	CYP2C18	10	0.0012	0.1376	0.19	0.0018	0.10162	0.09326	-0.00836	0.0003	0.0026	0.7039	0.002273	0.01341	0.823133	1	0	0
ILMN_1683127	ZNF281	1	<.0001	0.1812	0.3171	0.1295	-0.02111	-0.41233	-0.39122	0.8391	0.0005	<.0001	0.908774	0.003422	8.511e-05	0	1	1
ILMN_1683146	FTH1	11	0.0003	0.0393	0.0384	0.2475	0.28187	0.049466	-0.2324	0.0016	0.6125	0.0012	0.009171	0.757116	0.007218	1	0	1
ILMN_1683148	PRICKLE2	3	0.0015	0.0211	0.0005	0.2182	-0.2291	-0.20521	0.02389	0.0004	0.0041	0.639	0.0027	0.01968	0.776642	1	0	0
ILMN_1683175	C9ORF23	9	<.0001	0.3839	<.0001	0.0831	0.313513	0.309733	-0.00378	<.0001	<.0001	0.9426	5.917e-05	0.000393	0.969141	1	1	0
ILMN_1683178	JAK2	9	0.0006	0.978	0.7917	0.039	-0.3418	-0.09773	0.244068	0.0011	0.3949	0.0036	0.006993	0.575257	0.01783	1	0	0
ILMN_1683204	GMEB2	20	0.0004	0.3407	0.5619	0.4378	0.163378	0.210353	0.046975	0.0007	0.0001	0.2201	0.004741	0.000982	0.390657	1	1	0
ILMN_1683231	FAM83F	22	0.0003	0.5629	0.0081	0.3046	-0.36989	-0.60141	-0.23152	0.0052	<.0001	0.0282	0.023497	0.00057	0.087932	0	1	0
ILMN_1683239	RASSF1	3	0.0027	0.0214	0.5013	0.8844	0.123262	0.195415	0.072153	0.0149	0.0006	0.0743	0.05394	0.00409	0.181343	0	1	0
ILMN_1683271	TMSB4X	X	0.0004	0.5345	0.1199	0.7761	0.147391	0.058292	-0.0891	0.0004	0.1977	0.0073	0.002719	0.362567	0.030893	1	0	0
ILMN_1683277	KIAA0319L	1	<.0001	0.2982	0.8632	0.7091	-0.76426	-0.42216	0.342103	<.0001	0.0057	0.0019	2.06e-06	0.025374	0.010781	1	0	0
ILMN_1683313	ST3GAL1	8	<.0001	0.7888	<.0001	0.5209	-0.43118	-0.46976	-0.03858	<.0001	<.0001	0.6276	0.000273	0.000369	0.76854	1	1	0
ILMN_1683390	FLCN	17	0.0009	0.4952	0.0247	0.8345	-0.42121	-0.50682	-0.0856	0.0009	0.0003	0.3912	0.005676	0.002556	0.571791	1	1	0
ILMN_1683447	LOC440737	1	<.0001	0.539	<.0001	0.8219	0.299455	0.526993	0.227538	0.0009	<.0001	0.0016	0.00581	6.895e-06	0.009413	1	1	1
ILMN_1683453	FRAS1	4	0.002	0.4734	0.4501	0.0777	0.141486	0.102052	-0.03943	0.0005	0.0214	0.2155	0.003342	0.07115	0.385094	1	0	0
ILMN_1683462	GSS	20	0.0045	0.6157	0.2174	0.3324	-0.0184	0.147781	0.166182	0.77	0.0361	0.0012	0.866644	0.106053	0.007382	0	0	1
ILMN_1683475	TOMM40	19	<.0001	0.1298	0.1734	0.98	0.500803	0.372729	-0.12807	<.0001	<.0001	0.058	4.893e-07	0.000902	0.151349	1	1	0
ILMN_1683552	LOC400174	14	<.0001	0.1891	<.0001	0.9795	-0.33807	-0.17348	0.164589	<.0001	0.0468	0.0093	0.000317	0.128885	0.037354	1	0	0
ILMN_1683562	SNRPG	2	<.0001	0.2998	<.0001	0.0646	0.232742	0.488464	0.255722	0.001	<.0001	<.0001	0.006516	1.21e-07	0.000132	1	1	1
ILMN_1683575	TMLHE	X	<.0001	0.3483	0.2326	0.8673	0.276769	0.247856	-0.02891	<.0001	<.0001	0.4406	6.209e-07	6.361e-05	0.61704	1	1	0
ILMN_1683595	MBD1	18	<.0001	0.1173	0.0387	0.0003	-0.09265	0.173528	0.26618	0.1206	0.0095	<.0001	0.256998	0.037824	2.865e-06	0	0	1
ILMN_1683597	LOC652071		0.0003	0.9772	0.0041	0.7655	0.050188	0.228186	0.177998	0.4011	0.0008	0.0003	0.581025	0.004966	0.00219	0	1	1
ILMN_1683598	ACSL4	X	0.0041	0.2838	0.1209	0.6662	-0.23252	-0.30873	-0.07622	0.0057	0.0011	0.2583	0.025497	0.006957	0.435017	0	1	0
ILMN_1683609	UBE1	X	<.0001	0.0153	0.619	0.0067	-0.29895	0.060273	0.359218	0.0012	0.5506	<.0001	0.007345	0.70953	3.451e-05	1	0	1
ILMN_1683658	FKBP1A	20	<.0001	0.7568	0.0354	0.0109	-0.16057	0.163593	0.324161	0.0575	0.0816	<.0001	0.150383	0.1941	5.51e-05	0	0	1
ILMN_1683660	EIF3H	8	<.0001	0.7663	0.0034	0.4234	0.434784	0.428488	-0.0063	<.0001	<.0001	0.9168	1.121e-06	1.644e-05	0.954974	1	1	0
ILMN_1683664	LOC650369		0.0003	0.1787	<.0001	0.478	0.222884	0.257658	0.034775	0.0003	0.0002	0.4703	0.002203	0.001409	0.642672	1	1	0
ILMN_1683737	SNX32	11	0.0013	0.9335	0.1538	0.5127	-0.13961	-0.09647	0.043144	0.0003	0.0226	0.1539	0.002412	0.0743	0.304442	1	0	0
ILMN_1683757	CLDN9	16	<.0001	0.2097	0.2785	0.9622	-0.42818	-0.35667	0.07151	<.0001	0.0001	0.2786	1.1e-05	0.001199	0.457725	1	1	0
ILMN_1683764	LOC728832	9	0.003	0.944	0.2885	0.8302	0.117219	0.079753	-0.03747	0.0008	0.0367	0.1733	0.00502	0.107547	0.330849	1	0	0
ILMN_1683786	FYTTD1	3	<.0001	0.0184	0.8317	0.4113	0.241523	0.174434	-0.06709	<.0001	0.0003	0.0516	1.805e-06	0.002405	0.138979	1	1	0
ILMN_1683798	LOC404266		0.0009	0.3876	0.5686	0.4444	0.119493	-0.01246	-0.13196	0.013	0.8139	0.0007	0.048477	0.893611	0.004867	0	0	1
ILMN_1683811	TNPO3	7	<.0001	0.441	0.0626	0.1576	0.278567	0.091772	-0.1868	<.0001	0.0882	<.0001	1.12e-06	0.205274	5.246e-05	1	0	1
ILMN_1683824	ANO7	2	0.0008	0.9523	0.0138	0.2147	-0.13597	-0.09264	0.04333	0.0002	0.0203	0.1309	0.001516	0.068208	0.272012	1	0	0
ILMN_1683827	VPS24	2	<.0001	0.6983	0.4399	0.2798	0.165836	-0.19954	-0.36537	0.0686	0.0491	<.0001	0.171133	0.133695	2.418e-05	0	0	1
ILMN_1683883	ACY1	3	<.0001	0.5457	0.0163	0.113	-0.16085	0.003732	0.16458	0.0015	0.9461	<.0001	0.008526	0.971012	0.000592	1	0	1
ILMN_1683959	MED13L	12	0.0035	0.6649	0.0199	0.0857	-0.15845	-0.21588	-0.05742	0.0062	0.0009	0.2136	0.027248	0.00567	0.382768	0	1	0
ILMN_1683969	FKBP1A	20	<.0001	0.3172	0.2392	0.2685	0.533647	0.62699	0.093342	<.0001	<.0001	0.153	3.4e-08	5.828e-09	0.303178	1	1	0
ILMN_1684034	STAT5B	17	<.0001	0.0373	0.5124	0.1519	-0.32995	-0.20329	0.126669	<.0001	0.0174	0.0393	0.0003	0.060628	0.113251	1	0	0
ILMN_1684051	WASF2	1	<.0001	0.6013	<.0001	0.5966	-1.16091	-1.06244	0.098471	<.0001	<.0001	0.3283	3.21e-14	1.89e-10	0.510845	1	1	0
ILMN_1684054	ASAH1	8	<.0001	0.762	0.8508	0.363	0.309646	0.17258	-0.13707	<.0001	0.008	0.0036	6.717e-06	0.033316	0.017596	1	0	0
ILMN_1684081	NETO1	18	<.0001	0.0286	0.0717	0.7863	-0.62132	-0.55774	0.063579	<.0001	<.0001	0.4921	4.697e-06	0.000285	0.661107	1	1	0
ILMN_1684114	LOC286016	7	<.0001	0.8333	0.9434	0.0992	0.368227	0.013006	-0.35522	<.0001	0.8764	<.0001	3.981e-05	0.931392	7.247e-07	1	0	1
ILMN_1684158	GPT2	16	0.0043	0.0607	0.6333	0.3351	0.100798	0.183875	0.083076	0.0446	0.0011	0.0392	0.124553	0.006927	0.112815	0	1	0
ILMN_1684183	RAD9A	11	<.0001	0.3706	0.5562	0.1322	-0.34964	-0.12693	0.222707	<.0001	0.167	0.0009	0.000405	0.322375	0.005915	1	0	1
ILMN_1684186	C1ORF141	1	<.0001	0.5003	0.538	0.5273	0.175907	0.025704	-0.1502	<.0001	0.5774	<.0001	0.000405	0.730429	0.000171	1	0	1
ILMN_1684188	C3ORF20	3	<.0001	0.5712	0.4029	0.9775	-0.29469	-0.24259	0.052101	<.0001	0.0001	0.24	6.577e-06	0.001022	0.414129	1	1	0
ILMN_1684205	CIB1	15	<.0001	0.7057	0.1467	0.1581	0.436576	0.51436	0.077783	<.0001	<.0001	0.2322	5.775e-06	1.547e-06	0.404822	1	1	0
ILMN_1684210	NPAL3	1	<.0001	0.3229	0.1478	0.9164	0.266184	0.348123	0.081939	<.0001	<.0001	0.1059	0.000426	2.966e-05	0.234249	1	1	0
ILMN_1684227	GPR146	7	<.0001	0.4228	0.0001	0.0214	-0.7523	-0.93124	-0.17894	<.0001	<.0001	0.1305	1.71e-05	1.646e-06	0.271455	1	1	0
ILMN_1684251	LOC651916		0.003	0.0301	0.0091	0.2237	-0.06566	-0.14816	-0.0825	0.1025	0.0012	0.0116	0.2288	0.007085	0.044283	0	1	0
ILMN_1684255	MYL4	17	<.0001	0.5913	<.0001	0.0048	-1.4871	-1.3895	0.097599	<.0001	<.0001	0.4187	1.22e-15	4.96e-12	0.597308	1	1	0
ILMN_1684256	EFNA3	1	0.0008	0.5555	0.181	0.6797	-0.21179	-0.18132	0.03047	0.0002	0.0038	0.4966	0.001459	0.018306	0.664903	1	0	0
ILMN_1684258	LOC646195	11	<.0001	0.9061	<.0001	0.1432	0.188321	0.376588	0.188267	0.0035	<.0001	0.0003	0.017213	7.253e-06	0.002343	0	1	1
ILMN_1684266	LOC644714	3	0.0005	0.9363	0.6414	0.9376	0.117859	0.041153	-0.07671	0.0007	0.2772	0.0055	0.004542	0.456124	0.024689	1	0	0
ILMN_1684293	ANP32B	9	<.0001	0.2029	<.0001	0.2238	-0.42499	-0.33975	0.08524	<.0001	0.0002	0.1842	7.515e-06	0.001561	0.345029	1	1	0
ILMN_1684321	CYB5B	16	0.0005	0.4293	0.0009	0.2332	-0.14872	-0.01995	0.128776	0.0026	0.7126	0.0012	0.01369	0.829068	0.007275	0	0	1
ILMN_1684341	CHTF8	16	<.0001	0.1777	0.8114	0.3684	0.334804	0.307483	-0.02732	<.0001	<.0001	0.5589	1.229e-06	6.872e-05	0.716396	1	1	0
ILMN_1684346	TNFAIP8L1	19	<.0001	0.5345	0.2033	0.3645	0.597179	0.310596	-0.28658	<.0001	0.0007	<.0001	7.63e-10	0.004867	0.000235	1	1	1
ILMN_1684391	PLOD1	1	<.0001	0.4705	0.4181	0.5212	0.249014	-0.07387	-0.32289	0.0028	0.4193	<.0001	0.014583	0.597863	3.954e-05	0	0	1
ILMN_1684439	MLF1	3	0.0003	0.4091	<.0001	0.0355	-0.21776	-0.27633	-0.05857	0.0005	<.0001	0.2358	0.00366	0.000789	0.409214	1	1	0
ILMN_1684440	PXN	12	0.0033	0.0784	0.3896	0.0618	0.011324	-0.22268	-0.234	0.8963	0.0223	0.001	0.943271	0.073463	0.006144	0	0	1
ILMN_1684445	FCRL5	1	<.0001	0.0931	0.0939	0.143	-0.26016	0.113243	0.373404	0.0088	0.2998	<.0001	0.035798	0.480606	7.189e-05	0	0	1
ILMN_1684461	CADPS2	7	<.0001	0.219	0.0355	0.2937	0.146822	0.104263	-0.04256	<.0001	0.0015	0.0679	2.346e-05	0.008799	0.169805	1	1	0
ILMN_1684553	RHOH	4	<.0001	0.4454	0.0018	0.2469	0.331326	0.392235	0.060908	<.0001	<.0001	0.2657	4.484e-05	1.34e-05	0.443268	1	1	0
ILMN_1684563	SPIN4	X	0.001	0.6732	0.5657	0.7953	-0.17899	-0.20769	-0.0287	0.0007	0.0004	0.4918	0.004892	0.003191	0.66084	1	1	0
ILMN_1684591	ZNF434	16	<.0001	0.1545	0.0046	0.9403	0.370158	0.431955	0.061797	<.0001	<.0001	0.2568	4.384e-06	1.44e-06	0.433332	1	1	0
ILMN_1684594	USP24	1	0.0006	0.0857	0.4142	0.1586	-0.34067	-0.18486	0.155812	0.0002	0.0703	0.0349	0.001885	0.17425	0.103433	1	0	0
ILMN_1684647	ILKAP	2	<.0001	0.0191	0.0169	0.0273	0.43744	0.503534	0.066095	<.0001	<.0001	0.2657	6.351e-07	2.585e-07	0.443229	1	1	0
ILMN_1684694	ANK1	8	<.0001	0.5359	<.0001	0.2173	-1.61874	-1.45832	0.160421	<.0001	<.0001	0.3498	2.59e-10	2.467e-07	0.532153	1	1	0
ILMN_1684724	CR2	1	0.0017	0.7993	0.1197	0.6492	-0.08745	0.137712	0.225164	0.2584	0.1103	0.0004	0.435128	0.240995	0.00279	0	0	1
ILMN_1684754	CNTLN	9	<.0001	0.4045	0.3273	0.0067	-0.24454	-0.15318	0.091359	<.0001	0.0114	0.0358	0.000147	0.043738	0.105367	1	0	0
ILMN_1684770	USF2	19	<.0001	0.3085	0.0573	0.0705	0.198556	0.328491	0.129935	<.0001	<.0001	0.0006	0.000317	6.808e-08	0.003862	1	1	1
ILMN_1684789	CCDC101	16	0.0062	0.8244	0.1186	0.7304	0.194975	0.175012	-0.01996	0.0016	0.0104	0.6819	0.009163	0.040591	0.807249	1	0	0
ILMN_1684802	TAF5	10	0.0006	0.6971	0.0274	0.2301	-0.19888	-0.05737	0.141518	0.0012	0.3928	0.0039	0.007263	0.573309	0.018844	1	0	0
ILMN_1684885	KRTAP4-8		<.0001	0.4439	0.1847	0.0176	-0.24661	-0.20363	0.042974	<.0001	<.0001	0.2184	1.195e-06	0.000394	0.388489	1	1	0
ILMN_1684929	TOPBP1	3	0.0002	0.9248	0.0795	0.4311	0.136661	-0.01354	-0.1502	0.0064	0.8059	0.0002	0.027955	0.88911	0.001866	0	0	1
ILMN_1684943	TRAT1	3	<.0001	0.1816	0.0283	0.1268	0.454472	0.560755	0.106282	<.0001	<.0001	0.0692	1.405e-07	5.673e-09	0.172275	1	1	0
ILMN_1685002	RCE1	11	<.0001	0.457	0.1511	0.0052	-0.28157	0.009918	0.291489	0.0003	0.9075	<.0001	0.002544	0.949958	7.318e-05	1	0	1
ILMN_1685009	ITGAM	16	<.0001	0.5699	0.3699	0.3395	-0.67599	-0.54642	0.129573	<.0001	<.0001	0.1701	1.272e-06	0.000497	0.326597	1	1	0
ILMN_1685012	EAF1	3	<.0001	0.3678	0.0701	0.0322	-0.03696	-0.27893	-0.24197	0.5612	0.0001	<.0001	0.718312	0.001086	7.021e-05	0	1	1
ILMN_1685057	SLC22A4	5	<.0001	0.8158	<.0001	0.1283	-0.93825	-0.97873	-0.04048	<.0001	<.0001	0.7492	5.304e-07	2.537e-06	0.853249	1	1	0
ILMN_1685088	RPL36	19	<.0001	0.4053	<.0001	0.1243	-0.02849	0.37767	0.40616	0.7391	0.0001	<.0001	0.846593	0.000999	6.358e-07	0	1	1
ILMN_1685095	CNO	4	<.0001	0.1534	0.5885	0.5374	0.418795	0.414858	-0.00394	<.0001	<.0001	0.9382	2.895e-08	7.347e-07	0.966883	1	1	0
ILMN_1685097	ASCC1	10	<.0001	0.239	0.0001	0.0548	0.117848	0.304492	0.186644	0.023	<.0001	<.0001	0.075355	7.735e-06	0.000164	0	1	1
ILMN_1685112	TACO1	17	0.0011	0.9686	0.0499	0.7964	0.344011	0.369095	0.025083	0.0005	0.0008	0.7466	0.003552	0.005071	0.851609	1	1	0
ILMN_1685122	COL9A2	1	<.0001	0.3026	0.6116	0.3314	-0.31166	-0.07202	0.23964	<.0001	0.3807	<.0001	0.000426	0.562228	0.000799	1	0	1
ILMN_1685170	ANXA11	10	<.0001	0.067	0.0269	0.287	1.09567	0.902317	-0.19336	<.0001	<.0001	0.0049	3.5e-23	5.62e-15	0.022402	1	1	0
ILMN_1685173	LOC650638		0.0003	0.9881	0.2703	0.1031	0.124651	0.021665	-0.10299	0.0014	0.6117	0.0011	0.008306	0.756575	0.006594	1	0	1
ILMN_1685286	PPP1R12C	19	<.0001	0.0859	0.0412	0.1543	0.213291	0.366494	0.153203	0.003	<.0001	0.0077	0.015346	9.918e-05	0.032365	0	1	0
ILMN_1685365	ZNF773	19	<.0001	0.022	0.892	0.1444	0.317773	0.237112	-0.08066	<.0001	0.0005	0.0952	8.414e-06	0.003552	0.217111	1	1	0
ILMN_1685369	SLU7	5	<.0001	0.9259	0.8199	0.2936	-0.5897	-0.43184	0.157853	<.0001	<.0001	0.0364	1.123e-07	0.000543	0.106793	1	1	0
ILMN_1685378	LOC728973	1	<.0001	0.5644	0.086	0.0012	0.566292	-0.10956	-0.67585	<.0001	0.424	<.0001	0.000119	0.602264	9.473e-09	1	0	1
ILMN_1685413	ALG8	11	0.0015	0.2751	0.9033	0.5824	0.130514	0.18879	0.058277	0.0054	0.0003	0.1187	0.024504	0.002564	0.254184	0	1	0
ILMN_1685430	TRIM3	11	<.0001	0.0069	0.1469	0.4952	-0.55043	-0.48426	0.066167	<.0001	0.0005	0.5006	0.000138	0.003374	0.668394	1	1	0
ILMN_1685493	TMCC3	12	0.0013	0.6954	0.0772	0.2598	-0.19711	-0.19327	0.003841	0.0004	0.0017	0.9298	0.002855	0.009497	0.962284	1	1	0
ILMN_1685521	KLRF1	12	<.0001	0.5842	0.1867	0.7475	-0.5501	-0.45122	0.098886	<.0001	0.0004	0.2687	3.324e-05	0.0027	0.446721	1	1	0
ILMN_1685538	LOC158345	9	<.0001	0.9482	0.0406	0.0712	0.566199	0.420666	-0.14553	<.0001	0.0007	0.0972	1.232e-05	0.004469	0.220375	1	1	0
ILMN_1685572	MAGEB6	X	<.0001	0.6247	0.7098	0.1841	0.188712	0.025551	-0.16316	<.0001	0.5914	<.0001	0.000229	0.74092	7.54e-05	1	0	1
ILMN_1685580	CBLB	3	<.0001	0.3582	0.1686	0.2194	0.453655	0.513005	0.059351	<.0001	<.0001	0.306	1.278e-07	7.92e-08	0.487004	1	1	0
ILMN_1685602	TMEM41A	3	<.0001	0.1684	0.0041	0.3074	0.26085	0.383109	0.122259	<.0001	<.0001	0.0107	0.000227	9.262e-07	0.041567	1	1	0
ILMN_1685625	UCP2	11	<.0001	0.5887	0.009	0.0149	-0.82306	-0.40506	0.417994	<.0001	0.0072	0.0001	2.317e-07	0.030422	0.001263	1	0	1
ILMN_1685630	SIGLEC6	19	0.0009	0.8577	0.5951	0.2389	0.120038	-0.06725	-0.18729	0.0598	0.3409	0.0003	0.154718	0.523291	0.002419	0	0	1
ILMN_1685678	EEF1B2	2	<.0001	0.5886	0.042	0.1981	0.283945	0.442294	0.158348	0.0001	<.0001	0.0064	0.000947	2.632e-06	0.02796	1	1	0
ILMN_1685722	EIF4A2	3	0.0003	0.3636	0.0081	0.1411	-0.16802	0.028558	0.196581	0.0112	0.6953	0.0003	0.043207	0.81728	0.002049	0	0	1
ILMN_1685763	WDR45L	17	0.0011	0.1524	0.1021	0.0257	0.138421	0.211484	0.073063	0.0067	0.0002	0.0732	0.028854	0.001872	0.179379	0	1	0
ILMN_1685774	LOC647340		0.0018	0.7654	0.0064	0.7174	0.187895	0.238358	0.050463	0.0023	0.0005	0.3021	0.012487	0.003847	0.483062	0	1	0
ILMN_1685810	NFATC3	16	<.0001	0.3779	0.5207	0.8817	-0.33891	-0.14713	0.191784	<.0001	0.0165	<.0001	1.839e-07	0.058182	0.00026	1	0	1
ILMN_1685813	LOC650293		0.0047	0.0576	0.3897	0.5901	-0.16168	-0.15606	0.005614	0.0014	0.0054	0.8884	0.008268	0.024437	0.93864	1	0	0
ILMN_1685855	UBN2	7	<.0001	0.6571	0.6647	0.6223	0.454337	0.436057	-0.01828	<.0001	<.0001	0.6659	1.2e-12	5.49e-10	0.796437	1	1	0
ILMN_1685886	MAPK4	18	0.0017	0.1758	0.8503	0.6952	-0.12814	-0.20171	-0.07357	0.0104	0.0004	0.0677	0.040765	0.002774	0.169487	0	1	0
ILMN_1685928	WDR34	9	<.0001	0.3054	0.6027	0.1789	0.04176	0.191958	0.150198	0.3646	0.0002	<.0001	0.546273	0.001968	0.000721	0	1	1
ILMN_1685930	DNAJC24	11	<.0001	0.5112	0.0123	0.1295	-0.16393	0.065721	0.229647	0.003	0.2785	<.0001	0.015256	0.457651	9.711e-06	0	0	1
ILMN_1685978	ATPIF1	1	0.005	0.0328	0.1461	0.1895	-0.14571	-0.19784	-0.05213	0.0082	0.0013	0.2345	0.033751	0.007823	0.407657	0	1	0
ILMN_1686052	LOC642165		0.0018	0.5671	0.6154	0.7354	0.128541	0.051428	-0.07711	0.0015	0.2473	0.0174	0.008679	0.422583	0.060675	1	0	0
ILMN_1686152	GGA2	16	<.0001	0.319	0.5702	0.079	0.178618	0.383894	0.205276	0.029	<.0001	0.0019	0.089682	0.000396	0.010641	0	1	0
ILMN_1686165	KRT126P	12	<.0001	0.5231	0.6171	0.0631	0.17435	0.174673	0.000323	<.0001	<.0001	0.9911	4.777e-05	0.000266	0.995404	1	1	0
ILMN_1686227	GNA14	9	0.0038	0.3602	0.1492	0.878	-0.17137	-0.20774	-0.03637	0.0029	0.0015	0.433	0.01503	0.008523	0.610078	0	1	0
ILMN_1686254	FAM127B	X	0.0002	0.4177	0.1768	0.1286	-0.06473	0.145723	0.21045	0.2885	0.0327	<.0001	0.468379	0.09836	0.000328	0	0	1
ILMN_1686283	CECR1	22	0.0007	0.7399	0.1962	0.1353	-0.07411	0.077907	0.152019	0.1339	0.1564	0.0002	0.276165	0.307994	0.00147	0	0	1
ILMN_1686367	HSPA8	11	0.001	0.3946	0.0033	0.1243	-0.06069	0.136848	0.197534	0.3488	0.0587	0.0002	0.531258	0.152508	0.001663	0	0	1
ILMN_1686370	AGXT2L2	5	0.0001	0.0151	0.0339	0.0223	-0.06262	0.205545	0.268167	0.4202	0.0183	<.0001	0.598582	0.063208	0.00033	0	0	1
ILMN_1686373	C15ORF26	15	0.0068	0.1549	0.5599	0.9356	-0.10188	-0.17522	-0.07335	0.0399	0.0017	0.0659	0.114409	0.009601	0.166126	0	1	0
ILMN_1686388	LOC644330	19	<.0001	0.4209	0.1022	0.2754	1.13865	0.81781	-0.32084	<.0001	<.0001	<.0001	1.41e-23	2.34e-12	0.000112	1	1	1
ILMN_1686401	LOC728739	12	<.0001	0.1733	0.1682	0.5706	0.432479	0.487453	0.054974	<.0001	<.0001	0.2964	3.02e-08	1.995e-08	0.477133	1	1	0
ILMN_1686416	GRIP2	3	0.0001	0.929	0.5709	0.4407	-0.1595	-0.19186	-0.03236	0.0002	<.0001	0.3306	0.00145	0.000529	0.513149	1	1	0
ILMN_1686458	CEP152	15	<.0001	0.3784	0.2524	0.4722	-0.04633	0.09259	0.138923	0.1351	0.0079	<.0001	0.277885	0.032835	2.587e-06	0	0	1
ILMN_1686464	SLCO4C1	5	0.0007	0.6749	0.2516	0.829	-0.24076	-0.20747	0.033287	0.0002	0.0031	0.504	0.00133	0.015501	0.671489	1	0	0
ILMN_1686498	LOC650975		0.0033	0.0124	0.538	0.4681	0.135305	0.06762	-0.06769	0.0016	0.1497	0.0462	0.009039	0.298643	0.127757	1	0	0
ILMN_1686555	FYN	6	<.0001	0.4953	0.0115	0.0347	0.384924	0.30864	-0.07628	<.0001	0.0006	0.2308	4.549e-05	0.004088	0.40328	1	1	0
ILMN_1686562	KIF13B	8	0.0001	0.0591	0.3067	0.1914	-0.05125	0.163975	0.215226	0.4009	0.0166	<.0001	0.580855	0.058576	0.000238	0	0	1
ILMN_1686610	APBA3	19	0.0037	0.7335	0.8368	0.5805	-0.14611	-0.23273	-0.08662	0.0186	0.0008	0.0806	0.063855	0.005454	0.192411	0	1	0
ILMN_1686623	CSF1R	5	<.0001	0.7006	0.0021	0.1728	0.56419	0.3941	-0.17009	<.0001	0.0019	0.0598	2.342e-05	0.010391	0.154744	1	0	0
ILMN_1686626	BAT1	6	<.0001	0.7261	0.9281	0.0845	-0.59351	-0.17306	0.42045	<.0001	0.1963	<.0001	3.368e-05	0.360929	0.000271	1	0	1
ILMN_1686662	C15ORF28		0.0002	0.2018	0.4824	0.4578	-0.35986	-0.19847	0.161388	<.0001	0.0449	0.024	0.000719	0.125055	0.077663	1	0	0
ILMN_1686735	LOC654135		<.0001	0.9873	0.0001	0.1014	-0.29556	-0.15313	0.14243	<.0001	0.0518	0.0125	0.000469	0.139184	0.046877	1	0	0
ILMN_1686750	MGEA5	10	<.0001	0.145	0.3172	0.3636	-0.39096	-0.31235	0.078606	<.0001	<.0001	0.1399	6.665e-07	0.000407	0.284966	1	1	0
ILMN_1686805	CRK	17	0.0002	0.759	0.0107	0.1725	0.249409	0.211032	-0.03838	<.0001	0.0014	0.4119	0.00036	0.008112	0.591062	1	1	0
ILMN_1686811	LOC402644		0.0026	0.7645	0.2248	0.338	0.376786	0.16254	-0.21425	0.0017	0.2179	0.0252	0.009839	0.38785	0.080594	1	0	0
ILMN_1686831	KIR2DS2	19|NT_113949.1	0.0026	0.1855	0.7821	0.546	-0.12278	-0.16465	-0.04187	0.0046	0.0007	0.2167	0.02142	0.004426	0.386585	0	1	0
ILMN_1686847	LOC400807	5	<.0001	0.4188	0.4831	0.8334	0.114776	-0.01689	-0.13167	0.0016	0.672	<.0001	0.009453	0.800443	0.00013	1	0	1
ILMN_1686852	LOC401002		<.0001	0.7636	0.0043	0.5735	-0.42754	-0.21091	0.216629	<.0001	0.0458	0.0047	0.000151	0.1268	0.021894	1	0	0
ILMN_1686865	CLCN1	7	0.0011	0.6349	0.3128	0.4013	-0.23831	-0.20286	0.035454	0.0002	0.0044	0.485	0.001875	0.020887	0.655294	1	0	0
ILMN_1686871	PARP1	1	0.0051	0.709	0.0728	0.1101	0.149499	0.307374	0.157875	0.0845	0.0016	0.0236	0.199132	0.009327	0.07679	0	1	0
ILMN_1686884	IL1RAP	3	0.0034	0.2047	0.9754	0.0063	0.04514	-0.15682	-0.20196	0.5359	0.0566	0.0008	0.697769	0.148613	0.005205	0	0	1
ILMN_1686929	GPATCH3	1	0.0009	0.7566	0.0273	0.7361	0.169828	0.193723	0.023895	0.0006	0.0005	0.5407	0.004266	0.003299	0.701623	1	1	0
ILMN_1686954	RPS10	6	<.0001	0.6166	<.0001	0.6569	0.113745	0.24072	0.126974	0.0216	<.0001	0.0015	0.071706	0.000232	0.008836	0	1	1
ILMN_1686961	FGFBP3	10	<.0001	0.0215	0.0091	0.7297	-0.35799	-0.39097	-0.03298	<.0001	<.0001	0.6036	0.000142	0.000207	0.750619	1	1	0
ILMN_1686968	ZNF362	1	<.0001	0.0432	0.1014	0.8315	0.24603	0.26873	0.0227	<.0001	<.0001	0.6289	0.000469	0.000602	0.769451	1	1	0
ILMN_1686985	MTM1	X	<.0001	0.6972	0.0104	0.555	-0.10301	0.149453	0.252462	0.1274	0.0473	<.0001	0.266753	0.130024	9e-05	0	0	1
ILMN_1687058	LOC648494		0.0015	0.8735	0.0004	0.0216	-0.09895	-0.24318	-0.14423	0.1175	0.0007	0.0052	0.252212	0.004827	0.023758	0	1	0
ILMN_1687107	RFWD3	16	<.0001	0.0062	0.1021	0.2345	0.396228	0.366658	-0.02957	<.0001	<.0001	0.6024	2.456e-06	9.6e-05	0.749682	1	1	0
ILMN_1687171	CLTA	9	<.0001	0.9862	0.3037	0.4253	0.131906	0.030684	-0.10122	0.0003	0.4351	0.0005	0.002092	0.612076	0.003552	1	0	1
ILMN_1687201	APOL6	22	0.0008	0.9728	0.6706	0.2283	0.133339	0.238109	0.10477	0.0169	0.0002	0.019	0.059245	0.001477	0.064999	0	1	0
ILMN_1687266	TMEM191B	22	0.0025	0.4273	0.0351	0.1617	0.129127	0.205126	0.075998	0.0147	0.0006	0.072	0.053225	0.003907	0.177331	0	1	0
ILMN_1687279	DHPS	19	0.0002	0.8136	0.4877	0.4067	0.186388	0.205057	0.018669	0.0001	0.0002	0.626	0.001233	0.001407	0.767411	1	1	0
ILMN_1687284	USP12	13	<.0001	0.3811	<.0001	0.1075	-0.8456	-1.00713	-0.16153	<.0001	<.0001	0.1113	1.769e-08	1.779e-09	0.242494	1	1	0
ILMN_1687291	CDNF	10	0.0002	0.0056	0.6843	0.6718	0.119483	0.099323	-0.02016	<.0001	0.0017	0.3747	0.000386	0.009839	0.556626	1	1	0
ILMN_1687301	VCAN	5	0.0017	0.9917	0.4774	0.0089	-0.40031	-0.60058	-0.20027	0.0075	0.0004	0.0932	0.031694	0.002692	0.213732	0	1	0
ILMN_1687306	LGALS2	22	0.0023	0.2459	0.2857	0.1425	0.473754	0.49508	0.021326	0.0009	0.0018	0.8497	0.005848	0.010146	0.915659	1	0	0
ILMN_1687316	NCDN	1	<.0001	0.9811	0.7618	0.4105	-0.27548	-0.18498	0.090493	<.0001	0.0079	0.0695	0.000198	0.032763	0.172851	1	0	0
ILMN_1687335	FLNA	X	0.0054	0.4105	0.9835	0.106	-0.34688	-0.32338	0.023495	0.0015	0.0074	0.7847	0.008596	0.03115	0.876005	1	0	0
ILMN_1687353	CDK10	16	0.0006	0.7249	0.5035	0.2702	-0.12119	-0.06815	0.053044	0.0002	0.0582	0.0421	0.001834	0.151726	0.119123	1	0	0
ILMN_1687375	ATP2A2	12	<.0001	0.9131	0.5262	0.0146	-0.20405	-0.02199	0.182061	0.0009	0.7427	0.0002	0.005691	0.848791	0.001874	1	0	1
ILMN_1687384	IFI6	1	<.0001	0.0066	0.1802	0.4813	0.126829	-0.77789	-0.90472	0.5414	0.0009	<.0001	0.702215	0.005973	4.864e-06	0	1	1
ILMN_1687391	C3ORF35	3	<.0001	0.2045	0.1091	0.9016	-0.27789	-0.23905	0.038841	<.0001	<.0001	0.345	5.017e-06	0.000478	0.527572	1	1	0
ILMN_1687403	MRPL40	22	<.0001	0.2769	<.0001	0.0146	0.811945	0.858106	0.046162	<.0001	<.0001	0.519	7.33e-14	8.54e-13	0.684129	1	1	0
ILMN_1687430	EIF2B4	2	<.0001	0.1918	0.0919	0.0056	-0.06911	0.175058	0.24417	0.229	0.0067	<.0001	0.401203	0.028856	8.602e-06	0	0	1
ILMN_1687440	HIPK2	7	<.0001	0.532	0.308	0.0626	0.386981	0.097534	-0.28945	<.0001	0.2328	<.0001	8.741e-06	0.405701	3.734e-05	1	0	1
ILMN_1687526	LOC652773		<.0001	0.7177	0.6247	0.1466	0.449045	0.418781	-0.03026	<.0001	<.0001	0.4588	2.8e-13	6.14e-10	0.632784	1	1	0
ILMN_1687536	LOC646207	10	0.0066	0.8275	0.2238	0.7073	0.034955	-0.052	-0.08696	0.3012	0.1674	0.0016	0.482175	0.322719	0.009165	0	0	1
ILMN_1687538	ETS1	11	<.0001	0.4291	0.0108	0.0881	0.462982	0.540035	0.077054	<.0001	<.0001	0.3187	5.45e-05	2.256e-05	0.500666	1	1	0
ILMN_1687567	CUX1	7	0.0036	0.5165	0.6149	0.2367	-0.04898	0.057986	0.106969	0.2144	0.1865	0.0009	0.383763	0.34802	0.005671	0	0	1
ILMN_1687583	CAV1	7	0.0066	0.5081	0.6364	0.1836	0.037915	-0.05543	-0.09334	0.2924	0.1673	0.0016	0.472725	0.322688	0.009203	0	0	1
ILMN_1687625	DPCR1	6	0.005	0.3023	0.4891	0.3497	-0.19123	-0.15218	0.039048	0.0012	0.019	0.4026	0.007064	0.064968	0.582518	1	0	0
ILMN_1687626	ZDHHC24	11	0.0001	0.3783	0.2817	0.1493	-0.29663	-0.19377	0.102859	<.0001	0.0137	0.07	0.000365	0.050292	0.173599	1	0	0
ILMN_1687652	TGFB3	14	<.0001	0.2326	0.7804	0.8509	-0.44222	-0.38893	0.053287	<.0001	<.0001	0.359	2.323e-07	4.537e-05	0.54091	1	1	0
ILMN_1687708	LOC646471	1	0.0004	0.709	0.8493	0.4036	0.135918	0.043028	-0.09289	0.0008	0.3289	0.004	0.005033	0.511468	0.019145	1	0	0
ILMN_1687724	RAP1GDS1	4	0.0011	0.1314	0.1835	0.4687	0.034198	0.156421	0.122223	0.449	0.0022	0.0009	0.624215	0.01171	0.005868	0	0	1
ILMN_1687738	LOC650276		0.0013	0.9698	0.1745	0.1075	0.203561	0.09797	-0.10559	0.0007	0.1402	0.028	0.004907	0.285301	0.087446	1	0	0
ILMN_1687743	BTBD7	14	0.0002	0.1784	0.0348	0.005	-0.08455	0.099291	0.183842	0.1246	0.1051	<.0001	0.262794	0.232833	0.000507	0	0	1
ILMN_1687768	NCOA7	6	0.0014	0.3533	0.2628	0.3356	-0.36866	-0.21237	0.156295	0.0005	0.064	0.0569	0.003613	0.162655	0.14927	1	0	0
ILMN_1687840	ABCB7	X	<.0001	0.9065	0.5294	0.732	0.31776	0.212673	-0.10509	<.0001	0.0032	0.0416	2.965e-05	0.015956	0.118146	1	0	0
ILMN_1687857	ST6GALNAC4	9	<.0001	0.1438	<.0001	0.0027	-1.71448	-1.5808	0.133671	<.0001	<.0001	0.3642	2.24e-14	1.08e-10	0.545957	1	1	0
ILMN_1687863	LSS	21	<.0001	0.3224	0.4345	0.2208	-0.41119	-0.42151	-0.01031	<.0001	<.0001	0.8765	3.035e-05	0.000128	0.931448	1	1	0
ILMN_1687875	UNC5C	4	0.0006	0.9933	0.0525	0.227	0.163268	0.114977	-0.04829	0.0001	0.0144	0.1525	0.001207	0.052498	0.302602	1	0	0
ILMN_1687884	ZNF2	2	0.002	0.4718	0.0714	0.2674	0.149038	0.123651	-0.02539	0.0004	0.008	0.4455	0.003142	0.033343	0.621204	1	0	0
ILMN_1687887	PSMC4	19	<.0001	0.0551	0.2889	0.3937	0.535347	0.626849	0.091501	<.0001	<.0001	0.1254	1.545e-09	2.31e-10	0.263978	1	1	0
ILMN_1687921	JMJD8	16	<.0001	0.019	0.9972	0.8976	0.369909	0.244343	-0.12557	<.0001	0.0054	0.0458	6.879e-05	0.024259	0.126893	1	0	0
ILMN_1687922	RP9	7	<.0001	0.0549	0.2074	0.1557	0.693212	0.692773	-0.00044	<.0001	<.0001	0.9948	8.54e-12	6.3e-10	0.997166	1	1	0
ILMN_1687941	RNF4	4	<.0001	0.8746	0.1262	0.0059	0.169049	0.365144	0.196094	0.001	<.0001	<.0001	0.006478	5.156e-08	5.1e-05	1	1	1
ILMN_1687947	HIST1H2BE	6	0.0001	0.3011	0.2552	0.0492	0.099445	-0.20606	-0.3055	0.2505	0.0332	<.0001	0.426173	0.099598	0.000231	0	0	1
ILMN_1687958	SLC25A22	11	<.0001	0.0372	0.7892	0.8534	0.542052	0.278391	-0.26366	<.0001	0.0071	0.0005	6.821e-07	0.030166	0.003285	1	0	1
ILMN_1687971	CAPN3	15	<.0001	0.6064	0.7211	0.0039	-0.41929	-0.13808	0.28121	<.0001	0.0925	<.0001	1.557e-06	0.212574	6.311e-05	1	0	1
ILMN_1688000	POLDIP3	22	<.0001	0.6721	0.681	0.0555	-0.37622	-0.14424	0.231984	<.0001	0.0194	<.0001	9.521e-09	0.065972	9.697e-06	1	0	1
ILMN_1688034	COIL	17	0.0007	0.6794	0.0127	0.3573	0.086518	0.196059	0.109541	0.069	0.0003	0.0044	0.17181	0.002131	0.020724	0	1	0
ILMN_1688070	NSUN5C	7	0.0003	0.3713	0.1917	0.2024	-0.32566	0.007809	0.33347	0.0046	0.9507	0.0003	0.02157	0.973801	0.002568	0	0	1
ILMN_1688071	NAT1		0.0009	0.3581	0.0318	0.4427	0.176248	0.136388	-0.03986	0.0002	0.0084	0.2808	0.001542	0.034564	0.460202	1	0	0
ILMN_1688089	PEBP1	12	0.0002	0.3352	0.6344	0.3123	-0.00084	0.381766	0.382611	0.9942	0.0035	<.0001	0.996915	0.017196	0.000617	0	0	1
ILMN_1688103	CTNNBIP1	1	0.0018	0.6469	0.0741	0.5028	-0.18015	-0.07912	0.101022	0.0012	0.1954	0.0227	0.007476	0.359677	0.074431	1	0	0
ILMN_1688121	LOC147975	19	0.0018	0.6367	0.1074	0.4971	0.156052	0.110366	-0.04569	0.0004	0.0229	0.1891	0.003031	0.075082	0.351291	1	0	0
ILMN_1688127	LOC341457	12	<.0001	0.243	0.0688	0.1163	0.320934	0.569637	0.248703	0.0003	<.0001	0.0005	0.002642	9.263e-07	0.00379	1	1	1
ILMN_1688160	WDR27	6	0.0016	0.0218	0.0139	0.3404	-0.32461	-0.26067	0.063942	0.0003	0.0097	0.3762	0.002612	0.03856	0.557913	1	0	0
ILMN_1688178	RRP7A	22	<.0001	0.0564	0.139	0.6054	0.407733	0.425682	0.017949	<.0001	0.0001	0.8168	0.00044	0.001023	0.895345	1	1	0
ILMN_1688205	KLK10	19	0.0009	0.8556	0.667	0.9675	-0.14901	-0.12866	0.020346	0.0002	0.0036	0.5173	0.001667	0.017572	0.682611	1	0	0
ILMN_1688240	PHOSPHO1	17	<.0001	0.3048	<.0001	0.0028	-1.44924	-1.463	-0.01376	<.0001	<.0001	0.91	6.79e-15	7.85e-13	0.951322	1	1	0
ILMN_1688246	LOC642852	21	<.0001	0.7464	0.776	0.3969	0.214584	0.172023	-0.04256	<.0001	<.0001	0.1447	6.386e-07	0.000379	0.29167	1	1	0
ILMN_1688299	RCAN3	1	0.0037	0.7673	0.1759	0.149	0.118305	0.186727	0.068422	0.0174	0.0008	0.0849	0.060677	0.005381	0.199747	0	1	0
ILMN_1688318	MGC72104	20	<.0001	<.0001	0.0995	0.2002	0.871444	0.680526	-0.19092	<.0001	<.0001	0.0082	1.91e-15	8.002e-09	0.033797	1	1	0
ILMN_1688322	ADIPOR1	1	<.0001	0.0257	<.0001	0.337	-1.35311	-1.20779	0.145322	<.0001	<.0001	0.0553	1.99e-26	1.74e-19	0.146047	1	1	0
ILMN_1688373	LST1	6	0.0012	0.0918	0.0096	0.0164	0.373035	0.286377	-0.08666	0.0002	0.0105	0.2787	0.001997	0.041056	0.457877	1	0	0
ILMN_1688413	SNW1	14	<.0001	0.0962	0.2052	0.5759	-0.2895	-0.3101	-0.02061	<.0001	<.0001	0.595	4.67e-07	1.203e-06	0.744064	1	1	0
ILMN_1688417	MYL2	12	0.0003	0.7696	0.0423	0.0473	-0.06369	-0.19941	-0.13572	0.1922	0.0003	0.0007	0.355334	0.002562	0.004844	0	1	1
ILMN_1688504	OR1L8	9	0.003	0.0473	0.1013	0.9729	-0.1804	-0.24784	-0.06745	0.006	0.0007	0.1957	0.026543	0.004941	0.360159	0	1	0
ILMN_1688515	ZNF195	11	0.0013	0.0003	0.192	0.1257	-0.16006	-0.10539	0.054671	0.0003	0.0313	0.12	0.002556	0.095101	0.256172	1	0	0
ILMN_1688526	ARL5A	2	<.0001	0.2319	0.4517	0.8044	0.550874	0.252359	-0.29852	<.0001	0.0021	<.0001	2.37e-10	0.011526	1.729e-05	1	0	1
ILMN_1688534	EIF2B5	3	<.0001	0.06	0.0277	0.0137	0.659597	0.753465	0.093868	<.0001	<.0001	0.282	3.254e-07	1.586e-07	0.46147	1	1	0
ILMN_1688565	ZNF580	19	<.0001	0.9756	0.8875	0.1028	-0.69034	-0.41466	0.275674	<.0001	0.0001	0.0004	1.549e-09	0.001254	0.003162	1	1	1
ILMN_1688606	RNFT1	17	<.0001	0.0646	0.2672	0.3546	0.150508	0.322641	0.172133	0.0246	<.0001	0.0015	0.079333	0.000269	0.008696	0	1	1
ILMN_1688621	C9ORF80	9	<.0001	0.4345	0.0247	0.0919	0.258461	0.023915	-0.23455	<.0001	0.7117	<.0001	0.000208	0.828431	2.448e-05	1	0	1
ILMN_1688622	UBQLN1	9	<.0001	0.6756	<.0001	0.1885	-0.39577	-0.37679	0.018978	<.0001	<.0001	0.7666	3.077e-05	0.0004	0.864312	1	1	0
ILMN_1688625	AIM1	6	<.0001	0.7142	0.7059	0.0562	0.217979	0.160827	-0.05715	<.0001	0.0041	0.1537	0.000233	0.019623	0.304125	1	0	0
ILMN_1688666	HIST1H2BH	6	0.0037	0.8556	0.0556	0.0896	0.206985	0.127494	-0.07949	0.0011	0.0676	0.1135	0.006871	0.169232	0.245961	1	0	0
ILMN_1688672	SIGLECP3	19	<.0001	0.831	0.9655	0.421	-0.19479	-0.18565	0.009135	<.0001	<.0001	0.7797	6.088e-05	0.000659	0.872778	1	1	0
ILMN_1688702	PJA2		0.0009	0.2376	0.1619	0.576	-0.29949	-0.23187	0.067617	0.0002	0.0087	0.284	0.001634	0.035488	0.463473	1	0	0
ILMN_1688723	MSX2P1	17	0.0021	0.8586	0.6067	0.7	0.136025	0.060938	-0.07509	0.0013	0.1885	0.0261	0.007773	0.35046	0.08283	1	0	0
ILMN_1688725	UTP14A	X	<.0001	0.308	0.5673	0.1104	0.227692	0.360118	0.132426	<.0001	<.0001	0.0017	0.000248	1.55e-07	0.009866	1	1	1
ILMN_1688727	C17ORF95	17	<.0001	0.9228	0.0069	0.3523	0.269514	0.331974	0.06246	<.0001	<.0001	0.1461	2.248e-05	2.552e-06	0.293667	1	1	0
ILMN_1688728	TRMT2A	22	0.0001	0.0956	0.7776	0.638	-0.17047	-0.06507	0.105397	0.0002	0.1917	0.0042	0.00146	0.354659	0.019998	1	0	0
ILMN_1688749	LOC400963	2	0.0001	0.195	0.0262	0.6896	0.147109	0.257579	0.11047	0.0071	<.0001	0.0116	0.030192	0.000349	0.044257	0	1	0
ILMN_1688753	PTDSS1	8	<.0001	0.0215	0.0007	0.0142	0.06908	0.38549	0.31641	0.3134	<.0001	<.0001	0.494981	2.1e-05	1.23e-06	0	1	1
ILMN_1688755	AAK1	2	<.0001	0.0224	0.6634	0.538	0.592483	0.929824	0.337342	<.0001	<.0001	<.0001	3.75e-10	2.3e-17	7.475e-06	1	1	1
ILMN_1688757	LOC391025	1	0.0033	0.0544	0.18	0.3996	-0.20728	-0.33198	-0.1247	0.0183	0.0007	0.0756	0.063162	0.004913	0.183572	0	1	0
ILMN_1688811	SPRY4	5	<.0001	0.0018	0.3781	0.5237	-0.43307	-0.33869	0.094384	<.0001	<.0001	0.0964	1.556e-07	0.000282	0.219119	1	1	0
ILMN_1688853	ZBTB9	6	<.0001	0.2171	0.0048	0.3199	-0.0833	0.174743	0.258042	0.2462	0.0297	<.0001	0.421328	0.091315	0.000177	0	0	1
ILMN_1688865	PPP1R9B	17	0.0004	0.2985	0.0264	0.5884	-0.1675	-0.07204	0.095466	0.0004	0.1603	0.011	0.002652	0.313383	0.042651	1	0	0
ILMN_1688959	CD27	12	0.0027	0.7473	0.0001	0.4739	0.22035	0.476505	0.256155	0.0847	0.0009	0.0129	0.199424	0.005974	0.048236	0	1	0
ILMN_1689002	DTX1	12	<.0001	0.3017	0.4866	0.6014	-0.31059	-0.17038	0.140203	<.0001	0.016	0.0061	3.477e-05	0.05687	0.026951	1	0	0
ILMN_1689020	SEMA6B	19	0.0021	0.2388	0.9594	0.6726	-0.11007	-0.17452	-0.06445	0.0129	0.0005	0.07	0.048093	0.003327	0.173706	0	1	0
ILMN_1689029	WDR7	18	0.0003	0.0682	0.3317	0.6033	0.181457	0.26643	0.084973	0.0021	<.0001	0.0697	0.011478	0.000607	0.173094	0	1	0
ILMN_1689046	FLJ20273	4	0.0001	0.1008	0.3383	0.1112	-0.24903	-0.58084	-0.33181	0.0513	<.0001	0.0014	0.138276	0.000629	0.008092	0	1	1
ILMN_1689097	NAT5	20	<.0001	0.2438	<.0001	0.3228	0.329892	0.393314	0.063422	<.0001	<.0001	0.1464	3.176e-07	4.464e-08	0.294168	1	1	0
ILMN_1689110	NOB1	16	<.0001	0.8744	0.013	0.036	0.245813	0.360798	0.114985	<.0001	<.0001	0.0161	0.000527	3.696e-06	0.057191	1	1	0
ILMN_1689119	ZC3H5		0.0028	0.2828	0.494	0.6589	0.272966	0.153119	-0.11985	0.001	0.0936	0.069	0.006474	0.214471	0.171888	1	0	0
ILMN_1689123	CCNK	14	<.0001	0.8095	0.3292	0.194	-0.29363	-0.00505	0.288574	<.0001	0.9481	<.0001	0.00046	0.972174	1.465e-05	1	0	1
ILMN_1689129	OPRM1	6	<.0001	0.0676	0.2025	0.186	-0.19566	-0.24842	-0.05277	<.0001	<.0001	0.1511	0.000357	4.081e-05	0.300636	1	1	0
ILMN_1689142	UBE1C	3	<.0001	0.2449	0.2394	0.0368	0.076761	-0.10688	-0.18364	0.0559	0.0168	<.0001	0.147253	0.059201	1.395e-06	0	0	1
ILMN_1689172	BOAT	16	<.0001	0.1361	0.0003	0.0026	-0.76203	-0.82761	-0.06558	<.0001	<.0001	0.4864	5.036e-08	1.009e-07	0.656453	1	1	0
ILMN_1689189	ZBTB3	11	0.0002	0.2592	0.2207	0.8483	0.276952	0.276129	-0.00082	<.0001	0.0003	0.9877	0.000562	0.002183	0.993629	1	1	0
ILMN_1689246	LOC651004		0.0024	0.4144	0.6804	0.9469	0.091482	-0.01122	-0.10271	0.023	0.8003	0.0017	0.075275	0.885547	0.009557	0	0	1
ILMN_1689257	MAEA	4	<.0001	0.1609	0.0176	0.5871	0.25528	0.354855	0.099574	<.0001	<.0001	0.0344	0.000256	4.076e-06	0.102366	1	1	0
ILMN_1689296	ARMC10	7	0.0002	0.4586	0.0911	0.2996	0.178061	0.150929	-0.02713	<.0001	0.0017	0.4277	0.000507	0.009838	0.605499	1	1	0
ILMN_1689324	LOC650751		0.0005	0.8837	0.1679	0.652	0.183166	0.190184	0.007018	0.0002	0.0005	0.8549	0.001565	0.003358	0.918692	1	1	0
ILMN_1689327	LOC730534		<.0001	0.3969	0.0042	0.0373	0.324566	0.479845	0.155278	<.0001	<.0001	0.009	0.000217	7.311e-07	0.036436	1	1	0
ILMN_1689342	NUBP1	16	<.0001	0.2328	0.0043	0.1464	0.239873	0.378604	0.138731	0.0004	<.0001	0.0105	0.0032	1.876e-05	0.040921	1	1	0
ILMN_1689371	GIMAP2	7	0.0055	0.042	0.012	0.0171	0.045869	-0.16411	-0.20998	0.567	0.0669	0.0013	0.722596	0.167993	0.007854	0	0	1
ILMN_1689389	SF3B5	6	0.002	0.0463	0.0016	0.0429	0.068677	0.213168	0.144492	0.253	0.0017	0.0032	0.428896	0.009531	0.015926	0	1	0
ILMN_1689400	CLK1	2	<.0001	0.3364	0.2056	0.0811	-0.16591	-0.60806	-0.44214	0.1105	<.0001	<.0001	0.24122	8.964e-06	7.525e-06	0	1	1
ILMN_1689446	EIF3G	19	<.0001	0.245	0.0007	0.2187	0.284681	0.47986	0.195179	0.0006	<.0001	0.0033	0.004343	9.065e-06	0.016642	1	1	0
ILMN_1689474	PMS2L1		<.0001	0.2118	0.7848	0.353	0.06432	0.164064	0.099744	0.0744	<.0001	0.0007	0.181445	0.000628	0.00454	0	1	1
ILMN_1689515	CPLX3	15	<.0001	0.0091	0.1987	0.6329	-0.53307	-0.44079	0.09228	<.0001	<.0001	0.2476	5.087e-06	0.00093	0.422872	1	1	0
ILMN_1689528	ZNF136		<.0001	0.7876	0.2429	0.0937	0.228339	0.102379	-0.12596	<.0001	0.0389	0.0005	1.446e-05	0.112222	0.003604	1	0	1
ILMN_1689624	MINA	3	0.0024	0.2855	0.025	0.1251	0.105119	0.15995	0.054831	0.0106	0.0005	0.0945	0.041374	0.003764	0.216036	0	1	0
ILMN_1689652	RNMTL1	17	<.0001	0.1152	0.1263	0.3613	0.390553	0.476181	0.085628	<.0001	<.0001	0.1925	6.151e-05	1.05e-05	0.355702	1	1	0
ILMN_1689700	ARID5A	2	<.0001	0.5784	0.6301	0.1159	-0.03108	0.114481	0.145562	0.4149	0.0084	<.0001	0.593836	0.03446	9.311e-05	0	0	1
ILMN_1689704	TMEM5	12	<.0001	0.4689	0.106	0.9404	0.371941	0.271838	-0.1001	<.0001	0.0004	0.0664	3.308e-06	0.00288	0.16694	1	1	0
ILMN_1689712	LOC440927		<.0001	0.0384	0.0169	0.032	0.249546	0.385361	0.135815	0.0004	<.0001	0.0147	0.002838	2.321e-05	0.05343	1	1	0
ILMN_1689725	RPLP1	15	<.0001	0.5206	0.1637	0.0045	0.350875	-0.37763	-0.7285	0.0184	0.0224	<.0001	0.063312	0.073692	2.222e-07	0	0	1
ILMN_1689786	ASMTL	XY	0.0018	0.1453	0.3212	0.4599	0.243464	0.100092	-0.14337	0.0014	0.2306	0.0181	0.008257	0.403155	0.062558	1	0	0
ILMN_1689800	MRTO4	1	<.0001	0.1888	0.3268	0.1206	0.492509	0.559089	0.06658	<.0001	<.0001	0.167	9.17e-12	3.73e-12	0.322415	1	1	0
ILMN_1689817	LCOR	10	<.0001	0.6392	0.8429	0.5825	-0.35593	-0.24729	0.108649	<.0001	0.0037	0.074	7.674e-05	0.017856	0.180721	1	0	0
ILMN_1689868	TMEM80	11	0.0001	0.1947	0.0011	0.0055	0.177133	0.318809	0.141676	0.0077	<.0001	0.0079	0.03218	0.00027	0.032768	0	1	0
ILMN_1689908	ANKRD13A	12	<.0001	0.2361	0.0005	0.5451	-0.28313	-0.29657	-0.01345	<.0001	<.0001	0.7729	4.341e-05	0.000123	0.868747	1	1	0
ILMN_1689953	CD81	11	<.0001	0.3287	0.2308	0.0442	0.525076	0.505666	-0.01941	<.0001	<.0001	0.7892	1.06e-06	2.483e-05	0.87882	1	1	0
ILMN_1689965	KIAA1432	9	0.0014	0.0864	0.1727	0.0014	0.130332	0.085188	-0.04514	0.0004	0.0333	0.1177	0.00269	0.099809	0.252571	1	0	0
ILMN_1689970	LOC642672		<.0001	0.1667	0.6426	0.785	0.139225	0.045086	-0.09414	<.0001	0.1931	0.0002	0.000179	0.356535	0.001864	1	0	1
ILMN_1690040	TM7SF2	11	<.0001	0.2101	0.0015	0.9184	-0.63345	-0.47314	0.160309	<.0001	<.0001	0.0573	3.417e-07	0.00072	0.149879	1	1	0
ILMN_1690048	OR4F21	8	<.0001	0.8213	0.9861	0.3118	-0.03171	-0.16242	-0.13072	0.4103	0.0002	<.0001	0.589531	0.001674	0.000421	0	1	1
ILMN_1690049	NGDN	14	0.0032	0.945	0.0055	0.6194	0.233374	0.242805	0.009431	0.0012	0.0024	0.8683	0.007414	0.012899	0.926675	1	0	0
ILMN_1690063	LOC651143		<.0001	0.8328	0.0971	0.3925	0.446468	0.462858	0.016389	<.0001	<.0001	0.8301	8.616e-05	0.000266	0.90347	1	1	0
ILMN_1690066	TIGD2	4	<.0001	0.4067	0.2653	0.4995	-0.07922	0.054856	0.134079	0.0297	0.1737	<.0001	0.091309	0.331377	0.000109	0	0	1
ILMN_1690077	PPM1A	14	<.0001	0.3893	<.0001	0.0084	-0.44127	-0.79343	-0.35216	<.0001	<.0001	<.0001	0.000627	2.398e-08	0.000699	1	1	1
ILMN_1690085	STK11IP	2	<.0001	0.7969	0.4204	0.0171	-0.22316	0.011709	0.234871	0.0017	0.8801	<.0001	0.00954	0.933949	0.000482	1	0	1
ILMN_1690101	FAIM	3	0.0068	0.1349	0.164	0.7732	0.131269	0.090949	-0.04032	0.0018	0.049	0.2244	0.009957	0.133613	0.395598	1	0	0
ILMN_1690114	PTPLAD2	9	0.0002	0.173	0.0464	0.0484	0.287535	-0.15501	-0.44254	0.0318	0.2952	<.0001	0.096248	0.475745	0.000555	0	0	1
ILMN_1690125	PDLIM7	5	<.0001	0.0892	0.0064	0.2129	-0.884	-0.89388	-0.00987	<.0001	<.0001	0.9106	2.15e-11	9.02e-10	0.951655	1	1	0
ILMN_1690138	PHF10	6	0.0002	0.8038	0.0362	0.015	0.134308	0.216249	0.081941	0.0038	<.0001	0.0266	0.018263	0.000394	0.08409	0	1	0
ILMN_1690139	KIAA0748	12	<.0001	0.0761	0.2576	0.3098	0.465577	0.347325	-0.11825	<.0001	<.0001	0.0251	2.36e-09	6.084e-05	0.080507	1	1	0
ILMN_1690145	LOC653930		<.0001	0.8017	0.4834	0.1402	0.202673	0.168675	-0.034	<.0001	0.0003	0.2976	2.667e-05	0.002012	0.4785	1	1	0
ILMN_1690237	PCDHB19P	5	0.0022	0.5873	0.3357	0.0468	-0.06179	-0.27091	-0.20912	0.4509	0.0034	0.0017	0.625825	0.016768	0.009872	0	0	1
ILMN_1690252	ALKBH2	12	<.0001	0.1035	0.1425	0.4723	0.155907	0.240563	0.084656	0.0011	<.0001	0.0263	0.007041	0.000123	0.083279	1	1	0
ILMN_1690259	RAE1	20	0.0016	0.1947	0.0262	0.7396	0.128411	0.20508	0.076669	0.0116	0.0003	0.0591	0.044337	0.002572	0.15332	0	1	0
ILMN_1690268	HNRPUL1	19	<.0001	0.0048	0.8956	0.1074	0.279333	0.133198	-0.14613	<.0001	0.0733	0.0068	0.000474	0.179616	0.029322	1	0	0
ILMN_1690282	CRADD	12	0.0001	0.3904	0.1666	0.7955	0.270436	0.182275	-0.08816	<.0001	0.0089	0.0777	0.000272	0.036253	0.187362	1	0	0
ILMN_1690283	NDRG4	16	0.0072	0.1937	0.0164	0.1081	0.028113	-0.05912	-0.08724	0.4102	0.1205	0.0017	0.589376	0.25683	0.009721	0	0	1
ILMN_1690295	LOC648343		<.0001	0.0523	0.0658	0.3015	0.764334	0.596069	-0.16827	<.0001	<.0001	0.0024	6.29e-19	5.37e-11	0.012658	1	1	0
ILMN_1690307	TPRKB	2	<.0001	0.5442	0.3233	0.5904	0.319667	0.354928	0.035261	<.0001	<.0001	0.4332	1.59e-06	1.653e-06	0.61019	1	1	0
ILMN_1690321	BCLAF1	6	<.0001	0.5799	0.2788	0.0652	0.5324	0.465919	-0.06648	<.0001	<.0001	0.0711	5.12e-20	4.89e-14	0.175657	1	1	0
ILMN_1690325	NFYA	6	<.0001	0.9404	0.0004	0.076	-0.01632	0.160734	0.177053	0.7338	0.003	<.0001	0.843335	0.015272	0.000119	0	0	1
ILMN_1690371	MRPL11	11	0.0034	0.8724	0.007	0.305	0.250862	0.239804	-0.01106	0.001	0.0044	0.8536	0.006159	0.02074	0.917962	1	0	0
ILMN_1690473	NFKBIB	19	0.0021	0.577	0.0214	0.3536	-0.23354	-0.17041	0.063134	0.0005	0.0202	0.2298	0.003372	0.068105	0.402016	1	0	0
ILMN_1690487	PCM1	8	0.001	0.3203	<.0001	0.6892	-0.29708	-0.21903	0.078054	0.0002	0.0129	0.2158	0.001759	0.048239	0.385436	1	0	0
ILMN_1690524	VAMP7	XY	0.006	0.9563	0.0096	0.6052	-0.19946	-0.17598	0.023476	0.0015	0.0113	0.6365	0.008688	0.043403	0.774952	1	0	0
ILMN_1690546	PPP3CC	8	<.0001	0.061	0.011	0.0081	0.176209	0.463301	0.287092	0.0317	<.0001	<.0001	0.096065	1.72e-05	0.000256	0	1	1
ILMN_1690561	GZMM	19	<.0001	0.6114	0.0011	0.7842	0.323614	0.564135	0.240521	0.0018	<.0001	0.0037	0.010036	2.917e-05	0.018055	0	1	0
ILMN_1690586	HNRPA1P4		<.0001	0.2929	0.2123	0.4969	0.765058	0.677462	-0.0876	<.0001	<.0001	0.3957	5.423e-07	7.084e-05	0.57592	1	1	0
ILMN_1690610	RALY	20	0.0038	0.8699	0.0007	0.0038	0.001336	0.176897	0.175561	0.984	0.0181	0.0013	0.991663	0.062648	0.007556	0	0	1
ILMN_1690616	LOC643008		<.0001	0.0072	<.0001	0.0402	-0.8231	-0.8365	-0.0134	<.0001	<.0001	0.9138	7.263e-06	4.331e-05	0.953333	1	1	0
ILMN_1690625	SLC9A8	20	<.0001	0.2575	0.0851	0.0312	-0.4183	-0.23966	0.178643	<.0001	0.0044	0.0033	2.395e-06	0.020619	0.01651	1	0	0
ILMN_1690646	SATB1	3	0.0001	0.2777	0.8883	0.9853	0.278956	0.208773	-0.07018	<.0001	0.0035	0.1692	0.000243	0.017436	0.325313	1	0	0
ILMN_1690682	B3GALT4	6	<.0001	0.2104	0.0018	0.0629	0.130527	0.301197	0.17067	0.0307	<.0001	0.0005	0.093713	0.00016	0.00359	0	1	1
ILMN_1690690	SEC23IP	10	0.0002	0.127	0.3403	0.124	-0.12151	0.072983	0.194491	0.0411	0.2676	<.0001	0.117073	0.44556	0.000648	0	0	1
ILMN_1690696	OR5A2	11	0.001	0.1392	0.1216	0.1594	0.119829	0.066398	-0.05343	0.0004	0.0713	0.0451	0.002881	0.175979	0.125545	1	0	0
ILMN_1690706	SNRPB2	20	0.0001	0.2311	0.0002	0.2313	0.238435	0.333154	0.094719	0.0007	<.0001	0.0894	0.004834	0.000307	0.207415	1	1	0
ILMN_1690708	SPTBN1	2	<.0001	0.0814	0.3106	0.8312	0.292508	0.290759	-0.00175	<.0001	<.0001	0.9622	1.233e-07	2.06e-06	0.980152	1	1	0
ILMN_1690754	SVIL	10	<.0001	0.5791	0.4737	0.15	0.74824	0.53003	-0.21821	<.0001	<.0001	<.0001	6e-19	2e-09	0.000677	1	1	1
ILMN_1690761	SURF4	9	<.0001	0.2284	0.2732	0.0076	0.216138	0.489899	0.273761	0.0013	<.0001	<.0001	0.007774	2.199e-08	1.5e-05	1	1	1
ILMN_1690802	TRMT112	11	<.0001	0.3079	0.0005	0.4779	0.684239	0.766064	0.081825	<.0001	<.0001	0.1641	2.06e-14	1.47e-14	0.318457	1	1	0
ILMN_1690822	VAPA	18	0.0002	0.3907	0.1315	0.3364	0.180056	0.133043	-0.04701	<.0001	0.0049	0.1641	0.000354	0.022388	0.318462	1	0	0
ILMN_1690844	LOC387820		0.0016	0.998	0.012	0.1133	-0.05789	-0.17904	-0.12115	0.2429	0.0014	0.0026	0.417476	0.00817	0.013739	0	1	0
ILMN_1690870	LOC401056	3	<.0001	0.05	0.1546	0.7505	-0.22623	-0.13554	0.09069	<.0001	0.0179	0.0285	0.000182	0.062046	0.08853	1	0	0
ILMN_1690907	CCR6	6	<.0001	0.6544	0.1593	0.3849	-0.08033	0.343451	0.423781	0.4263	0.0026	<.0001	0.604331	0.013496	1.066e-05	0	0	1
ILMN_1690911	C16ORF87	16	<.0001	0.9644	0.2017	0.3016	0.411101	0.346101	-0.065	<.0001	<.0001	0.193	2.726e-08	2.576e-05	0.356353	1	1	0
ILMN_1690939	ECGF1	22	0.0022	0.5291	0.6437	0.0469	-0.18039	0.239563	0.419952	0.223	0.1461	0.0005	0.394062	0.29368	0.003637	0	0	1
ILMN_1690963	ASAP1	8	<.0001	0.1743	0.0133	0.7307	-0.457	-0.58195	-0.12496	<.0001	<.0001	0.1014	5.485e-05	3.267e-06	0.227118	1	1	0
ILMN_1690965	DHX9	1	<.0001	0.1211	0.3084	0.3159	0.389079	0.371142	-0.01794	<.0001	<.0001	0.7018	2.251e-08	1.52e-06	0.821704	1	1	0
ILMN_1690982	DDT	22	<.0001	0.6387	<.0001	0.0417	0.371365	0.457807	0.086442	<.0001	<.0001	0.1675	6.368e-05	8.731e-06	0.322895	1	1	0
ILMN_1691047	EPS8L2		<.0001	0.5195	0.0194	0.6516	0.179713	0.053808	-0.1259	<.0001	0.2258	0.0001	0.000149	0.397333	0.001114	1	0	1
ILMN_1691053	LOC91561	11	<.0001	0.7334	0.1136	0.0091	1.0275	0.71501	-0.31249	<.0001	<.0001	0.0023	1.15e-11	1.7e-05	0.012129	1	1	0
ILMN_1691069	LOC642762	2	<.0001	0.1408	0.1906	0.2774	0.165778	0.058411	-0.10737	<.0001	0.1377	0.0002	8.059e-05	0.281687	0.00176	1	0	1
ILMN_1691090	MPV17	2	<.0001	0.0268	0.0005	0.0038	0.174941	0.426128	0.251187	0.0115	<.0001	<.0001	0.04394	2.496e-06	0.000131	0	1	1
ILMN_1691104	PGAM4	X	<.0001	0.2191	0.0036	0.074	0.973001	1.00066	0.027661	<.0001	<.0001	0.7063	1.6e-17	1.41e-15	0.824636	1	1	0
ILMN_1691106	LOC729692	3	<.0001	0.0352	0.0945	0.679	0.456147	0.349514	-0.10663	<.0001	<.0001	0.0187	1.39e-11	2.341e-06	0.064137	1	1	0
ILMN_1691111	SPATA2L	16	<.0001	0.3915	0.7142	0.0521	0.154046	-0.05816	-0.2122	0.0133	0.4	<.0001	0.049369	0.579894	0.00041	0	0	1
ILMN_1691112	PIGN	18	0.0009	0.1791	0.0038	0.1348	0.039108	0.215011	0.175902	0.5338	0.0024	0.0006	0.695989	0.012918	0.004246	0	0	1
ILMN_1691131	LSMD1	17	0.006	0.6531	0.0026	0.7276	0.138805	0.247138	0.108333	0.0457	0.0015	0.0518	0.126752	0.00898	0.139343	0	1	0
ILMN_1691143	RAB18	10	0.001	0.7266	0.0984	0.202	-0.12682	-0.17042	-0.04361	0.0022	0.0002	0.1843	0.012026	0.001966	0.345243	0	1	0
ILMN_1691151	CHKA	11	0.0048	0.0014	0.259	0.715	-0.16766	-0.12062	0.047042	0.0012	0.0353	0.2561	0.00708	0.104281	0.432535	1	0	0
ILMN_1691188	UIMC1	5	<.0001	0.2465	0.207	0.4023	0.805187	0.661004	-0.14418	<.0001	<.0001	0.1827	4.781e-07	0.000225	0.343177	1	1	0
ILMN_1691201	FAM21C	10	0.0039	0.6132	0.1878	0.4407	0.121793	0.062561	-0.05923	0.0017	0.1421	0.0551	0.009902	0.288073	0.145749	1	0	0
ILMN_1691262	LOC642978	15	0.0003	0.6964	0.5026	0.4723	0.13419	0.066207	-0.06798	0.0002	0.0874	0.0155	0.001407	0.203978	0.055704	1	0	0
ILMN_1691276	CXXC1	18	<.0001	0.5455	0.1082	0.0036	0.310768	0.397461	0.086694	0.0001	<.0001	0.1787	0.001288	0.000187	0.338095	1	1	0
ILMN_1691290	CELSR3	3	0.0002	0.001	0.8629	0.8289	-0.22334	-0.14226	0.081078	<.0001	0.0175	0.0596	0.000494	0.061136	0.154377	1	0	0
ILMN_1691294	CTBP2	10	<.0001	0.3849	0.0014	0.0423	0.291987	0.213892	-0.0781	<.0001	<.0001	0.0159	1.022e-09	5.345e-05	0.056611	1	1	0
ILMN_1691402	LOC644162	10	<.0001	0.1001	0.5795	0.0457	1.76431	1.71131	-0.053	<.0001	<.0001	0.4466	4.92e-39	1.48e-33	0.622211	1	1	0
ILMN_1691409	SEC31A	4	<.0001	0.0394	0.4162	0.6899	0.251877	0.20062	-0.05126	<.0001	<.0001	0.0646	9.23e-10	1.032e-05	0.163824	1	1	0
ILMN_1691418	CDRT4	17	<.0001	0.3394	0.6254	0.3942	-0.30321	-0.09299	0.210215	<.0001	0.1475	<.0001	9.422e-06	0.295575	0.000148	1	0	1
ILMN_1691432	PRDM4	12	<.0001	0.0904	0.1697	0.7121	0.238295	0.290458	0.052162	<.0001	<.0001	0.2283	0.00022	4.762e-05	0.400287	1	1	0
ILMN_1691436	BLVRA	7	0.003	0.7993	0.3352	0.8621	0.386255	0.334695	-0.05156	0.0007	0.0075	0.5635	0.004745	0.031668	0.720049	1	0	0
ILMN_1691449	LOC646630	13	<.0001	0.3319	0.0009	0.2947	0.329331	0.40571	0.076379	<.0001	<.0001	0.0799	2.79e-07	1.372e-08	0.191328	1	1	0
ILMN_1691458	SYPL1	7	0.0037	0.0129	0.1263	0.7607	-0.3052	-0.41409	-0.10889	0.006	0.001	0.2216	0.026511	0.006096	0.392382	0	1	0
ILMN_1691476	MYLK	3	0.0003	0.9704	0.755	0.5345	-0.25381	-0.12714	0.126666	0.0002	0.0837	0.0174	0.001414	0.197683	0.060652	1	0	0
ILMN_1691480	LONP2	16	0.0043	0.018	0.8363	0.4801	0.1574	0.121073	-0.03633	0.001	0.0215	0.3351	0.006217	0.071305	0.517379	1	0	0
ILMN_1691487	TRAF2	9	0.0011	0.3385	0.0323	0.2209	-0.07342	0.068029	0.141447	0.1207	0.196	0.0003	0.257182	0.360469	0.002164	0	0	1
ILMN_1691535	CUL4B	X	0.001	0.9411	0.3123	0.9813	-0.21304	-0.13491	0.078125	0.0003	0.0353	0.0901	0.002135	0.104253	0.2085	1	0	0
ILMN_1691557	C3ORF60	3	0.0032	0.2172	0.3892	0.326	0.1298	0.125822	-0.00398	0.0009	0.0038	0.898	0.005934	0.018566	0.944283	1	0	0
ILMN_1691559	ELF2	4	0.001	0.771	0.0005	0.4	0.221667	0.116883	-0.10478	0.0004	0.0898	0.0354	0.003148	0.208096	0.104682	1	0	0
ILMN_1691570	METTL5	2	<.0001	0.6127	0.0155	0.1213	0.1466	0.346705	0.200105	0.0506	<.0001	0.0011	0.136967	0.000493	0.006537	0	1	1
ILMN_1691572	TST	22	<.0001	0.2124	0.5406	0.074	0.335768	0.06733	-0.26844	0.0003	0.502	0.0003	0.00213	0.669586	0.002207	1	0	1
ILMN_1691574	LOC646064	16	<.0001	0.2275	0.689	0.6183	-0.39834	-0.28019	0.118145	<.0001	0.0033	0.0839	6.948e-05	0.016519	0.198079	1	0	0
ILMN_1691578	GTF3C6	6	<.0001	0.447	0.569	0.7436	0.653558	0.486214	-0.16734	<.0001	<.0001	0.0049	2.05e-13	4.974e-07	0.022493	1	1	0
ILMN_1691647	CGB5	19	0.0042	0.0563	0.7441	0.8391	-0.21661	-0.42728	-0.21067	0.0652	0.0012	0.0264	0.164964	0.007459	0.083571	0	1	0
ILMN_1691693	FCRL3	1	0.0017	0.0463	0.7682	0.9522	-0.34324	-0.15695	0.186288	0.001	0.1697	0.0252	0.006466	0.326026	0.080594	1	0	0
ILMN_1691704	LOC643580	10	0.0018	0.7362	0.7129	0.8435	0.106237	0.041568	-0.06467	0.0016	0.2585	0.0156	0.009002	0.435257	0.055779	1	0	0
ILMN_1691803	KIR2DS5	19	<.0001	0.0288	0.1311	0.7801	-0.80206	-0.72942	0.072638	<.0001	0.0001	0.5897	5.182e-05	0.001219	0.739649	1	1	0
ILMN_1691809	PSMA1	11	<.0001	0.9911	0.0546	0.8536	0.316686	0.30335	-0.01334	<.0001	<.0001	0.7734	3.926e-06	7.554e-05	0.869002	1	1	0
ILMN_1691843	RNPS1	16	<.0001	0.0057	0.4687	0.0059	0.084189	0.281472	0.197283	0.1543	<.0001	<.0001	0.304945	0.000343	0.000513	0	1	1
ILMN_1691861	FASTK	7	<.0001	0.3549	0.062	0.1184	-0.17838	0.027611	0.205994	0.0029	0.6735	<.0001	0.014664	0.801423	0.000276	0	0	1
ILMN_1691930	CBX6	22	<.0001	0.3494	0.7587	0.6185	0.684908	0.63358	-0.05133	<.0001	<.0001	0.384	2.48e-14	1.03e-10	0.565282	1	1	0
ILMN_1691942	CCNI	4	<.0001	0.4888	<.0001	0.0014	-0.28322	-0.48432	-0.2011	<.0001	<.0001	<.0001	4.579e-06	4.12e-12	5.532e-05	1	1	1
ILMN_1691949	LOC728554	5	<.0001	0.096	0.0757	0.6875	0.622673	0.586671	-0.036	<.0001	<.0001	0.6675	5.326e-07	2.238e-05	0.79738	1	1	0
ILMN_1692026	SUV420H1	11	<.0001	0.1272	<.0001	0.1335	-0.35511	-0.28479	0.070314	<.0001	0.0001	0.18	4.309e-06	0.0011	0.339595	1	1	0
ILMN_1692032	LOC644536	5	<.0001	0.5751	0.7158	0.4046	0.077111	-0.04441	-0.12152	0.0276	0.2513	<.0001	0.086547	0.427013	0.000273	0	0	1
ILMN_1692049	SLC7A6OS	16	<.0001	0.1558	0.0468	0.6375	0.664796	0.561735	-0.10306	<.0001	<.0001	0.0156	2.31e-22	5.81e-15	0.055839	1	1	0
ILMN_1692065	LOC654042		0.0038	0.673	0.9366	0.9228	0.123284	0.09901	-0.02427	0.0009	0.0146	0.3997	0.00551	0.052894	0.579634	1	0	0
ILMN_1692072	LOC728006	16	<.0001	0.1619	0.033	0.8471	0.344337	0.252097	-0.09224	<.0001	0.0005	0.0719	4.462e-06	0.003363	0.177003	1	1	0
ILMN_1692080	ANKH	5	<.0001	0.9432	<.0001	0.1815	-0.8126	-0.72749	0.085116	<.0001	<.0001	0.3696	8.005e-09	3.173e-06	0.551542	1	1	0
ILMN_1692116	LOC650321		0.0011	0.6463	0.2959	0.0764	0.048633	-0.07173	-0.12036	0.2237	0.1073	0.0002	0.394857	0.236379	0.0019	0	0	1
ILMN_1692123	ELOVL3	10	0.0002	0.2309	0.4351	0.5945	0.149261	0.022889	-0.12637	0.0015	0.6565	0.0008	0.008821	0.78965	0.005418	1	0	1
ILMN_1692163	NSDHL	X	0.0058	0.2071	0.0044	0.246	0.172939	0.244823	0.071884	0.0117	0.0014	0.188	0.044659	0.008434	0.34986	0	1	0
ILMN_1692168	UBE2Z	17	<.0001	0.0777	0.0393	0.0174	0.031112	0.405928	0.374817	0.6104	<.0001	<.0001	0.755583	4.942e-07	1.73e-10	0	1	1
ILMN_1692191	GNA12	7	<.0001	0.0687	0.0012	0.228	-0.89521	-0.79655	0.098659	<.0001	<.0001	0.4908	2.52e-05	0.000865	0.660043	1	1	0
ILMN_1692225	DOK3	5	0.0005	0.0977	0.4934	0.7329	-0.31054	-0.29724	0.013295	0.0001	0.0011	0.8364	0.00126	0.006776	0.907193	1	1	0
ILMN_1692258	LOC260339	6	0.0005	0.9549	0.6924	0.9124	0.121747	0.04275	-0.079	0.0007	0.2774	0.0059	0.004819	0.456376	0.026226	1	0	0
ILMN_1692261	EPHB1	3	<.0001	0.3665	0.0843	0.6612	-0.26651	-0.11377	0.152735	<.0001	0.0917	0.0019	0.000228	0.211236	0.010629	1	0	0
ILMN_1692267	B4GALT3	1	<.0001	0.6034	<.0001	0.1084	-0.44303	-0.71027	-0.26723	<.0001	<.0001	0.0021	0.000561	4.92e-07	0.011605	1	1	0
ILMN_1692271	CCM2	7	0.0026	0.0517	0.0708	0.2651	0.06318	0.179438	0.116258	0.213	0.0017	0.0047	0.382043	0.009758	0.021889	0	1	0
ILMN_1692295	MYO1G	7	0.0007	0.3463	0.4051	0.0144	-0.12391	0.18641	0.310322	0.214	0.0935	0.0001	0.3832	0.21434	0.001288	0	0	1
ILMN_1692413	NMNAT1	1	<.0001	0.1597	0.776	0.3514	0.107162	-0.02862	-0.13579	0.0091	0.5267	<.0001	0.036823	0.69007	0.000529	0	0	1
ILMN_1692473	PRMT1	19	<.0001	0.8163	0.0952	0.1714	0.368196	0.480525	0.112329	<.0001	<.0001	0.0752	8.2e-05	3.447e-06	0.183054	1	1	0
ILMN_1692486	ZNRD1	6	<.0001	0.9235	<.0001	0.4784	0.225843	0.289759	0.063916	0.0001	<.0001	0.1637	0.001032	0.000134	0.3179	1	1	0
ILMN_1692517	LOC653381	15	0.0024	0.3164	0.1712	0.5863	0.234805	0.295965	0.061161	0.0028	0.0007	0.3267	0.014557	0.00494	0.509098	0	1	0
ILMN_1692535	DPP4	2	<.0001	0.832	0.2217	0.7819	0.178297	0.045734	-0.13256	<.0001	0.339	0.0002	0.000554	0.521389	0.001464	1	0	1
ILMN_1692539	SH3BP1	22	<.0001	0.8648	0.3118	0.0162	-0.30687	0.139161	0.446036	0.0023	0.2075	<.0001	0.012189	0.37484	2.284e-06	0	0	1
ILMN_1692545	LOC646849	3	0.004	0.0083	0.0031	0.0103	-0.24828	-0.31044	-0.06216	0.004	0.0013	0.363	0.019197	0.007604	0.544834	0	1	0
ILMN_1692572	KIF27		<.0001	0.1306	0.9944	0.9054	0.201954	0.17792	-0.02403	<.0001	<.0001	0.4007	1.597e-06	0.000165	0.580636	1	1	0
ILMN_1692575	SFRS8	12	<.0001	0.4227	0.2617	0.4013	-0.03865	0.21225	0.250902	0.5307	0.0023	<.0001	0.693357	0.012278	2.012e-05	0	0	1
ILMN_1692617	C4ORF35	4	<.0001	0.9369	0.0878	0.2091	0.166575	0.134242	-0.03233	<.0001	0.0011	0.2685	0.000127	0.00675	0.446582	1	1	0
ILMN_1692620	ZNF263	16	<.0001	0.1616	0.0063	0.1516	0.360728	0.383549	0.022821	<.0001	<.0001	0.7125	9.114e-05	0.00019	0.828997	1	1	0
ILMN_1692651	PHB	17	<.0001	0.4289	0.0071	0.7791	0.456597	0.587062	0.130465	<.0001	<.0001	0.03	2.446e-07	2.773e-09	0.092036	1	1	0
ILMN_1692664	PRR5	22	<.0001	0.1877	<.0001	0.029	-1.15673	-0.94398	0.212749	<.0001	<.0001	0.0565	4.35e-12	2.462e-07	0.148501	1	1	0
ILMN_1692707	C2ORF79	2	<.0001	0.1374	0.0232	0.8143	0.233065	0.138118	-0.09495	<.0001	0.0201	0.0266	0.000238	0.067765	0.084038	1	0	0
ILMN_1692731	TTYH3	7	0.0007	0.9107	0.4476	0.061	-0.27281	0.039516	0.312331	0.0146	0.7479	0.0006	0.05288	0.852512	0.003884	0	0	1
ILMN_1692742	DENND3	8	0.004	0.3253	0.7491	0.4857	-0.31533	-0.21674	0.098595	0.001	0.0398	0.1936	0.006304	0.1143	0.357211	1	0	0
ILMN_1692754	TMEM49	17	0.0009	0.3739	0.0391	0.0044	-0.21305	-0.36479	-0.15173	0.0139	0.0002	0.0287	0.051091	0.001578	0.088926	0	1	0
ILMN_1692760	DPAGT1	11	<.0001	0.0838	0.0646	0.0034	0.508671	0.586086	0.077415	<.0001	<.0001	0.2072	2.057e-08	6.509e-09	0.374627	1	1	0
ILMN_1692826	UNKL	16	<.0001	0.1458	0.3286	0.2456	0.228859	0.118384	-0.11048	<.0001	0.0467	0.0104	0.000333	0.128627	0.040657	1	0	0
ILMN_1692834	C1ORF26		<.0001	0.0059	<.0001	0.0669	-0.47825	-0.53806	-0.05981	<.0001	<.0001	0.3874	3.017e-06	2.317e-06	0.568438	1	1	0
ILMN_1692948	CCDC90B	11	0.0005	0.2403	0.5714	0.4306	0.146484	0.027016	-0.11947	0.002	0.6025	0.0017	0.010975	0.749742	0.009597	0	0	1
ILMN_1692956	LOC643949		<.0001	0.3633	0.1781	0.0008	0.7172	0.323078	-0.39412	<.0001	0.0085	<.0001	3.477e-08	0.034984	0.00017	1	0	1
ILMN_1693004	C20ORF117	20	<.0001	0.872	0.162	0.0206	-0.17012	0.011162	0.181285	0.0032	0.8598	0.0001	0.015961	0.92148	0.000975	0	0	1
ILMN_1693039	ZFPL1	11	0.0005	0.1843	0.985	0.9652	-0.19471	-0.17783	0.016886	0.0001	0.0015	0.671	0.001139	0.008813	0.799787	1	1	0
ILMN_1693108	RUVBL1	3	<.0001	0.7942	0.396	0.2192	0.436454	0.501092	0.064638	<.0001	<.0001	0.2892	1.316e-06	5.952e-07	0.469265	1	1	0
ILMN_1693119	LYPD6B	2	<.0001	0.9438	0.0012	0.1996	-0.3035	-0.28452	0.018982	<.0001	<.0001	0.6275	1.511e-07	9.79e-06	0.768504	1	1	0
ILMN_1693124	SDHAF1	19	0.0046	0.5873	0.0012	0.6872	0.146002	0.222956	0.076954	0.0162	0.0011	0.1121	0.057491	0.006594	0.243775	0	1	0
ILMN_1693136	VTI1B	14	<.0001	0.3112	<.0001	0.0329	-0.38494	-0.70934	-0.32441	0.0011	<.0001	0.0006	0.006861	3.701e-06	0.004288	1	1	1
ILMN_1693145	BUB3	10	<.0001	0.1698	0.2426	0.5375	0.287801	0.264097	-0.0237	<.0001	0.0004	0.65	0.000224	0.002702	0.784853	1	1	0
ILMN_1693207	KIR2DL4	19	<.0001	0.0174	0.2111	0.876	-1.35226	-1.13595	0.216305	<.0001	<.0001	0.2159	1.422e-07	8.6e-05	0.385584	1	1	0
ILMN_1693210	NSMCE2	8	0.0013	0.1717	0.0263	0.6295	0.197891	0.240141	0.042249	0.0012	0.0004	0.3825	0.007531	0.003249	0.563935	1	1	0
ILMN_1693226	C1ORF212	1	0.0006	0.1528	0.1704	0.1144	0.136055	0.031695	-0.10436	0.0016	0.5023	0.0025	0.009326	0.669809	0.013361	1	0	0
ILMN_1693227	ZC3H7A	16	<.0001	0.967	0.0016	0.033	-0.1572	0.014915	0.172111	0.0007	0.7688	<.0001	0.004827	0.865823	8.13e-05	1	0	1
ILMN_1693233	KIAA0513	16	0.0031	0.0721	0.5144	0.7079	0.256583	0.276621	0.020038	0.0014	0.0019	0.7516	0.00826	0.010724	0.854794	1	0	0
ILMN_1693242	ZNF296	19	0.0002	0.9323	0.3453	0.2134	0.300359	0.36427	0.063911	0.0003	<.0001	0.3217	0.002037	0.000702	0.503795	1	1	0
ILMN_1693290	METT10D	17	0.0002	0.1195	0.167	0.2422	-0.17817	-0.11493	0.063236	<.0001	0.0176	0.0691	0.000593	0.061332	0.171963	1	0	0
ILMN_1693293	LOC648176		0.0051	0.1897	0.5603	0.2524	-0.1607	-0.09781	0.062892	0.0016	0.0808	0.1191	0.009268	0.192724	0.254683	1	0	0
ILMN_1693317	TTC15	2	<.0001	0.264	0.0221	0.0124	-0.12109	0.132715	0.253806	0.0269	0.0291	<.0001	0.084715	0.090034	9.266e-07	0	0	1
ILMN_1693340	RAC3	17	<.0001	0.9313	0.6548	0.2009	-0.21127	-0.10709	0.104189	<.0001	0.046	0.0076	0.000231	0.127331	0.031778	1	0	0
ILMN_1693341	SNRPN	15	0.0003	0.5249	0.2558	0.0031	0.294548	0.035663	-0.25888	0.002	0.7327	0.0007	0.01109	0.842751	0.004939	0	0	1
ILMN_1693352	MRPL20	1	<.0001	0.6275	0.0349	0.2298	0.537414	0.693458	0.156043	<.0001	<.0001	0.0153	1.397e-08	6.45e-11	0.055024	1	1	0
ILMN_1693394	BCKDK	16	<.0001	0.1606	0.1547	0.6776	0.682421	0.48246	-0.19996	<.0001	<.0001	0.0031	9.84e-12	1.14e-05	0.015737	1	1	0
ILMN_1693401	KLHL28	14	<.0001	0.8475	0.8647	0.6992	0.183291	-0.09088	-0.27418	0.0222	0.3045	<.0001	0.07318	0.485513	0.000336	0	0	1
ILMN_1693404	LOC646358	15	0.0007	0.3349	0.5133	0.2962	0.163459	0.181825	0.018365	0.0004	0.0004	0.618	0.003031	0.003185	0.761181	1	1	0
ILMN_1693421	RPN2	20	<.0001	0.2097	0.6519	0.2705	1.04238	0.472359	-0.57003	<.0001	0.0002	<.0001	1.67e-14	0.001554	7.359e-08	1	1	1
ILMN_1693430	NME1-NME2	17	0.0008	0.7726	0.0407	0.7951	0.123992	0.165428	0.041437	0.0018	0.0002	0.1897	0.010314	0.001706	0.352011	0	1	0
ILMN_1693438	FBXL12	19	<.0001	0.3759	0.1832	0.6512	0.218353	0.154078	-0.06428	<.0001	0.0023	0.0749	4.254e-05	0.012322	0.182456	1	0	0
ILMN_1693452	GAL3ST4	7	0.0022	0.5615	0.2178	0.8854	0.193887	0.184398	-0.00949	0.0006	0.0032	0.8312	0.004219	0.016225	0.904082	1	0	0
ILMN_1693490	SEC11A	15	<.0001	0.1023	<.0001	0.0696	0.254352	0.35194	0.097588	0.0001	<.0001	0.059	0.000995	3.383e-05	0.153148	1	1	0
ILMN_1693604	GRM2	3	0.0006	0.1771	<.0001	0.1905	-0.06053	-0.19311	-0.13257	0.2186	0.0006	0.0011	0.388714	0.004033	0.006636	0	1	1
ILMN_1693620	PGM3	6	0.0002	0.3057	<.0001	0.2863	-0.32758	-0.32855	-0.00098	<.0001	0.0003	0.9877	0.000553	0.00201	0.993629	1	1	0
ILMN_1693630	C16ORF7	16	0.0003	0.5266	0.1606	0.1348	-0.4321	-0.30145	0.13065	<.0001	0.0108	0.1234	0.000569	0.041865	0.261051	1	0	0
ILMN_1693668	KIAA0261	10	0.0002	0.9684	0.0002	0.2226	-0.36637	-0.13381	0.232562	0.0003	0.2203	0.0035	0.002033	0.390881	0.017325	1	0	0
ILMN_1693669	WDR79	17	<.0001	0.8517	0.1259	0.8059	0.264275	0.241775	-0.0225	<.0001	0.0002	0.6201	9.159e-05	0.001491	0.762836	1	1	0
ILMN_1693685	LOC205251		<.0001	0.0636	0.2228	0.6289	0.582544	0.752959	0.170415	<.0001	<.0001	0.0263	2.431e-07	2.297e-09	0.083431	1	1	0
ILMN_1693804	LOC652675		0.0005	0.1733	0.6175	0.5054	-0.02534	-0.20582	-0.18048	0.6737	0.0025	0.0003	0.801538	0.013106	0.002124	0	0	1
ILMN_1694027	SESN3	11	<.0001	0.4802	<.0001	0.0219	-1.84196	-1.70139	0.140572	<.0001	<.0001	0.2623	2.88e-20	1.55e-15	0.43942	1	1	0
ILMN_1694075	GADD45A	1	0.0006	0.3323	<.0001	0.1649	-0.41573	-0.46763	-0.0519	0.0004	0.0003	0.5722	0.00283	0.002505	0.726436	1	1	0
ILMN_1694127	LOC650761		0.0003	0.8971	0.6675	0.309	0.223357	0.243012	0.019656	0.0002	0.0002	0.6733	0.001421	0.001834	0.801309	1	1	0
ILMN_1694140	AFAP1L1	5	0.0027	0.736	0.1645	0.2474	0.11621	0.130178	0.013968	0.0015	0.0014	0.6307	0.008636	0.008246	0.770664	1	1	0
ILMN_1694147	PUS3	11	0.0002	0.2442	0.0391	0.8677	0.191799	0.16876	-0.02304	<.0001	0.0012	0.5345	0.000487	0.007478	0.696484	1	1	0
ILMN_1694177	PCNA	20	0.0004	0.9947	0.7241	0.8822	0.480304	0.420532	-0.05977	<.0001	0.0019	0.5331	0.000853	0.010389	0.695483	1	0	0
ILMN_1694182	C21ORF84	21	0.0003	0.0118	0.1501	0.1436	0.159992	0.051348	-0.10864	0.0005	0.309	0.0032	0.003784	0.490226	0.016134	1	0	0
ILMN_1694194	SCAF1	19	<.0001	0.8516	0.4561	0.0852	-0.24623	-0.06293	0.183297	<.0001	0.3533	0.0002	0.000784	0.535406	0.001958	1	0	1
ILMN_1694208	TRIM10	6	<.0001	0.0059	<.0001	0.0438	-0.52496	-0.55713	-0.03217	<.0001	<.0001	0.631	1.264e-07	4.495e-07	0.770831	1	1	0
ILMN_1694213	PLEKHO1	1	<.0001	0.5012	0.0008	0.8454	0.365104	0.154824	-0.21028	<.0001	0.0876	0.0015	0.000168	0.204187	0.008654	1	0	1
ILMN_1694223	DGCR8	22	<.0001	0.771	0.706	0.8962	-0.38662	-0.32527	0.061351	<.0001	0.0001	0.3037	1.2e-05	0.001106	0.484711	1	1	0
ILMN_1694233	ACYP1	14	0.0026	0.0825	0.2116	0.0851	-0.09166	0.120399	0.212064	0.2266	0.1537	0.0006	0.398281	0.304125	0.004192	0	0	1
ILMN_1694277	DUX4	4	0.0003	0.9606	0.9246	0.8957	-0.16561	-0.04263	0.122982	0.0008	0.4282	0.0018	0.005105	0.605938	0.010174	1	0	0
ILMN_1694305	SMS	X	0.0017	0.9065	0.0978	0.3303	0.167913	0.174714	0.006802	0.0007	0.0014	0.8608	0.004487	0.008306	0.922071	1	1	0
ILMN_1694323	GLE1	9	0.0002	0.2029	0.8207	0.503	-0.09289	0.11972	0.212612	0.1403	0.0879	<.0001	0.285483	0.204737	0.000438	0	0	1
ILMN_1694325	NFIX	19	<.0001	0.7563	<.0001	0.3959	-2.17871	-1.82422	0.35449	<.0001	<.0001	0.0861	2.12e-12	7.581e-08	0.201737	1	1	0
ILMN_1694327	LOC285176		0.0014	0.856	0.9988	0.6651	-0.04665	-0.19032	-0.14366	0.3954	0.0021	0.0013	0.575747	0.011584	0.007914	0	0	1
ILMN_1694398	EIF3F	11	<.0001	0.8963	0.0007	0.8451	0.421285	0.465945	0.044659	<.0001	<.0001	0.5392	0.0001	0.00011	0.700547	1	1	0
ILMN_1694399	ICA1	7	0.0004	0.2252	0.0539	0.0897	0.28594	-0.08938	-0.37532	0.022	0.5165	0.0002	0.072788	0.681923	0.001805	0	0	1
ILMN_1694466	ZBED1	Y	<.0001	0.0003	0.0002	0.907	0.254793	0.32301	0.068217	<.0001	<.0001	0.1212	9.429e-05	7.474e-06	0.257929	1	1	0
ILMN_1694475	GTPBP2	6	<.0001	0.6054	0.9023	0.974	-0.32717	-0.18585	0.14132	<.0001	0.0021	0.0012	2.543e-07	0.011267	0.007208	1	0	1
ILMN_1694476	HMBS	11	<.0001	0.8091	<.0001	0.3187	-1.80834	-1.77489	0.033455	<.0001	<.0001	0.8356	1.32e-13	3.62e-11	0.906764	1	1	0
ILMN_1694477	NKX1-1		<.0001	0.0239	0.0036	0.0154	-0.31453	-0.24628	0.068249	<.0001	0.0002	0.1442	3.846e-06	0.001555	0.291019	1	1	0
ILMN_1694479	WDR18	19	<.0001	0.0284	0.1835	0.3583	0.448936	0.454037	0.005101	<.0001	<.0001	0.941	1.131e-05	6.941e-05	0.96829	1	1	0
ILMN_1694491	CCNG1	5	0.0001	0.575	0.0658	0.0003	-0.02853	-0.22631	-0.19778	0.6379	0.001	<.0001	0.775967	0.006176	0.000726	0	1	1
ILMN_1694502	PRIM1	12	0.001	0.7849	0.0748	0.9894	0.153395	0.220131	0.066736	0.0038	0.0002	0.1137	0.018575	0.001786	0.246151	0	1	0
ILMN_1694504	RNF220	1	<.0001	0.4808	0.0047	0.1766	0.313124	0.261147	-0.05198	<.0001	0.0001	0.2785	8.527e-06	0.001145	0.457701	1	1	0
ILMN_1694530	DDA1	19	<.0001	0.026	0.0359	0.7304	0.287389	0.244872	-0.04252	<.0001	0.0005	0.3923	0.000101	0.003519	0.572774	1	1	0
ILMN_1694533	RMND1	6	0.0045	0.0794	0.1869	0.559	-0.02268	0.089271	0.111951	0.5886	0.057	0.0011	0.738952	0.149372	0.006662	0	0	1
ILMN_1694539	MAP3K6	1	0.0008	0.593	0.8317	0.095	0.207685	0.119496	-0.08819	0.0003	0.0571	0.0516	0.002297	0.149522	0.138832	1	0	0
ILMN_1694547	IFFO1	12	<.0001	0.1039	0.4343	0.2826	-0.21311	-0.12345	0.089657	<.0001	0.0245	0.0233	0.000247	0.079097	0.076086	1	0	0
ILMN_1694569	LOC645100		0.0002	0.0824	0.0785	0.8025	0.174829	0.193291	0.018463	0.0001	0.0001	0.6028	0.000995	0.001069	0.750038	1	1	0
ILMN_1694587	EEF1B2	2	<.0001	0.8324	<.0001	0.9279	0.321699	0.469925	0.148226	0.0009	<.0001	0.0539	0.005862	0.000213	0.143455	1	1	0
ILMN_1694603	SMARCC1	3	<.0001	0.1751	0.09	0.0148	-0.17138	0.108185	0.279561	0.014	0.1602	<.0001	0.051304	0.313167	2.245e-05	0	0	1
ILMN_1694630	LOC645113	22	0.003	0.878	0.4509	0.2051	-0.05939	-0.15767	-0.09828	0.1793	0.0016	0.0067	0.338835	0.009374	0.028758	0	1	0
ILMN_1694708	LOC650737		<.0001	0.0108	0.1094	0.6681	0.786734	0.572275	-0.21446	<.0001	<.0001	0.0007	1.88e-16	2.077e-08	0.004499	1	1	1
ILMN_1694730	RNPEPL1	2	<.0001	0.1011	0.1828	0.1699	-0.10583	0.188578	0.29441	0.1258	0.0148	<.0001	0.264482	0.053545	7.407e-06	0	0	1
ILMN_1694731	CLCN7	16	0.0023	0.0085	0.8155	0.0178	0.261684	0.330964	0.06928	0.0027	0.0007	0.316	0.014129	0.004638	0.497837	0	1	0
ILMN_1694742	RPS29	14	<.0001	0.0709	0.0003	0.1085	0.223877	0.394793	0.170916	<.0001	<.0001	<.0001	0.00038	1.407e-08	0.000745	1	1	1
ILMN_1694778	LOC646723	5	0.0042	0.0292	0.3167	0.0865	0.103807	0.147869	0.044062	0.0099	0.001	0.1687	0.039216	0.006329	0.324662	0	1	0
ILMN_1694799	PIAS2	18	0.0005	0.3206	0.6666	0.0999	0.164731	0.180948	0.016217	0.0003	0.0003	0.6468	0.002081	0.00239	0.782432	1	1	0
ILMN_1694917	SERPINB11	18	<.0001	0.5205	0.9289	0.39	0.127599	0.074796	-0.0528	<.0001	0.0196	0.023	0.000192	0.06659	0.07516	1	0	0
ILMN_1695025	CD2	1	0.0001	0.4056	0.1031	0.4416	0.161889	0.400637	0.238748	0.0711	<.0001	0.0011	0.175596	0.000801	0.006539	0	1	1
ILMN_1695034	LOC642817		0.001	0.2839	0.0008	0.9158	0.409896	0.334914	-0.07498	0.0002	0.006	0.388	0.001752	0.026481	0.569017	1	0	0
ILMN_1695058	SLC38A5	X	<.0001	0.0738	<.0001	0.1008	-0.83809	-0.80604	0.032044	<.0001	<.0001	0.77	2.513e-07	8.19e-06	0.866654	1	1	0
ILMN_1695079	ZNF101	19	<.0001	0.0546	0.0776	0.5945	0.831094	0.951229	0.120135	<.0001	<.0001	0.024	2.39e-22	3.11e-23	0.077835	1	1	0
ILMN_1695097	LOC728990	10	0.0003	0.003	0.6859	0.0831	-0.17658	-0.0883	0.088286	0.0002	0.0872	0.0194	0.001401	0.203695	0.06595	1	0	0
ILMN_1695110	BCAT2	19	0.0003	0.8565	0.3509	0.3706	0.234894	0.271893	0.036999	0.0002	0.0001	0.4586	0.00182	0.001132	0.632581	1	1	0
ILMN_1695187	GYPE	4	<.0001	0.1411	<.0001	0.4599	-2.23015	-1.95095	0.279203	<.0001	<.0001	0.164	1.74e-13	3.433e-09	0.318354	1	1	0
ILMN_1695299	PDLIM3	4	0.0003	0.3382	0.4136	0.0833	0.084508	-0.03798	-0.12249	0.0307	0.3793	0.0001	0.093681	0.560819	0.001116	0	0	1
ILMN_1695311	HLA-DMA	6	<.0001	0.3379	0.0065	0.2125	0.506302	0.485288	-0.02101	<.0001	<.0001	0.788	1.25e-05	0.000183	0.87813	1	1	0
ILMN_1695334	PYGO2	1	<.0001	0.6892	0.8874	0.5942	-0.31382	-0.03106	0.282755	<.0001	0.6973	<.0001	0.000265	0.818586	3.782e-05	1	0	1
ILMN_1695353	ASCL3	11	0.0026	0.9602	0.8212	0.7784	0.119099	0.065018	-0.05408	0.001	0.1021	0.0597	0.006379	0.228115	0.154638	1	0	0
ILMN_1695370	LOC645968	7	<.0001	0.4341	0.122	0.3019	1.09573	0.823925	-0.27181	<.0001	<.0001	0.0009	2.16e-18	5.92e-10	0.005552	1	1	1
ILMN_1695386	RAD51C	17	<.0001	0.404	0.0017	0.1043	0.276143	0.406007	0.129864	0.0002	<.0001	0.0272	0.001705	2.485e-05	0.085391	1	1	0
ILMN_1695404	LY6E	8	<.0001	0.9668	0.5117	0.0617	-0.13403	0.605504	0.739538	0.487	0.0053	<.0001	0.656996	0.023993	6.049e-05	0	0	1
ILMN_1695420	CLTA	9	0.0006	0.4835	<.0001	0.2937	0.213847	0.297831	0.083984	0.0022	0.0001	0.1293	0.01189	0.001268	0.269611	0	1	0
ILMN_1695432	TPST2	22	<.0001	0.8423	0.8603	0.8992	-0.43253	-0.25361	0.178921	<.0001	0.0009	0.0011	6.68e-08	0.005652	0.00692	1	1	1
ILMN_1695461	PTPRA	20	<.0001	0.6465	0.775	0.207	0.55165	0.58572	0.03407	<.0001	<.0001	0.4967	3.55e-13	3.06e-12	0.664947	1	1	0
ILMN_1695468	SRPK2	7	<.0001	0.3864	0.7956	0.0035	0.469805	0.213103	-0.2567	<.0001	0.0018	<.0001	9.52e-11	0.010212	8.473e-06	1	0	1
ILMN_1695509	PTPN12	7	<.0001	0.129	0.9468	0.2049	-0.31536	-0.34415	-0.02879	<.0001	<.0001	0.6208	0.000288	0.00038	0.763371	1	1	0
ILMN_1695576	MRPL24	1	0.0007	0.4007	0.0027	0.148	0.179464	0.271238	0.091774	0.0046	0.0001	0.0686	0.021431	0.001234	0.171009	0	1	0
ILMN_1695585	RPS26L		0.0011	0.7138	0.0002	0.235	-0.28273	-0.00917	0.273566	0.008	0.9382	0.0015	0.033393	0.966821	0.008658	0	0	1
ILMN_1695588	HNRPC	14	<.0001	0.7008	0.1917	0.0772	0.580757	0.081664	-0.49909	<.0001	0.4348	<.0001	1.921e-07	0.611774	2.831e-08	1	0	1
ILMN_1695598	LOC441775		<.0001	0.0152	0.0005	0.1335	0.575674	0.897524	0.32185	<.0001	<.0001	0.0002	3.528e-06	1.21e-10	0.001496	1	1	1
ILMN_1695621	KRT3	12	<.0001	0.0251	0.036	0.3826	-0.5878	-0.65559	-0.06779	<.0001	<.0001	0.5516	0.000496	0.000548	0.710334	1	1	0
ILMN_1695633	MAX	14	0.0064	0.318	0.5549	0.4694	0.120278	0.098407	-0.02187	0.0015	0.0187	0.465	0.008831	0.06428	0.638106	1	0	0
ILMN_1695645	CETN2	X	<.0001	0.2533	<.0001	0.4451	-0.75308	-0.82824	-0.07516	<.0001	<.0001	0.4324	1.126e-07	1.547e-07	0.609515	1	1	0
ILMN_1695711	FAM105A	5	<.0001	0.9628	0.0278	0.7596	0.289445	0.25185	-0.0376	<.0001	0.0003	0.4409	6.559e-05	0.00213	0.617352	1	1	0
ILMN_1695717	RBM41	X	0.0002	0.3372	0.8515	0.317	0.174448	0.180122	0.005673	<.0001	0.0002	0.8692	0.000711	0.001783	0.927234	1	1	0
ILMN_1695719	EIF2C2	8	0.0004	0.7516	<.0001	0.3426	0.23207	-0.28992	-0.52199	0.1483	0.1047	<.0001	0.296686	0.232284	0.000726	0	0	1
ILMN_1695773	STK24	13	<.0001	0.4721	0.8667	0.7284	0.201141	0.23183	0.030689	<.0001	<.0001	0.3751	9.3e-05	4.964e-05	0.556981	1	1	0
ILMN_1695792	CUL4A	13	0.0005	0.1953	<.0001	0.1844	-0.4639	-0.44736	0.016545	0.0001	0.0009	0.8617	0.001186	0.005561	0.922688	1	1	0
ILMN_1695812	KRT72	12	0.0009	0.1548	0.2524	0.6977	-0.41553	-0.34574	0.069795	0.0002	0.0046	0.4219	0.00151	0.021479	0.600296	1	0	0
ILMN_1695814	LOC442329	7	0.0066	0.0567	0.39	0.2822	-0.1114	-0.07647	0.034927	0.0017	0.0523	0.2237	0.009743	0.14023	0.394857	1	0	0
ILMN_1695827	PPP1CA	11	<.0001	0.5953	0.0079	0.0292	0.285865	0.546238	0.260373	0.0002	<.0001	<.0001	0.001791	4.86e-08	0.000344	1	1	1
ILMN_1695851	PARVG	22	<.0001	0.5312	0.123	0.0705	-0.24463	-0.03148	0.213144	0.0005	0.6814	0.0002	0.003607	0.806849	0.001438	1	0	1
ILMN_1695853	CLK4	5	<.0001	0.5442	0.6263	0.5544	-0.40519	-0.27862	0.126563	<.0001	0.003	0.0589	4.253e-05	0.015082	0.153023	1	0	0
ILMN_1695865	LOC440258	15	<.0001	0.3891	0.0002	0.0978	-0.09898	-0.51521	-0.41624	0.3048	<.0001	<.0001	0.48582	5.481e-05	5.811e-06	0	1	1
ILMN_1695868	PRICKLE4	6	<.0001	0.0579	0.8329	0.1249	0.319398	0.344316	0.024917	<.0001	<.0001	0.633	3.8e-05	6.65e-05	0.772246	1	1	0
ILMN_1695872	LOC641992		<.0001	0.3342	0.9718	0.1649	0.09028	-0.15526	-0.24554	0.0664	0.0052	<.0001	0.167075	0.023804	2.108e-07	0	0	1
ILMN_1695899	LOC648659		0.0053	0.0263	0.0052	0.2836	0.053182	-0.07142	-0.1246	0.2629	0.1769	0.0013	0.440157	0.335599	0.007695	0	0	1
ILMN_1695917	C5ORF15	5	0.005	0.2702	0.0005	0.4294	0.216121	0.180224	-0.0359	0.0012	0.0143	0.4944	0.007207	0.052063	0.663101	1	0	0
ILMN_1695962	SLC12A9	7	0.0015	0.1961	0.4799	0.8024	0.320164	0.157187	-0.16298	0.0008	0.1322	0.0311	0.005148	0.273827	0.09467	1	0	0
ILMN_1696021	KPNA6	1	<.0001	0.5984	<.0001	0.1073	-1.11944	-0.83345	0.285993	<.0001	<.0001	0.0017	4.92e-16	1.695e-08	0.009479	1	1	1
ILMN_1696027	LOC642333		<.0001	0.42	0.9249	0.035	0.108393	-0.23237	-0.34076	0.2034	0.0149	<.0001	0.369887	0.05399	2.717e-05	0	0	1
ILMN_1696028	ETNK1	12	0.001	0.835	0.0197	0.6624	-0.27893	-0.28182	-0.00289	0.0003	0.0011	0.9623	0.00263	0.006826	0.980236	1	1	0
ILMN_1696046	SIVA	14	<.0001	0.4972	<.0001	0.4991	0.363568	0.183616	-0.17995	<.0001	0.0482	0.0076	0.000259	0.131908	0.031855	1	0	0
ILMN_1696048	C13ORF33	13	0.0063	0.8578	0.5195	0.9781	-0.12547	-0.19984	-0.07438	0.0252	0.0015	0.0967	0.080566	0.00864	0.219514	0	1	0
ILMN_1696065	SDF4	1	0.0019	0.5041	0.0787	0.0015	-0.02594	0.186303	0.212245	0.7259	0.0248	0.0005	0.838118	0.079584	0.003441	0	0	1
ILMN_1696087	PHB2	12	<.0001	0.3185	<.0001	0.4532	0.516969	0.594043	0.077073	<.0001	<.0001	0.3349	1.254e-05	6.343e-06	0.517191	1	1	0
ILMN_1696127	KIAA0240	6	<.0001	0.2567	0.0614	0.5068	-0.2013	-0.31217	-0.11087	0.0006	<.0001	0.0167	0.00392	3.838e-05	0.058842	1	1	0
ILMN_1696133	SELI	2	0.0006	0.0176	0.6932	0.2203	-0.09906	0.055751	0.154813	0.0534	0.3261	0.0002	0.142463	0.508426	0.001766	0	0	1
ILMN_1696183	HBQ1	16	<.0001	0.3068	0.0062	0.0189	-0.95925	-1.08621	-0.12696	<.0001	<.0001	0.2923	7.28e-08	4.244e-08	0.472652	1	1	0
ILMN_1696186	LOC644889	11	0.0006	0.8848	0.4102	0.0329	-0.02191	-0.20901	-0.1871	0.7267	0.0031	0.0003	0.838622	0.015675	0.002339	0	0	1
ILMN_1696187	PYGL	14	0.0008	0.2269	0.5015	0.2947	-0.4105	-0.56615	-0.15565	0.0025	0.0002	0.1474	0.012993	0.001632	0.295431	0	1	0
ILMN_1696223	ATP7B	13	0.0004	0.5981	0.0213	0.4487	-0.06461	0.071854	0.136468	0.13	0.1301	<.0001	0.270746	0.270845	0.000902	0	0	1
ILMN_1696230	RAB43	3	<.0001	0.8428	0.0047	0.8736	-0.24146	-0.08598	0.155476	<.0001	0.143	0.0003	0.000123	0.289244	0.002401	1	0	1
ILMN_1696254	CYB5D2	17	0.0003	0.2147	0.0004	0.4558	0.107637	0.202748	0.09511	0.0175	<.0001	0.0088	0.061066	0.000706	0.035797	0	1	0
ILMN_1696276	ZNF653	19	<.0001	0.3061	<.0001	0.009	-0.64805	-0.97867	-0.33063	<.0001	<.0001	0.002	3.511e-05	1.936e-08	0.011128	1	1	0
ILMN_1696294	SNX6	14	0.0001	0.6219	0.5653	0.7828	0.194937	0.182114	-0.01282	<.0001	0.0004	0.723	0.000314	0.002835	0.836141	1	1	0
ILMN_1696360	CTSB	8	<.0001	0.5313	<.0001	0.6299	-1.54101	-1.31441	0.226599	<.0001	<.0001	0.0513	1.12e-17	9.08e-12	0.13828	1	1	0
ILMN_1696375	TTC31	2	<.0001	0.2043	0.3261	0.0649	-0.44549	-0.18002	0.265472	<.0001	0.0589	0.0001	1.1e-05	0.153097	0.001306	1	0	1
ILMN_1696383	POP4	19	0.0001	0.0337	0.0546	0.5635	0.2358	0.239526	0.003725	<.0001	0.0002	0.9335	0.000423	0.001385	0.964295	1	1	0
ILMN_1696394	IL6R	1	<.0001	0.7303	0.4083	0.1815	0.427039	0.206933	-0.22011	<.0001	0.009	0.0001	3.345e-07	0.036325	0.001251	1	0	1
ILMN_1696397	LOC652833		0.0007	0.604	0.0347	0.3824	0.134709	0.105722	-0.02899	0.0001	0.0063	0.295	0.001213	0.027656	0.475546	1	0	0
ILMN_1696407	SFRS2	17	0.0004	0.0659	0.4633	0.0015	0.058014	0.281964	0.223951	0.4459	0.0011	0.0003	0.621553	0.006592	0.002509	0	1	1
ILMN_1696419	STOM	9	<.0001	0.9838	<.0001	0.4014	-0.67614	-0.95678	-0.28064	<.0001	<.0001	0.0087	1.551e-05	3.959e-08	0.035576	1	1	0
ILMN_1696485	HNRNPAB	5	<.0001	0.0572	<.0001	0.0061	0.422183	0.610955	0.188772	<.0001	<.0001	0.0045	1.3e-05	1.505e-08	0.020932	1	1	0
ILMN_1696510	GPR89C	1	<.0001	0.1902	0.4657	0.4452	0.294938	0.369192	0.074254	<.0001	<.0001	0.1078	1.536e-05	1.105e-06	0.237109	1	1	0
ILMN_1696512	AHSP	16	<.0001	0.3725	<.0001	0.9232	-1.95331	-1.83179	0.121522	<.0001	<.0001	0.3167	5.24e-23	3.58e-18	0.498575	1	1	0
ILMN_1696546	FZD1	7	0.0028	0.1641	0.8797	0.1659	-0.22008	-0.14021	0.079866	0.0008	0.0519	0.1238	0.005271	0.139499	0.261619	1	0	0
ILMN_1696568	ATP2C1	3	0.0002	0.4245	0.093	0.2105	-0.18421	-0.07535	0.108864	0.0002	0.1691	0.0064	0.001977	0.32523	0.027757	1	0	0
ILMN_1696661	LOC648132		<.0001	0.4911	0.2018	0.0906	0.131893	0.047284	-0.08461	<.0001	0.1865	0.0013	0.000623	0.34802	0.007693	1	0	1
ILMN_1696675	CES2	16	0.003	0.6356	0.0004	0.0133	0.173957	0.167719	-0.00624	0.0009	0.0037	0.8794	0.005577	0.018105	0.933387	1	0	0
ILMN_1696702	NEO1	15	0.0013	0.7568	<.0001	0.9456	-0.29605	-0.24747	0.048579	0.0003	0.0059	0.4486	0.002254	0.026367	0.62392	1	0	0
ILMN_1696713	POLA2	11	<.0001	0.5515	0.1429	0.7694	0.288792	0.301096	0.012304	<.0001	<.0001	0.8001	6.33e-05	0.000185	0.885391	1	1	0
ILMN_1696723	LOC650062		0.0001	0.018	0.0162	0.1977	0.135496	0.076771	-0.05872	<.0001	0.0335	0.0248	0.000467	0.100308	0.079683	1	0	0
ILMN_1696839	RPS27	1	<.0001	0.6083	0.0031	0.146	0.420558	0.211499	-0.20906	<.0001	0.0253	0.0023	2.812e-05	0.080866	0.01244	1	0	0
ILMN_1696843	LOC613037	16	<.0001	0.8964	0.0002	0.2075	-0.95762	-0.57699	0.380636	<.0001	0.0001	0.0004	9.38e-10	0.001013	0.002855	1	1	1
ILMN_1696870	TGFBRAP1	2	<.0001	0.3379	0.6041	0.3148	0.672482	0.60157	-0.07091	<.0001	<.0001	0.1665	2.74e-17	2.26e-12	0.321674	1	1	0
ILMN_1696886	LOC646813	11	0.0035	0.7565	0.3698	0.6144	0.081006	-0.04065	-0.12166	0.0798	0.4273	0.0012	0.191172	0.605132	0.007506	0	0	1
ILMN_1696911	FTHL8	X	<.0001	0.1669	0.5643	0.0031	0.153952	-0.54628	-0.70023	0.2485	0.0003	<.0001	0.423951	0.002376	3.672e-08	0	1	1
ILMN_1696933	NLRP3	1	0.0006	0.5691	0.006	0.1857	-0.12444	0.019446	0.143884	0.0137	0.7264	0.0004	0.050389	0.838474	0.003188	0	0	1
ILMN_1696946	LOC654174		<.0001	0.6611	0.4582	0.0575	0.28569	0.285271	-0.00042	<.0001	<.0001	0.9922	6.048e-06	5.087e-05	0.99588	1	1	0
ILMN_1696962	PDZD8	10	<.0001	0.2831	0.0002	0.8308	-0.3977	-0.42815	-0.03045	<.0001	<.0001	0.5898	1.985e-06	4.193e-06	0.739684	1	1	0
ILMN_1696991	DYRK1B	19	0.001	0.7336	<.0001	0.7825	-0.24574	-0.16533	0.080412	0.0002	0.0243	0.1286	0.001922	0.078378	0.268611	1	0	0
ILMN_1697002	LOC646256	13	0.0017	0.4119	0.8088	0.0967	0.125922	0.058075	-0.06785	0.001	0.1664	0.0258	0.006342	0.321656	0.082012	1	0	0
ILMN_1697024	LOC730432		0.0011	0.4506	0.0008	0.426	-0.07759	0.078217	0.155803	0.1366	0.1769	0.0003	0.280052	0.335687	0.002037	0	0	1
ILMN_1697118	ARMC6	19	<.0001	0.0387	0.2423	0.5568	-0.61011	-0.58378	0.026327	<.0001	<.0001	0.7931	3.587e-05	0.00048	0.881129	1	1	0
ILMN_1697141	TAS1R2	1	0.0011	0.4523	0.9768	0.4123	0.134076	0.061242	-0.07283	0.0007	0.1564	0.0204	0.004569	0.307975	0.068605	1	0	0
ILMN_1697153	ZDHHC17	12	<.0001	0.8541	0.4189	0.3689	-0.26991	-0.2303	0.039609	<.0001	0.0004	0.3846	6.689e-05	0.00268	0.565951	1	1	0
ILMN_1697166	C9ORF78	9	<.0001	0.2306	<.0001	0.621	-1.02617	-0.83713	0.189043	<.0001	<.0001	0.1274	2.074e-08	3.917e-05	0.266872	1	1	0
ILMN_1697218	MED22	9	<.0001	0.0439	0.068	0.8465	0.392606	0.365955	-0.02665	<.0001	<.0001	0.6203	8.39e-07	3.833e-05	0.762972	1	1	0
ILMN_1697268	EMILIN2	18	0.0002	0.6435	0.0705	0.417	0.488488	0.352403	-0.13609	<.0001	0.0065	0.1414	0.000402	0.028193	0.287168	1	0	0
ILMN_1697286	SF3A1	22	0.0001	0.561	0.0005	0.3403	-0.14211	0.053525	0.195633	0.0177	0.418	<.0001	0.061605	0.596582	0.000638	0	0	1
ILMN_1697289	ZNF713	7	0.0001	0.697	0.5686	0.7156	0.126832	0.018931	-0.1079	0.0009	0.6504	0.0005	0.005967	0.785128	0.003344	1	0	1
ILMN_1697309	NCF1	7	0.0005	0.113	0.0252	0.1053	-0.22064	0.146363	0.367002	0.0611	0.2621	0.0001	0.157173	0.439186	0.001222	0	0	1
ILMN_1697348	WBSCR22	7	<.0001	0.7483	0.0349	0.0758	0.359112	0.555597	0.196486	<.0001	<.0001	0.0016	7.528e-05	3.43e-08	0.009122	1	1	1
ILMN_1697363	C20ORF27	20	<.0001	0.473	0.1367	0.3738	0.470426	0.199426	-0.271	<.0001	0.0204	<.0001	2.436e-07	0.06846	0.000231	1	0	1
ILMN_1697377	LOC649841		0.0032	0.3113	0.5461	0.2371	0.107369	-0.09081	-0.19818	0.1425	0.264	0.0009	0.288625	0.441402	0.005699	0	0	1
ILMN_1697409	TNFRSF14	1	0.0014	0.4367	0.0041	0.6206	0.235395	0.156381	-0.07901	0.0004	0.0306	0.1283	0.002693	0.093523	0.26822	1	0	0
ILMN_1697420	TINF2	14	<.0001	0.301	0.008	0.323	0.323593	0.267132	-0.05646	<.0001	0.0011	0.33	0.000179	0.006686	0.512574	1	1	0
ILMN_1697440	PRPF4	9	<.0001	0.5816	0.0024	0.0489	-0.08818	0.125022	0.213198	0.1198	0.0481	<.0001	0.255905	0.131746	8.525e-05	0	0	1
ILMN_1697472	TM2D3	15	<.0001	0.2636	0.44	0.6322	0.364366	0.365243	0.000877	<.0001	<.0001	0.985	1.473e-07	2.099e-06	0.992097	1	1	0
ILMN_1697503	DHX29	5	<.0001	0.8009	<.0001	0.9029	-0.43524	-0.41819	0.017054	<.0001	<.0001	0.7967	9.873e-06	0.000138	0.883376	1	1	0
[truncated: 7,578 more rows]

## Sheet: Replication_Ancova_EvsFUvsCtls
PROBE_ID	ILMN_GENE	PrF_T3_EvsFU	PrF_T3_Sexe	PrF_T3_RBC	PrF_T3_WBC	Diff of EvsFU = (C)-(E)	Diff of EvsFU = (C)-(FU)	Diff of EvsFU = (E)-(FU)	p-Value for Diff of EvsFU = (C)-(E)	p-Value for Diff of EvsFU = (C)-(FU)	p-Value for Diff of EvsFU = (E)-(FU)	Adjusted p-Value for Diff of EvsFU = (C)-(E)	Adjusted p-Value for Diff of EvsFU = (C)-(FU)	Adjusted p-Value for Diff of EvsFU = (E)-(FU)	Sig Index for Diff of EvsFU = (C)-(E)	Sig Index for Diff of EvsFU = (C)-(FU)	Sig Index for Diff of EvsFU = (E)-(FU)
ILMN_1651228	RPS28	<.0001	0.3388	<.0001	0.9689	0.479745	-0.10241	-0.58215	<.0001	0.3231	<.0001	0.000131	0.600664	4.184e-09	1	0	1
ILMN_1651232	LOC653113	0.0003	0.8186	0.4806	0.29	-0.07341	0.04052	0.113931	0.0408	0.2762	<.0001	0.173809	0.5546	0.001787	0	0	1
ILMN_1651237	CDT1	0.0005	0.7725	0.0295	<.0001	0.300987	0.226516	-0.07447	0.0001	0.0045	0.219	0.002222	0.037007	0.488527	1	0	0
ILMN_1651278	SNIP1	0.0007	0.8869	<.0001	0.0812	0.201583	0.118541	-0.08304	0.0002	0.0306	0.0474	0.003061	0.143692	0.191709	1	0	0
ILMN_1651336	MLYCD	0.0027	0.8782	<.0001	0.194	0.175581	0.129853	-0.04573	0.0006	0.0137	0.2486	0.008047	0.082554	0.524029	1	0	0
ILMN_1651343	ITGA11	0.0004	0.3726	0.4492	0.0306	0.132668	0.074479	-0.05819	0.0001	0.0343	0.0293	0.002288	0.155235	0.139866	1	0	0
ILMN_1651358	HBE1	<.0001	0.3333	<.0001	0.9775	-0.96584	-1.29788	-0.33204	<.0001	<.0001	0.0682	0.001057	1.623e-05	0.242023	1	1	0
ILMN_1651385	MFN2	<.0001	0.2903	<.0001	0.9835	-0.6935	-0.31434	0.37916	<.0001	0.0447	0.0016	0.000266	0.184581	0.017044	1	0	0
ILMN_1651405	BRD9	<.0001	0.9088	0.0549	0.4864	0.19305	0.271668	0.078618	0.0004	<.0001	0.0663	0.006553	0.000138	0.237752	1	1	0
ILMN_1651429	SELM	<.0001	0.3327	0.0116	0.3551	0.312558	0.197691	-0.11487	<.0001	0.003	0.0223	9.039e-05	0.02759	0.115812	1	0	0
ILMN_1651433	DCK	0.0001	0.9169	<.0001	0.9025	-0.50857	-0.19223	0.316342	0.0001	0.1511	0.0021	0.002202	0.395638	0.021086	1	0	0
ILMN_1651438	ZFPM1	0.0003	0.4833	0.3823	0.9314	0.106378	0.270553	0.164175	0.1187	0.0002	0.0026	0.342685	0.003407	0.024749	0	1	0
ILMN_1651506	NCOA6IP	0.0003	0.4581	<.0001	0.4997	0.167673	0.065328	-0.10235	0.0002	0.1596	0.0041	0.003883	0.408633	0.034281	1	0	0
ILMN_1651565	LOC650677	0.0003	0.6533	0.9553	0.6739	-0.14689	-0.13992	0.006974	0.0001	0.0004	0.8128	0.002297	0.006152	0.924858	1	1	0
ILMN_1651574	AQP3	0.0014	0.6553	0.0006	0.2304	0.21215	0.210097	-0.00205	0.0006	0.0011	0.9659	0.00844	0.013248	0.987493	1	0	0
ILMN_1651608	LOC649683	0.0015	0.0132	0.857	0.6119	-0.07979	-0.13733	-0.05754	0.0286	0.0004	0.0455	0.137405	0.005609	0.186911	0	1	0
ILMN_1651660	TMEM191B	<.0001	0.0935	0.3201	0.2263	-0.05854	-0.16123	-0.10269	0.1028	<.0001	0.0004	0.313162	0.00071	0.005978	0	1	1
ILMN_1651705	CAT	<.0001	0.3861	<.0001	0.36	-0.60381	-0.17444	0.429377	<.0001	0.2299	0.0001	0.000699	0.501814	0.002803	1	0	1
ILMN_1651719	MBTPS1	<.0001	0.0808	0.8919	0.9767	0.011253	0.252147	0.240894	0.8425	<.0001	<.0001	0.937624	0.000893	2e-05	0	1	1
ILMN_1651741	ARMCX3	<.0001	0.8029	<.0001	0.0683	-0.2198	-0.03479	0.185012	0.0003	0.5721	0.0001	0.004422	0.795515	0.002334	1	0	1
ILMN_1651799	SLC38A2	0.0009	0.3672	0.017	0.6604	0.255604	0.134086	-0.12152	0.0003	0.066	0.0288	0.00505	0.237087	0.138194	1	0	0
ILMN_1651811	LOC729269	<.0001	0.2803	<.0001	0.1334	-0.25917	-0.14201	0.117164	<.0001	0.0241	0.0146	0.000768	0.122176	0.086284	1	0	0
ILMN_1651826	BASP1	<.0001	0.3435	0.0631	0.0707	-0.07917	-0.64584	-0.56666	0.5815	<.0001	<.0001	0.801575	0.000781	8.146e-05	0	1	1
ILMN_1651828	CCT3	0.0002	0.3072	<.0001	0.6039	0.29752	0.128434	-0.16909	0.0001	0.1072	0.0056	0.00267	0.321742	0.043353	1	0	0
ILMN_1651872	UBIAD1	<.0001	0.3078	<.0001	0.9133	0.281697	0.168544	-0.11315	<.0001	0.0037	0.01	5.046e-05	0.032339	0.066061	1	0	0
ILMN_1651886	CWF19L1	<.0001	0.5354	0.0011	0.0541	0.241744	0.261653	0.019908	<.0001	<.0001	0.5171	7.233e-07	2.645e-07	0.759109	1	1	0
ILMN_1651936	SETD8	0.0008	0.0983	0.6703	0.012	-0.07476	0.075872	0.150635	0.1309	0.1414	0.0002	0.363251	0.380344	0.003134	0	0	1
ILMN_1651967	TP53I3	0.0002	0.1492	0.0192	0.0622	0.198416	0.246129	0.047713	0.0005	<.0001	0.2821	0.007092	0.001006	0.560798	1	1	0
ILMN_1651987	C6ORF129	<.0001	0.0935	0.001	0.0406	0.250252	0.381992	0.13174	0.0009	<.0001	0.0252	0.011009	9.023e-05	0.126259	0	1	0
ILMN_1652003	GNG10	<.0001	0.5143	0.1267	0.5703	0.013146	-0.31048	-0.32362	0.8627	0.0002	<.0001	0.946256	0.003147	2.464e-05	0	1	1
ILMN_1652073	LOC653658	<.0001	0.7584	<.0001	0.1437	0.386121	-0.04738	-0.4335	0.0008	0.6874	<.0001	0.010213	0.863447	0.000131	0	0	1
ILMN_1652198	CCM2	0.0007	0.2186	<.0001	0.5706	0.156568	-0.08807	-0.24464	0.0541	0.2966	0.0002	0.209086	0.57506	0.003328	0	0	1
ILMN_1652230	LOC647361	<.0001	0.9297	<.0001	0.9372	0.14512	0.298733	0.153613	0.0158	<.0001	0.0014	0.091275	0.000151	0.015644	0	1	0
ILMN_1652237	CBR3	<.0001	0.812	<.0001	0.0208	0.23894	0.215546	-0.02339	<.0001	<.0001	0.5302	6.129e-05	0.00062	0.768444	1	1	0
ILMN_1652333	FN3KRP	0.0005	0.6382	<.0001	0.2627	0.30659	0.311919	0.005329	0.0003	0.0004	0.9346	0.004425	0.005682	0.976128	1	1	0
ILMN_1652379	SUCLG2	<.0001	0.1663	<.0001	0.5853	0.383015	0.195656	-0.18736	<.0001	0.0025	0.0002	5.989e-07	0.023787	0.003004	1	0	1
ILMN_1652394	RAB2A	<.0001	0.8172	0.0005	0.3734	0.155157	-0.09846	-0.25362	0.0326	0.1912	<.0001	0.15	0.453211	0.000509	0	0	1
ILMN_1652431	CA1	<.0001	0.3285	<.0001	0.4278	-2.11575	-1.6408	0.474952	<.0001	<.0001	0.0287	7.62e-10	4.05e-06	0.137824	1	1	0
ILMN_1652521	MTMR9	0.0018	0.0448	0.5673	0.9121	0.155844	0.125728	-0.03012	0.0004	0.0058	0.3796	0.006118	0.044481	0.652682	1	0	0
ILMN_1652540	RELL2	<.0001	0.8311	0.0878	0.0242	-0.12832	0.065604	0.193928	0.0236	0.2638	<.0001	0.120707	0.541034	0.000668	0	0	1
ILMN_1652580	POLD1	0.0002	0.9618	0.6934	0.7016	0.232251	0.318552	0.086302	0.0015	<.0001	0.1312	0.016658	0.000978	0.363609	0	1	0
ILMN_1652650	SH3KBP1	<.0001	0.7964	0.0021	0.4844	0.47738	0.395605	-0.08178	<.0001	<.0001	0.1894	1.337e-06	0.000144	0.450632	1	1	0
ILMN_1652680	LOC652616	0.0002	0.2616	0.996	0.1845	-0.13053	-0.42851	-0.29798	0.228	0.0002	0.0006	0.499354	0.003578	0.008532	0	1	1
ILMN_1652685	LOC642595	0.0009	0.6506	0.777	0.1157	0.059144	0.109475	0.050331	0.0351	0.0002	0.0235	0.157435	0.003953	0.120305	0	1	0
ILMN_1652754	ZNF428	<.0001	0.0909	0.0053	0.5784	0.400657	0.42472	0.024063	<.0001	<.0001	0.6777	1.419e-05	1e-05	0.85796	1	1	0
ILMN_1652777	CDC42EP2	0.0004	0.1546	<.0001	0.1532	0.180806	-0.10779	-0.2886	0.0474	0.2547	<.0001	0.191779	0.531019	0.001869	0	0	1
ILMN_1652787	PIK3AP1	<.0001	0.0488	0.0022	0.6335	0.226083	-0.48057	-0.70665	0.0392	<.0001	<.0001	0.169217	0.000998	1.11e-10	0	1	1
ILMN_1652907	CDC5L	<.0001	0.7454	0.0001	0.259	0.196435	-0.0452	-0.24164	0.0052	0.532	<.0001	0.041128	0.769504	0.000584	0	0	1
ILMN_1653115	ECH1	<.0001	0.697	0.0141	0.2649	0.072202	0.26921	0.197008	0.2729	0.0001	0.0002	0.551074	0.002505	0.003886	0	1	1
ILMN_1653129	CSTF2	<.0001	0.6296	0.0002	0.1738	0.203185	0.119167	-0.08402	<.0001	0.0139	0.0231	0.000574	0.083072	0.119023	1	0	0
ILMN_1653134	TMEM188	<.0001	0.4758	0.002	0.1714	0.058902	-0.20583	-0.26473	0.2766	0.0004	<.0001	0.554901	0.005465	8.061e-07	0	1	1
ILMN_1653163	ZSCAN2	<.0001	0.0574	0.0027	0.8746	-0.22768	-0.10471	0.122967	<.0001	0.0358	0.0013	0.000162	0.159709	0.014762	1	0	0
ILMN_1653165	AAMP	0.0003	0.8193	0.0086	0.3404	0.208693	0.108836	-0.09986	0.0001	0.048	0.0174	0.00214	0.193403	0.097482	1	0	0
ILMN_1653209	ZWINT	0.0026	0.7096	0.7977	0.0002	-0.10232	-0.14279	-0.04047	0.0096	0.0006	0.1924	0.063902	0.007999	0.454693	0	1	0
ILMN_1653220	PITPNM1	<.0001	0.3483	0.1184	0.6402	0.059527	0.378708	0.319181	0.5176	0.0001	<.0001	0.759495	0.002357	0.000617	0	1	1
ILMN_1653342	DUS1L	<.0001	0.0096	0.0034	0.4237	0.069505	0.328601	0.259095	0.2773	<.0001	<.0001	0.555762	9.879e-05	5.3e-05	0	1	1
ILMN_1653480	KENAE	<.0001	0.6684	0.2172	0.5601	-0.00966	-0.12326	-0.11361	0.7769	0.0007	<.0001	0.908388	0.00897	0.001062	0	1	1
ILMN_1653496	GLUL	<.0001	0.9959	<.0001	0.4402	-0.56408	-0.44777	0.116307	<.0001	<.0001	0.1599	1.8e-05	0.001437	0.40909	1	1	0
ILMN_1653500	LOC649902	0.0019	0.4655	0.3013	0.9309	-0.11225	-0.13406	-0.02181	0.0025	0.0006	0.4509	0.024019	0.007888	0.711016	0	1	0
ILMN_1653529	TEX10	0.0002	0.5033	0.0002	0.5463	0.139431	0.261719	0.122289	0.0234	<.0001	0.0124	0.119828	0.001421	0.076625	0	1	0
ILMN_1653577	C21ORF41	0.001	0.3313	0.591	0.9999	-0.13817	-0.06752	0.070644	0.0004	0.0919	0.0206	0.006097	0.292298	0.109919	1	0	0
ILMN_1653599	ATP5D	<.0001	0.16	0.0018	0.8739	0.244261	0.43362	0.189358	0.0035	<.0001	0.0042	0.030909	6.835e-05	0.035313	0	1	0
ILMN_1653603	LOC645084	0.0031	0.8063	0.4309	0.9733	-0.1532	-0.10459	0.048616	0.0007	0.0244	0.1669	0.009286	0.123366	0.419642	1	0	0
ILMN_1653613	PIGO	0.0029	0.4555	0.7034	0.9713	-0.03065	0.089258	0.119904	0.4865	0.0532	0.0007	0.737858	0.206827	0.009528	0	0	1
ILMN_1653618	ZZZ3	0.0007	0.753	<.0001	0.3737	0.172161	0.193253	0.021092	0.0007	0.0003	0.5928	0.009063	0.00439	0.80875	1	1	0
ILMN_1653646	UBL7	<.0001	0.4971	<.0001	0.5586	-0.71457	-0.38158	0.332987	<.0001	0.0107	0.0034	6.883e-05	0.069217	0.03028	1	0	0
ILMN_1653708	CORO1B	<.0001	0.2976	0.0007	0.0083	0.380819	0.317085	-0.06373	<.0001	<.0001	0.2793	5.135e-05	0.001559	0.557721	1	1	0
ILMN_1653712	UAP1L1	0.0004	0.9384	0.1002	0.4622	-0.12989	0.066996	0.196887	0.0373	0.3012	<.0001	0.163972	0.579385	0.002019	0	0	1
ILMN_1653793	PDPK1	0.0008	0.3338	0.0082	0.5077	0.131625	-0.12117	-0.25279	0.1113	0.16	0.0002	0.329206	0.409285	0.003031	0	0	1
ILMN_1653797	C6ORF62	<.0001	0.1435	<.0001	0.6902	-0.52284	-0.32368	0.199163	<.0001	0.0009	0.0069	5.814e-06	0.011164	0.050479	1	0	0
ILMN_1653814	HBBP1	<.0001	0.076	<.0001	0.8423	-1.15557	-0.81917	0.336393	<.0001	0.0001	0.0339	3.483e-06	0.002271	0.153806	1	1	0
ILMN_1653828	CHFR	<.0001	0.353	0.8696	0.1614	0.014704	0.242533	0.227829	0.7814	<.0001	<.0001	0.910633	0.000616	1.614e-05	0	1	1
ILMN_1653856	STS-1	<.0001	0.6759	0.0026	0.2251	0.287351	0.124201	-0.16315	<.0001	0.0785	0.0027	0.000889	0.264417	0.025576	1	0	0
ILMN_1653871	NAMPT	<.0001	0.9316	0.0875	0.0697	-0.28246	-0.71476	-0.4323	0.0617	<.0001	0.0004	0.227035	0.000357	0.005699	0	1	1
ILMN_1653896	ATRIP	<.0001	0.6638	0.0016	0.6331	0.229994	0.248076	0.018083	<.0001	<.0001	0.6509	0.000369	0.000219	0.843888	1	1	0
ILMN_1654010	AGPAT3	0.0004	0.2616	<.0001	0.0963	-0.24985	-0.02583	0.224023	0.0023	0.7589	0.0006	0.022646	0.899639	0.008053	0	0	1
ILMN_1654032	ZER1	<.0001	0.5884	<.0001	0.4561	-0.84731	-0.4328	0.41451	<.0001	0.0021	0.0001	3.627e-07	0.02114	0.002494	1	0	1
ILMN_1654060	MKNK2	<.0001	0.4512	<.0001	0.0102	-0.36929	-0.0763	0.292985	<.0001	0.3784	<.0001	0.000513	0.651654	0.00049	1	0	1
ILMN_1654063	HYDIN	0.0002	0.7574	0.1188	0.1069	0.056066	0.14554	0.089474	0.1117	0.0001	0.0015	0.330005	0.002183	0.016683	0	1	0
ILMN_1654112	PARD6A	0.0009	0.9963	<.0001	0.8191	0.241318	0.188127	-0.05319	0.0002	0.0048	0.2872	0.003373	0.038784	0.565978	1	0	0
ILMN_1654118	BCL2L1	<.0001	0.0285	<.0001	0.7966	-1.06225	-0.91598	0.146269	<.0001	<.0001	0.1324	9.63e-12	1.083e-08	0.365561	1	1	0
ILMN_1654151	COX6C	0.0001	0.8854	<.0001	0.3703	0.117281	0.309511	0.19223	0.1115	<.0001	0.0012	0.329557	0.001822	0.014045	0	1	0
ILMN_1654210	CD1C	<.0001	0.9177	<.0001	0.1535	0.347672	0.302099	-0.04557	<.0001	<.0001	0.388	3.677e-05	0.00071	0.65979	1	1	0
ILMN_1654262	ZMAT3	<.0001	0.4257	0.0002	0.6959	0.204043	0.415811	0.211768	0.003	<.0001	0.0001	0.027347	3.588e-06	0.002454	0	1	1
ILMN_1654289	ELK1	<.0001	0.1168	0.0112	0.7702	0.2452	0.245148	-5.14e-05	<.0001	<.0001	0.9989	3.485e-05	8.186e-05	0.999607	1	1	0
ILMN_1654320	LOC644250	0.0007	0.3961	0.0206	0.136	0.090181	-0.38558	-0.47576	0.5676	0.0202	0.0002	0.792811	0.108305	0.003473	0	0	1
ILMN_1654392	KHNYN	<.0001	0.0237	<.0001	0.3631	-0.2664	-0.01968	0.246721	<.0001	0.7541	<.0001	0.00056	0.897249	4.147e-05	1	0	1
ILMN_1654452	LOC441378	0.0002	0.7229	0.4493	0.5305	0.060934	0.154478	0.093544	0.1112	0.0001	0.0023	0.329134	0.002744	0.022374	0	1	0
ILMN_1654488	UTX	0.0016	<.0001	0.5512	0.1595	-0.18814	-0.10301	0.085122	0.0005	0.0626	0.0436	0.00693	0.229058	0.18143	1	0	0
ILMN_1654542	C5ORF21	0.0007	0.2493	<.0001	0.1466	0.185281	0.158549	-0.02673	0.0002	0.0019	0.4855	0.003249	0.019834	0.737174	1	0	0
ILMN_1654543	MED6	<.0001	0.0876	<.0001	0.5644	0.297374	0.27802	-0.01935	<.0001	<.0001	0.6551	1.4e-05	0.00011	0.84613	1	1	0
ILMN_1654583	CHD1	<.0001	0.3126	0.0329	0.4196	0.240981	-0.00072	-0.24171	<.0001	0.9895	<.0001	0.00033	0.996223	3.775e-06	1	0	1
ILMN_1654586	RASA3	<.0001	0.5412	0.094	0.3437	-0.07924	0.116732	0.195976	0.1393	0.0375	<.0001	0.376964	0.164331	0.000274	0	0	1
ILMN_1654609	TIGA1	0.0001	0.3473	<.0001	0.4789	0.328889	0.265284	-0.0636	<.0001	0.0008	0.2825	0.000596	0.010591	0.56134	1	0	0
ILMN_1654685	MCTP1	0.0012	0.258	0.0065	0.0634	0.07897	-0.1288	-0.20777	0.2619	0.0802	0.0003	0.538986	0.268218	0.004294	0	0	1
ILMN_1654689	ZNF197	<.0001	0.0837	0.9288	0.1302	0.145513	0.202948	0.057435	0.0003	<.0001	0.0642	0.00444	8.2e-05	0.23303	1	1	0
ILMN_1654690	CECR5	0.0002	0.9008	<.0001	0.9575	0.290422	0.234118	-0.0563	<.0001	0.0013	0.302	0.001012	0.014796	0.580213	1	0	0
ILMN_1654773	CASK	0.0006	0.2606	0.0099	0.4856	0.127639	0.151815	0.024175	0.001	0.0002	0.4224	0.011905	0.003266	0.688879	0	1	0
ILMN_1654851	FAM134A	<.0001	0.5308	<.0001	0.3199	-0.70084	-0.36509	0.335749	<.0001	0.0032	0.0004	1.826e-06	0.028537	0.005795	1	0	1
ILMN_1654875	CLC	0.0002	0.3999	0.1717	0.1089	-0.36565	0.424836	0.790487	0.1241	0.0869	<.0001	0.351717	0.282124	0.001047	0	0	1
ILMN_1654920	HNRPH3	<.0001	0.4528	0.0014	0.6035	0.148201	-0.29871	-0.44691	0.0679	0.0005	<.0001	0.241315	0.007453	3.542e-08	0	1	1
ILMN_1654965	LOC646804	0.0003	0.6602	0.1071	0.0403	0.100546	0.14542	0.044873	0.0031	<.0001	0.0912	0.027767	0.001216	0.290792	0	1	0
ILMN_1655126	PI4KAP2	<.0001	0.5739	0.0177	0.6319	-0.18171	0.079837	0.261551	0.015	0.3012	<.0001	0.087736	0.579456	0.000477	0	0	1
ILMN_1655137	ZCCHC11	<.0001	0.5816	0.13	0.2758	-0.01843	0.213027	0.231453	0.7767	0.002	<.0001	0.908316	0.020204	0.000429	0	0	1
ILMN_1655154	PTBP1	<.0001	0.9069	0.7836	0.0604	0.081566	0.265037	0.183472	0.141	<.0001	<.0001	0.379786	0.000321	0.001172	0	1	1
ILMN_1655165	RNF138	0.001	0.6836	<.0001	0.6722	0.195724	0.078919	-0.11681	0.0007	0.1797	0.0094	0.008736	0.437483	0.063208	1	0	0
ILMN_1655195	SMA4	0.0015	0.6636	0.0414	0.1037	-0.12227	0.118529	0.240798	0.1405	0.1704	0.0003	0.378991	0.424463	0.005019	0	0	1
ILMN_1655206	ZBTB34	0.0003	0.5057	0.9885	0.1527	-0.22624	-0.26493	-0.03869	0.0005	<.0001	0.4419	0.007035	0.002058	0.703722	1	1	0
ILMN_1655244	LOC642755	0.0002	0.1026	0.0033	0.8383	0.266068	0.246905	-0.01916	<.0001	0.0003	0.7063	0.00135	0.00505	0.873056	1	1	0
ILMN_1655296	UTRN	<.0001	0.3544	0.0205	0.1531	0.099309	0.303942	0.204633	0.0731	<.0001	<.0001	0.252918	2.8e-05	0.000228	0	1	1
ILMN_1655307	FAM136A	0.0004	0.1133	0.0086	0.0009	0.190616	0.201366	0.01075	0.0003	0.0002	0.7908	0.004555	0.003965	0.915098	1	1	0
ILMN_1655312	HPS5	0.002	0.3516	0.2315	0.7523	0.213812	0.171105	-0.04271	0.0005	0.0067	0.3666	0.006693	0.04938	0.641145	1	0	0
ILMN_1655418	CAPNS1	0.0002	<.0001	0.8759	0.0157	0.116484	0.256049	0.139565	0.0523	<.0001	0.0035	0.204455	0.001433	0.030966	0	1	0
ILMN_1655490	LOC728343	0.0002	0.484	0.1817	0.0211	-0.01443	-0.12728	-0.11285	0.6995	0.0013	0.0002	0.869825	0.015042	0.003594	0	0	1
ILMN_1655497	EIF4B	0.0008	0.0813	<.0001	0.8035	0.043306	0.2968	0.253494	0.6407	0.0025	0.0007	0.838235	0.024138	0.00928	0	0	1
ILMN_1655525	FLCN	<.0001	0.2665	<.0001	0.1993	-0.68438	-0.39761	0.286765	<.0001	0.0127	0.0176	0.000405	0.077901	0.098321	1	0	0
ILMN_1655595	SERPINE2	0.0016	0.1048	0.0006	0.603	0.287654	0.201206	-0.08645	0.0003	0.0148	0.1645	0.005231	0.087069	0.416022	1	0	0
ILMN_1655635	METTL3	<.0001	0.683	0.0142	0.19	-0.225	-0.00411	0.220889	0.0002	0.9472	<.0001	0.003792	0.980491	0.000225	1	0	1
ILMN_1655684	SARS2	<.0001	0.3441	0.1113	0.0532	0.263649	0.40194	0.138291	<.0001	<.0001	0.0068	0.001363	1.509e-06	0.049853	1	1	0
ILMN_1655702	ABHD5	0.0004	0.8575	0.0961	0.1353	-0.02826	-0.37556	-0.3473	0.8095	0.0025	0.0003	0.923362	0.023909	0.00421	0	0	1
ILMN_1655710	LOC642989	<.0001	0.8354	<.0001	0.7728	0.534397	-0.1462	-0.68059	0.0011	0.3853	<.0001	0.013434	0.657626	2.358e-05	0	0	1
ILMN_1655734	RPF1	<.0001	0.4915	<.0001	0.447	0.269668	0.076516	-0.19315	<.0001	0.2188	<.0001	0.000395	0.488375	0.001496	1	0	1
ILMN_1655765	MRPS21	<.0001	0.7779	<.0001	0.6083	0.191783	0.33034	0.138557	0.0009	<.0001	0.0023	0.010825	8.373e-06	0.022243	0	1	0
ILMN_1655796	2013-03-03	<.0001	0.018	<.0001	0.9992	-0.51137	-0.34168	0.169695	<.0001	0.0048	0.0646	0.000496	0.038526	0.233777	1	0	0
ILMN_1655821	CAPG	<.0001	0.2975	0.0495	0.0184	0.145693	-0.07887	-0.22456	0.0228	0.2339	<.0001	0.117683	0.506397	0.000467	0	0	1
ILMN_1655827	COPS2	0.0017	0.2047	0.5211	0.1805	0.057388	-0.10887	-0.16626	0.3228	0.0731	0.0004	0.600373	0.252884	0.005856	0	0	1
ILMN_1655868	ANP32C	0.0015	0.3047	0.7587	0.5832	0.041722	-0.06414	-0.10586	0.2532	0.0929	0.0003	0.52915	0.294398	0.005152	0	0	1
ILMN_1655876	TMEM159	0.0001	0.4941	0.0049	0.4985	0.13274	-0.02189	-0.15462	0.0055	0.6565	<.0001	0.042962	0.846859	0.001319	0	0	1
ILMN_1655884	ATP2A2	<.0001	0.0848	0.1845	0.0373	-0.30084	0.144098	0.444942	<.0001	0.0619	<.0001	0.001578	0.22757	1.779e-09	1	0	1
ILMN_1655913	NUCB2	<.0001	0.3097	<.0001	0.4726	0.245699	0.011521	-0.23418	<.0001	0.8554	<.0001	0.001617	0.942965	0.000126	1	0	1
ILMN_1655935	ADCY7	0.0004	0.9765	0.9039	0.0673	-0.2642	-0.12533	0.13887	0.0002	0.0834	0.0119	0.003371	0.274818	0.074524	1	0	0
ILMN_1656082	H3F3A	0.0028	0.9567	0.0294	0.3448	0.057664	-0.0594	-0.11707	0.1745	0.1779	0.0006	0.430361	0.435029	0.008582	0	0	1
ILMN_1656118	ZBTB7A	0.0002	0.6283	<.0001	0.0149	-0.21907	-0.01382	0.205253	0.0017	0.8471	0.0002	0.018245	0.939569	0.003876	0	0	1
ILMN_1656131	LOC401237	0.0026	0.3801	0.8449	0.0002	-0.02706	0.054982	0.082047	0.3618	0.0768	0.0006	0.636902	0.260871	0.008251	0	0	1
ILMN_1656136	STAU1	<.0001	0.6494	<.0001	0.7	-0.76815	-0.45486	0.313295	<.0001	0.0015	0.0038	5.975e-06	0.016127	0.032371	1	0	0
ILMN_1656137	LOC651892	0.0002	0.4791	0.103	0.9109	0.076166	0.1279	0.051735	0.01	<.0001	0.0269	0.065747	0.001105	0.131728	0	1	0
ILMN_1656184	PI4KAP1	0.0015	0.9569	0.1109	0.9144	-0.02255	0.141545	0.164094	0.6977	0.0205	0.0005	0.86866	0.109476	0.006748	0	0	1
ILMN_1656185	DEF8	0.0003	0.0844	0.0001	0.8105	0.187159	0.193192	0.006032	0.0002	0.0002	0.876	0.00336	0.003752	0.951797	1	1	0
ILMN_1656194	TSPAN10	<.0001	0.4756	0.1435	0.791	0.053007	-0.18861	-0.24162	0.3396	0.0014	<.0001	0.616531	0.015184	1.215e-05	0	0	1
ILMN_1656285	METTL7A	<.0001	0.0794	0.8143	0.1042	0.059328	-0.35906	-0.41839	0.4825	<.0001	<.0001	0.734938	0.001606	6.084e-07	0	1	1
ILMN_1656292	LOC388532	<.0001	0.9089	<.0001	0.8671	0.393974	-0.03224	-0.42621	0.001	0.7918	<.0001	0.011814	0.915626	0.000313	0	0	1
ILMN_1656297	C21ORF57	<.0001	0.9392	0.8089	0.992	0.148345	0.40215	0.253805	0.0951	<.0001	0.0004	0.298556	0.000675	0.005846	0	1	1
ILMN_1656316	ZMYM3	0.0002	0.2993	0.1161	0.43	0.193842	0.330886	0.137044	0.0115	<.0001	0.0235	0.072729	0.001172	0.120425	0	1	0
ILMN_1656335	RIT1	0.0001	0.3816	0.2361	0.1101	-0.05589	-0.23578	-0.17989	0.3575	0.0003	0.0003	0.632917	0.004433	0.004354	0	1	1
ILMN_1656372	PES1	<.0001	0.3419	0.0042	0.2688	0.242116	0.178788	-0.06333	<.0001	0.0013	0.1279	0.000293	0.014844	0.358121	1	0	0
ILMN_1656378	NMT2	<.0001	0.4589	<.0001	0.9638	0.493794	0.378308	-0.11549	<.0001	<.0001	0.0669	7.053e-07	0.000339	0.239176	1	1	0
ILMN_1656386	SEC24D	<.0001	0.7568	0.0008	0.0922	0.032337	-0.20557	-0.2379	0.5327	0.0002	<.0001	0.76998	0.003575	3.921e-06	0	1	1
ILMN_1656399	TCEAL8	<.0001	0.9256	<.0001	0.2775	0.361737	0.133915	-0.22782	<.0001	0.0775	0.0001	7.932e-05	0.262442	0.002157	1	0	1
ILMN_1656413	ZMPSTE24	0.0002	0.5817	0.0001	0.3198	0.17669	0.022643	-0.15405	0.001	0.6805	0.0003	0.012187	0.859656	0.004873	0	0	1
ILMN_1656415	CDKN2C	0.0018	0.0955	<.0001	0.0502	-0.17111	0.051238	0.222348	0.0345	0.5405	0.0006	0.155766	0.774937	0.008452	0	0	1
ILMN_1656427	C17ORF39	<.0001	0.086	<.0001	0.2942	-0.85635	-0.58084	0.275511	<.0001	<.0001	0.0082	1.379e-07	0.000824	0.057012	1	1	0
ILMN_1656463	C11ORF73	<.0001	0.0137	<.0001	0.2823	0.135339	-0.00962	-0.14496	0.0004	0.8058	<.0001	0.00621	0.92175	0.000118	1	0	1
ILMN_1656482	OSBPL2	0.0002	0.3654	0.2151	0.2141	-0.00571	-0.1875	-0.18178	0.9219	0.0024	0.0001	0.970859	0.023157	0.002387	0	0	1
ILMN_1656521	CGI-96	0.0011	0.8626	0.0935	0.8261	0.250643	0.198833	-0.05181	0.0002	0.0047	0.3259	0.004028	0.038504	0.6034	1	0	0
ILMN_1656530	LOC642788	0.001	0.9748	0.3053	0.4409	-0.10025	-0.17862	-0.07838	0.0293	0.0002	0.0318	0.139877	0.004108	0.147363	0	1	0
ILMN_1656540	RUVBL1	0.0007	0.8861	<.0001	0.2262	0.211138	0.275415	0.064277	0.0023	0.0002	0.2357	0.022249	0.002926	0.508614	0	1	0
ILMN_1656621	CHMP2A	0.0029	0.8798	0.9077	0.97	-0.20504	-0.29637	-0.09133	0.0129	0.0006	0.1582	0.07894	0.008638	0.406594	0	1	0
ILMN_1656628	WDR4	0.0019	0.261	0.4622	0.1452	0.198484	0.221109	0.022626	0.0016	0.0008	0.6436	0.017265	0.009942	0.839782	0	1	0
ILMN_1656662	LOC731365	0.0021	0.4359	<.0001	0.2866	0.216559	0.185922	-0.03064	0.0005	0.0045	0.5314	0.007627	0.037286	0.7692	1	0	0
ILMN_1656670	HLA-G	<.0001	0.2227	0.0021	0.8236	-0.13231	-0.66142	-0.5291	0.0992	<.0001	<.0001	0.30674	4.28e-10	6.14e-11	0	1	1
ILMN_1656682	AZIN1	0.0002	0.3503	<.0001	0.8145	0.184311	0.204519	0.020208	0.0002	<.0001	0.5952	0.003306	0.001608	0.810328	1	1	0
ILMN_1656822	DNM2	0.0006	0.4467	0.0032	0.8858	-0.1406	0.083596	0.224195	0.0536	0.269	0.0001	0.207875	0.546569	0.002603	0	0	1
ILMN_1656868	LOC23117	0.0003	0.6505	<.0001	0.2609	-0.26492	0.02516	0.290084	0.0067	0.8023	0.0002	0.049232	0.920331	0.003572	0	0	1
ILMN_1656915	PSD3	<.0001	0.1726	0.2939	0.5028	0.025966	0.152479	0.126514	0.4868	0.0001	<.0001	0.738004	0.002582	0.000846	0	1	1
ILMN_1656920	CRIP1	0.0005	0.3479	0.0017	0.9427	0.30763	0.45129	0.14366	0.0049	<.0001	0.0938	0.039589	0.001976	0.29627	0	1	0
ILMN_1656934	REPS2	<.0001	0.9028	0.3764	0.0528	-0.11493	-0.39888	-0.28394	0.2285	<.0001	0.0002	0.5	0.001935	0.003933	0	1	1
ILMN_1656951	APCDD1	0.0016	0.3468	0.4818	0.0662	0.105351	0.126588	0.021238	0.0023	0.0005	0.4303	0.022612	0.00687	0.695039	0	1	0
ILMN_1657011	LOC286208	0.0001	0.8895	0.0107	0.057	-0.17436	0.10143	0.275785	0.0327	0.2313	<.0001	0.15009	0.503472	0.000844	0	0	1
ILMN_1657145	MEOX1	0.0005	0.7977	0.0673	0.7394	0.023269	0.107438	0.084169	0.4499	0.001	0.0007	0.710236	0.01226	0.009202	0	0	1
ILMN_1657153	ACTR3	<.0001	0.3526	0.0011	0.7907	0.188768	-0.39235	-0.58112	0.0492	0.0001	<.0001	0.196604	0.002382	1.185e-09	0	1	1
ILMN_1657204	SAE1	<.0001	0.7606	<.0001	0.0611	0.337862	0.309006	-0.02886	<.0001	<.0001	0.601	0.000117	0.000863	0.813907	1	1	0
ILMN_1657237	NUBP2	<.0001	0.6227	0.0002	0.9186	0.26567	0.299277	0.033607	<.0001	<.0001	0.481	0.000585	0.000181	0.733926	1	1	0
ILMN_1657332	CCDC85B	<.0001	0.1319	0.6564	0.0086	0.144729	0.306594	0.161865	0.0052	<.0001	0.0001	0.040946	5e-06	0.00209	0	1	1
ILMN_1657347	PODXL2	0.0002	0.3778	0.0175	0.5776	0.10374	0.175011	0.071271	0.0105	<.0001	0.0258	0.06813	0.001157	0.128107	0	1	0
ILMN_1657348	LOC650909	0.0008	0.8652	0.8142	0.0801	-0.03567	0.15931	0.194979	0.5857	0.0207	0.0002	0.804288	0.109988	0.003953	0	0	1
ILMN_1657374	DDX12	0.0026	0.9095	0.769	0.7433	-0.1245	-0.09219	0.032312	0.0006	0.0132	0.2515	0.007959	0.080048	0.527195	1	0	0
ILMN_1657475	GALT	<.0001	0.7477	0.6738	0.419	0.195808	0.358038	0.16223	0.0025	<.0001	0.0016	0.024057	1.962e-05	0.016969	0	1	0
ILMN_1657478	MAGEL2	<.0001	0.9921	<.0001	0.5606	-0.27514	-0.13238	0.142756	<.0001	0.0504	0.0057	0.000898	0.199504	0.044082	1	0	0
ILMN_1657495	MLEC	<.0001	0.0267	0.0008	0.2509	0.114811	0.272885	0.158074	0.0672	<.0001	0.0016	0.23973	0.001125	0.017445	0	1	0
ILMN_1657571	ASNA1	0.0001	0.2419	0.448	0.359	0.201636	0.116309	-0.08533	<.0001	0.018	0.022	0.000768	0.099577	0.11475	1	0	0
ILMN_1657631	STAP2	0.0002	0.0703	0.9244	0.7416	0.035815	0.12064	0.084825	0.2466	0.0002	0.0007	0.521731	0.004164	0.008777	0	1	1
ILMN_1657680	CCDC69	0.0013	0.4579	0.0571	0.0054	0.251579	0.250975	-0.0006	0.0006	0.001	0.9915	0.008171	0.012118	0.996898	1	0	0
ILMN_1657697	SAR1A	<.0001	0.9884	<.0001	0.4492	0.232654	-0.04898	-0.28163	0.0008	0.4888	<.0001	0.00974	0.739578	3.359e-05	1	0	1
ILMN_1657722	RPS3A	<.0001	0.7407	<.0001	0.074	0.36451	0.108779	-0.25573	<.0001	0.1695	<.0001	0.000151	0.423468	0.000889	1	0	1
ILMN_1657754	RPAP2	0.0022	0.2416	0.0029	0.8252	0.202323	0.155765	-0.04656	0.0005	0.0094	0.3013	0.007066	0.063127	0.579554	1	0	0
ILMN_1657790	SFRS11	<.0001	0.4818	0.0623	0.2472	0.050974	-0.19851	-0.24949	0.4014	0.002	<.0001	0.671616	0.020503	3.841e-05	0	0	1
ILMN_1657837	ZC3H8	<.0001	0.5091	<.0001	0.558	0.173256	0.186885	0.013629	<.0001	<.0001	0.6828	0.001404	0.000927	0.860921	1	1	0
ILMN_1657864	TMUB2	<.0001	0.1519	<.0001	0.5988	-0.34743	-0.21088	0.136546	<.0001	0.0019	0.0079	1.649e-05	0.01925	0.055574	1	0	0
ILMN_1657871	RSAD2	0.0718	0.0007	<.0001	0.7129	-0.32903	-0.53507	-0.20604	0.1411	0.0224	0.2431	0.379895	0.116409	0.517705	0	0	0
ILMN_1657873	XPO4	<.0001	0.3339	0.0088	0.107	0.138338	0.329667	0.191329	0.0059	<.0001	<.0001	0.044985	3.74e-07	0.000119	0	1	1
ILMN_1657932	MUC6	<.0001	0.9397	0.0003	0.5125	-0.6511	-1.02298	-0.37188	0.0017	<.0001	0.0221	0.017799	0.000149	0.115138	0	1	0
ILMN_1657968	MAP2K2	0.0002	0.176	<.0001	0.8248	-0.32251	-0.03993	0.282589	0.001	0.6912	0.0003	0.012331	0.865193	0.004693	0	0	1
ILMN_1657977	MSRB2	<.0001	0.7989	0.0005	0.4996	0.082362	-0.33612	-0.41848	0.4123	0.0016	<.0001	0.680887	0.017145	2.957e-05	0	0	1
ILMN_1657983	TERF2IP	<.0001	0.1373	<.0001	0.4268	-0.76667	-0.47616	0.290511	<.0001	0.0037	0.0193	9.439e-05	0.032218	0.104836	1	0	0
ILMN_1657996	LOC642035	0.0003	0.3572	0.0008	0.9301	-0.05798	-0.17746	-0.11948	0.2136	0.0003	0.0014	0.481909	0.005365	0.015683	0	1	0
ILMN_1658015	MBNL2	0.0003	0.3431	0.337	0.5525	0.101033	-0.0795	-0.18053	0.0713	0.1721	<.0001	0.249018	0.427002	0.001583	0	0	1
ILMN_1658080	ZNF573	<.0001	0.2635	0.0059	0.7288	0.426479	0.431685	0.005205	<.0001	<.0001	0.9203	2.424e-07	5.505e-07	0.9701	1	1	0
ILMN_1658083	ABT1	0.0002	0.0171	0.0275	0.1826	0.101832	0.178841	0.07701	0.0119	<.0001	0.0166	0.074448	0.000907	0.094179	0	1	0
ILMN_1658176	ABCG1	<.0001	0.4378	0.0756	0.7358	-0.00483	-0.15407	-0.14924	0.8996	0.0002	<.0001	0.961255	0.003067	0.000102	0	1	1
ILMN_1658283	RPL17	0.0008	0.5927	<.0001	0.7522	0.143941	0.232133	0.088191	0.0124	0.0002	0.0537	0.076625	0.002962	0.207921	0	1	0
ILMN_1658289	WDR54	0.0001	0.7928	<.0001	0.0017	0.185592	0.274943	0.08935	0.0025	<.0001	0.0644	0.024262	0.000678	0.233339	0	1	0
ILMN_1658290	C16ORF68	0.0003	0.0516	<.0001	0.5075	-0.41924	-0.17744	0.241799	0.0002	0.1221	0.0059	0.003385	0.348525	0.045216	1	0	0
ILMN_1658351	FIS1	<.0001	0.8181	<.0001	0.7966	-0.66094	-0.33204	0.328898	<.0001	0.0069	0.0005	6.373e-06	0.050577	0.007037	1	0	1
ILMN_1658383	HSPA6	<.0001	0.444	0.6991	0.2652	-0.33163	-0.6663	-0.33468	0.0031	<.0001	0.0002	0.028121	4.282e-06	0.003315	0	1	1
ILMN_1658439	C5ORF44	0.003	0.2866	0.0049	0.0159	0.046525	-0.06692	-0.11344	0.2615	0.1221	0.0007	0.538619	0.348463	0.008959	0	0	1
ILMN_1658452	FAM53A	0.0013	0.432	0.2009	0.3976	0.136612	0.105538	-0.03107	0.0003	0.0066	0.2866	0.004666	0.04911	0.565472	1	0	0
ILMN_1658464	GTF3A	<.0001	0.9034	0.2034	0.9275	0.201844	0.323178	0.121334	0.0026	<.0001	0.0214	0.024873	0.000231	0.112608	0	1	0
ILMN_1658472	APH1A	0.0003	0.5116	0.0876	0.5622	-0.0478	0.163834	0.211639	0.4604	0.0162	<.0001	0.717934	0.092637	0.001421	0	0	1
ILMN_1658486	MRPL54	<.0001	0.983	<.0001	0.0279	0.357453	0.476607	0.119154	<.0001	<.0001	0.0597	0.000445	4.982e-06	0.222205	1	1	0
ILMN_1658494	C13ORF15	0.0006	0.0831	<.0001	0.1725	-0.35587	0.055299	0.411168	0.0117	0.704	0.0003	0.073602	0.87195	0.004485	0	0	1
ILMN_1658531	LOC653702	<.0001	0.9075	<.0001	0.7704	0.124869	-0.2282	-0.35306	0.0886	0.0031	<.0001	0.285536	0.028266	1.095e-06	0	0	1
ILMN_1658579	CDK5RAP3	0.0002	0.662	0.5965	0.5056	0.081054	0.389102	0.308048	0.4452	0.0006	0.0003	0.70627	0.007876	0.00518	0	1	1
ILMN_1658624	UBXN6	<.0001	0.411	<.0001	0.1711	-0.81665	-0.55801	0.258633	<.0001	0.0004	0.0295	1.234e-05	0.006232	0.140327	1	1	0
ILMN_1658678	SAAL1	<.0001	0.8777	<.0001	0.0939	0.276716	0.190849	-0.08587	<.0001	0.0031	0.0765	0.000386	0.028155	0.260368	1	0	0
ILMN_1658706	ST6GALNAC2	0.0007	0.6775	0.4126	0.0103	-0.18244	-0.36398	-0.18154	0.0499	0.0002	0.014	0.198547	0.003883	0.083506	0	1	0
ILMN_1658743	CCNDBP1	<.0001	0.223	<.0001	0.4684	-0.95806	-0.69625	0.261812	<.0001	<.0001	0.0427	2.335e-06	0.001375	0.179063	1	1	0
ILMN_1658759	PEX19	<.0001	0.1378	0.1105	0.0146	-0.01677	0.123574	0.140347	0.6587	0.0021	<.0001	0.847936	0.021322	0.000245	0	0	1
ILMN_1658800	BRPF3	0.0033	0.1439	<.0001	0.7371	-0.0559	0.082265	0.138167	0.2722	0.122	0.0007	0.550284	0.34824	0.009702	0	0	1
ILMN_1658802	KRTCAP2	<.0001	0.9104	<.0001	0.8273	0.349029	0.298125	-0.0509	<.0001	0.0004	0.4135	0.000532	0.005739	0.68205	1	1	0
ILMN_1658830	C10ORF26	0.0008	0.3679	0.2103	0.5686	-0.07788	0.123981	0.201858	0.2404	0.074	0.0002	0.514316	0.25464	0.003081	0	0	1
ILMN_1658834	ZC3H18	<.0001	0.3607	0.2138	0.0348	-0.06452	-0.24958	-0.18505	0.2061	<.0001	<.0001	0.472548	0.000223	0.000317	0	1	1
ILMN_1658885	DAGLB	<.0001	0.0782	0.9073	0.0877	0.228227	0.19659	-0.03164	<.0001	0.0003	0.4362	0.00052	0.00518	0.699791	1	1	0
ILMN_1658902	DEAF1	<.0001	0.9774	0.0007	0.1219	0.175076	0.323628	0.148552	0.0042	<.0001	0.0022	0.035454	4.743e-05	0.021744	0	1	0
ILMN_1658905	LOC646976	0.0004	0.6984	0.5074	0.8828	-0.05536	-0.15465	-0.09928	0.1684	0.0003	0.0022	0.421816	0.005014	0.021514	0	1	0
ILMN_1658950	LOC400890	<.0001	0.2859	<.0001	0.6982	-0.36543	-0.10644	0.258987	<.0001	0.1554	<.0001	5.368e-05	0.402126	0.000359	1	0	1
ILMN_1658962	LCP2	<.0001	0.8567	0.8692	0.0825	-0.24216	-0.29903	-0.05687	<.0001	<.0001	0.1738	0.000321	1.6e-05	0.429513	1	1	0
ILMN_1659024	TMCC2	<.0001	0.3877	<.0001	0.24	-1.96571	-1.4968	0.468917	<.0001	<.0001	0.0057	4.83e-13	6.272e-08	0.044078	1	1	0
ILMN_1659027	SLC2A1	<.0001	0.0447	<.0001	0.5102	-0.75395	-0.62147	0.132477	<.0001	<.0001	0.2451	3.1e-05	0.001257	0.520014	1	1	0
ILMN_1659047	HIST2H2AA3	<.0001	0.4094	0.7165	0.5808	0.177813	-0.3342	-0.51202	0.2261	0.03	<.0001	0.497145	0.142033	0.000564	0	0	1
ILMN_1659075	HLA-DOA	<.0001	0.6515	0.008	0.3991	0.083405	0.380349	0.296944	0.328	<.0001	<.0001	0.605443	0.000856	0.00058	0	1	1
ILMN_1659077	CD40LG	0.0012	0.8043	<.0001	0.0966	0.290834	0.252563	-0.03827	0.0003	0.0027	0.5427	0.005104	0.025179	0.776077	1	0	0
ILMN_1659227	CD79A	0.0002	0.5598	0.0003	0.5297	0.390692	0.637712	0.247021	0.0067	<.0001	0.0293	0.049217	0.000809	0.139715	0	1	0
ILMN_1659240	MTMR14	<.0001	0.931	<.0001	0.2891	0.15304	0.253621	0.100581	0.005	<.0001	0.0191	0.039868	0.000401	0.104044	0	1	0
ILMN_1659327	LOC283683	0.0021	0.9764	0.2781	0.9676	-0.06262	-0.11987	-0.05725	0.0577	0.0006	0.0291	0.217777	0.008104	0.139212	0	1	0
ILMN_1659343	BOLA2	<.0001	0.6612	0.0023	0.5048	0.160701	0.351856	0.191155	0.021	<.0001	0.0006	0.111261	0.000114	0.008475	0	1	1
ILMN_1659352	KCNK13	0.0026	0.7588	0.0343	0.9347	-0.13247	-0.09406	0.038411	0.0006	0.0176	0.1979	0.007826	0.098164	0.462151	1	0	0
ILMN_1659405	LOC653773	0.0003	0.5542	<.0001	0.9389	0.183446	-0.11501	-0.29845	0.0459	0.228	<.0001	0.187897	0.499354	0.001356	0	0	1
ILMN_1659411	POLR2C	<.0001	0.3028	0.0876	0.7459	0.238072	0.462008	0.223936	0.0006	<.0001	<.0001	0.007785	1.792e-07	0.001149	1	1	1
ILMN_1659415	MAP2K1IP1	0.0007	0.538	0.2439	0.0681	-0.00634	-0.20215	-0.19582	0.926	0.0051	0.0004	0.972728	0.04043	0.005854	0	0	1
ILMN_1659437	TXNDC17	<.0001	0.3783	<.0001	0.7004	0.301643	0.109759	-0.19188	<.0001	0.1055	0.0003	0.000258	0.318592	0.004197	1	0	1
ILMN_1659543	LOC283849	<.0001	0.2581	0.3192	0.6097	-0.00248	0.148818	0.151301	0.9562	0.0019	<.0001	0.983775	0.019564	0.001005	0	0	1
ILMN_1659544	STX3	<.0001	0.7821	0.2671	0.1306	-0.27187	-0.57578	-0.30392	0.0183	<.0001	0.001	0.101096	0.000139	0.011698	0	1	0
ILMN_1659553	ANAPC1	0.0002	0.6311	0.0076	0.7535	-0.40173	-0.34571	0.05602	<.0001	0.0008	0.467	0.00139	0.010551	0.72303	1	0	0
ILMN_1659564	SEC61A1	<.0001	0.2347	0.0002	0.8483	0.386463	0.464052	0.077589	<.0001	<.0001	0.2685	0.000664	7.1e-05	0.546063	1	1	0
ILMN_1659627	LOC647322	0.5133	<.0001	0.397	0.7402	-0.04473	-0.02045	0.024281	0.2788	0.635	0.4586	0.55723	0.834859	0.716615	0	0	0
ILMN_1659659	MAGEH1	<.0001	0.8018	0.0004	0.2277	0.200369	0.269194	0.068825	0.0004	<.0001	0.1191	0.00626	0.000273	0.34325	1	1	0
ILMN_1659725	EXOSC5	<.0001	0.4533	<.0001	0.2251	0.230697	0.35518	0.124483	0.0009	<.0001	0.0227	0.011283	8.037e-05	0.117473	0	1	0
ILMN_1659752	LOC730996	0.002	0.9218	<.0001	0.4531	0.016016	-0.20136	-0.21737	0.8412	0.0167	0.0007	0.937098	0.094837	0.009688	0	0	1
ILMN_1659753	LAMP2	<.0001	0.6807	0.6631	0.0806	-0.08613	-0.39624	-0.31011	0.3817	0.0002	0.0001	0.654415	0.003021	0.002112	0	1	1
ILMN_1659761	SNX29	0.0004	0.2104	0.135	0.6471	0.176229	0.254317	0.078089	0.004	<.0001	0.1035	0.034072	0.001816	0.314733	0	1	0
ILMN_1659762	BTF3	0.0009	0.8732	<.0001	0.8538	-0.30791	-0.16978	0.138131	0.0003	0.0511	0.0366	0.004646	0.201503	0.161814	1	0	0
ILMN_1659766	BAG3	<.0001	0.2648	<.0001	0.6685	0.395539	0.383086	-0.01245	<.0001	<.0001	0.8454	0.000113	0.000371	0.938844	1	1	0
ILMN_1659800	BCL11A	<.0001	0.9836	0.0002	0.0833	0.313259	0.273868	-0.03939	<.0001	<.0001	0.3616	5.023e-06	0.00015	0.636713	1	1	0
ILMN_1659874	SFRS15	<.0001	0.3043	0.444	0.8179	-0.00466	0.26128	0.265938	0.9353	<.0001	<.0001	0.976302	0.000664	3.172e-06	0	1	1
ILMN_1659888	PPP1R14B	<.0001	0.2262	<.0001	0.7881	0.284168	0.295714	0.011546	<.0001	<.0001	0.8149	0.000364	0.000373	0.925787	1	1	0
ILMN_1659895	MSN	0.0019	0.4757	0.1004	0.7287	-0.05324	0.147523	0.200767	0.4537	0.0478	0.0005	0.713171	0.192796	0.006733	0	0	1
ILMN_1659905	FKBP10	0.0001	0.4269	0.0003	0.1129	0.003285	-0.15306	-0.15635	0.9453	0.0025	<.0001	0.979803	0.023894	0.001492	0	0	1
ILMN_1659923	GNAQ	0.0012	0.5123	0.3841	0.0243	-0.16385	-0.31364	-0.14978	0.047	0.0003	0.0219	0.190583	0.005185	0.114624	0	1	0
ILMN_1659937	ZBTB24	<.0001	0.4544	0.0007	0.7679	0.191117	0.215225	0.024108	0.0001	<.0001	0.534	0.002607	0.001047	0.77076	1	1	0
ILMN_1659985	RSPH9	0.0015	0.8134	0.0182	0.1003	0.044109	-0.06347	-0.10758	0.2324	0.1	0.0003	0.504861	0.308239	0.005105	0	0	1
ILMN_1659990	C7ORF68	0.0003	0.205	0.0002	0.1168	0.18554	0.120289	-0.06525	<.0001	0.0109	0.0672	0.00134	0.070115	0.239749	1	0	0
ILMN_1660021	M6PRBP1	<.0001	0.9278	0.0016	0.0373	0.446202	0.190267	-0.25593	<.0001	0.0404	0.0003	6.662e-05	0.172598	0.005331	1	0	1
ILMN_1660079	RNF44	<.0001	0.1652	0.2736	0.3416	-0.23171	0.073341	0.305053	<.0001	0.2248	<.0001	0.001991	0.495535	1.068e-07	1	0	1
ILMN_1660186	SYF2	<.0001	0.8323	<.0001	0.4446	0.425526	0.264873	-0.16065	<.0001	0.0011	0.0085	9.569e-06	0.01288	0.058829	1	0	0
ILMN_1660232	PEX5	<.0001	0.3838	0.0029	0.8967	0.218411	0.142708	-0.0757	<.0001	0.0058	0.0522	0.0005	0.044744	0.204145	1	0	0
ILMN_1660270	C7ORF28A	<.0001	0.9265	<.0001	0.2602	0.144057	-0.24343	-0.38749	0.048	0.0015	<.0001	0.193352	0.016581	7.066e-08	0	0	1
ILMN_1660292	MRPS21	0.0011	0.9543	0.2533	0.0431	-0.18977	0.035283	0.225058	0.0182	0.6708	0.0005	0.100709	0.85429	0.006742	0	0	1
ILMN_1660299	LOC651381	0.0025	0.9857	0.745	0.7522	-0.10133	-0.14177	-0.04045	0.0094	0.0006	0.1857	0.062854	0.007659	0.445806	0	1	0
ILMN_1660341	LRPAP1	<.0001	0.8895	0.0004	0.7694	0.58136	0.727859	0.146499	<.0001	<.0001	0.0851	1.653e-05	2.058e-07	0.278144	1	1	0
ILMN_1660368	TRRAP	<.0001	0.9818	0.0122	0.1006	0.149505	0.356756	0.207251	0.0299	<.0001	0.0002	0.141619	7.587e-05	0.003248	0	1	1
ILMN_1660426	CPSF4	<.0001	0.6246	0.0599	0.1835	0.168345	0.309539	0.141195	0.0015	<.0001	0.0008	0.016444	6.097e-06	0.010027	0	1	0
ILMN_1660436	HSPA1B	0.0003	0.7922	0.0613	0.3907	0.040696	-0.32982	-0.37052	0.7267	0.0073	<.0001	0.883949	0.052359	0.001983	0	0	1
ILMN_1660439	LOC651149	0.0008	0.953	<.0001	0.1484	0.50149	0.342091	-0.1594	0.0002	0.0127	0.1234	0.00316	0.078255	0.350449	1	0	0
ILMN_1660551	CRAMP1L	<.0001	0.6371	0.1753	0.7441	-0.07739	0.146089	0.22348	0.1802	0.0159	<.0001	0.438099	0.091685	0.000116	0	0	1
ILMN_1660577	ATP5G2	0.0002	0.265	<.0001	0.7025	0.22305	0.352189	0.129139	0.0055	<.0001	0.0414	0.042773	0.000905	0.175461	0	1	0
ILMN_1660582	LIG3	0.0018	0.1658	0.2117	0.5402	0.051587	-0.09418	-0.14577	0.3089	0.0755	0.0004	0.587054	0.258132	0.006005	0	0	1
ILMN_1660602	C1ORF43	<.0001	0.2206	0.4386	0.9846	0.085441	-0.13099	-0.21643	0.1545	0.037	<.0001	0.40071	0.16322	0.000339	0	0	1
ILMN_1660624	LIMK2	0.0004	0.6379	0.0631	0.8509	0.178946	-0.03302	-0.21197	0.0108	0.6514	0.0002	0.069401	0.844029	0.003194	0	0	1
ILMN_1660635	LACTB2	0.0008	0.9953	<.0001	0.5091	0.236605	0.14613	-0.09048	0.0002	0.0248	0.0661	0.003405	0.124807	0.237388	1	0	0
ILMN_1660661	TCP1	0.0001	0.7098	0.6458	0.9297	0.0488	-0.16543	-0.21423	0.438	0.0125	<.0001	0.701148	0.077292	0.00079	0	0	1
ILMN_1660663	DYRK1A	0.0002	0.5421	<.0001	0.9264	-0.18156	-0.42023	-0.23867	0.0684	<.0001	0.0027	0.242326	0.001653	0.025335	0	1	0
ILMN_1660691	RAB31	0.0002	0.8315	0.7372	0.0013	-0.06786	-0.32751	-0.25966	0.4433	0.0005	0.0003	0.704739	0.007175	0.004637	0	1	1
ILMN_1660701	ING5	0.0015	0.9851	0.9215	0.3473	0.128825	0.112784	-0.01604	0.0004	0.0028	0.5688	0.005995	0.025841	0.793693	1	0	0
ILMN_1660723	RDH13	0.0001	0.4085	0.2407	0.6547	0.226373	0.183076	-0.0433	<.0001	0.001	0.2962	0.000754	0.012062	0.574751	1	0	0
ILMN_1660749	ASPSCR1	0.0001	0.4133	0.2553	0.0299	0.260894	0.27689	0.015997	<.0001	<.0001	0.7555	0.001952	0.001571	0.89808	1	1	0
ILMN_1660787	SUCLA2	0.0004	0.5502	<.0001	0.0098	0.101103	-0.03372	-0.13482	0.0216	0.4586	0.0001	0.11337	0.716579	0.00265	0	0	1
ILMN_1660810	TTC17	<.0001	0.1814	0.0651	0.8251	-0.11312	0.150432	0.263553	0.0465	0.0114	<.0001	0.189316	0.072303	2.887e-06	0	0	1
ILMN_1660832	LOC285053	0.0012	0.2929	<.0001	0.3739	0.222512	0.272456	0.049944	0.0022	0.0003	0.3786	0.021551	0.005336	0.65177	0	1	0
ILMN_1660837	CLCN3	0.0002	0.5962	<.0001	0.1853	-0.4026	-0.36069	0.041907	<.0001	0.0004	0.5821	0.001127	0.006174	0.80196	1	1	0
ILMN_1660844	INTS4	<.0001	0.6902	<.0001	0.886	-0.12467	0.111584	0.236256	0.0374	0.0734	<.0001	0.164216	0.253506	7.174e-05	0	0	1
ILMN_1660858	RIN1	<.0001	0.705	0.1063	0.1668	0.065696	0.226389	0.160693	0.1545	<.0001	<.0001	0.40071	0.000209	0.000563	0	1	1
ILMN_1661170	NDUFB8	<.0001	0.8439	<.0001	0.9806	0.23634	0.316328	0.079988	<.0001	<.0001	0.0838	0.001522	3.187e-05	0.275555	1	1	0
ILMN_1661174	LOC731640	<.0001	0.4069	0.0003	0.8171	0.466727	-0.04232	-0.50905	<.0001	0.7269	<.0001	0.001944	0.884033	1.1e-05	1	0	1
ILMN_1661194	CLDN14	0.0002	0.1861	0.0009	0.4862	-0.30157	-0.37591	-0.07434	0.0007	<.0001	0.2841	0.009617	0.001444	0.562785	1	1	0
ILMN_1661264	SHMT2	<.0001	0.9816	<.0001	0.5014	0.311929	0.39467	0.082741	<.0001	<.0001	0.1548	0.000893	4.073e-05	0.401321	1	1	0
ILMN_1661306	LOC643433	<.0001	0.9208	<.0001	0.7221	0.326915	0.383423	0.056508	0.0002	<.0001	0.4052	0.003506	0.000847	0.67474	1	1	0
ILMN_1661337	SRM	0.0013	0.5561	0.0007	0.2005	0.135132	0.265906	0.130775	0.0558	0.0004	0.0196	0.213143	0.005792	0.106126	0	1	0
ILMN_1661342	2013-09-06	<.0001	0.0904	0.2737	0.7149	0.009328	0.281917	0.272589	0.9071	0.0009	<.0001	0.964276	0.011257	0.000786	0	0	1
ILMN_1661346	LOC648210	<.0001	0.7282	<.0001	0.7376	0.400876	-0.18208	-0.58295	0.0003	0.1071	<.0001	0.004609	0.321615	5.534e-08	1	0	1
ILMN_1661357	LOC646106	0.0016	0.5562	0.2303	0.7805	0.070665	-0.04341	-0.11408	0.0785	0.2982	0.0004	0.264575	0.576573	0.006135	0	0	1
ILMN_1661399	LOC649604	0.0004	0.0546	<.0001	0.6777	-0.48584	-0.2286	0.257236	0.0002	0.0836	0.011	0.003235	0.275272	0.07052	1	0	0
ILMN_1661440	MGC15634	<.0001	0.0783	0.2291	0.3032	0.023527	0.146568	0.123041	0.5106	0.0001	<.0001	0.754659	0.002484	0.000691	0	1	1
ILMN_1661454	DGKA	<.0001	0.8977	0.0272	0.7389	0.194345	0.190669	-0.00368	<.0001	<.0001	0.9167	0.00065	0.001444	0.96853	1	1	0
ILMN_1661484	ZBTB45	<.0001	0.59	<.0001	0.6482	0.351076	0.263762	-0.08731	<.0001	<.0001	0.0511	5.887e-07	0.000415	0.201372	1	1	0
ILMN_1661485	RBM34	<.0001	0.0481	0.0002	0.0842	0.207883	-0.13371	-0.34159	0.0044	0.0765	<.0001	0.036165	0.260368	1.928e-06	0	0	1
ILMN_1661490	PFDN6	<.0001	0.0085	0.0016	0.4094	0.321287	0.34909	0.027802	<.0001	<.0001	0.5248	3.82e-06	1.426e-06	0.764887	1	1	0
ILMN_1661594	C2ORF42	<.0001	0.2832	<.0001	0.0384	0.206418	0.13607	-0.07035	<.0001	0.0059	0.0597	0.00058	0.045083	0.222366	1	0	0
ILMN_1661624	ARSD	0.0004	0.879	0.326	0.974	-0.15245	-0.09936	0.053089	<.0001	0.0122	0.0758	0.00174	0.075797	0.258697	1	0	0
ILMN_1661717	TFDP1	<.0001	0.8046	<.0001	0.9946	-1.41319	-1.03324	0.379952	<.0001	<.0001	0.0048	3.39e-11	2.48e-06	0.038688	1	1	0
ILMN_1661735	C17ORF103	0.0005	0.531	0.801	0.1335	-0.32161	-0.31081	0.010797	0.0002	0.0006	0.8724	0.003621	0.007851	0.950313	1	1	0
ILMN_1661843	LOC389671	0.0018	0.232	0.2364	0.4208	-0.10624	-0.12154	-0.0153	0.0018	0.0006	0.5633	0.018838	0.008666	0.790043	0	1	0
ILMN_1661886	APEX1	0.0005	0.3724	<.0001	0.5611	0.103501	0.273986	0.170484	0.1492	0.0003	0.003	0.392673	0.005144	0.027279	0	1	0
ILMN_1662038	LARGE	0.0009	0.9514	0.0004	0.5929	0.196513	0.195838	-0.00068	0.0004	0.0007	0.9874	0.00598	0.009164	0.995647	1	1	0
ILMN_1662065	WDR92	<.0001	0.7847	<.0001	0.9275	0.318755	0.171895	-0.14686	<.0001	0.0011	0.0003	2.972e-07	0.013077	0.004428	1	0	1
ILMN_1662128	ISY1	<.0001	0.249	0.0171	0.4468	0.132773	-0.14898	-0.28175	0.0462	0.0321	<.0001	0.188493	0.148296	1.934e-05	0	0	1
ILMN_1662130	LOC730316	0.0005	0.6393	<.0001	0.357	0.26846	0.339067	0.070607	0.0015	0.0001	0.2821	0.016077	0.002551	0.560862	0	1	0
ILMN_1662198	RANGAP1	<.0001	0.351	0.0034	0.142	0.388369	0.284825	-0.10354	<.0001	<.0001	0.0113	1.466e-09	1.969e-05	0.071966	1	1	0
ILMN_1662232	DCTN2	0.0004	0.1159	<.0001	0.1375	0.142589	0.150704	0.008115	0.0003	0.0002	0.7887	0.00452	0.003915	0.914193	1	1	0
ILMN_1662280	GDF1	0.0012	0.7546	0.0204	0.4581	-0.36402	-0.4538	-0.08977	0.0024	0.0003	0.3367	0.023248	0.00497	0.613508	0	1	0
ILMN_1662318	CCDC59	0.0003	0.3278	<.0001	0.2649	0.253376	0.262986	0.009611	0.0002	0.0002	0.8556	0.003703	0.003888	0.943058	1	1	0
ILMN_1662331	PDSS2	<.0001	0.6554	<.0001	0.9181	0.179227	0.20974	0.030514	0.0002	<.0001	0.4104	0.003356	0.000827	0.679244	1	1	0
ILMN_1662334	DNAJA3	<.0001	0.8978	<.0001	0.1851	0.294195	0.30643	0.012235	<.0001	<.0001	0.7774	2.026e-05	2.066e-05	0.908561	1	1	0
ILMN_1662340	ZNF358	0.0007	0.8098	0.9944	0.0336	0.182464	0.204149	0.021685	0.0007	0.0003	0.6045	0.009502	0.004817	0.81601	1	1	0
ILMN_1662359	HIST1H4K	0.0003	0.0425	0.1347	0.5006	0.167375	0.283435	0.11606	0.0124	<.0001	0.0279	0.076682	0.001489	0.135425	0	1	0
ILMN_1662364	AARS	<.0001	0.1608	0.3236	0.0776	0.318786	0.391835	0.073049	<.0001	<.0001	0.2269	0.001186	0.000102	0.498052	1	1	0
ILMN_1662409	LOC440525	0.0002	0.082	0.2717	0.5916	-0.00828	-0.15896	-0.15068	0.8653	0.0021	0.0001	0.947341	0.021337	0.002723	0	0	1
ILMN_1662417	LRPPRC	0.0013	0.6122	0.977	0.3733	-0.0659	0.084815	0.150717	0.1976	0.1123	0.0003	0.461833	0.331035	0.004346	0	0	1
ILMN_1662427	PTP4A3	0.0005	0.0036	0.3805	0.0717	0.058601	0.200147	0.141547	0.286	0.0006	0.0013	0.564711	0.008246	0.015115	0	1	0
ILMN_1662524	CXCR1	0.0001	0.9564	0.7374	0.0593	-0.27277	-0.59156	-0.31879	0.0479	<.0001	0.0037	0.193202	0.001329	0.032196	0	1	0
ILMN_1662578	C1GALT1	0.0002	0.3165	0.6503	0.4471	0.053961	-0.14769	-0.20166	0.3744	0.0206	<.0001	0.64825	0.109981	0.001159	0	0	1
ILMN_1662617	PPP2R3C	0.0003	0.0681	0.008	0.8121	-0.11316	-0.23954	-0.12638	0.053	0.0001	0.0066	0.206164	0.002333	0.048998	0	1	0
ILMN_1662667	LOC730920	0.0005	0.4948	0.876	0.6862	-0.19273	-0.14932	0.043406	0.0001	0.0035	0.2509	0.00212	0.030713	0.52659	1	0	0
ILMN_1662719	GPBP1L1	<.0001	0.6708	<.0001	0.7489	-0.42413	-0.18896	0.235162	<.0001	0.0269	0.0003	3.526e-05	0.131753	0.005315	1	0	1
ILMN_1662795	CA2	0.0005	0.1142	<.0001	0.6493	-0.67757	-0.4073	0.270279	0.0001	0.0243	0.0501	0.002396	0.123024	0.198966	1	0	0
ILMN_1662843	CD53	<.0001	0.9661	<.0001	0.5144	-0.10094	-0.26556	-0.16463	0.0932	<.0001	0.0007	0.294968	0.00093	0.008733	0	1	1
ILMN_1662848	TXNDC15	<.0001	0.8986	0.0041	0.7213	0.176631	0.011115	-0.16552	0.0006	0.832	<.0001	0.007993	0.933212	0.001308	1	0	1
ILMN_1662896	BRWD2	<.0001	0.0256	0.5316	0.8641	-0.14161	0.116413	0.258028	0.0065	0.0315	<.0001	0.048423	0.146467	4.885e-07	0	0	1
ILMN_1662905	NME1-NME2	0.0006	0.748	<.0001	0.8545	0.183049	0.285635	0.102585	0.0095	0.0001	0.0646	0.063674	0.002545	0.233806	0	1	0
ILMN_1662932	LCP1	<.0001	0.383	0.0018	0.571	0.213191	-0.02019	-0.23338	0.0028	0.783	<.0001	0.026304	0.911323	0.001125	0	0	1
ILMN_1662964	PRMT3	0.0021	0.6512	0.0001	0.7374	0.19923	0.186358	-0.01287	0.0007	0.0023	0.7778	0.009351	0.022514	0.908786	1	0	0
ILMN_1663002	STOML2	<.0001	0.8543	0.1187	0.2097	0.091867	0.373872	0.282005	0.1728	<.0001	<.0001	0.428029	2.337e-05	2.581e-05	0	1	1
ILMN_1663132	ADCK2	<.0001	0.7866	<.0001	0.8527	0.403512	0.371235	-0.03228	<.0001	<.0001	0.5051	1.539e-07	3.775e-06	0.750943	1	1	0
ILMN_1663313	AMY1C	0.0008	0.1502	<.0001	0.3363	0.18091	-0.12651	-0.30742	0.0769	0.2341	0.0002	0.261188	0.506575	0.003403	0	0	1
ILMN_1663407	SURF1	<.0001	0.1022	0.0294	0.5274	0.133012	0.27831	0.145299	0.0153	<.0001	0.0009	0.089136	0.000106	0.011198	0	1	0
ILMN_1663417	C22ORF33	<.0001	0.9657	0.052	0.576	0.015062	0.228128	0.213066	0.8076	0.0005	<.0001	0.922647	0.007461	0.000684	0	1	1
ILMN_1663489	UBR2	0.0001	0.1829	<.0001	0.7238	-0.24861	-0.27082	-0.02221	0.0001	<.0001	0.6562	0.002226	0.00129	0.846658	1	1	0
ILMN_1663493	C7ORF28B	<.0001	0.6267	<.0001	0.9429	0.039351	-0.11569	-0.15504	0.3714	0.0126	<.0001	0.645525	0.077372	0.000498	0	0	1
ILMN_1663512	COX5B	<.0001	0.7009	0.0001	0.6718	0.105086	0.404878	0.299792	0.1769	<.0001	<.0001	0.433735	7.731e-05	0.000117	0	1	1
ILMN_1663538	CLYBL	<.0001	0.1536	<.0001	0.1994	0.259179	0.326817	0.067638	0.0003	<.0001	0.2257	0.005085	0.000513	0.496743	1	1	0
ILMN_1663577	S100PBP	<.0001	0.9824	0.2536	0.0634	-0.15059	0.002302	0.152891	0.0004	0.9571	<.0001	0.005419	0.984033	0.00023	1	0	1
ILMN_1663605	RNF123	<.0001	0.3714	<.0001	0.9244	-1.09117	-0.88046	0.210713	<.0001	<.0001	0.1022	7.646e-08	3.589e-05	0.312177	1	1	0
ILMN_1663616	DNAJC7	<.0001	0.1366	<.0001	0.1981	0.217469	0.020055	-0.19741	0.0003	0.7423	<.0001	0.004648	0.891608	0.000977	1	0	1
ILMN_1663618	STAT3	0.0007	0.6998	0.9993	0.1462	0.090923	-0.12642	-0.21734	0.1992	0.0876	0.0001	0.463747	0.283511	0.002797	0	0	1
ILMN_1663631	BANP	0.0015	0.9602	0.0003	0.8008	0.201883	0.219153	0.01727	0.0011	0.0007	0.7194	0.01315	0.009243	0.880265	0	1	0
ILMN_1663664	MRPS10	0.0002	0.7892	<.0001	0.0482	0.221743	0.104428	-0.11731	<.0001	0.072	0.0084	0.001971	0.250803	0.05799	1	0	0
ILMN_1663667	FLAD1	<.0001	0.597	0.4279	0.5901	0.168197	0.226953	0.058756	0.0003	<.0001	0.1047	0.004607	0.000156	0.317242	1	1	0
ILMN_1663685	DGCR6	0.0002	0.2793	<.0001	0.0557	0.348583	0.317769	-0.03081	<.0001	0.0003	0.6391	0.001133	0.005249	0.837464	1	1	0
ILMN_1663799	RPL32	0.0016	0.0925	<.0001	0.2271	0.174611	0.162978	-0.01163	0.0005	0.0018	0.7656	0.007445	0.019108	0.902698	1	0	0
ILMN_1663954	TH1L	<.0001	0.4677	0.0121	0.0325	0.199955	0.339936	0.139981	0.0012	<.0001	0.0041	0.014115	2.072e-05	0.034281	0	1	0
ILMN_1664016	ARHGEF18	<.0001	0.6328	<.0001	0.9927	0.267712	0.411022	0.143311	0.0005	<.0001	0.0168	0.006873	3.175e-05	0.094963	1	1	0
ILMN_1664028	CENPB	<.0001	0.6134	<.0001	0.0544	0.523317	0.336288	-0.18703	<.0001	<.0001	0.003	1.037e-07	0.00142	0.027641	1	1	0
ILMN_1664118	LOC643665	0.0014	0.9623	0.0002	0.5463	-0.47371	-0.60211	-0.12839	0.0032	0.0004	0.3065	0.028994	0.005635	0.584449	0	1	0
ILMN_1664167	RPF2	<.0001	0.5266	<.0001	0.659	0.363847	0.243984	-0.11986	<.0001	0.0038	0.059	0.000358	0.032966	0.220556	1	0	0
ILMN_1664233	LOC644590	<.0001	0.9938	0.2378	0.2276	-0.1023	0.203337	0.305641	0.1823	0.0119	<.0001	0.44118	0.074318	7.064e-05	0	0	1
ILMN_1664243	USE1	<.0001	0.9942	<.0001	0.577	0.241176	0.294378	0.053202	<.0001	<.0001	0.1903	0.000219	1.218e-05	0.451896	1	1	0
ILMN_1664265	EPHA1	0.0032	0.5117	0.0014	0.1455	0.149399	0.200633	0.051234	0.0084	0.0008	0.2482	0.058202	0.009761	0.523712	0	1	0
ILMN_1664303	HTATIP2	<.0001	0.8091	0.0015	0.889	-0.02193	-0.36029	-0.33836	0.742	<.0001	<.0001	0.891452	4.019e-05	3.094e-07	0	1	1
ILMN_1664316	CCR9	<.0001	0.3882	<.0001	0.6059	0.130201	0.278812	0.148611	0.0383	<.0001	0.0026	0.166743	0.000721	0.024878	0	1	0
ILMN_1664330	CEACAM1	0.0012	0.5339	0.088	0.7985	-0.01207	-0.25539	-0.24332	0.8893	0.006	0.0006	0.957081	0.045424	0.00828	0	0	1
ILMN_1664424	ZBED5	<.0001	0.3853	0.2573	0.327	0.030789	0.207196	0.176408	0.5566	0.0002	<.0001	0.785454	0.003677	0.000917	0	1	1
ILMN_1664434	TCF3	<.0001	0.1537	0.0596	0.231	-0.14627	0.129005	0.27527	0.0537	0.102	<.0001	0.207974	0.311802	0.000292	0	0	1
ILMN_1664449	ALG5	0.0004	0.5387	<.0001	0.8626	0.157704	-0.03461	-0.19231	0.0138	0.6004	0.0002	0.082659	0.813536	0.00324	0	0	1
ILMN_1664525	P2RY13	<.0001	0.1315	0.0189	0.3892	-0.30399	-0.74625	-0.44226	0.0216	<.0001	<.0001	0.113372	1.488e-05	0.000903	0	1	1
ILMN_1664543	IFIT3	<.0001	0.003	0.0275	0.4214	-0.18287	-0.90002	-0.71716	0.3965	<.0001	<.0001	0.66724	0.001999	0.001083	0	1	1
ILMN_1664560	DYRK1A	0.0001	0.5355	<.0001	0.8126	-0.24885	-0.32938	-0.08053	0.0009	<.0001	0.1659	0.010814	0.000753	0.418093	0	1	0
ILMN_1664577	DLD	<.0001	0.5105	0.0004	0.2998	0.138162	-0.08532	-0.22348	0.0148	0.1461	<.0001	0.08688	0.387699	6.883e-05	0	0	1
ILMN_1664592	C1ORF95	0.0004	0.7654	0.0201	0.0831	0.104122	0.210825	0.106703	0.0442	0.0001	0.0095	0.183266	0.002472	0.063239	0	1	0
ILMN_1664602	LOC143543	0.0002	0.1335	<.0001	0.2017	0.067461	-0.11471	-0.18217	0.2177	0.0454	<.0001	0.487057	0.186343	0.00105	0	0	1
ILMN_1664610	LOC402057	0.0017	0.4541	<.0001	0.2045	0.10458	-0.0356	-0.14018	0.0381	0.4952	0.0006	0.16621	0.744113	0.007659	0	0	1
ILMN_1664614	FAU	0.0002	0.2531	<.0001	0.1907	0.230058	0.249043	0.018985	0.0002	0.0001	0.6922	0.003706	0.002446	0.865702	1	1	0
ILMN_1664691	DAPP1	<.0001	0.2731	0.0007	0.3201	0.000831	-0.4509	-0.45174	0.9924	<.0001	<.0001	0.997267	9.8e-05	2.024e-07	0	1	1
ILMN_1664706	LOC653604	<.0001	0.9399	<.0001	0.1868	0.012403	-0.28283	-0.29524	0.8125	<.0001	<.0001	0.924744	4.4e-05	1.694e-08	0	1	1
ILMN_1664772	ATP2B4	0.0002	0.8528	0.0005	0.8734	-0.23841	-0.27588	-0.03747	0.0003	<.0001	0.4574	0.004286	0.00129	0.715805	1	1	0
ILMN_1664776	EFR3A	<.0001	0.5298	0.0005	0.3457	0.193249	0.313728	0.120479	0.0006	<.0001	0.0063	0.008039	1.448e-05	0.047247	1	1	0
ILMN_1664802	WSB1	<.0001	0.0321	0.503	0.485	0.102131	-0.27582	-0.37795	0.2633	0.0043	<.0001	0.540503	0.035758	3.565e-05	0	0	1
ILMN_1664833	MRPL50	0.0004	0.5395	<.0001	0.7077	0.24223	0.08378	-0.15845	0.0004	0.2351	0.0035	0.006531	0.507816	0.030413	1	0	0
ILMN_1664855	PPP1R14C	0.0005	0.2842	0.7018	0.6233	-0.15591	-0.14193	0.013979	0.0001	0.0008	0.6586	0.002753	0.010661	0.847837	1	0	0
ILMN_1664878	NLRP2	0.3374	<.0001	0.4788	0.3009	-0.10361	-0.02605	0.077555	0.2157	0.7647	0.2411	0.484671	0.902222	0.515156	0	0	0
ILMN_1664912	IL11RA	<.0001	0.9581	0.0002	0.302	-0.40425	-0.04686	0.35739	<.0001	0.6324	<.0001	0.000797	0.83319	0.000161	1	0	1
ILMN_1664921	PPP6C	0.0005	0.1591	0.2632	0.7322	-0.04563	0.133508	0.179143	0.4267	0.0268	0.0001	0.69242	0.131715	0.002356	0	0	1
ILMN_1664931	GTF2E2	<.0001	0.9576	<.0001	0.2616	0.237566	0.175689	-0.06188	<.0001	0.0009	0.1236	0.000175	0.011353	0.350752	1	0	0
ILMN_1664956	SSU72	0.0002	0.4474	<.0001	0.4961	0.242126	0.228099	-0.01403	<.0001	0.0002	0.7612	0.001308	0.004098	0.900384	1	1	0
ILMN_1665004	CASC3	<.0001	0.2162	0.0001	0.0716	-0.47866	-0.2606	0.218058	<.0001	0.0098	0.0045	7.731e-05	0.064791	0.036822	1	0	0
ILMN_1665007	LOC642155	<.0001	0.6332	0.5643	0.2052	-0.13891	-0.16178	-0.02287	<.0001	<.0001	0.3897	0.00136	0.000296	0.66122	1	1	0
ILMN_1665066	C4ORF14	0.0001	0.5473	<.0001	0.9445	0.236512	0.299701	0.06319	0.0005	<.0001	0.2272	0.006626	0.000691	0.498466	1	1	0
ILMN_1665095	NELF	<.0001	0.7546	0.4154	0.1894	0.276575	0.40051	0.123935	0.0012	<.0001	0.0634	0.014045	0.00034	0.23115	0	1	0
ILMN_1665205	ZNF260	0.0004	0.9677	<.0001	0.429	0.240395	0.226823	-0.01357	0.0002	0.0006	0.7828	0.002939	0.0081	0.911219	1	1	0
ILMN_1665212	EDC4	0.0008	0.6008	0.0355	0.1895	0.128984	0.252036	0.123053	0.0466	0.0002	0.0167	0.189568	0.004115	0.094577	0	1	0
ILMN_1665217	C3ORF34	<.0001	0.7806	0.4204	0.0381	-0.1497	-0.49974	-0.35004	0.1016	<.0001	<.0001	0.311148	2.887e-05	0.000128	0	1	1
ILMN_1665423	ZFP91	0.0017	0.5033	0.0003	0.4676	0.125449	0.176933	0.051485	0.0078	0.0004	0.1636	0.055298	0.005635	0.414594	0	1	0
ILMN_1665526	TCEA2	0.0013	0.9072	0.0004	0.8944	0.172784	0.201886	0.029102	0.0017	0.0004	0.4955	0.017609	0.006516	0.744273	0	1	0
ILMN_1665538	SKP2	<.0001	0.6045	0.7338	0.3913	0.037349	0.19129	0.153941	0.423	0.0001	<.0001	0.689426	0.002435	0.001184	0	1	1
ILMN_1665557	USP15	0.0005	0.6421	<.0001	0.5793	-0.46439	-0.33174	0.132642	0.0001	0.007	0.1511	0.002111	0.050856	0.395572	1	0	0
ILMN_1665583	TUBB	<.0001	0.9194	0.0896	0.1755	0.122159	0.481926	0.359767	0.1994	<.0001	<.0001	0.463974	0.000125	0.000172	0	1	1
ILMN_1665601	LOC728944	0.0003	0.7034	0.005	0.1908	0.066534	0.196143	0.129609	0.1861	0.0003	0.0013	0.446311	0.00419	0.01505	0	1	0
ILMN_1665603	LOC654115	0.0003	0.6611	0.126	0.9656	0.051365	0.140861	0.089496	0.1489	0.0002	0.0018	0.392199	0.003577	0.018621	0	1	0
ILMN_1665717	EIF2S3	0.0665	<.0001	<.0001	0.2472	0.140847	0.112512	-0.02833	0.0206	0.075	0.5524	0.109893	0.256938	0.782532	0	0	0
ILMN_1665730	ABCB10	0.0002	0.6158	<.0001	0.4656	-0.61566	-0.39102	0.224646	<.0001	0.0118	0.0562	0.00119	0.073899	0.214095	1	0	0
ILMN_1665738	FLI1	<.0001	0.4394	0.0009	0.7942	0.298087	-0.20474	-0.50283	0.0008	0.0253	<.0001	0.010063	0.126473	6.515e-09	0	0	1
ILMN_1665823	LOC389787	<.0001	0.9608	0.0231	0.7191	0.112428	-0.52065	-0.63308	0.3898	0.0002	<.0001	0.661225	0.003376	1.042e-06	0	1	1
ILMN_1665831	CLPTM1	<.0001	0.2876	<.0001	0.3108	-0.01111	0.465236	0.476345	0.9002	<.0001	<.0001	0.961476	6.942e-05	6.352e-08	0	1	1
ILMN_1665859	RAB27A	0.0002	0.5544	0.033	0.3745	-0.21272	-0.35127	-0.13855	0.0091	<.0001	0.0316	0.061658	0.001188	0.146743	0	1	0
ILMN_1665862	UBE2V1	0.0003	0.4536	0.6487	0.2506	-0.03817	-0.13134	-0.09316	0.2784	0.0005	0.001	0.556881	0.006602	0.012155	0	1	0
ILMN_1665877	RNF149	<.0001	0.7162	0.1253	0.6714	-0.20201	-0.47326	-0.27125	0.025	<.0001	0.0002	0.125558	5.97e-05	0.003244	0	1	1
ILMN_1665887	WDR61	0.0024	0.9785	<.0001	0.1775	0.13678	0.208172	0.071392	0.0166	0.0005	0.1129	0.094179	0.007518	0.332136	0	1	0
ILMN_1665909	LASP1	0.0004	0.7396	0.0005	0.0385	0.128316	-0.08673	-0.21505	0.0588	0.219	<.0001	0.220346	0.48849	0.00187	0	0	1
ILMN_1665943	MAP4K1	<.0001	0.9519	0.0053	0.2595	0.338453	0.53714	0.198687	<.0001	<.0001	0.0026	0.001423	5.989e-07	0.024675	1	1	0
ILMN_1665945	ACBD3	0.0005	0.2542	0.0001	0.8035	0.158567	0.018581	-0.13999	0.0024	0.7281	0.0007	0.022883	0.884695	0.009705	0	0	1
ILMN_1665964	GAB2	<.0001	0.6342	0.9852	0.2169	-0.26599	-0.54981	-0.28382	0.0023	<.0001	<.0001	0.022505	1e-06	0.00118	0	1	1
ILMN_1665982	AKTIP	<.0001	0.9128	<.0001	0.4235	0.120556	-0.11404	-0.2346	0.0393	0.0623	<.0001	0.169711	0.228531	5.917e-05	0	0	1
ILMN_1666050	TMUB1	0.0007	0.3375	0.0965	0.8638	0.216974	0.313771	0.096797	0.0056	0.0001	0.1144	0.043263	0.002751	0.334817	0	1	0
ILMN_1666178	TP53I13	0.0002	0.8153	0.9492	0.0147	0.254831	0.407856	0.153025	0.0071	<.0001	0.0398	0.051473	0.001167	0.171052	0	1	0
ILMN_1666306	SRRD	0.0003	0.9459	<.0001	0.6586	-0.70726	-0.49771	0.209559	<.0001	0.0062	0.1254	0.001486	0.046939	0.353805	1	0	0
ILMN_1666376	TRIM56	<.0001	0.7937	0.2094	0.1459	0.016169	-0.24831	-0.26448	0.8235	0.0013	<.0001	0.929446	0.014355	0.000299	0	0	1
ILMN_1666384	LOC151579	<.0001	0.9321	<.0001	0.3083	0.264557	-0.0221	-0.28666	0.0002	0.76	<.0001	0.003493	0.89988	3.515e-05	1	0	1
ILMN_1666385	CALM3	<.0001	0.2683	<.0001	0.2416	0.36908	0.389966	0.020886	<.0001	<.0001	0.6913	9.555e-06	7.494e-06	0.865299	1	1	0
ILMN_1666409	PSMB6	<.0001	0.742	<.0001	0.0054	0.286755	0.240959	-0.0458	<.0001	0.0002	0.3373	0.000169	0.003165	0.614136	1	1	0
ILMN_1666444	RBMS1	0.0002	0.4298	0.0042	0.4365	0.130723	-0.04719	-0.17791	0.0177	0.4074	<.0001	0.098517	0.676735	0.001408	0	0	1
ILMN_1666445	CAMK2A	<.0001	0.8934	0.0002	0.1705	-0.60443	-0.88009	-0.27567	0.0014	<.0001	0.0627	0.0158	0.00039	0.229375	0	1	0
ILMN_1666471	UQCRQ	<.0001	0.8287	<.0001	0.1767	0.093236	0.306503	0.213267	0.1789	<.0001	0.0002	0.436311	0.000943	0.002845	0	1	1
ILMN_1666546	DUSP14	0.0016	0.1082	<.0001	0.7503	0.202261	0.192928	-0.00933	0.0006	0.0016	0.838	0.008235	0.017539	0.936007	1	0	0
ILMN_1666609	USP22	0.0027	0.8229	0.2079	0.6699	-0.03405	0.134638	0.168692	0.5824	0.0384	0.0007	0.802168	0.166915	0.009516	0	0	1
ILMN_1666632	VPS52	<.0001	0.7908	<.0001	0.0407	-0.19519	-0.06292	0.132264	<.0001	0.1885	0.0004	0.000875	0.449416	0.005745	1	0	1
ILMN_1666638	LOC645790	0.0001	0.3302	0.2297	0.507	-0.11291	-0.1589	-0.04599	0.0017	<.0001	0.1032	0.017645	0.000722	0.314148	0	1	0
ILMN_1666670	RBX1	0.0008	0.0633	<.0001	0.3393	-0.29936	-0.20675	0.092609	0.0002	0.0116	0.1331	0.003114	0.073138	0.366923	1	0	0
ILMN_1666882	DACH1	0.0021	0.1897	0.9565	0.1878	0.038395	-0.06858	-0.10697	0.3108	0.0836	0.0005	0.588801	0.275194	0.006717	0	0	1
ILMN_1666924	PINK1	<.0001	0.7363	<.0001	0.1332	-1.20085	-0.94687	0.253981	<.0001	<.0001	0.0225	1.29e-11	1.956e-07	0.116528	1	1	0
ILMN_1666933	ASH2L	<.0001	0.6177	<.0001	0.4357	-0.15956	0.074957	0.234512	0.0143	0.2657	<.0001	0.084851	0.54298	0.000314	0	0	1
ILMN_1667016	FAF1	<.0001	0.623	<.0001	0.8315	0.405827	0.456395	0.050568	<.0001	<.0001	0.4119	3.7e-05	8.054e-06	0.680527	1	1	0
ILMN_1667030	HSBP1	<.0001	0.3277	0.0017	0.4376	0.221424	0.221549	0.000125	<.0001	<.0001	0.9975	0.000536	0.000932	0.99903	1	1	0
ILMN_1667043	EIF4A3	<.0001	0.4823	<.0001	0.298	0.248592	0.278168	0.029576	<.0001	<.0001	0.5191	0.000755	0.000279	0.760753	1	1	0
ILMN_1667147	LOC653630	0.0011	0.4799	0.0317	0.0325	-0.08409	-0.15525	-0.07116	0.0379	0.0003	0.0265	0.16573	0.00477	0.130471	0	1	0
ILMN_1667162	NKX3-1	<.0001	0.3395	0.0582	0.8449	0.002229	-0.13917	-0.1414	0.9544	0.0008	<.0001	0.983156	0.01023	0.000369	0	0	1
ILMN_1667201	WDR51B	0.0003	0.2968	<.0001	0.8013	-0.56996	-0.4985	0.071465	<.0001	0.0008	0.5164	0.001537	0.009814	0.758652	1	1	0
ILMN_1667213	DFFA	0.0028	0.5621	0.2371	0.6435	0.193272	0.14358	-0.04969	0.0006	0.0136	0.2581	0.008342	0.081985	0.534893	1	0	0
ILMN_1667216	LOC645320	0.0002	0.1043	0.4614	0.1747	0.008702	0.107692	0.098989	0.7863	0.0016	0.0002	0.912699	0.017087	0.003123	0	0	1
ILMN_1667257	SDHB	0.0002	0.9563	0.0498	0.7542	0.023904	0.174409	0.150505	0.6282	0.0009	0.0002	0.830812	0.01102	0.003079	0	0	1
ILMN_1667306	RANBP10	<.0001	0.1318	<.0001	0.8236	-1.3948	-0.86814	0.526662	<.0001	<.0001	<.0001	9.04e-12	3.783e-05	0.001307	1	1	1
ILMN_1667402	LOC644763	<.0001	0.095	0.1249	0.1957	0.109444	0.21944	0.109996	0.0077	<.0001	0.0007	0.054712	3.985e-05	0.009161	0	1	1
ILMN_1667408	EPB41	<.0001	0.7176	<.0001	0.7383	-1.6452	-1.07028	0.57492	<.0001	<.0001	0.0007	6.08e-10	0.000115	0.009352	1	1	1
ILMN_1667449	GCET2	<.0001	0.671	0.0001	0.9673	0.208314	0.220325	0.01201	<.0001	<.0001	0.7234	0.000121	0.000101	0.88229	1	1	0
ILMN_1667551	GUSBL1	0.0001	0.2145	0.1094	0.0429	-0.1152	0.125953	0.241156	0.0992	0.0839	<.0001	0.306624	0.275937	0.000625	0	0	1
ILMN_1667670	SLC25A15	<.0001	0.2328	0.0001	0.864	-0.00406	0.145574	0.149629	0.9251	0.0015	<.0001	0.972269	0.016138	0.00062	0	0	1
ILMN_1667707	SPCS3	0.0006	0.9849	0.0057	0.4625	0.084465	-0.06213	-0.14659	0.0761	0.2096	0.0001	0.259473	0.476973	0.002628	0	0	1
ILMN_1667748	ANKRD33	<.0001	0.7558	0.357	0.4968	0.182976	-0.20547	-0.38845	0.0158	0.0094	<.0001	0.090888	0.063083	1.832e-07	0	0	1
ILMN_1667796	HBA2	<.0001	0.0459	0.0008	0.8039	-0.11856	-0.04873	0.069829	<.0001	0.0625	0.0006	0.000182	0.228903	0.007677	1	0	1
ILMN_1667857	C12ORF52	<.0001	0.1789	<.0001	0.6255	0.305379	0.304889	-0.00049	<.0001	<.0001	0.9916	4.25e-05	9.342e-05	0.996933	1	1	0
ILMN_1667966	C1ORF24	<.0001	0.1328	0.0395	0.4506	-0.09409	-0.47328	-0.37919	0.4287	0.0002	<.0001	0.693828	0.003403	0.001823	0	1	1
ILMN_1667994	AMD1	0.0009	0.7662	0.211	0.4103	0.055704	-0.15617	-0.21187	0.4295	0.0348	0.0002	0.694429	0.156702	0.003583	0	0	1
ILMN_1668228	LOC136143	0.0015	0.9502	<.0001	0.7471	0.314154	0.163879	-0.15028	0.0005	0.077	0.0329	0.007145	0.261324	0.150857	1	0	0
ILMN_1668236	KCNB2	0.0015	0.9504	0.5582	0.1882	-0.03285	0.06871	0.10156	0.3474	0.06	0.0003	0.623687	0.222945	0.005167	0	0	1
ILMN_1668270	ZDHHC18	<.0001	0.5225	0.8234	0.1679	-0.39443	-0.62147	-0.22704	<.0001	<.0001	0.0021	0.000809	2.233e-07	0.020771	1	1	0
ILMN_1668277	BLK	<.0001	0.6496	0.0259	0.5383	0.454235	0.558508	0.104273	0.0002	<.0001	0.2765	0.004118	0.000549	0.554868	1	1	0
ILMN_1668369	CDC37	0.0016	0.4237	0.0217	0.2013	0.268268	0.207169	-0.0611	0.0003	0.0074	0.2927	0.005382	0.053261	0.571358	1	0	0
ILMN_1668405	LOC649324	0.0029	0.2401	0.164	0.7459	-0.07954	-0.13798	-0.05845	0.0393	0.0007	0.0552	0.169624	0.00933	0.211853	0	1	0
ILMN_1668411	FHL2	<.0001	0.628	<.0001	0.8692	-0.7015	-0.45406	0.247443	<.0001	0.0006	0.0136	8.176e-06	0.008668	0.081985	1	1	0
ILMN_1668469	KIAA0922	<.0001	0.7488	0.007	0.4529	0.001858	0.233927	0.232068	0.9744	0.0002	<.0001	0.991119	0.002942	6.247e-05	0	1	1
ILMN_1668514	PIP5K1C	0.001	0.076	0.1842	0.2282	-0.00483	0.187215	0.192047	0.9428	0.0085	0.0004	0.978927	0.058553	0.006496	0	0	1
ILMN_1668535	JOSD1	0.0001	0.5447	0.0036	0.3878	0.213685	0.215072	0.001387	<.0001	0.0001	0.9734	0.001516	0.002351	0.990684	1	1	0
ILMN_1668540	ZNHIT6	0.0014	0.8871	<.0001	0.5911	0.256894	0.207357	-0.04954	0.0003	0.005	0.3705	0.005124	0.039943	0.644776	1	0	0
ILMN_1668559	RGS10	<.0001	0.3639	<.0001	0.8966	-0.60811	-0.2469	0.36121	<.0001	0.0856	0.0011	0.000534	0.279193	0.012749	1	0	0
ILMN_1668629	LOC401115	<.0001	0.8765	<.0001	0.1157	0.552522	0.458164	-0.09436	<.0001	<.0001	0.1067	2.384e-09	1.899e-06	0.320942	1	1	0
ILMN_1668639	TBC1D10B	<.0001	0.9374	0.0004	0.392	-0.46966	-0.61513	-0.14546	0.0003	<.0001	0.1465	0.004548	0.000246	0.38829	1	1	0
ILMN_1668713	GABPB2	<.0001	0.1043	0.0728	0.093	0.282894	0.274706	-0.00819	<.0001	<.0001	0.8289	2.688e-06	1.3e-05	0.931929	1	1	0
ILMN_1668743	LOC728069	0.0006	0.8551	0.0004	0.0207	0.09722	-0.12625	-0.22347	0.1735	0.0906	0.0001	0.428982	0.289724	0.002229	0	0	1
ILMN_1668752	FLJ20850	<.0001	0.0274	0.6046	0.2287	-0.03687	0.150131	0.186999	0.4301	0.0024	<.0001	0.694832	0.023458	6.759e-05	0	0	1
ILMN_1668834	RSF1	0.0002	0.9675	<.0001	0.6356	0.18469	0.063052	-0.12164	0.0002	0.2148	0.0019	0.003649	0.483496	0.019279	1	0	0
ILMN_1668847	WWP2	<.0001	0.3884	0.0028	0.5514	-0.06779	-0.27328	-0.20549	0.3143	0.0001	0.0002	0.592546	0.002744	0.003151	0	1	1
ILMN_1668861	LOC732165	<.0001	0.3873	0.0011	0.8202	0.061727	-0.15055	-0.21228	0.2268	0.0052	<.0001	0.497993	0.041052	3.012e-05	0	0	1
ILMN_1668865	SLC2A14	<.0001	0.6077	0.4546	0.2584	-0.00122	-0.29685	-0.29564	0.9875	0.0003	<.0001	0.995649	0.005253	0.00015	0	1	1
ILMN_1668984	SPNS3	0.0029	0.2951	0.0082	0.2078	0.158815	0.269132	0.110317	0.035	0.0007	0.0645	0.157186	0.009311	0.233607	0	1	0
ILMN_1669094	ZNF672	<.0001	0.8989	0.0098	0.8628	0.302529	0.365651	0.063122	<.0001	<.0001	0.1693	3.526e-05	1.435e-06	0.423252	1	1	0
ILMN_1669142	NARG1	<.0001	0.8545	<.0001	0.3272	-0.52418	-0.39118	0.132995	<.0001	<.0001	0.0475	7.384e-07	0.000511	0.191989	1	1	0
ILMN_1669206	CNOT1	0.0014	0.3792	0.0004	0.4239	0.203009	0.274455	0.071446	0.0051	0.0003	0.2078	0.040736	0.005085	0.474602	0	1	0
ILMN_1669233	LOC401677	0.0005	0.9026	0.0029	0.8732	0.121411	-0.0031	-0.12452	0.0059	0.9454	0.0004	0.045103	0.979833	0.006006	0	0	1
ILMN_1669252	CUL2	<.0001	0.0154	0.0002	0.2076	0.219033	0.192399	-0.02663	<.0001	0.0003	0.4995	0.000611	0.004784	0.747137	1	1	0
ILMN_1669308	BRPF1	0.001	0.3926	0.0118	0.6172	0.193335	0.223649	0.030313	0.0013	0.0004	0.5174	0.014629	0.005501	0.759345	0	1	0
ILMN_1669310	RHOT2	<.0001	0.6467	0.0002	0.1625	-0.30798	-0.02363	0.284354	<.0001	0.7352	<.0001	0.00032	0.888382	2.1e-05	1	0	1
ILMN_1669376	DRAM1	0.0001	0.3893	0.2173	0.8482	0.020881	-0.22154	-0.24242	0.7739	0.004	<.0001	0.906922	0.033709	0.001059	0	0	1
ILMN_1669377	AP4B1	0.0002	0.7802	0.1584	0.0134	-0.01402	0.169862	0.183877	0.8089	0.0055	<.0001	0.923223	0.043163	0.001962	0	0	1
ILMN_1669394	EI24	<.0001	0.488	0.0001	0.4718	0.43666	0.421963	-0.0147	<.0001	<.0001	0.7733	6.458e-08	5.643e-07	0.906539	1	1	0
ILMN_1669424	LOC646531	<.0001	0.2114	<.0001	0.6322	-0.01374	0.303161	0.316897	0.8652	0.0004	<.0001	0.947255	0.006406	9.312e-05	0	1	1
ILMN_1669456	NME3	0.0003	0.2632	0.3137	0.8489	0.136374	0.28711	0.150736	0.0518	0.0001	0.0069	0.203388	0.002344	0.050485	0	1	0
ILMN_1669484	WDR6	0.0002	0.5826	0.861	0.9273	0.053241	0.261343	0.208102	0.4542	0.0006	0.0003	0.713508	0.007696	0.004769	0	1	1
ILMN_1669502	E2F3	<.0001	0.4339	0.0765	0.0727	0.216776	-0.04721	-0.26399	0.0002	0.4247	<.0001	0.003375	0.690846	2.799e-06	1	0	1
ILMN_1669508	PAF1	<.0001	0.6858	<.0001	0.7701	0.421308	0.210482	-0.21083	<.0001	0.0014	<.0001	7.112e-08	0.01587	0.000854	1	0	1
ILMN_1669523	FOS	0.0007	0.5181	0.328	0.0149	-0.25921	-0.49259	-0.23338	0.0363	0.0002	0.0178	0.161068	0.003235	0.099069	0	1	0
ILMN_1669550	MAD2L2	<.0001	0.542	0.0001	0.0557	0.289818	0.299595	0.009777	<.0001	<.0001	0.8483	0.000438	0.000493	0.940053	1	1	0
ILMN_1669572	RNF126	<.0001	0.0195	0.1375	0.007	0.021397	0.274548	0.253151	0.7042	<.0001	<.0001	0.871998	0.000246	6.437e-06	0	1	1
ILMN_1669584	ILF3	0.0014	0.2287	0.6027	0.0457	-0.06594	0.144068	0.210008	0.3595	0.0561	0.0003	0.634794	0.213819	0.004866	0	0	1
ILMN_1669599	DENND4C	<.0001	0.1801	0.81	0.4292	0.271602	0.348479	0.076877	<.0001	<.0001	0.1074	0.000369	9.062e-06	0.32214	1	1	0
ILMN_1669633	ACP1	<.0001	0.0436	<.0001	0.3916	-0.53062	-0.19597	0.334644	<.0001	0.1541	0.0016	0.001823	0.40009	0.016819	1	0	0
ILMN_1669635	NUP85	<.0001	0.3954	0.817	0.0063	-0.14499	0.04043	0.185419	0.0071	0.4659	<.0001	0.051251	0.722105	0.000575	0	0	1
ILMN_1669669	KCMF1	0.0094	0.0007	<.0001	0.6202	-0.05675	0.050928	0.107674	0.1993	0.2688	0.0024	0.463833	0.546374	0.023014	0	0	0
ILMN_1669696	ZNF792	0.0002	0.3132	<.0001	0.6842	0.222798	0.119897	-0.1029	<.0001	0.0359	0.0178	0.001532	0.160032	0.09915	1	0	0
ILMN_1669788	NUDT14	<.0001	0.9665	0.0191	0.0738	0.329274	0.324745	-0.00453	<.0001	<.0001	0.9347	0.000219	0.000508	0.976143	1	1	0
ILMN_1669831	C6ORF192	<.0001	0.3345	<.0001	0.422	-0.48865	-0.22675	0.261907	<.0001	0.0361	0.0016	0.000188	0.160451	0.017532	1	0	0
ILMN_1669888	CSTA	<.0001	0.5322	0.0182	0.1012	0.033865	-0.18873	-0.22259	0.5904	0.0045	<.0001	0.80741	0.037276	0.000472	0	0	1
ILMN_1669927	ICOS	0.0002	0.1375	<.0001	0.5611	0.241552	0.369003	0.127451	0.0039	<.0001	0.0523	0.033388	0.000845	0.204427	0	1	0
ILMN_1669966	NDUFS7	<.0001	0.6955	0.2733	0.2444	0.237411	0.377597	0.140186	0.0004	<.0001	0.0072	0.005572	1e-05	0.051779	1	1	0
ILMN_1670000	DCAF6	<.0001	0.6752	<.0001	0.6763	-0.72438	-0.41198	0.312404	<.0001	0.0041	0.0042	2.258e-05	0.034508	0.03545	1	0	0
ILMN_1670028	LPIN2	<.0001	0.8514	<.0001	0.7663	-1.168	-0.756	0.412001	<.0001	<.0001	0.0004	2.32e-10	7.731e-05	0.006364	1	1	1
ILMN_1670037	POLR2L	0.0025	0.325	0.0005	0.2163	0.181435	0.117675	-0.06376	0.0006	0.0302	0.12	0.007995	0.142561	0.344773	1	0	0
ILMN_1670096	NRBP1	0.0003	0.0082	0.0002	0.0718	-0.17866	-0.01301	0.165646	0.0025	0.8297	0.0004	0.023634	0.932263	0.006165	0	0	1
ILMN_1670218	EXOSC6	<.0001	0.5236	0.0012	0.8164	0.220806	0.26495	0.044144	<.0001	<.0001	0.2716	0.000654	6.989e-05	0.549571	1	1	0
ILMN_1670331	LOC650757	0.0004	0.6857	0.0162	0.3825	-0.03943	0.094451	0.133885	0.3483	0.0323	<.0001	0.62449	0.148985	0.001849	0	0	1
ILMN_1670420	METAP2	0.0006	0.8877	<.0001	0.7907	0.24815	0.118783	-0.12937	0.0002	0.0871	0.0148	0.004149	0.282418	0.086755	1	0	0
ILMN_1670438	PRAMEF7	<.0001	0.2267	0.046	0.821	0.089026	0.21542	0.126394	0.0358	<.0001	0.0002	0.159608	0.000109	0.003652	0	1	1
ILMN_1670439	FYTTD1	<.0001	0.6977	<.0001	0.4783	0.264683	-0.00949	-0.27418	<.0001	0.8809	<.0001	0.000686	0.953838	5.856e-06	1	0	1
ILMN_1670456	RBM42	<.0001	0.3971	0.7112	0.8505	0.061464	0.361337	0.299874	0.4613	<.0001	<.0001	0.718603	0.001273	0.000371	0	1	1
ILMN_1670472	FAF2	0.0003	0.8298	<.0001	0.1583	0.190547	0.182965	-0.00758	0.0001	0.0004	0.8425	0.002371	0.005735	0.937623	1	1	0
ILMN_1670517	SULT1A3	<.0001	0.6085	0.1075	0.4814	-0.00105	0.232057	0.233106	0.9873	0.0009	<.0001	0.995625	0.011585	0.00049	0	0	1
ILMN_1670542	AK2	0.0009	0.5653	0.0003	0.4844	0.278852	0.102382	-0.17647	0.0008	0.2284	0.0067	0.009966	0.499915	0.049636	1	0	0
ILMN_1670561	TCEAL8	<.0001	0.7057	<.0001	0.9326	0.236318	0.058171	-0.17815	0.0003	0.3785	0.0005	0.004369	0.651757	0.00701	1	0	1
ILMN_1670570	MXI1	<.0001	0.5723	<.0001	0.8623	-1.29873	-1.0123	0.286434	<.0001	<.0001	0.0384	2.655e-09	8.468e-06	0.16707	1	1	0
ILMN_1670589	LOC643933	0.0003	0.5051	0.0932	0.4621	-0.16757	-0.31682	-0.14924	0.0274	<.0001	0.0143	0.133463	0.001869	0.084615	0	1	0
ILMN_1670695	BACH2	0.0007	0.7579	0.0055	0.3223	0.214127	0.256833	0.042705	0.0012	0.0002	0.4062	0.013983	0.003711	0.675625	0	1	0
ILMN_1670796	EXOSC10	<.0001	0.5174	0.0164	0.3159	0.236794	0.3253	0.088505	0.0001	<.0001	0.0665	0.002693	4.7e-05	0.238118	1	1	0
ILMN_1670801	MTR	<.0001	0.2464	<.0001	0.5201	0.266089	0.17387	-0.09222	<.0001	0.0016	0.0256	4.021e-05	0.017538	0.127504	1	0	0
ILMN_1670817	GRPEL1	<.0001	0.4369	0.001	0.5205	0.259238	0.086823	-0.17241	<.0001	0.0925	<.0001	3.079e-05	0.29356	0.000552	1	0	1
ILMN_1670821	CYORF15A	0.0302	<.0001	0.0005	0.062	0.136081	0.126253	-0.00983	0.0107	0.023	0.8152	0.069054	0.118738	0.925867	0	0	0
ILMN_1670875	PPM1D	0.0003	0.7282	0.0002	0.4262	0.151014	-0.03209	-0.18311	0.0112	0.6011	0.0001	0.071216	0.813978	0.00247	0	0	1
ILMN_1670878	YTHDC1	0.0008	0.2998	0.0128	0.2791	0.266647	0.16605	-0.1006	0.0002	0.0238	0.0713	0.003479	0.121408	0.24909	1	0	0
ILMN_1670895	ZNF207	<.0001	0.8328	0.0003	0.9813	0.343412	0.259271	-0.08414	<.0001	<.0001	0.0773	5.274e-06	0.001298	0.261841	1	1	0
ILMN_1670901	COX10	<.0001	0.1942	<.0001	0.5166	0.386025	0.281393	-0.10463	<.0001	<.0001	0.0333	5.513e-07	0.000614	0.151934	1	1	0
ILMN_1670926	CHST15	<.0001	0.8846	0.2286	0.0572	-0.15547	-0.3948	-0.23933	0.0896	<.0001	0.0011	0.287808	0.001281	0.013138	0	1	0
ILMN_1670948	TSR2	<.0001	0.9085	<.0001	0.2977	0.245277	0.228588	-0.01669	<.0001	<.0001	0.6881	0.000211	0.001084	0.863765	1	1	0
ILMN_1670972	PTP4A2	0.0001	0.3474	0.0408	0.8079	-0.12039	-0.17167	-0.05129	0.0016	<.0001	0.0849	0.017091	0.000607	0.277882	0	1	0
ILMN_1671005	IRF2BP2	<.0001	0.9966	<.0001	0.2131	-0.10488	0.185713	0.290592	0.1693	0.0203	<.0001	0.423185	0.108661	0.000152	0	0	1
ILMN_1671116	C3ORF21	<.0001	0.4285	0.0001	0.1217	0.398263	0.146923	-0.25134	<.0001	0.0302	<.0001	8.584e-07	0.14253	0.000107	1	0	1
ILMN_1671152	LOC649801	<.0001	0.6916	0.0416	0.2636	0.085909	-0.07814	-0.16405	0.0309	0.0591	<.0001	0.14446	0.221044	3.148e-05	0	0	1
ILMN_1671154	TMPRSS13	<.0001	0.9685	0.1319	0.6752	-0.06306	0.08789	0.150951	0.1441	0.0516	<.0001	0.384689	0.202646	0.000532	0	0	1
ILMN_1671158	MRPL13	<.0001	0.2137	<.0001	0.6555	0.276413	0.016184	-0.26023	<.0001	0.8105	<.0001	0.000872	0.923892	6.131e-05	1	0	1
ILMN_1671191	UQCRC1	<.0001	0.4762	0.0092	0.904	0.258393	0.300638	0.042245	<.0001	<.0001	0.3784	0.000906	0.000183	0.651639	1	1	0
ILMN_1671281	RNASEL	0.0001	0.3423	0.0093	0.8229	-0.15585	-0.24826	-0.09241	0.0048	<.0001	0.0335	0.039059	0.000668	0.152827	0	1	0
ILMN_1671291	EIF3I	<.0001	0.9259	0.0001	0.2042	0.160976	0.371297	0.21032	0.0103	<.0001	<.0001	0.067082	5.022e-06	0.000885	0	1	1
ILMN_1671372	LOC137107	0.0006	0.5053	0.0487	0.8283	0.048641	-0.09814	-0.14678	0.3018	0.0473	0.0001	0.58004	0.191389	0.002507	0	0	1
ILMN_1671374	C19ORF53	<.0001	0.5626	<.0001	0.316	0.340926	0.211623	-0.1293	<.0001	0.0016	0.0105	1.856e-05	0.017086	0.067981	1	0	0
ILMN_1671404	SVIL	0.0011	0.2823	0.9599	0.0165	-0.15249	-0.29323	-0.14075	0.0473	0.0003	0.0209	0.191494	0.005032	0.11087	0	1	0
ILMN_1671423	LOC650263	0.0027	0.829	0.0007	0.7881	0.103026	-0.19791	-0.30093	0.3439	0.0823	0.0006	0.620616	0.272615	0.008238	0	0	1
ILMN_1671427	FBXW4	0.6644	<.0001	0.0047	0.7703	0.032035	0.063013	0.030979	0.6414	0.38	0.569	0.838631	0.65314	0.793746	0	0	0
ILMN_1671452	MRPL44	0.0002	0.0408	0.0016	0.4198	0.199755	-0.01229	-0.21205	0.0039	0.863	0.0001	0.033342	0.946377	0.002744	0	0	1
ILMN_1671494	USP5	<.0001	0.2549	0.4672	0.7523	0.146177	0.283788	0.137611	0.02	<.0001	0.0058	0.107751	0.000655	0.044645	0	1	0
ILMN_1671516	CIR1	<.0001	0.1762	0.0239	0.3585	0.087688	-0.30411	-0.3918	0.2469	0.0002	<.0001	0.522107	0.0031	2.002e-07	0	1	1
ILMN_1671554	LPIN1	0.0009	0.6581	0.1477	0.0795	0.103992	0.259638	0.155646	0.1368	0.0005	0.0055	0.372824	0.00687	0.042897	0	1	0
ILMN_1671583	MKRN1	<.0001	0.124	<.0001	0.5475	-1.0493	-0.83122	0.218086	<.0001	<.0001	0.0138	2.07e-13	1.007e-08	0.082903	1	1	0
ILMN_1671621	PCMT1	<.0001	0.0917	0.4244	0.0352	0.242182	0.13482	-0.10736	<.0001	0.0028	0.0018	6.461e-06	0.02615	0.018757	1	0	0
ILMN_1671686	EPB49	<.0001	0.9289	<.0001	0.2792	-1.49417	-1.22903	0.265145	<.0001	<.0001	0.0523	8.31e-12	4.381e-08	0.204396	1	1	0
ILMN_1671693	C18ORF10	<.0001	0.4885	<.0001	0.3306	-0.95193	-0.53716	0.414768	<.0001	0.0006	0.0005	2.631e-07	0.008451	0.007356	1	1	1
ILMN_1671837	LOC644739	<.0001	0.7444	<.0001	0.172	-0.91927	-0.67688	0.242388	<.0001	<.0001	0.0137	2.747e-09	2.756e-05	0.082476	1	1	0
ILMN_1671839	TAF1C	0.0002	0.8176	0.007	0.3169	-0.05952	0.212878	0.2724	0.4684	0.0138	<.0001	0.72416	0.082694	0.001118	0	0	1
ILMN_1671854	2013-09-01	<.0001	0.7122	0.002	0.0566	-0.35773	0.155523	0.513252	0.0002	0.1152	<.0001	0.003703	0.336406	4.493e-08	1	0	1
ILMN_1671893	CHMP2A	0.0016	0.8664	0.0025	0.8686	0.073571	-0.12135	-0.19492	0.2756	0.0855	0.0003	0.55382	0.278995	0.005359	0	0	1
ILMN_1671895	ZNF613	0.0006	0.8269	<.0001	0.8417	0.145998	0.064056	-0.08194	0.0004	0.1255	0.0103	0.005439	0.35396	0.067259	1	0	0
ILMN_1671911	MTA1	<.0001	0.0782	0.1331	0.1365	0.025415	0.23149	0.206075	0.6545	0.0001	<.0001	0.845897	0.002658	0.000325	0	1	1
ILMN_1671928	PROS1	0.0002	0.994	0.0185	0.5774	-0.25218	-0.4344	-0.18221	0.0105	<.0001	0.0201	0.068343	0.000875	0.107995	0	1	0
ILMN_1671932	SAMM50	<.0001	0.3609	<.0001	0.0547	0.246658	0.371998	0.12534	<.0001	<.0001	0.0101	0.001774	3.256e-06	0.066486	1	1	0
ILMN_1671935	LOC646103	<.0001	0.8262	0.0058	0.1128	0.035762	0.221927	0.186165	0.5344	0.0003	<.0001	0.771048	0.004972	0.001729	0	1	1
ILMN_1671971	LOC644743	<.0001	0.7829	<.0001	0.5329	-0.2426	-0.17081	0.071794	<.0001	0.0008	0.0592	5.6e-05	0.009926	0.221134	1	1	0
ILMN_1672004	TOB1	0.0004	0.5477	<.0001	0.5241	0.138555	0.311199	0.172644	0.075	0.0002	0.0054	0.256938	0.003087	0.042253	0	1	0
ILMN_1672006	SSB	<.0001	0.2284	0.0032	0.1532	0.254021	0.067134	-0.18689	0.0001	0.3131	0.0003	0.002123	0.591218	0.004683	1	0	1
ILMN_1672009	LOC130773	0.0001	0.3366	<.0001	0.567	0.237422	0.153908	-0.08351	<.0001	0.007	0.0522	0.000613	0.05101	0.204206	1	0	0
ILMN_1672024	ISCA1L	<.0001	0.1834	<.0001	0.5598	-1.34114	-0.89145	0.449687	<.0001	<.0001	0.0022	5.199e-09	0.000235	0.022095	1	1	0
ILMN_1672042	DOLPP1	0.0017	0.871	0.0005	0.3067	0.208397	0.158037	-0.05036	0.0004	0.0089	0.2666	0.005645	0.060436	0.543917	1	0	0
ILMN_1672080	NR2F6	0.0033	0.7011	0.0282	0.0229	0.128079	0.175696	0.047617	0.0099	0.0008	0.2208	0.065233	0.009817	0.490851	0	1	0
ILMN_1672135	ZNF615	0.0019	0.4132	0.0001	0.5074	0.180995	0.138594	-0.0424	0.0004	0.0088	0.2858	0.006161	0.060249	0.564562	1	0	0
ILMN_1672405	TMED7	0.0019	0.3326	<.0001	0.9728	0.006787	-0.13113	-0.13792	0.8935	0.0141	0.0007	0.958877	0.084101	0.009693	0	0	1
ILMN_1672417	PTPRCAP	0.0004	0.474	<.0001	0.0303	0.35432	0.378357	0.024037	0.0003	0.0002	0.7513	0.00448	0.003866	0.896021	1	1	0
ILMN_1672443	QDPR	0.0002	0.1184	<.0001	0.0739	0.294271	0.117313	-0.17696	0.0002	0.1426	0.0039	0.003159	0.382133	0.033394	1	0	0
ILMN_1672446	RPL11	<.0001	0.7872	<.0001	0.0228	0.25378	0.082328	-0.17145	<.0001	0.1349	<.0001	0.000149	0.369832	0.001497	1	0	1
ILMN_1672461	SPPL2B	0.0003	0.888	0.4476	0.8001	0.039829	0.19506	0.15523	0.468	0.0008	0.0005	0.723839	0.010424	0.006659	0	0	1
ILMN_1672504	PDXK	<.0001	0.6199	0.0019	0.6723	0.298053	0.312553	0.0145	<.0001	<.0001	0.7921	0.00086	0.000794	0.915806	1	1	0
ILMN_1672565	RG9MTD1	<.0001	0.5418	<.0001	0.9792	0.23621	0.099077	-0.13713	<.0001	0.085	0.0019	0.000766	0.27808	0.019626	1	0	0
ILMN_1672605	C7ORF41	<.0001	0.1434	<.0001	0.2971	-0.64779	-0.61666	0.031131	<.0001	<.0001	0.7591	6.13e-05	0.000291	0.899662	1	1	0
ILMN_1672606	OAS1	<.0001	0.0521	0.157	0.6641	0.110555	-0.31594	-0.4265	0.2413	0.0016	<.0001	0.515364	0.016871	5.313e-06	0	0	1
ILMN_1672661	SP110	<.0001	0.008	0.0553	0.2795	0.139881	-0.48272	-0.6226	0.1697	<.0001	<.0001	0.423576	0.000359	9.71e-10	0	1	1
ILMN_1672807	CA5B	0.0606	<.0001	<.0001	0.4653	0.097229	0.1369	0.039671	0.078	0.0183	0.3636	0.263428	0.100969	0.638326	0	0	0
ILMN_1672899	POMC	0.0001	0.6186	0.1334	0.2281	0.393615	0.31781	-0.0758	<.0001	0.0009	0.2859	0.000618	0.010756	0.564594	1	0	0
ILMN_1672940	ZNF562	0.0002	0.4562	0.4456	0.1061	0.26065	0.137042	-0.12361	<.0001	0.0381	0.0139	0.001323	0.166093	0.0833	1	0	0
ILMN_1672947	CAST	<.0001	0.088	0.0496	0.3389	0.100059	-0.21598	-0.31604	0.1584	0.0039	<.0001	0.406884	0.033193	7.17e-06	0	0	1
ILMN_1673023	EP400	0.0001	0.0772	0.944	0.6967	0.139034	0.287989	0.148955	0.0341	<.0001	0.0043	0.154513	0.000977	0.036044	0	1	0
ILMN_1673069	DPP9	0.0021	0.5221	0.1261	0.032	-0.01751	0.168679	0.186191	0.7979	0.0191	0.0007	0.918553	0.104318	0.009611	0	0	1
ILMN_1673113	F2RL1	0.001	0.5927	0.0481	0.954	-0.15398	-0.34406	-0.19008	0.0924	0.0004	0.0091	0.293249	0.005922	0.061533	0	1	0
ILMN_1673138	ZBTB33	<.0001	0.5951	0.0109	0.9768	0.259572	0.238305	-0.02127	<.0001	<.0001	0.6361	0.00035	0.001912	0.83556	1	1	0
ILMN_1673158	LOC200261	0.0006	0.0857	0.1387	0.5719	-0.05228	-0.13693	-0.08465	0.1482	0.0004	0.0034	0.391003	0.005594	0.030139	0	1	0
ILMN_1673172	IFT52	0.0001	0.595	<.0001	0.3528	-0.34595	-0.07937	0.266571	0.0004	0.4256	0.0005	0.005928	0.691571	0.007588	1	0	1
ILMN_1673185	CPSF2	<.0001	0.1274	0.0308	0.9909	0.219498	0.263137	0.043639	<.0001	<.0001	0.2919	0.00112	0.000144	0.570517	1	1	0
ILMN_1673238	CLEC9A	<.0001	0.3807	0.0235	0.7428	-0.12339	-0.17248	-0.04909	0.0005	<.0001	0.0741	0.00686	0.000168	0.255015	1	1	0
ILMN_1673252	AIMP2	0.001	0.4512	<.0001	0.0421	0.167323	0.245896	0.078573	0.0078	0.0002	0.1147	0.055421	0.003748	0.335509	0	1	0
ILMN_1673282	LAMP2	0.0001	0.4403	0.7916	0.055	-0.15011	-0.39346	-0.24335	0.1089	<.0001	0.0012	0.324809	0.001771	0.013821	0	1	0
ILMN_1673305	RHOC	<.0001	0.1679	0.0082	0.6477	0.394872	0.229389	-0.16548	<.0001	0.0155	0.0212	0.000623	0.090046	0.112206	1	0	0
ILMN_1673329	CTAGE6	0.001	0.0417	0.1004	0.7532	0.069673	-0.03017	-0.09984	0.0421	0.3957	0.0003	0.177203	0.666415	0.004666	0	0	1
ILMN_1673352	IFITM2	<.0001	0.7358	0.8871	0.3639	-0.13309	-0.35007	-0.21699	0.0925	<.0001	0.0006	0.293432	0.000905	0.008591	0	1	1
ILMN_1673363	CD97	0.0013	0.1497	0.7564	0.0801	0.028385	-0.18571	-0.21409	0.7044	0.0184	0.0004	0.872165	0.10123	0.005998	0	0	1
ILMN_1673370	FBXL5	0.0007	0.1005	0.4243	0.0683	0.039137	-0.12069	-0.15983	0.4535	0.0278	0.0002	0.713086	0.134924	0.00293	0	0	1
ILMN_1673421	LOC440704	0.0016	0.3033	0.0085	0.8057	0.040272	-0.27976	-0.32003	0.7241	0.0198	0.0005	0.882678	0.106935	0.007265	0	0	1
ILMN_1673509	RPL28	0.0012	0.9563	<.0001	0.2019	0.260435	0.128569	-0.13187	0.0005	0.0925	0.0234	0.00684	0.293539	0.120131	1	0	0
ILMN_1673529	AGXT2L2	<.0001	0.2095	0.8194	0.3932	-0.23101	-0.02373	0.207281	0.0006	0.7286	<.0001	0.007803	0.884975	0.002063	1	0	1
ILMN_1673604	YIPF3	0.0004	0.5159	0.0001	0.5765	-0.27532	-0.31154	-0.03622	0.0005	0.0002	0.554	0.007045	0.00304	0.783753	1	1	0
ILMN_1673638	RPS3A	<.0001	0.6734	<.0001	0.6658	0.408809	0.088258	-0.32055	<.0001	0.3302	<.0001	0.000218	0.607404	0.000249	1	0	1
ILMN_1673738	LOC646483	0.0002	0.3822	<.0001	0.5901	0.237291	0.37974	0.142449	0.007	<.0001	0.0404	0.051208	0.001148	0.172704	0	1	0
ILMN_1673757	CASP8	0.0002	0.7146	0.6757	0.9241	0.193947	-0.02462	-0.21857	0.0065	0.737	0.0001	0.048282	0.889207	0.002502	0	0	1
ILMN_1673798	PPOX	0.0002	0.1009	<.0001	0.6184	-0.31778	-0.20529	0.112488	<.0001	0.009	0.0586	0.000912	0.061353	0.219824	1	0	0
ILMN_1673804	ZNF426	<.0001	0.2208	0.0004	0.8642	0.366507	0.263613	-0.10289	<.0001	<.0001	0.0354	2.027e-06	0.001428	0.158281	1	1	0
ILMN_1673933	LOC440341	<.0001	0.0071	<.0001	0.8885	-0.38349	-0.17629	0.207192	<.0001	0.052	0.0028	0.000536	0.203702	0.026342	1	0	0
ILMN_1673980	LOC643669	0.0013	0.962	0.329	0.5787	0.072716	0.143323	0.070607	0.0572	0.0004	0.0199	0.216551	0.00603	0.107223	0	1	0
ILMN_1673991	ATIC	<.0001	0.5173	<.0001	0.125	0.248711	0.347447	0.098736	0.0003	<.0001	0.0636	0.004432	7.91e-05	0.231644	1	1	0
ILMN_1674069	TOMM7	0.0003	0.3944	<.0001	0.3956	0.292767	0.135013	-0.15775	0.0002	0.0884	0.0094	0.002979	0.285037	0.063058	1	0	0
ILMN_1674128	CWC22	0.0017	0.7846	0.0283	0.3775	0.040437	-0.07671	-0.11715	0.3228	0.0732	0.0004	0.600376	0.252931	0.005861	0	0	1
ILMN_1674160	BIN1	<.0001	0.9157	0.0002	0.2846	0.235432	0.468956	0.233524	0.0165	<.0001	0.0028	0.093812	0.000286	0.025873	0	1	0
ILMN_1674236	HSPB1	0.0008	0.0008	0.0132	0.4317	-0.04486	-0.33692	-0.29206	0.6736	0.0028	0.0007	0.855727	0.02588	0.009432	0	0	1
ILMN_1674243	TFRC	<.0001	0.2431	<.0001	0.6254	-0.5984	-0.25912	0.33928	<.0001	0.0502	0.001	0.000198	0.199248	0.011854	1	0	0
ILMN_1674282	PPARD	0.0004	0.8078	0.1092	0.8305	-0.08914	0.053469	0.142608	0.0467	0.2497	<.0001	0.190026	0.525421	0.001816	0	0	1
ILMN_1674506	MED23	<.0001	0.5092	0.2814	0.1588	-0.15117	-0.0087	0.142473	0.0007	0.8482	<.0001	0.008973	0.940003	0.001357	1	0	1
ILMN_1674551	SMAD5	0.0018	0.177	0.2512	0.4814	0.290018	0.274771	-0.01525	0.0006	0.0019	0.8168	0.008646	0.019178	0.926632	1	0	0
ILMN_1674559	FLJ44379	0.0016	0.0091	0.5837	0.6353	-0.10975	-0.13868	-0.02894	0.0033	0.0004	0.3219	0.029135	0.00607	0.599646	0	1	0
ILMN_1674560	GBA2	0.0002	0.2964	0.0007	0.8551	-0.20632	-0.13993	0.066389	<.0001	0.0072	0.0902	0.001169	0.051957	0.288877	1	0	0
ILMN_1674574	VNN1	<.0001	0.0537	0.0847	0.0095	-0.18856	-0.43299	-0.24442	0.05	<.0001	0.0015	0.19859	0.000709	0.016656	0	1	0
ILMN_1674633	UBE2H	<.0001	0.1331	<.0001	0.9091	-0.49372	-0.60823	-0.11451	0.0002	<.0001	0.265	0.003549	0.000437	0.542193	1	1	0
ILMN_1674661	CIRBP	0.0019	0.1508	0.0035	0.5855	0.144979	0.274057	0.129078	0.0529	0.0005	0.0296	0.205864	0.007572	0.140607	0	1	0
ILMN_1674697	LOC650845	0.0013	0.1162	0.0034	0.0007	0.144243	0.144563	0.000319	0.0006	0.0009	0.9922	0.008132	0.011598	0.997153	1	0	0
ILMN_1674698	AARS2	0.0003	0.4689	0.2061	0.0013	0.139238	0.216237	0.076999	0.0064	<.0001	0.0548	0.047691	0.00144	0.210788	0	1	0
ILMN_1674706	MTHFD2	<.0001	0.1381	0.0308	0.0783	0.250478	-0.04435	-0.29483	0.0004	0.5394	<.0001	0.006056	0.774076	1.97e-05	1	0	1
ILMN_1674733	LOC645365	0.0003	0.9676	0.7814	0.1354	-0.1439	-0.06073	0.083174	0.0002	0.1267	0.0063	0.003757	0.356206	0.047187	1	0	0
ILMN_1674908	HOXB5	<.0001	0.8256	0.3342	0.2613	-0.00731	0.146514	0.15382	0.8675	0.0016	<.0001	0.948161	0.017359	0.000528	0	0	1
ILMN_1674985	TMEM51	0.0016	0.5564	0.1291	0.8515	0.123339	-0.03506	-0.1584	0.0316	0.5548	0.0006	0.146794	0.784295	0.007843	0	0	1
ILMN_1674996	UNKL	<.0001	0.884	0.3183	0.2453	0.100971	0.197599	0.096628	0.0034	<.0001	0.0004	0.029785	9.194e-06	0.006258	0	1	1
ILMN_1675024	C1ORF165	<.0001	0.9401	0.0015	0.4532	0.2516	0.263373	0.011773	<.0001	<.0001	0.766	7.08e-05	6.646e-05	0.902955	1	1	0
ILMN_1675025	H2BFM	0.002	0.6905	0.3527	0.6021	0.073588	0.142192	0.068605	0.0604	0.0006	0.0272	0.223858	0.008237	0.132841	0	1	0
ILMN_1675085	UBA6	<.0001	0.4563	0.0045	0.1118	0.05669	-0.20084	-0.25753	0.2847	0.0004	<.0001	0.563463	0.005648	9.455e-07	0	1	1
ILMN_1675117	HSD17B11	<.0001	0.1333	0.002	0.6569	-0.15313	-0.60334	-0.45022	0.0802	<.0001	<.0001	0.268224	1.205e-07	1.918e-07	0	1	1
ILMN_1675130	NFIC	<.0001	0.1316	0.004	0.3985	0.024486	-0.17872	-0.20321	0.6484	0.0017	<.0001	0.842384	0.018037	0.000167	0	0	1
ILMN_1675131	PIH1D1	0.001	0.7695	0.0207	0.06	-0.04079	0.140207	0.180994	0.5059	0.0295	0.0003	0.751385	0.140424	0.004357	0	0	1
ILMN_1675239	NDUFA7	0.0002	0.845	0.0002	0.3321	0.235551	0.237419	0.001868	<.0001	0.0001	0.9678	0.001902	0.00281	0.988258	1	1	0
ILMN_1675266	NAGPA	0.0016	0.4359	0.004	0.8295	0.146962	0.215457	0.068495	0.0102	0.0004	0.127	0.066714	0.005449	0.356588	0	1	0
ILMN_1675359	NKAP	<.0001	0.1489	0.0034	0.7071	0.076558	-0.08527	-0.16183	0.0852	0.0662	<.0001	0.278441	0.237404	0.000289	0	0	1
ILMN_1675421	LOC389293	<.0001	0.1393	<.0001	0.5728	-0.83401	-0.82165	0.012368	<.0001	<.0001	0.9236	4.757e-05	0.000133	0.971671	1	1	0
ILMN_1675428	PCDHGC3	<.0001	0.4433	0.9621	0.5134	-0.12729	-0.0332	0.094092	0.0002	0.3381	0.0005	0.003229	0.61495	0.007274	1	0	1
ILMN_1675448	ZFP36L1	<.0001	0.1197	0.0036	0.5818	0.190966	-0.47673	-0.66769	0.0695	<.0001	<.0001	0.245036	0.000656	2.23e-10	0	1	1
ILMN_1675460	LOC283412	<.0001	0.8964	<.0001	0.5304	0.372442	0.491553	0.119111	<.0001	<.0001	0.0514	0.000124	1.189e-06	0.202292	1	1	0
ILMN_1675462	LSM6	<.0001	0.6507	<.0001	0.6064	0.085984	-0.16163	-0.24762	0.1306	0.0069	<.0001	0.362829	0.050485	1.155e-05	0	0	1
ILMN_1675482	LOC732425	0.0005	0.013	0.0624	0.9982	0.050644	0.188787	0.138143	0.3349	0.0007	0.0011	0.611854	0.009373	0.012812	0	1	0
ILMN_1675523	PPAP2C	0.0013	0.9296	0.0363	0.4354	0.026024	-0.15988	-0.1859	0.6918	0.0205	0.0004	0.865441	0.109605	0.006077	0	0	1
ILMN_1675542	LOC729148	0.0004	0.3827	<.0001	0.3585	0.215525	0.189298	-0.02623	0.0001	0.001	0.5394	0.002101	0.011886	0.774065	1	0	0
ILMN_1675577	TRMT61A	<.0001	0.453	0.1749	0.7106	0.158498	0.189819	0.031321	0.0002	<.0001	0.3386	0.003162	0.000559	0.615426	1	1	0
ILMN_1675612	BLCAP	<.0001	0.8454	0.0002	0.1874	-0.25176	0.015045	0.266801	0.0007	0.8423	<.0001	0.008953	0.937512	0.000265	1	0	1
ILMN_1675626	PRPF38A	<.0001	0.6097	<.0001	0.5132	0.214057	0.056656	-0.1574	<.0001	0.3053	0.0002	0.001784	0.58334	0.004046	1	0	1
ILMN_1675656	PPFIBP2	0.0013	0.7163	0.0001	0.2028	0.247693	0.142214	-0.10548	0.0004	0.046	0.0509	0.005538	0.187978	0.200864	1	0	0
ILMN_1675669	IBTK	0.0002	0.7982	<.0001	0.3134	0.269643	0.10361	-0.16603	0.0001	0.1509	0.0027	0.002649	0.395357	0.02544	1	0	0
ILMN_1675674	UBE4B	0.0005	0.0519	0.0042	0.4504	-0.1518	-0.00323	0.148566	0.0041	0.9525	0.0004	0.034494	0.982368	0.006226	0	0	1
ILMN_1675684	APOBEC3C	<.0001	0.8656	<.0001	0.4675	-0.29204	-0.17324	0.118805	<.0001	0.0121	0.023	0.000498	0.075325	0.118482	1	0	0
ILMN_1675709	ARFGAP1	<.0001	0.5205	0.5975	0.7336	0.170716	0.405146	0.23443	0.0473	<.0001	0.0007	0.191494	0.000375	0.00899	0	1	1
ILMN_1675852	LOC650518	<.0001	0.0823	<.0001	0.0665	0.338167	0.142726	-0.19544	<.0001	0.0244	<.0001	8.202e-06	0.123351	0.001583	1	0	1
ILMN_1675937	ANKRD9	<.0001	0.9306	<.0001	0.2627	-0.94426	-0.61896	0.325297	<.0001	<.0001	0.0023	1.322e-08	0.00045	0.022386	1	1	0
ILMN_1675982	GGA3	0.0006	0.7844	0.045	0.2098	-0.15951	-0.08074	0.078763	0.0002	0.0689	0.0198	0.003975	0.243664	0.106656	1	0	0
ILMN_1676002	QRICH1	<.0001	0.3895	0.2514	0.0637	0.064075	0.232969	0.168894	0.1864	<.0001	<.0001	0.446689	0.000293	0.000567	0	1	1
ILMN_1676003	PNOC	0.0009	0.4377	0.0001	0.3308	0.147985	0.305059	0.157074	0.0624	0.0003	0.0128	0.228574	0.004715	0.078428	0	1	0
ILMN_1676010	SP1	<.0001	0.0666	0.1678	0.6661	0.064393	-0.15946	-0.22385	0.2302	0.0048	<.0001	0.502122	0.03905	2.8e-05	0	0	1
ILMN_1676026	MRPS26	<.0001	0.6322	<.0001	0.8648	0.368679	0.247849	-0.12083	<.0001	0.0006	0.0263	1.813e-05	0.008614	0.12996	1	1	0
ILMN_1676091	LOC388275	0.0007	0.8669	<.0001	0.3913	0.372604	0.495706	0.123103	0.0028	0.0002	0.2056	0.025979	0.002929	0.472049	0	1	0
ILMN_1676254	MTMR3	<.0001	0.7342	<.0001	0.8515	-0.54597	-0.38245	0.163523	<.0001	0.001	0.0609	8.519e-05	0.012386	0.22514	1	0	0
ILMN_1676280	NSUN3	<.0001	0.1264	<.0001	0.381	-1.45216	-1.3994	0.05276	<.0001	<.0001	0.7017	5.07e-11	1.086e-09	0.870975	1	1	0
ILMN_1676288	ACBD4	0.0003	0.3345	0.5928	0.6449	0.076996	0.172273	0.095277	0.0705	0.0001	0.005	0.247195	0.002709	0.039921	0	1	0
ILMN_1676358	RALB	<.0001	0.9758	0.0718	0.2446	0.060434	-0.25887	-0.31931	0.496	0.0058	<.0001	0.744607	0.044289	0.000369	0	0	1
ILMN_1676385	PAK2	0.0003	0.5105	0.2259	0.4442	0.542007	0.60196	0.059954	0.0003	0.0001	0.6058	0.004945	0.002502	0.816954	1	1	0
ILMN_1676448	WDFY1	<.0001	0.1042	0.199	0.3198	0.218927	-0.04224	-0.26116	0.006	0.6062	<.0001	0.045426	0.817223	0.001101	0	0	1
ILMN_1676470	TCF7	0.0015	0.252	<.0001	0.7594	0.247263	0.295097	0.047835	0.0021	0.0005	0.4449	0.021149	0.006727	0.705992	0	1	0
ILMN_1676503	LOC643446	<.0001	0.2884	0.2933	0.4207	0.142784	0.360687	0.217903	0.0429	<.0001	0.0001	0.179649	0.0001	0.002582	0	1	1
ILMN_1676548	BZW2	0.0003	0.9806	<.0001	0.4719	0.259854	0.298132	0.038278	0.0004	0.0001	0.5012	0.006114	0.002196	0.748252	1	1	0
ILMN_1676588	CEPT1	<.0001	0.964	0.845	0.4765	0.259423	0.055216	-0.20421	<.0001	0.3926	<.0001	0.001156	0.663604	0.001066	1	0	1
ILMN_1676600	SEC24C	<.0001	0.2398	0.0994	0.0779	0.028028	0.20491	0.176881	0.5645	<.0001	<.0001	0.790701	0.001802	0.000314	0	1	1
ILMN_1676611	PHPT1	<.0001	0.829	0.0017	0.5436	0.077422	0.247697	0.170275	0.1943	0.0001	0.0004	0.45733	0.002079	0.00599	0	1	1
ILMN_1676719	LOC644330	0.0004	0.1776	0.3765	0.8021	0.235165	-0.01506	-0.25023	0.0059	0.864	0.0002	0.045277	0.946777	0.004153	0	0	1
ILMN_1676745	ZNF142	<.0001	0.7647	0.069	0.8528	0.053721	0.227409	0.173688	0.2307	<.0001	<.0001	0.502746	0.000121	0.000107	0	1	1
ILMN_1676765	LOC390354	0.0025	0.4281	<.0001	0.5384	0.36697	0.256084	-0.11089	0.0006	0.0193	0.1806	0.007703	0.105016	0.438826	1	0	0
ILMN_1676792	LOC645138	<.0001	0.3129	<.0001	0.99	0.157553	-0.18409	-0.34164	0.0642	0.0384	<.0001	0.232925	0.166885	5.4e-05	0	0	1
ILMN_1676799	MFAP1	<.0001	0.6087	<.0001	0.9649	0.165993	-0.05132	-0.21732	0.009	0.434	<.0001	0.061262	0.698029	0.000764	0	0	1
ILMN_1676895	BTNL8	0.003	0.2769	0.028	0.1672	-0.20914	-0.33587	-0.12673	0.0258	0.0007	0.0864	0.128191	0.009101	0.280931	0	1	0
ILMN_1676986	NPIP	<.0001	0.723	0.0491	0.2574	-0.1413	0.22325	0.364554	0.0949	0.0119	<.0001	0.298187	0.074523	1.4e-05	0	0	1
ILMN_1676997	TREX1	0.0002	0.9659	0.0611	0.9892	0.06004	0.15931	0.09927	0.1215	0.0001	0.0015	0.347482	0.002375	0.016209	0	1	0
ILMN_1677041	CHUK	0.0004	0.1508	0.0432	0.1174	-0.02889	-0.15158	-0.1227	0.513	0.0012	0.0006	0.756224	0.014059	0.007914	0	0	1
ILMN_1677043	AKR7A2	<.0001	0.0037	0.0007	0.8837	0.389774	0.398569	0.008795	<.0001	<.0001	0.8736	9.659e-06	1.448e-05	0.950756	1	1	0
ILMN_1677085	RGS19	0.0003	0.4683	<.0001	0.7669	0.470611	0.534515	0.063904	0.0004	0.0001	0.5305	0.005454	0.002158	0.768679	1	1	0
ILMN_1677098	YPEL2	<.0001	0.7626	<.0001	0.2379	-0.50678	-0.31429	0.192494	<.0001	0.0014	0.0093	1.389e-05	0.015354	0.062525	1	0	0
ILMN_1677200	CYFIP2	<.0001	0.8669	<.0001	0.336	0.489726	0.44117	-0.04856	<.0001	<.0001	0.3738	1.431e-08	9.494e-07	0.647751	1	1	0
ILMN_1677262	LOC388621	<.0001	0.5622	0.0001	0.6948	0.43576	-0.11996	-0.55572	0.0002	0.3185	<.0001	0.003793	0.596448	1.173e-06	1	0	1
ILMN_1677318	2013-03-08	0.0001	0.3838	<.0001	0.3299	-0.56949	-0.30576	0.263737	<.0001	0.0294	0.0135	0.000907	0.14005	0.081285	1	0	0
ILMN_1677372	LOC642644	0.0002	0.7993	0.0421	0.0804	-0.23822	-0.28054	-0.04233	0.0004	<.0001	0.4183	0.006222	0.001636	0.685628	1	1	0
ILMN_1677385	C8ORF40	<.0001	0.3248	<.0001	0.0895	0.311116	0.229728	-0.08139	<.0001	0.0018	0.1401	0.000444	0.018705	0.37826	1	0	0
ILMN_1677452	REXO4	<.0001	0.0835	<.0001	0.5303	0.403387	0.437727	0.034341	<.0001	<.0001	0.5898	6.946e-05	3.436e-05	0.807009	1	1	0
ILMN_1677484	SNAPC4	<.0001	0.8374	0.6818	0.1355	0.061439	0.249689	0.188251	0.222	<.0001	<.0001	0.492236	0.000175	0.000193	0	1	1
ILMN_1677487	ANKZF1	<.0001	0.7017	0.0138	0.1691	-0.18587	0.021377	0.207242	0.0031	0.7408	<.0001	0.028316	0.890894	0.001019	0	0	1
ILMN_1677534	SCAP	0.0008	0.1124	<.0001	0.9685	0.192177	0.256175	0.063998	0.0031	0.0002	0.2078	0.028328	0.003289	0.474602	0	1	0
ILMN_1677542	TRIM14	0.0024	0.0833	0.875	0.9705	0.104846	0.147015	0.04217	0.0093	0.0005	0.1818	0.062467	0.007407	0.440469	0	1	0
ILMN_1677693	GPR109B	<.0001	0.2743	0.8291	0.5751	-0.17302	-0.55683	-0.38381	0.1472	<.0001	<.0001	0.389605	0.000451	0.001596	0	1	1
ILMN_1677697	LOC441377	0.0002	0.3638	0.0008	0.9457	0.245028	-0.30686	-0.55188	0.134	0.0724	<.0001	0.368542	0.251493	0.000855	0	0	1
ILMN_1677793	P2RX5	0.0008	0.4472	0.0054	0.3794	0.292576	0.321353	0.028777	0.0007	0.0004	0.6664	0.009051	0.005505	0.852032	1	1	0
ILMN_1677800	SGTA	0.0029	0.7151	0.0528	0.6655	0.163276	0.258524	0.095248	0.0231	0.0006	0.0923	0.118774	0.008675	0.293002	0	1	0
ILMN_1677827	TLR7	0.0011	0.0366	0.5216	0.1551	0.355019	0.188469	-0.16655	0.0004	0.0653	0.0321	0.005655	0.235389	0.148296	1	0	0
ILMN_1677877	UBE2L3	<.0001	0.8545	<.0001	0.2757	0.394734	0.262082	-0.13265	<.0001	0.0003	0.0141	3.497e-06	0.004595	0.084034	1	1	0
ILMN_1677906	LOC643287	0.0001	0.0885	<.0001	0.7612	0.358382	-0.04244	-0.40083	0.0044	0.7428	<.0001	0.036401	0.891925	0.001571	0	0	1
ILMN_1677953	OGFOD1	<.0001	0.4039	<.0001	0.4865	0.330183	0.32701	-0.00317	<.0001	<.0001	0.9444	4.697e-06	1.459e-05	0.97952	1	1	0
ILMN_1677997	MAZ	<.0001	0.2026	0.0465	0.4017	0.12049	-0.1921	-0.31259	0.157	0.0313	<.0001	0.404807	0.145807	0.000258	0	0	1
ILMN_1678037	HIRIP3	0.001	0.345	<.0001	0.1448	0.277907	0.154423	-0.12348	0.0003	0.0496	0.0386	0.004689	0.197588	0.167453	1	0	0
ILMN_1678052	C19ORF24	<.0001	0.0209	0.74	0.1128	0.164902	0.255195	0.090293	0.0015	<.0001	0.0272	0.016548	0.000163	0.133026	0	1	0
ILMN_1678054	TRIM21	0.0009	0.3109	0.1281	0.6278	-0.19769	-0.30458	-0.10689	0.0104	0.0002	0.0778	0.06751	0.003312	0.26294	0	1	0
ILMN_1678116	XAGE1E	<.0001	0.1975	0.7942	0.9934	-0.03739	0.154297	0.191683	0.3835	0.0007	<.0001	0.656083	0.009645	7.897e-06	0	1	1
ILMN_1678132	LOC650098	0.0003	0.9424	0.4171	0.0714	-0.09346	-0.17183	-0.07837	0.0216	<.0001	0.015	0.113539	0.001567	0.087624	0	1	0
ILMN_1678140	TTC4	<.0001	0.433	<.0001	0.7649	0.299604	0.273469	-0.02614	<.0001	<.0001	0.5118	2.214e-06	3.733e-05	0.755532	1	1	0
ILMN_1678165	LSM7	<.0001	0.6991	<.0001	0.5192	0.431499	0.607301	0.175802	<.0001	<.0001	0.0019	9.113e-07	7.02e-11	0.019403	1	1	0
ILMN_1678217	LOC653349	0.0006	0.516	0.5725	0.063	-0.00221	0.096493	0.098706	0.9473	0.0063	0.0003	0.980495	0.047355	0.00439	0	0	1
ILMN_1678235	KIAA1267	<.0001	0.188	0.9042	0.8771	-0.22425	-0.07435	0.149908	<.0001	0.1782	0.0004	0.000963	0.435391	0.006478	1	0	1
ILMN_1678290	HMG20A	<.0001	0.7322	0.3957	0.677	-0.20918	-0.0497	0.159483	<.0001	0.36	0.0002	0.001912	0.635328	0.002907	1	0	1
ILMN_1678362	INO80	<.0001	0.9973	0.1062	0.4289	0.100779	0.313364	0.212585	0.0699	<.0001	<.0001	0.245942	1.624e-05	0.000127	0	1	1
ILMN_1678454	CASP4	<.0001	0.3361	0.0004	0.3276	0.135862	-0.3266	-0.46246	0.1176	0.0004	<.0001	0.340752	0.005935	7.303e-08	0	1	1
ILMN_1678494	ZNF438	0.0002	0.5762	0.7869	0.2838	0.023435	-0.19555	-0.21899	0.7223	0.0055	<.0001	0.881712	0.042811	0.001189	0	0	1
ILMN_1678579	CPT2	<.0001	0.6462	<.0001	0.6722	0.377304	0.253384	-0.12392	<.0001	0.0004	0.0222	9.248e-06	0.006438	0.11546	1	1	0
ILMN_1678618	ELAVL3	<.0001	0.6062	0.0003	0.5821	-0.06043	-0.28461	-0.22418	0.3692	<.0001	<.0001	0.643518	0.001762	0.001281	0	1	1
ILMN_1678674	FLJ13224	0.0002	0.0348	0.8395	0.7956	0.052921	0.140396	0.087475	0.1304	0.0002	0.0018	0.362535	0.003026	0.018825	0	1	0
ILMN_1678707	TAF15	<.0001	0.2963	0.0112	0.4416	0.201856	-0.16722	-0.36908	0.019	0.0608	<.0001	0.103729	0.224872	1.444e-05	0	0	1
ILMN_1678729	SIL1	0.0002	0.7296	0.0057	0.7012	0.382425	0.287566	-0.09486	<.0001	0.0023	0.1791	0.000827	0.022519	0.43672	1	0	0
ILMN_1678730	NOMO1	<.0001	0.8954	0.9316	0.9714	-0.07131	0.185082	0.256396	0.2872	0.0087	<.0001	0.566006	0.059857	0.000134	0	0	1
ILMN_1678775	CLEC2D	0.0011	0.8747	<.0001	0.3296	0.294173	0.201112	-0.09306	0.0002	0.0144	0.1344	0.003964	0.085217	0.369175	1	0	0
ILMN_1678808	KIAA0831	0.0002	0.5052	<.0001	0.5301	-0.40123	-0.09005	0.311184	0.0005	0.4454	0.0007	0.007293	0.706414	0.009059	1	0	1
ILMN_1678814	UBL5	<.0001	0.7176	0.0014	0.6155	0.20452	0.282603	0.078083	0.0003	<.0001	0.0751	0.004717	0.000107	0.257096	1	1	0
ILMN_1678882	KIR2DL1	0.001	0.1127	0.0175	0.2996	-0.36433	-0.50664	-0.14231	0.0051	0.0002	0.162	0.040494	0.003755	0.412141	0	1	0
ILMN_1678919	YOD1	<.0001	0.9011	<.0001	0.9538	-2.35451	-1.87736	0.477146	<.0001	<.0001	0.0144	8.63e-14	4.353e-09	0.085406	1	1	0
ILMN_1678934	POLR1E	0.0007	0.475	<.0001	0.872	0.185452	0.211967	0.026515	0.0008	0.0003	0.5383	0.01061	0.004394	0.773495	0	1	0
ILMN_1678957	WDR55	0.0016	0.7379	0.0087	0.8277	0.222854	0.216274	-0.00658	0.0006	0.0014	0.8962	0.008467	0.015666	0.960038	1	0	0
ILMN_1678961	FRMD4A	0.0006	0.4299	<.0001	0.3894	-0.33039	-0.25934	0.071048	0.0001	0.0036	0.2889	0.002577	0.031451	0.567609	1	0	0
ILMN_1678998	LRRC14	0.0002	0.1919	0.4657	0.067	0.082886	0.264456	0.18157	0.2157	0.0002	0.0007	0.484619	0.003647	0.009702	0	1	1
ILMN_1679025	LOC641848	<.0001	0.2688	<.0001	0.5792	0.291027	-0.21227	-0.5033	0.0041	0.0438	<.0001	0.034305	0.182022	4.463e-07	0	0	1
ILMN_1679045	SBDS	<.0001	0.0459	<.0001	0.4155	0.060072	-0.20101	-0.26108	0.3985	0.0074	<.0001	0.669116	0.053046	0.00027	0	0	1
ILMN_1679071	MTX3	0.0001	0.3355	0.2972	0.1423	-0.09114	0.074286	0.165428	0.0574	0.1362	<.0001	0.216999	0.3719	0.000652	0	0	1
ILMN_1679083	ZNF93	0.001	0.3814	0.0027	0.4224	0.099958	-0.17398	-0.27393	0.2742	0.069	0.0002	0.552412	0.24377	0.003655	0	0	1
ILMN_1679093	ZNF581	<.0001	0.8818	<.0001	0.2461	0.372131	0.492249	0.120118	<.0001	<.0001	0.0391	5.715e-05	2.668e-07	0.16903	1	1	0
ILMN_1679133	SERPINB1	0.0003	0.4964	0.0279	0.9262	0.112923	-0.17231	-0.28523	0.1942	0.0583	<.0001	0.457144	0.219074	0.001264	0	0	1
ILMN_1679134	NSMCE4A	<.0001	0.8078	<.0001	0.0458	0.238929	0.264968	0.026039	<.0001	<.0001	0.511	0.000151	5.26e-05	0.755009	1	1	0
ILMN_1679178	ATP5D	<.0001	0.0031	0.9901	0.8101	0.185994	0.316873	0.130879	0.0014	<.0001	0.0046	0.01539	2.674e-05	0.037627	0	1	0
ILMN_1679232	KIDINS220	0.0004	0.8326	<.0001	0.1039	-0.34178	-0.24678	0.095002	<.0001	0.0056	0.1574	0.001762	0.043629	0.405333	1	0	0
ILMN_1679267	TGM2	<.0001	0.1358	<.0001	0.5597	-0.99059	-0.85729	0.133301	<.0001	<.0001	0.4023	0.000102	0.00156	0.672271	1	1	0
ILMN_1679280	LOC643997	<.0001	0.0107	<.0001	0.0125	0.062536	-0.25468	-0.31721	0.4158	0.0018	<.0001	0.683744	0.018509	3.514e-05	0	0	1
ILMN_1679324	EIF1B	<.0001	0.2978	<.0001	0.7806	-0.97676	-0.81247	0.164291	<.0001	<.0001	0.1227	6.135e-09	3.563e-06	0.349429	1	1	0
ILMN_1679382	CCT2	<.0001	0.6054	0.0002	0.0683	0.143425	0.304011	0.160586	0.0278	<.0001	0.002	0.135139	0.000423	0.020376	0	1	0
ILMN_1679405	DDX56	0.0001	0.0844	0.0171	0.184	0.075246	0.223273	0.148027	0.1699	0.0001	0.0008	0.423903	0.00259	0.010038	0	1	0
ILMN_1679483	INTS10	<.0001	0.0165	<.0001	0.2856	0.103289	0.250758	0.147469	0.0233	<.0001	<.0001	0.119515	2.373e-05	0.001503	0	1	1
ILMN_1679495	ULK3	0.0008	0.6127	0.0149	0.2508	-0.1302	0.022588	0.152785	0.0141	0.6819	0.0004	0.083954	0.860396	0.005576	0	0	1
ILMN_1679543	KPTN	<.0001	0.5624	0.8906	0.0207	0.186101	0.196759	0.010658	<.0001	<.0001	0.7473	0.000492	0.000396	0.8943	1	1	0
ILMN_1679587	LOC651202	<.0001	0.7092	<.0001	0.7205	0.277516	-0.26781	-0.54533	0.0062	0.0111	<.0001	0.046541	0.070822	4.214e-08	0	0	1
ILMN_1679600	ACOT8	0.0004	0.9372	0.002	0.0111	0.188801	0.085482	-0.10332	0.0002	0.0996	0.0092	0.003531	0.307547	0.061944	1	0	0
ILMN_1679614	SGSM3	<.0001	0.6936	0.2173	0.8363	-0.11293	0.104426	0.217356	0.0338	0.0594	<.0001	0.15364	0.221474	3.751e-05	0	0	1
ILMN_1679640	FXR1	<.0001	0.6796	0.0002	0.6564	0.170047	-0.10095	-0.271	0.0022	0.0783	<.0001	0.021994	0.264122	6.14e-07	0	0	1
ILMN_1679655	WDR82	0.0004	0.3856	<.0001	0.6611	0.3501	0.225965	-0.12413	<.0001	0.0136	0.0724	0.00187	0.081843	0.25148	1	0	0
ILMN_1679700	LOC389672	0.0011	0.3319	<.0001	0.2885	0.152689	-0.11688	-0.26956	0.0944	0.2184	0.0002	0.297267	0.487878	0.004148	0	0	1
ILMN_1679727	CLK1	0.0003	0.95	0.0118	0.68	-0.30442	-0.13974	0.164683	0.0002	0.0912	0.0091	0.003097	0.290882	0.06182	1	0	0
ILMN_1679731	SLC15A4	0.0001	0.0026	0.905	0.5236	-0.17922	-0.2923	-0.11308	0.0058	<.0001	0.0274	0.044325	0.000653	0.133591	0	1	0
ILMN_1679797	ADARB1	0.0014	0.5806	0.0092	0.2617	0.293392	0.176927	-0.11646	0.0004	0.0366	0.0698	0.005558	0.16199	0.245711	1	0	0
ILMN_1679798	TLR9	<.0001	0.8429	0.0006	0.2041	0.21443	0.267588	0.053159	0.0003	<.0001	0.2452	0.004623	0.00052	0.520177	1	1	0
ILMN_1679880	THOC6	<.0001	0.2177	0.0017	0.662	0.351224	0.47329	0.122066	<.0001	<.0001	0.038	0.000184	9.769e-07	0.165738	1	1	0
ILMN_1679881	WRN	0.0029	0.6947	0.3852	0.4716	0.140624	0.197628	0.057003	0.0107	0.0007	0.1871	0.069193	0.008759	0.447601	0	1	0
ILMN_1679919	ASCC2	<.0001	0.4436	<.0001	0.7636	-0.63611	-0.42081	0.215297	<.0001	0.003	0.0447	0.000178	0.027372	0.184581	1	0	0
ILMN_1679995	MPP6	0.0011	0.4112	0.0001	0.1732	0.172559	0.150353	-0.02221	0.0003	0.0024	0.5475	0.004842	0.022954	0.779563	1	0	0
ILMN_1680081	B3GN-T6	<.0001	0.0503	0.4943	0.4418	0.068258	0.214896	0.146638	0.1212	<.0001	<.0001	0.347033	0.000226	0.001025	0	1	1
ILMN_1680091	POP7	<.0001	0.4033	<.0001	0.8925	-0.26505	0.007554	0.272604	0.0008	0.9255	<.0001	0.01014	0.972469	0.000511	0	0	1
ILMN_1680094	HEMGN	<.0001	0.0443	<.0001	0.6357	-1.55245	-1.22342	0.329022	<.0001	<.0001	0.043	1.546e-09	4.609e-06	0.179918	1	1	0
ILMN_1680109	COL4A3BP	0.0009	0.2467	0.0047	0.4262	0.31919	0.223976	-0.09521	0.0002	0.0111	0.1515	0.003476	0.07102	0.39628	1	0	0
ILMN_1680134	CARM1	<.0001	0.0306	<.0001	0.9115	-0.78775	-0.48854	0.299209	<.0001	0.0007	0.0057	3.586e-06	0.009004	0.044108	1	1	0
ILMN_1680192	APOBEC3A	<.0001	0.8997	0.9405	0.6613	0.012681	-0.33705	-0.34974	0.8601	<.0001	<.0001	0.945126	0.000481	1.128e-06	0	1	1
ILMN_1680193	PAXIP1	0.0007	0.2333	0.0223	0.0588	0.140805	0.21874	0.077936	0.01	0.0002	0.0697	0.065881	0.002873	0.245595	0	1	0
ILMN_1680239	NUDT9	0.0002	0.6048	<.0001	0.0374	0.202675	0.063754	-0.13892	0.0003	0.2661	0.0017	0.004892	0.543227	0.017609	1	0	0
ILMN_1680313	STX4	0.0001	0.6079	0.5604	0.492	0.158669	-0.05865	-0.21732	0.0157	0.3876	<.0001	0.090826	0.659449	0.00103	0	0	1
ILMN_1680347	ZNF317	0.0002	0.2998	0.004	0.976	0.104518	0.189937	0.085419	0.0174	<.0001	0.014	0.097404	0.001162	0.083692	0	1	0
ILMN_1680353	NSF	<.0001	0.7144	<.0001	0.024	0.287946	0.110014	-0.17793	<.0001	0.039	<.0001	6.667e-06	0.168841	0.000539	1	0	1
ILMN_1680378	RBM45	0.0002	0.7252	0.0025	0.6766	0.202249	0.060097	-0.14215	0.0004	0.302	0.0015	0.005862	0.58021	0.016642	1	0	0
ILMN_1680390	GCNT2	0.0003	0.0055	<.0001	0.5609	-0.26038	-0.17012	0.090258	<.0001	0.0101	0.0737	0.001369	0.066292	0.253954	1	0	0
ILMN_1680397	IL8RB	<.0001	0.3457	0.7858	0.0463	-0.41484	-0.78238	-0.36753	0.003	<.0001	0.0009	0.027307	1.523e-05	0.011354	0	1	0
ILMN_1680403	SSR4	<.0001	0.4195	<.0001	0.7586	0.227484	0.421004	0.19352	0.0053	<.0001	0.0028	0.041783	7.411e-05	0.02577	0	1	0
ILMN_1680420	NUDT13	<.0001	0.8896	0.1032	0.9322	-0.15621	-0.12782	0.028394	<.0001	0.0006	0.3071	0.000487	0.008234	0.585001	1	1	0
ILMN_1680453	ITM2C	<.0001	0.4393	0.0001	0.9242	0.471875	0.735261	0.263386	0.0006	<.0001	0.0143	0.008094	3.3e-05	0.084588	1	1	0
ILMN_1680501	GTF2IRD2B	0.0002	0.6017	0.4842	0.4718	-0.04856	0.18208	0.230639	0.4835	0.0126	<.0001	0.73571	0.077667	0.001076	0	0	1
ILMN_1680579	ATP2B4	0.0001	0.042	0.6413	0.0408	-0.25765	-0.10266	0.15499	0.0001	0.1323	0.0031	0.00233	0.365421	0.027718	1	0	0
ILMN_1680624	CREG1	<.0001	0.379	<.0001	0.3854	-1.32087	-1.03135	0.289515	<.0001	<.0001	0.0373	2.07e-09	6.809e-06	0.163939	1	1	0
ILMN_1680652	SELENBP1	<.0001	0.4385	<.0001	0.6842	-1.96561	-1.6157	0.349908	<.0001	<.0001	0.0403	8.68e-13	8.211e-09	0.172504	1	1	0
ILMN_1680692	NUCKS1	<.0001	0.2912	0.0474	0.2805	0.338067	0.219001	-0.11907	<.0001	0.0016	0.0228	4.525e-05	0.01754	0.11797	1	0	0
ILMN_1680703	MRPS15	<.0001	0.2495	0.0007	0.2625	0.164756	0.301615	0.136859	0.0058	<.0001	0.0038	0.044577	0.000109	0.032672	0	1	0
ILMN_1680727	GLRX2	<.0001	0.2515	0.0003	0.5763	0.177162	-0.09475	-0.27192	0.0018	0.1053	<.0001	0.018937	0.318227	9.473e-07	0	0	1
ILMN_1680770	UBQLN2	<.0001	0.6182	0.0006	0.1877	0.287823	-0.05451	-0.34233	<.0001	0.4191	<.0001	0.000508	0.686268	9.662e-08	1	0	1
ILMN_1680774	LOC730994	<.0001	0.1803	0.0025	0.8083	-0.40952	-0.18253	0.226986	<.0001	0.0654	0.0028	0.000733	0.235711	0.025887	1	0	0
ILMN_1680777	MAP2K3	<.0001	0.3235	<.0001	0.5601	-1.07088	-0.75317	0.317703	<.0001	0.0001	0.0282	2.731e-06	0.002177	0.136289	1	1	0
ILMN_1680782	PATL1	0.0019	0.2758	0.0544	0.3546	-0.17747	-0.13394	0.043533	0.0004	0.0096	0.2642	0.00607	0.064099	0.541393	1	0	0
ILMN_1680805	IL28RA	0.0012	0.4558	0.0007	0.0706	0.060526	0.160605	0.100079	0.1775	0.0007	0.0053	0.434562	0.009619	0.041558	0	1	0
ILMN_1680850	RECQL	0.3192	0.0004	0.0021	0.3223	-0.00237	-0.0602	-0.05783	0.9635	0.2673	0.1605	0.98646	0.544662	0.410028	0	0	0
ILMN_1680856	MAMLD1	0.0012	0.1067	0.0362	<.0001	-0.13909	-0.11748	0.021606	0.0003	0.003	0.4669	0.004673	0.027409	0.72302	1	0	0
ILMN_1680925	SLC9A3R1	<.0001	0.5048	<.0001	0.001	0.242949	0.281278	0.03833	<.0001	<.0001	0.407	0.001124	0.000261	0.676361	1	1	0
ILMN_1680937	HIST1H2BC	<.0001	0.2415	0.0437	0.9268	-0.09362	-0.43966	-0.34604	0.2928	<.0001	<.0001	0.571376	0.000198	0.000111	0	1	1
ILMN_1680967	CIP29	<.0001	0.8279	<.0001	0.6583	0.320692	0.173093	-0.1476	<.0001	0.006	0.0022	2.043e-05	0.045724	0.021543	1	0	0
ILMN_1681016	SPNS1	<.0001	0.1681	0.0028	0.1676	0.300289	0.353071	0.052781	0.0002	<.0001	0.3901	0.002971	0.000668	0.661581	1	1	0
ILMN_1681118	CAPRIN2	<.0001	0.0759	<.0001	0.9071	-0.30023	-0.05579	0.244442	<.0001	0.3777	<.0001	9.741e-05	0.651134	5.924e-05	1	0	1
ILMN_1681260	LOC643272	<.0001	0.81	<.0001	0.5721	-0.25728	-0.32596	-0.06867	0.0004	<.0001	0.2233	0.006038	0.000582	0.493649	1	1	0
ILMN_1681301	AIM2	0.0007	0.4684	0.8405	0.3302	0.145797	-0.23036	-0.37616	0.2279	0.0721	0.0001	0.499297	0.250913	0.002692	0	0	1
ILMN_1681304	PAN3	<.0001	0.6532	0.0018	0.5973	-0.23766	-0.12611	0.111546	<.0001	0.009	0.0025	4.021e-05	0.06128	0.024138	1	0	0
ILMN_1681454	RP1	0.0002	0.338	0.9508	0.1739	-0.13395	-0.15854	-0.02458	0.0003	<.0001	0.3967	0.005232	0.001236	0.66736	1	1	0
ILMN_1681520	DGAT2	0.0007	0.3996	0.0008	0.0858	0.027795	-0.18954	-0.21733	0.7029	0.0136	0.0002	0.871516	0.081758	0.003929	0	0	1
ILMN_1681590	LARP1	<.0001	0.0705	0.0013	0.6025	-0.19809	0.097705	0.295794	0.0061	0.1895	<.0001	0.045957	0.450747	3.187e-05	0	0	1
ILMN_1681628	ZNF277	0.0012	0.6924	<.0001	0.9878	0.208717	0.168412	-0.04031	0.0003	0.0045	0.3633	0.004462	0.036779	0.638113	1	0	0
ILMN_1681644	BIRC3	<.0001	0.9551	0.2573	0.4664	0.317783	0.250533	-0.06725	<.0001	<.0001	0.1185	3.219e-06	0.000549	0.342351	1	1	0
ILMN_1681703	FOXO3	<.0001	0.426	<.0001	0.7359	-1.29814	-1.15292	0.145219	<.0001	<.0001	0.1553	8.61e-15	1.56e-11	0.402049	1	1	0
ILMN_1681798	2013-09-06	<.0001	0.0166	0.1552	0.1728	0.058968	-0.20184	-0.26081	0.2707	0.0004	<.0001	0.548562	0.005946	8.878e-07	0	1	1
ILMN_1681802	GRK6	<.0001	0.0022	0.0145	0.0594	-0.11552	0.166832	0.282354	0.1083	0.0268	<.0001	0.32378	0.131371	8.272e-05	0	0	1
ILMN_1681855	TBC1D25	<.0001	0.4266	<.0001	0.258	-0.32288	-0.22524	0.097638	<.0001	0.0028	0.0844	0.000387	0.026105	0.276781	1	0	0
ILMN_1681927	HDGF2	<.0001	0.8194	0.5067	0.4515	0.042971	0.195131	0.152161	0.3467	<.0001	<.0001	0.623233	0.001495	0.001051	0	1	1
ILMN_1681984	GALNT10	0.0013	0.321	0.0015	0.9453	-0.28132	-0.11601	0.165309	0.0008	0.1763	0.0117	0.009942	0.432804	0.073684	1	0	0
ILMN_1682095	RCOR3	<.0001	0.189	<.0001	0.3502	-0.45787	-0.1568	0.301072	<.0001	0.181	0.0009	0.001578	0.439263	0.010812	1	0	0
ILMN_1682147	HOOK2	<.0001	0.5714	0.0193	0.0553	0.07232	0.189861	0.117541	0.0988	<.0001	0.0008	0.305906	0.0012	0.010492	0	1	0
ILMN_1682165	NT5C2	0.0022	0.3061	0.0727	0.2014	0.054921	-0.12963	-0.18456	0.4038	0.06	0.0005	0.673501	0.223072	0.007175	0	0	1
ILMN_1682206	GCC1	<.0001	0.275	0.0013	0.7128	0.068388	-0.10299	-0.17138	0.1388	0.0332	<.0001	0.376096	0.151814	0.000218	0	0	1
ILMN_1682288	LOC728565	0.0008	0.8967	0.0422	0.2422	-0.07149	0.197631	0.269125	0.4236	0.0351	0.0002	0.68996	0.157467	0.003498	0	0	1
ILMN_1682312	CYBB	0.001	0.4028	0.0341	0.3781	0.258659	-0.01942	-0.27808	0.011	0.8531	0.0006	0.070521	0.942301	0.00837	0	0	1
ILMN_1682323	DDX51	0.0002	0.4948	0.1603	0.14	0.177064	0.218145	0.041082	0.0005	<.0001	0.2978	0.007131	0.001118	0.57621	1	1	0
ILMN_1682404	SETMAR	0.0009	0.5191	<.0001	0.0067	0.166867	0.173836	0.006969	0.0005	0.0005	0.8513	0.007254	0.007313	0.941417	1	1	0
ILMN_1682494	RSRC1	0.0002	0.0264	<.0001	0.7232	-0.53921	-0.43561	0.103602	<.0001	0.0011	0.2978	0.000837	0.012998	0.576167	1	0	0
ILMN_1682567	CCDC106	<.0001	0.3894	0.0025	0.8998	0.379109	0.426368	0.047259	<.0001	<.0001	0.4872	0.000581	0.000184	0.738311	1	1	0
ILMN_1682626	RNF146	0.001	0.4619	0.2292	0.4928	-0.06397	-0.16065	-0.09668	0.1425	0.0005	0.0057	0.382086	0.007283	0.043948	0	1	0
ILMN_1682694	LOC203547	<.0001	0.6842	<.0001	0.6115	0.28511	0.225418	-0.05969	<.0001	0.0004	0.2106	0.000184	0.006153	0.478247	1	1	0
ILMN_1682699	PBX2	0.0002	0.9295	0.6366	0.6722	-0.26393	-0.22633	0.037603	<.0001	0.0008	0.4526	0.001216	0.009902	0.712392	1	1	0
ILMN_1682727	JAZF1	<.0001	0.9872	<.0001	0.8155	-0.7491	-0.48462	0.264476	<.0001	0.0071	0.0522	0.000599	0.051529	0.204145	1	0	0
ILMN_1682736	LOC643452	0.0006	0.5898	0.0005	0.8706	0.029326	-0.13547	-0.1648	0.588	0.0174	0.0002	0.805778	0.09759	0.003136	0	0	1
ILMN_1682738	SMAD3	<.0001	0.2516	0.8205	0.7242	-0.0859	0.147766	0.233668	0.1064	0.0082	<.0001	0.320277	0.057226	9.465e-06	0	0	1
ILMN_1682812	C21ORF33	<.0001	0.8526	<.0001	0.6399	0.400957	0.471829	0.070872	<.0001	<.0001	0.1778	1.495e-06	5.767e-08	0.434862	1	1	0
ILMN_1682831	NEB	0.0002	0.2168	0.7086	0.7592	0.092498	0.156419	0.063921	0.0109	<.0001	0.0261	0.070062	0.001193	0.12913	0	1	0
ILMN_1682849	LOC652849	0.0001	0.8209	0.0151	0.2315	-0.22879	-0.17518	0.053607	<.0001	0.0015	0.1954	0.000622	0.016439	0.458709	1	0	0
ILMN_1682857	NDUFAF2	<.0001	0.2739	<.0001	0.7985	0.242151	0.160061	-0.08209	<.0001	0.0024	0.0383	0.000125	0.023198	0.166725	1	0	0
ILMN_1682864	SPSB3	0.0015	0.9249	0.0013	0.4011	-0.36908	-0.22912	0.139957	0.0004	0.0314	0.0822	0.005639	0.146413	0.272462	1	0	0
ILMN_1682919	PAFAH2	<.0001	0.9904	0.3734	0.1112	0.192743	0.343487	0.150743	0.0079	<.0001	0.0086	0.055846	0.000321	0.059287	0	1	0
ILMN_1682930	SIPA1	0.0001	0.286	0.0007	0.0279	0.242458	0.256204	0.013746	0.0001	<.0001	0.7753	0.002153	0.001835	0.907476	1	1	0
ILMN_1682953	PGAM4	<.0001	0.5465	0.0024	0.0926	0.066334	-0.24793	-0.31426	0.3423	0.0009	<.0001	0.619153	0.010698	6.75e-06	0	0	1
ILMN_1683026	PSMB10	0.0017	0.5297	<.0001	0.0033	0.227253	0.179328	-0.04793	0.0004	0.0067	0.3374	0.005755	0.049232	0.614187	1	0	0
ILMN_1683044	PPP1R2	0.0003	0.1849	<.0001	0.6776	0.161781	0.271996	0.110215	0.0123	<.0001	0.0306	0.076353	0.001601	0.143692	0	1	0
ILMN_1683082	RPUSD1	0.0029	0.9133	0.029	0.6182	0.224788	0.177662	-0.04713	0.0007	0.0092	0.3573	0.008803	0.062112	0.632737	1	0	0
ILMN_1683093	GYPB	<.0001	0.1883	<.0001	0.6317	-1.85928	-1.60599	0.253291	<.0001	<.0001	0.195	1.682e-09	5.489e-07	0.458274	1	1	0
ILMN_1683127	ZNF281	<.0001	0.5959	0.0321	0.9087	0.166372	-0.26819	-0.43456	0.0308	0.001	<.0001	0.144365	0.011748	1.115e-08	0	0	1
ILMN_1683129	CCNL1	0.0002	0.4757	0.7965	0.7582	-0.04145	-0.19606	-0.15461	0.4411	0.0006	0.0004	0.703137	0.008323	0.005717	0	1	1
ILMN_1683133	KLF15	0.0009	0.5964	0.5202	0.0877	0.038987	-0.08694	-0.12593	0.3529	0.0481	0.0002	0.628644	0.193733	0.003633	0	0	1
ILMN_1683146	FTH1	<.0001	0.5956	0.4719	0.0202	0.28216	-0.05841	-0.34057	0.0024	0.5412	<.0001	0.023561	0.775294	0.000225	0	0	1
ILMN_1683175	C9ORF23	<.0001	0.4734	<.0001	0.631	0.245036	0.191047	-0.05399	<.0001	0.0004	0.1821	0.000149	0.006211	0.440948	1	1	0
ILMN_1683204	GMEB2	0.0004	0.6084	0.0105	0.0555	0.124197	0.192607	0.068411	0.0068	<.0001	0.0587	0.050097	0.001615	0.220107	0	1	0
ILMN_1683273	SNAPC5	0.0003	0.6189	<.0001	0.6811	0.157071	0.044607	-0.11246	0.0005	0.3316	0.0015	0.006846	0.608767	0.016326	1	0	0
ILMN_1683277	KIAA0319L	0.0012	0.5737	0.0728	0.7403	-0.21944	-0.36159	-0.14215	0.019	0.0003	0.0539	0.103736	0.00427	0.208434	0	1	0
ILMN_1683313	ST3GAL1	0.0002	0.7297	0.0001	0.4624	-0.46549	-0.23774	0.227753	<.0001	0.0473	0.0126	0.001615	0.191494	0.077462	1	0	0
ILMN_1683447	LOC440737	<.0001	0.8673	<.0001	0.4949	0.370417	0.470861	0.100444	<.0001	<.0001	0.1148	0.000281	7.222e-06	0.335587	1	1	0
ILMN_1683475	TOMM40	<.0001	0.3892	<.0001	0.131	0.41864	0.277563	-0.14108	<.0001	0.0002	0.0131	2.548e-06	0.004115	0.079787	1	1	0
ILMN_1683494	TMEM154	0.0012	0.3018	0.0074	0.0419	-0.24577	-0.41679	-0.17102	0.0232	0.0003	0.0454	0.119344	0.004495	0.186343	0	1	0
ILMN_1683552	LOC400174	<.0001	0.3564	0.0003	0.3008	-0.29638	-0.15423	0.142157	<.0001	0.0326	0.0099	0.000769	0.149988	0.065244	1	0	0
ILMN_1683576	MAGED2	0.0031	0.7999	0.0005	0.1329	0.102157	0.171133	0.068975	0.0333	0.0007	0.0686	0.152081	0.009517	0.242736	0	1	0
ILMN_1683595	MBD1	<.0001	0.1307	0.6426	0.9398	-0.16489	0.091736	0.256631	0.0029	0.1084	<.0001	0.026882	0.323864	2.214e-06	0	0	1
ILMN_1683598	ACSL4	<.0001	0.7904	0.129	0.5837	0.004978	-0.31054	-0.31552	0.9471	0.0001	<.0001	0.980474	0.002234	2.5e-05	0	1	1
ILMN_1683609	UBE1	<.0001	0.0612	0.2579	0.8185	0.111084	0.40091	0.289827	0.2145	<.0001	<.0001	0.483066	0.000794	0.001484	0	1	1
ILMN_1683664	LOC650369	<.0001	0.768	<.0001	0.2993	0.331243	0.303519	-0.02772	<.0001	<.0001	0.5508	7.618e-06	9.3e-05	0.781656	1	1	0
ILMN_1683792	LAP3	0.0018	0.1685	0.221	0.3251	0.216152	-0.16394	-0.38009	0.106	0.2387	0.0004	0.319566	0.512263	0.006135	0	0	1
ILMN_1683817	UBE2Q2	0.0002	0.7555	<.0001	0.645	0.260749	0.126282	-0.13447	<.0001	0.0631	0.0098	0.001912	0.230441	0.064766	1	0	0
ILMN_1683950	SNX11	<.0001	0.644	0.8952	0.228	0.125354	-0.06838	-0.19373	0.0243	0.2358	<.0001	0.123122	0.508639	0.000529	0	0	1
ILMN_1683980	PLEKHM2	<.0001	0.1329	0.0054	0.5242	0.238558	0.273163	0.034605	<.0001	<.0001	0.3487	5.235e-05	8.176e-06	0.624844	1	1	0
ILMN_1684040	C6ORF190	<.0001	0.8434	<.0001	0.0004	0.51306	0.304702	-0.20836	<.0001	0.0016	0.0042	7.293e-06	0.01695	0.035447	1	0	0
ILMN_1684051	WASF2	<.0001	0.3526	<.0001	0.3718	-0.88233	-0.5122	0.370139	<.0001	0.0002	0.0004	3.789e-08	0.00316	0.005465	1	1	1
ILMN_1684074	NUP98	<.0001	0.8001	0.0002	0.3843	-0.19391	0.023619	0.217526	0.0007	0.6857	<.0001	0.00908	0.862575	0.000106	1	0	1
ILMN_1684114	LOC286016	0.0013	0.232	0.0011	0.4796	0.111459	-0.12973	-0.24119	0.1761	0.1313	0.0003	0.432571	0.363819	0.004627	0	0	1
ILMN_1684205	CIB1	0.0007	0.7285	<.0001	0.1312	0.18634	0.286696	0.100355	0.0092	0.0001	0.0753	0.0622	0.002812	0.257683	0	1	0
ILMN_1684227	GPR146	<.0001	0.3111	<.0001	0.7248	-0.70329	-0.52364	0.179649	<.0001	0.0006	0.115	0.000112	0.008302	0.335953	1	1	0
ILMN_1684255	MYL4	<.0001	0.2603	<.0001	0.8458	-0.86563	-0.5935	0.272125	<.0001	0.0006	0.036	2.288e-05	0.008095	0.160091	1	1	0
ILMN_1684271	ACBD6	0.0004	0.8949	<.0001	0.2039	0.226812	0.176878	-0.04993	<.0001	0.0028	0.2585	0.001665	0.025688	0.535262	1	0	0
ILMN_1684289	PNPO	<.0001	0.5922	<.0001	0.4224	0.28693	0.148884	-0.13805	<.0001	0.0101	0.0018	3.526e-05	0.066319	0.019101	1	0	0
ILMN_1684321	CYB5B	0.0006	0.6884	0.0001	0.2768	0.173956	0.20427	0.030314	0.0009	0.0002	0.4553	0.011016	0.003444	0.714368	0	1	0
ILMN_1684346	TNFAIP8L1	<.0001	0.803	0.0268	0.6269	0.542048	0.246072	-0.29598	<.0001	0.0179	0.0002	1.313e-05	0.099208	0.003702	1	0	1
ILMN_1684439	MLF1	<.0001	0.8407	0.0009	0.0618	-0.29137	-0.18403	0.107343	<.0001	0.0018	0.0161	3.388e-05	0.018838	0.092426	1	0	0
ILMN_1684553	RHOH	<.0001	0.1185	<.0001	0.0646	0.24245	0.380763	0.138312	0.0008	<.0001	0.0146	0.010162	4.577e-05	0.086015	0	1	0
ILMN_1684554	COL16A1	0.0002	0.2927	0.2823	0.3437	-0.10155	0.034104	0.135651	0.0157	0.433	<.0001	0.090569	0.697299	0.001488	0	0	1
ILMN_1684563	SPIN4	0.0002	0.1099	0.0275	0.0721	0.142521	6e-05	-0.14246	0.0026	0.999	0.0002	0.024793	0.999655	0.003021	0	0	1
ILMN_1684585	ACSL1	<.0001	0.3308	0.3062	0.8069	0.114261	-0.64977	-0.76404	0.4809	0.0002	<.0001	0.733902	0.003172	2.08e-06	0	1	1
ILMN_1684591	ZNF434	0.0009	0.4923	<.0001	0.8564	0.206094	0.252778	0.046684	0.0017	0.0002	0.3613	0.018113	0.004143	0.636556	0	1	0
ILMN_1684628	ZFP90	<.0001	0.5348	0.4113	0.2685	0.287396	0.358717	0.071321	<.0001	<.0001	0.1159	6.687e-05	1.504e-06	0.337771	1	1	0
ILMN_1684647	ILKAP	0.0002	0.4404	0.5853	0.0235	0.212202	0.318457	0.106255	0.0038	<.0001	0.0644	0.032596	0.00102	0.233293	0	1	0
ILMN_1684694	ANK1	<.0001	0.6387	<.0001	0.3459	-1.19979	-0.63845	0.561342	<.0001	0.006	0.0016	1.464e-05	0.045654	0.017006	1	0	0
ILMN_1684746	IPO11	<.0001	0.9994	<.0001	0.417	0.295341	0.211405	-0.08394	<.0001	0.0008	0.0771	9.074e-05	0.010504	0.26149	1	0	0
ILMN_1684770	USF2	<.0001	0.6513	0.0142	0.0179	0.199048	0.286711	0.087663	<.0001	<.0001	0.0228	0.001399	6e-06	0.117638	1	1	0
ILMN_1684964	ZNF212	0.001	0.2426	0.0031	0.5543	0.18247	0.083122	-0.09935	0.0005	0.1213	0.0152	0.007006	0.347114	0.088714	1	0	0
ILMN_1685012	EAF1	<.0001	0.1787	0.1965	0.3878	0.049748	-0.21057	-0.26032	0.3642	0.0003	<.0001	0.638885	0.004963	1.694e-06	0	1	1
ILMN_1685022	CAPN7	0.0009	0.2122	0.0393	0.578	0.065924	-0.06004	-0.12596	0.1167	0.1702	0.0002	0.339271	0.424292	0.003565	0	0	1
ILMN_1685052	DNAH1	<.0001	0.7999	0.0467	0.9664	-0.1118	0.113141	0.224938	0.0572	0.0648	<.0001	0.216574	0.23426	0.000124	0	0	1
ILMN_1685057	SLC22A4	<.0001	0.0928	<.0001	0.9317	-1.20403	-0.91618	0.287857	<.0001	<.0001	0.0223	1.406e-09	9.221e-06	0.115812	1	1	0
ILMN_1685088	RPL36	<.0001	0.0766	<.0001	0.4516	0.191762	0.40694	0.215178	0.0104	<.0001	0.0004	0.067543	3.548e-05	0.005573	0	1	1
ILMN_1685095	CNO	<.0001	0.336	<.0001	0.38	0.301666	0.414	0.112335	<.0001	<.0001	0.0096	1e-05	6.032e-09	0.063809	1	1	0
ILMN_1685097	ASCC1	0.0015	0.8183	<.0001	0.8461	0.195296	0.198093	0.002798	0.0008	0.001	0.9504	0.009777	0.012438	0.981634	1	0	0
ILMN_1685109	POLR3D	0.0006	0.2522	0.0396	0.0867	0.14465	0.164135	0.019485	0.0007	0.0002	0.555	0.009041	0.003928	0.784383	1	1	0
ILMN_1685112	TACO1	0.0007	0.4851	0.0009	0.3775	0.32624	0.223093	-0.10315	0.0002	0.0121	0.1209	0.002911	0.075166	0.34642	1	0	0
ILMN_1685115	HEXIM1	0.0005	0.7679	0.0044	0.4936	-0.1928	-0.09947	0.093334	0.0002	0.0562	0.0195	0.002999	0.214195	0.105555	1	0	0
ILMN_1685170	ANXA11	<.0001	0.5632	<.0001	0.615	0.364456	0.290194	-0.07426	<.0001	0.0006	0.2358	0.000303	0.007802	0.508639	1	1	0
ILMN_1685286	PPP1R12C	<.0001	0.7145	0.998	0.5574	0.10254	0.345953	0.243413	0.2228	0.0001	0.0003	0.493123	0.002328	0.005232	0	1	1
ILMN_1685289	C16ORF58	0.0002	0.232	0.8754	0.5673	0.236689	0.249604	0.012915	0.0001	0.0001	0.7858	0.002442	0.002141	0.912513	1	1	0
ILMN_1685312	PSG3	<.0001	0.2603	0.3115	0.2364	0.072167	-0.25964	-0.3318	0.4471	0.0095	<.0001	0.707974	0.063248	0.000555	0	0	1
ILMN_1685365	ZNF773	<.0001	0.7639	0.6254	0.1302	0.312625	0.211333	-0.10129	<.0001	0.001	0.0353	4.221e-05	0.012066	0.158149	1	0	0
ILMN_1685371	SUMF2	<.0001	0.8631	0.0068	0.4354	0.400018	0.245587	-0.15443	<.0001	<.0001	0.0005	6.271e-09	0.000794	0.006808	1	1	1
ILMN_1685378	LOC728973	<.0001	0.1834	<.0001	0.4632	0.481568	-0.12558	-0.60715	<.0001	0.2744	<.0001	0.00064	0.552656	2.931e-08	1	0	1
ILMN_1685493	TMCC3	0.0003	0.2972	0.004	0.464	0.005565	-0.14549	-0.15105	0.9082	0.0044	0.0001	0.964761	0.036379	0.002318	0	0	1
ILMN_1685661	RRP15	<.0001	0.1728	<.0001	0.9885	0.190141	0.002222	-0.18792	0.0018	0.9715	0.0001	0.018497	0.989814	0.00218	0	0	1
ILMN_1685676	TTC9C	<.0001	0.8445	0.0005	<.0001	0.101867	-0.07765	-0.17952	0.0043	0.0355	<.0001	0.035704	0.158758	2.672e-07	0	0	1
ILMN_1685679	RNF146	<.0001	0.3077	0.846	0.7096	-0.00126	-0.28307	-0.28182	0.9856	0.0001	<.0001	0.995079	0.002766	5.252e-05	0	1	1
ILMN_1685690	JARID1D	0.198	<.0001	0.0188	0.113	-0.11583	-0.08507	0.030762	0.0725	0.205	0.5478	0.251712	0.471199	0.779684	0	0	0
ILMN_1685750	RAB3C	0.0022	0.2003	0.5789	0.9978	-0.07117	-0.12239	-0.05121	0.0334	0.0005	0.0526	0.152392	0.007493	0.205122	0	1	0
ILMN_1685774	LOC647340	0.0003	0.6593	<.0001	0.9543	0.246661	0.217696	-0.02896	<.0001	0.0007	0.5465	0.001618	0.009373	0.778929	1	1	0
ILMN_1685854	C5ORF53	<.0001	0.8014	0.0182	0.2256	0.251278	0.137567	-0.11371	<.0001	0.0124	0.0065	0.000151	0.076682	0.04849	1	0	0
ILMN_1685978	ATPIF1	0.0004	0.4685	0.1462	0.0292	-0.15779	-0.19164	-0.03385	0.0009	0.0001	0.3595	0.011258	0.002435	0.634815	0	1	0
ILMN_1685985	LOC649150	0.0008	0.7425	0.0037	0.1527	0.049927	-0.07916	-0.12909	0.2401	0.075	0.0002	0.513998	0.256865	0.003147	0	0	1
ILMN_1686152	GGA2	0.0001	0.5384	0.0525	0.6655	0.045756	0.244138	0.198381	0.4852	0.0005	0.0002	0.736914	0.006871	0.003651	0	1	1
ILMN_1686194	SDCCAG10	<.0001	0.5634	<.0001	0.8077	0.392952	0.269068	-0.12388	<.0001	<.0001	0.0092	8.83e-08	0.000601	0.061846	1	1	0
ILMN_1686388	LOC644330	<.0001	0.2257	0.1402	0.8478	0.300408	-0.04947	-0.34988	0.0015	0.6107	<.0001	0.016673	0.819909	0.000189	0	0	1
ILMN_1686401	LOC728739	0.0013	0.522	<.0001	0.2893	0.11253	0.204894	0.092364	0.0372	0.0003	0.0307	0.163789	0.00529	0.143943	0	1	0
ILMN_1686623	CSF1R	0.0001	0.913	0.0538	0.0199	0.53382	0.383041	-0.15078	<.0001	0.0033	0.1234	0.000744	0.029584	0.350569	1	0	0
ILMN_1686664	MT2A	0.0001	0.0093	<.0001	0.1631	-0.51254	-0.1004	0.412141	0.0005	0.5032	0.0004	0.006914	0.74968	0.005892	1	0	1
ILMN_1686811	LOC402644	<.0001	0.199	<.0001	0.0788	0.065524	-0.41223	-0.47776	0.5507	0.0004	<.0001	0.781556	0.006265	1.249e-05	0	1	1
ILMN_1686852	LOC401002	<.0001	0.5634	<.0001	0.1545	-0.41921	-0.12094	0.298276	<.0001	0.0846	<.0001	5.77e-07	0.27724	8.622e-06	1	0	1
ILMN_1686871	PARP1	<.0001	0.8482	<.0001	0.9253	0.392605	0.323758	-0.06885	<.0001	0.0006	0.329	0.000583	0.008587	0.606141	1	1	0
ILMN_1686884	IL1RAP	<.0001	0.3337	0.0013	0.2561	0.009111	-0.24922	-0.25833	0.8857	0.0002	<.0001	0.955832	0.003948	4.574e-05	0	1	1
ILMN_1686968	ZNF362	0.0006	0.0911	<.0001	0.5496	0.169818	0.208145	0.038327	0.0012	0.0002	0.3487	0.013871	0.002882	0.624844	0	1	0
ILMN_1686981	SULF2	0.0005	0.3426	0.0236	0.1535	0.025018	-0.24423	-0.26925	0.7771	0.0088	0.0002	0.908452	0.060303	0.003123	0	0	1
ILMN_1686988	ST5	<.0001	0.6573	0.928	0.9023	-0.01612	0.105173	0.121298	0.6448	0.0045	<.0001	0.840374	0.036749	0.000622	0	0	1
ILMN_1687080	LOC402251	<.0001	0.1157	<.0001	0.3092	0.348578	-0.11515	-0.46373	0.0019	0.3185	<.0001	0.01976	0.596465	2.614e-05	0	0	1
ILMN_1687107	RFWD3	0.0031	0.5368	0.0012	0.0059	0.242914	0.166946	-0.07597	0.0007	0.0243	0.1757	0.009373	0.123035	0.432085	1	0	0
ILMN_1687202	LOC643012	0.0003	0.6605	0.0769	0.2688	0.015174	0.127966	0.112792	0.6881	0.0014	0.0002	0.863765	0.015779	0.003913	0	0	1
ILMN_1687279	DHPS	<.0001	0.2036	0.1103	0.6776	0.159238	0.250319	0.091081	0.0012	<.0001	0.0183	0.014118	9e-05	0.101036	0	1	0
ILMN_1687284	USP12	<.0001	0.2325	<.0001	0.3683	-0.75558	-0.67661	0.078966	<.0001	<.0001	0.454	6.772e-06	0.000124	0.713408	1	1	0
ILMN_1687291	CDNF	0.0003	0.1443	0.9639	0.8869	0.084651	0.141096	0.056445	0.0117	<.0001	0.0329	0.073602	0.00162	0.150814	0	1	0
ILMN_1687301	VCAN	0.001	0.0433	0.0048	0.0023	-0.17645	-0.48448	-0.30803	0.1905	0.0007	0.0043	0.452106	0.009248	0.035631	0	1	0
ILMN_1687315	RXRA	<.0001	0.2042	<.0001	0.0214	-0.55701	-0.4033	0.153712	<.0001	<.0001	0.0314	6.568e-07	0.000738	0.146148	1	1	0
ILMN_1687384	IFI6	<.0001	0.014	0.1651	0.9562	0.612012	0.061077	-0.55093	0.0004	0.7272	<.0001	0.005606	0.884126	0.001301	1	0	1
ILMN_1687403	MRPL40	<.0001	0.4352	<.0001	0.3147	0.45964	0.421434	-0.03821	<.0001	<.0001	0.5475	4.866e-06	6.6e-05	0.779563	1	1	0
ILMN_1687410	OSBPL11	<.0001	0.8328	0.0002	0.6573	0.148142	-0.1387	-0.28684	0.0222	0.0397	<.0001	0.115657	0.170743	7.246e-06	0	0	1
ILMN_1687419	DHX8	0.0003	0.9074	0.098	0.2115	0.097356	-0.07172	-0.16908	0.0605	0.1835	<.0001	0.224295	0.442851	0.00131	0	0	1
ILMN_1687430	EIF2B4	<.0001	0.3901	0.9031	0.6105	0.147977	0.261334	0.113356	0.001	<.0001	0.0014	0.011849	6.117e-06	0.015387	0	1	0
ILMN_1687484	ZFX	0.8117	<.0001	0.0232	0.2845	-0.01488	-0.03333	-0.01846	0.7756	0.5404	0.6548	0.907709	0.774884	0.845974	0	0	0
ILMN_1687536	LOC646207	<.0001	0.8299	0.0359	0.053	-0.00512	-0.12324	-0.11812	0.8604	<.0001	<.0001	0.945255	0.001659	6.827e-05	0	1	1
ILMN_1687592	WWC3	<.0001	0.4969	<.0001	0.5157	-0.54585	-0.39322	0.152624	<.0001	0.0006	0.075	5.558e-05	0.007667	0.256867	1	1	0
ILMN_1687782	RAD17	<.0001	0.8092	<.0001	0.8642	-0.12902	0.098458	0.227475	0.0186	0.0838	<.0001	0.102209	0.275612	3.163e-05	0	0	1
ILMN_1687785	PPA2	0.0003	0.0743	<.0001	0.7251	0.198118	0.025559	-0.17256	0.0015	0.6896	0.0005	0.016528	0.864554	0.007095	0	0	1
ILMN_1687824	SEPHS2	<.0001	0.4497	0.0001	0.0672	0.222787	0.111508	-0.11128	<.0001	0.0277	0.004	0.000289	0.134686	0.033827	1	0	0
ILMN_1687842	PGA3	<.0001	0.3319	0.2218	0.735	0.057216	0.171133	0.113917	0.1208	<.0001	0.0001	0.346311	0.000493	0.002683	0	1	1
ILMN_1687857	ST6GALNAC4	<.0001	0.5184	<.0001	0.6325	-0.98589	-0.69512	0.290774	<.0001	0.0002	0.037	6.921e-06	0.00338	0.163025	1	1	0
ILMN_1687858	CALM2	<.0001	0.2024	<.0001	0.1952	0.000265	-0.22118	-0.22144	0.9963	0.0002	<.0001	0.998527	0.004176	9.415e-05	0	1	1
ILMN_1687863	LSS	<.0001	0.08	0.2646	0.8537	-0.32293	-0.28063	0.042294	<.0001	<.0001	0.4239	0.000136	0.001791	0.690125	1	1	0
ILMN_1687884	ZNF2	<.0001	0.0714	0.0146	0.1434	0.209929	0.096463	-0.11347	<.0001	0.0186	0.0003	1.9e-05	0.102118	0.005005	1	0	1
ILMN_1687896	PIK3C3	0.0023	0.668	0.0035	0.6072	0.026383	-0.12336	-0.14975	0.6281	0.0312	0.0007	0.830812	0.145455	0.008787	0	0	1
ILMN_1687913	LOC392617	0.0026	0.3289	0.1246	0.2533	-0.07068	-0.13192	-0.06123	0.0563	0.0007	0.0368	0.214296	0.009442	0.162379	0	1	0
ILMN_1687921	JMJD8	<.0001	0.98	0.0721	0.5296	0.260447	0.350491	0.090044	0.0001	<.0001	0.088	0.002574	6.4e-05	0.2844	1	1	0
ILMN_1687922	RP9	<.0001	0.3771	0.0016	0.6059	0.300335	0.511662	0.211326	<.0001	<.0001	0.0003	0.001141	5.13e-08	0.004408	1	1	1
ILMN_1687941	RNF4	<.0001	0.3652	0.0406	0.0635	-0.09519	0.162684	0.257875	0.0438	0.0011	<.0001	0.182011	0.012853	3.692e-08	0	0	1
ILMN_1687947	HIST1H2BE	<.0001	0.1904	0.0069	0.5635	-0.01005	-0.35474	-0.34469	0.8969	<.0001	<.0001	0.960187	0.000648	9.091e-06	0	1	1
ILMN_1687960	LIMK2	0.0007	0.4098	0.0745	0.8992	0.031948	-0.22553	-0.25748	0.7104	0.0129	0.0002	0.875318	0.078761	0.003784	0	0	1
ILMN_1687998	LPGAT1	0.0005	0.3553	0.8342	0.7659	-0.15392	-0.20924	-0.05532	0.0027	0.0001	0.1674	0.025338	0.002123	0.420377	0	1	0
ILMN_1688011	UPF1	<.0001	0.6571	0.8058	0.9298	0.011772	0.210232	0.19846	0.8246	0.0002	<.0001	0.929923	0.003677	0.000207	0	1	1
ILMN_1688070	NSUN5C	0.0002	0.9962	0.0005	0.127	-0.2741	0.08453	0.358632	0.014	0.463	<.0001	0.083548	0.719826	0.001472	0	0	1
ILMN_1688094	ORC5L	0.0023	0.5006	0.0792	0.0682	0.12759	0.076494	-0.0511	0.0006	0.0453	0.0774	0.008154	0.186148	0.262079	1	0	0
ILMN_1688152	IL27RA	0.0001	0.2496	0.0109	0.6556	0.364762	0.338826	-0.02594	<.0001	0.0002	0.7009	0.000891	0.003577	0.870549	1	1	0
ILMN_1688158	CYB5R4	<.0001	0.7938	<.0001	0.0323	-0.02117	-0.2906	-0.26943	0.7723	0.0002	<.0001	0.906019	0.003528	0.000259	0	1	1
ILMN_1688160	WDR27	0.003	0.6552	0.0175	0.6831	-0.18909	-0.24846	-0.05938	0.0069	0.0007	0.2783	0.050594	0.00951	0.556803	0	1	0
ILMN_1688178	RRP7A	<.0001	0.4454	0.0058	0.2931	0.474211	0.305133	-0.16908	<.0001	0.0048	0.039	0.000279	0.039089	0.168745	1	0	0
ILMN_1688240	PHOSPHO1	<.0001	0.2657	<.0001	0.6858	-0.8679	-0.7729	0.094992	<.0001	<.0001	0.4613	2.2e-05	0.000353	0.718603	1	1	0
ILMN_1688279	PVRIG	<.0001	0.3521	<.0001	0.0927	0.39441	0.389843	-0.00457	<.0001	0.0001	0.951	0.001074	0.00234	0.981916	1	1	0
ILMN_1688299	RCAN3	<.0001	0.546	<.0001	0.1737	0.205503	0.224675	0.019172	<.0001	<.0001	0.6235	0.001254	0.000668	0.827847	1	1	0
ILMN_1688318	MGC72104	0.8792	0.0002	0.4774	0.3736	-0.03692	-0.0183	0.018615	0.629	0.8183	0.758	0.831243	0.927298	0.899236	0	0	0
ILMN_1688322	ADIPOR1	<.0001	0.6387	<.0001	0.9788	-1.29995	-1.06396	0.235991	<.0001	<.0001	0.0256	3.62e-14	1.137e-09	0.127707	1	1	0
ILMN_1688346	ZNF800	<.0001	0.9413	0.0008	0.4694	0.229655	0.333167	0.103512	<.0001	<.0001	0.0169	0.000865	2.221e-06	0.095475	1	1	0
ILMN_1688479	LRRC42	<.0001	0.1602	<.0001	0.0358	0.285261	0.188497	-0.09676	<.0001	0.0041	0.0502	0.000321	0.034518	0.199205	1	0	0
ILMN_1688480	CCND1	0.0012	0.542	0.0027	0.9351	0.143401	0.089604	-0.0538	0.0003	0.0274	0.0798	0.004655	0.133562	0.267323	1	0	0
ILMN_1688534	EIF2B5	0.0001	0.6448	0.011	0.1108	0.344838	0.429622	0.084784	0.0004	<.0001	0.2595	0.005779	0.000717	0.536588	1	1	0
ILMN_1688621	C9ORF80	<.0001	0.1565	0.0001	0.4762	0.12967	-0.06677	-0.19644	0.0242	0.2626	<.0001	0.122836	0.539691	0.000687	0	0	1
ILMN_1688753	PTDSS1	<.0001	0.0133	<.0001	0.468	0.17445	0.349451	0.175001	0.0111	<.0001	0.0014	0.070835	9.9e-05	0.015777	0	1	0
ILMN_1688757	LOC391025	0.0005	0.3573	0.0004	0.2691	-0.10174	-0.23334	-0.1316	0.0882	0.0002	0.0064	0.284758	0.003642	0.048006	0	1	0
ILMN_1688886	GPC5	0.0026	0.5588	0.7581	0.7184	-0.1462	-0.18637	-0.04017	0.0052	0.0007	0.3263	0.040894	0.00897	0.603888	0	1	0
ILMN_1688959	CD27	<.0001	0.5915	<.0001	0.6949	0.491853	0.599138	0.107285	<.0001	<.0001	0.2611	0.001591	0.000177	0.538182	1	1	0
ILMN_1688971	NOL11	<.0001	0.9863	<.0001	0.366	0.248514	0.223148	-0.02537	<.0001	0.0002	0.5707	0.000577	0.003711	0.794759	1	1	0
ILMN_1689001	CDK4	0.0001	0.2668	<.0001	0.3983	0.248977	0.199214	-0.04976	<.0001	0.001	0.272	0.000653	0.012255	0.550055	1	0	0
ILMN_1689046	FLJ20273	<.0001	0.9574	0.0294	0.411	0.11314	-0.4956	-0.60874	0.2719	<.0001	<.0001	0.549972	0.000289	2.905e-09	0	1	1
ILMN_1689097	NAT5	<.0001	0.9576	<.0001	0.1159	0.283885	0.211527	-0.07236	<.0001	0.0001	0.0814	1.526e-05	0.002737	0.270639	1	1	0
ILMN_1689110	NOB1	<.0001	0.56	<.0001	0.9135	0.12699	0.276129	0.149139	0.0399	<.0001	0.0025	0.171349	0.000775	0.023842	0	1	0
ILMN_1689119	ZC3H5	0.0008	0.1729	0.4741	0.3276	0.15676	0.270344	0.113584	0.0214	0.0002	0.0348	0.112918	0.003237	0.156547	0	1	0
ILMN_1689251	SPG3A	0.0004	0.1521	0.329	0.0843	-0.00044	0.093287	0.093732	0.9886	0.0044	0.0002	0.995908	0.036468	0.003463	0	0	1
ILMN_1689257	MAEA	<.0001	0.5431	0.1898	0.8545	0.346448	0.257802	-0.08865	<.0001	0.0003	0.0961	4.348e-05	0.004973	0.300577	1	1	0
ILMN_1689371	GIMAP2	<.0001	0.1352	<.0001	0.2286	0.157066	-0.23073	-0.38779	0.0281	0.0021	<.0001	0.135787	0.021354	3.868e-08	0	0	1
ILMN_1689378	CCRN4L	0.003	0.3346	0.1601	0.548	0.047553	-0.04461	-0.09217	0.1595	0.2053	0.0007	0.40861	0.471613	0.009192	0	0	1
ILMN_1689400	CLK1	<.0001	0.0806	0.5116	0.5063	-0.19881	-0.53595	-0.33714	0.0327	<.0001	<.0001	0.150157	1e-05	0.000297	0	1	1
ILMN_1689446	EIF3G	<.0001	0.3584	<.0001	0.9907	0.357418	0.453773	0.096354	<.0001	<.0001	0.1189	0.000323	9.062e-06	0.34298	1	1	0
ILMN_1689456	ZBTB20	0.0013	0.0815	0.7525	0.2085	0.290638	0.200765	-0.08987	0.0003	0.0148	0.1475	0.004596	0.086996	0.390126	1	0	0
ILMN_1689652	RNMTL1	<.0001	0.5125	<.0001	0.1749	0.339545	0.324961	-0.01458	<.0001	<.0001	0.7958	0.000181	0.000653	0.91747	1	1	0
ILMN_1689725	RPLP1	<.0001	0.8789	<.0001	0.791	0.554719	-0.4379	-0.99262	<.0001	0.0029	<.0001	0.001936	0.026462	2.01e-12	1	0	1
ILMN_1689734	IL1RN	0.0025	0.0475	0.5301	0.6041	-0.26689	-0.50478	-0.23789	0.0588	0.0007	0.0334	0.220247	0.009454	0.152507	0	1	0
ILMN_1689786	ASMTL	<.0001	0.0838	0.0797	0.1187	0.265604	0.427533	0.161928	<.0001	<.0001	0.0023	0.001956	8.057e-07	0.022658	1	1	0
ILMN_1689800	MRTO4	<.0001	0.7063	0.1147	0.9051	0.163115	0.320674	0.15756	0.0088	<.0001	0.0015	0.060223	7.932e-05	0.016123	0	1	0
ILMN_1689868	TMEM80	<.0001	0.452	0.0818	0.5201	0.112698	0.283479	0.17078	0.0573	<.0001	0.0003	0.216729	0.000299	0.005277	0	1	1
ILMN_1689908	ANKRD13A	<.0001	0.3535	<.0001	0.9708	-0.29204	-0.23208	0.059964	<.0001	0.0003	0.2029	0.000106	0.004211	0.468719	1	1	0
ILMN_1689953	CD81	<.0001	0.9813	0.0021	0.3401	0.198373	0.372761	0.174388	0.0054	<.0001	0.0021	0.0421	5.747e-05	0.021057	0	1	0
ILMN_1689972	RRP9	0.0002	0.0355	0.2342	0.8568	0.13276	0.158991	0.026231	0.0004	<.0001	0.3624	0.005533	0.001145	0.637375	1	1	0
ILMN_1690077	PPM1A	<.0001	0.2979	<.0001	0.5925	-0.68081	-0.65228	0.028529	<.0001	<.0001	0.7845	4.466e-05	0.000194	0.911985	1	1	0
ILMN_1690099	ITGB1BP1	0.0001	0.0892	<.0001	0.432	0.232016	0.052893	-0.17912	0.0004	0.425	0.0005	0.005494	0.691091	0.006915	1	0	1
ILMN_1690114	PTPLAD2	0.0003	0.407	0.0463	0.2319	0.14482	-0.32316	-0.46798	0.3137	0.0321	<.0001	0.591912	0.148482	0.001406	0	0	1
ILMN_1690122	CRKL	<.0001	0.458	<.0001	0.5574	-0.3892	-0.15679	0.232414	<.0001	0.0262	<.0001	3.979e-06	0.129563	0.00063	1	0	1
ILMN_1690125	PDLIM7	<.0001	0.5654	<.0001	0.0508	-0.55687	-0.62304	-0.06618	<.0001	<.0001	0.4589	0.000101	2.756e-05	0.716767	1	1	0
ILMN_1690136	NIPBL	<.0001	0.2752	<.0001	0.9515	0.186422	-0.03084	-0.21726	0.0019	0.6171	<.0001	0.019873	0.824125	0.000271	0	0	1
ILMN_1690295	LOC648343	<.0001	0.4034	<.0001	0.8959	0.255698	0.060544	-0.19515	0.0002	0.3801	0.0003	0.002977	0.653188	0.004365	1	0	1
ILMN_1690352	ADO	<.0001	0.2273	0.0068	0.1933	0.240914	0.212292	-0.02862	<.0001	0.0002	0.5	0.00042	0.003579	0.747479	1	1	0
ILMN_1690371	MRPL11	<.0001	0.4095	<.0001	0.2784	0.372392	0.430158	0.057766	<.0001	<.0001	0.2946	2.065e-05	2.189e-06	0.573011	1	1	0
ILMN_1690386	CSRP2BP	<.0001	0.4172	<.0001	0.7057	0.260447	0.057126	-0.20332	<.0001	0.3434	<.0001	0.000412	0.620167	0.000537	1	0	1
ILMN_1690487	PCM1	0.0008	0.2302	<.0001	0.4846	-0.24477	-0.09581	0.148961	0.0005	0.1847	0.0076	0.007441	0.44444	0.05401	1	0	0
ILMN_1690546	PPP3CC	<.0001	0.8182	0.001	0.0352	0.207363	0.474086	0.266724	0.0045	<.0001	<.0001	0.037173	5.025e-07	0.000237	0	1	1
ILMN_1690561	GZMM	0.0028	0.4528	<.0001	0.2485	0.288953	0.391732	0.102779	0.0083	0.0007	0.2305	0.057767	0.008866	0.502608	0	1	0
ILMN_1690586	HNRPA1P4	0.0022	0.8932	0.0002	0.3153	0.318923	0.469334	0.150411	0.0123	0.0005	0.1324	0.076015	0.006769	0.365632	0	1	0
ILMN_1690610	RALY	<.0001	0.88	0.0345	0.5114	0.245077	0.399208	0.154131	<.0001	<.0001	0.0014	0.00153	3.456e-07	0.015381	1	1	0
ILMN_1690616	LOC643008	<.0001	0.0506	<.0001	0.3108	-0.79017	-0.42059	0.369584	<.0001	0.0061	0.0016	1.521e-05	0.046041	0.017265	1	0	0
ILMN_1690629	LOC402693	0.0001	0.8018	0.5469	0.3063	0.053086	0.133338	0.080252	0.0948	<.0001	0.0016	0.297996	0.001792	0.017276	0	1	0
ILMN_1690690	SEC23IP	0.0015	0.5107	0.0524	0.3226	-0.06165	0.051679	0.113326	0.1137	0.2025	0.0003	0.333622	0.468193	0.005377	0	0	1
ILMN_1690705	LOC728929	0.001	0.4884	0.4362	0.14	0.078485	0.157637	0.079152	0.0566	0.0003	0.0154	0.215162	0.00487	0.089599	0	1	0
ILMN_1690706	SNRPB2	<.0001	0.9006	<.0001	0.6539	0.323201	0.377591	0.05439	<.0001	<.0001	0.3399	0.000416	6.658e-05	0.616731	1	1	0
ILMN_1690761	SURF4	0.0003	0.1247	0.0096	0.2744	0.00916	0.224379	0.215219	0.8959	0.0025	0.0002	0.959838	0.023842	0.002823	0	0	1
ILMN_1690802	TRMT112	0.0012	0.4415	<.0001	0.4018	0.197406	0.276245	0.078839	0.0061	0.0003	0.1632	0.046098	0.00439	0.413973	0	1	0
ILMN_1690844	LOC387820	<.0001	0.2594	0.0002	0.4732	0.122273	-0.07014	-0.19241	0.0165	0.1839	<.0001	0.094119	0.443518	0.000159	0	0	1
ILMN_1690920	SP100	0.003	0.0433	0.0002	0.0684	-0.12511	-0.20692	-0.08181	0.0309	0.0007	0.0736	0.144726	0.009412	0.253821	0	1	0
ILMN_1690963	ASAP1	<.0001	0.4104	<.0001	0.6624	-0.37916	-0.44357	-0.06441	<.0001	<.0001	0.3782	0.001485	0.000307	0.651443	1	1	0
ILMN_1690965	DHX9	<.0001	0.8748	0.2278	0.0206	0.099045	0.242313	0.143268	0.0727	<.0001	0.0013	0.252062	0.001101	0.014406	0	1	0
ILMN_1690982	DDT	0.0001	0.3821	<.0001	0.5904	0.21274	0.34668	0.13394	0.0063	<.0001	0.0296	0.047486	0.000781	0.140777	0	1	0
ILMN_1691053	LOC91561	<.0001	0.7142	<.0001	0.4484	0.499777	0.449508	-0.05027	<.0001	<.0001	0.5504	0.000211	0.001873	0.781497	1	1	0
ILMN_1691071	FCRLA	<.0001	0.5783	<.0001	0.5321	0.509537	0.588998	0.079461	<.0001	<.0001	0.4201	0.001548	0.000387	0.687235	1	1	0
ILMN_1691104	PGAM4	<.0001	0.5942	<.0001	0.8387	0.381464	0.472473	0.091008	<.0001	<.0001	0.1546	0.0002	7.988e-06	0.400887	1	1	0
ILMN_1691111	SPATA2L	0.0008	0.0516	0.0584	0.5529	0.070698	-0.09864	-0.16934	0.2022	0.0886	0.0002	0.46775	0.285552	0.002938	0	0	1
ILMN_1691119	RNF122	0.0001	0.2376	0.1498	0.1526	0.200309	0.054502	-0.14581	0.0003	0.3299	0.0007	0.004318	0.607057	0.009625	1	0	1
ILMN_1691143	RAB18	0.0025	0.8569	0.0359	0.2519	0.060814	-0.05393	-0.11474	0.1416	0.2108	0.0006	0.380697	0.47845	0.007837	0	0	1
ILMN_1691181	TMX1	0.0015	0.7068	0.0009	0.8636	0.251582	0.132693	-0.11889	0.0005	0.0727	0.0352	0.006933	0.252199	0.157598	1	0	0
ILMN_1691188	UIMC1	<.0001	0.5801	0.1158	0.072	0.390533	0.677281	0.286748	0.0002	<.0001	0.0006	0.003816	5.483e-07	0.008281	1	1	1
[truncated: 5,234 more rows]

## Sheet: Combined_Ancova_EvsFUvsCtls
PROBE_ID	ILMN_GENE	PrF_T3_EvsFU	PrF_T3_Sexe	PrF_T3_RBC	PrF_T3_WBC	Diff of EvsFU = (C)-(E)	Diff of EvsFU = (C)-(FU)	Diff of EvsFU = (E)-(FU)	p-Value for Diff of EvsFU = (C)-(E)	p-Value for Diff of EvsFU = (C)-(FU)	p-Value for Diff of EvsFU = (E)-(FU)	Adjusted p-Value for Diff of EvsFU = (C)-(E)	Adjusted p-Value for Diff of EvsFU = (C)-(FU)	Adjusted p-Value for Diff of EvsFU = (E)-(FU)	Sig Index for Diff of EvsFU = (C)-(E)	Sig Index for Diff of EvsFU = (C)-(FU)	Sig Index for Diff of EvsFU = (E)-(FU)
[truncated: 10,924 more rows]

[truncated: 1 more sheets: Combined II_Ancova_EvsFUvsCtls]
