# Supplementary material for: Genomic architecture of sickle cell disease in West African children
Source: Front Genet. 2014 Feb 14;5:26. doi: 10.3389/fgene.2014.00026 (PMC3924578; doi:10.3389/fgene.2014.00026)
Supplement: Supplementary file 3 [file DataSheet3.XLS]

## Sheet: discovery_ancova_hb_geno
PROBE_ID	GENE	Diff of Genotype = (C)-(SC)	Diff of Genotype = (C)-(SS)	Diff of Genotype = (SC)-(SS)	p-Value for Diff of Genotype = (C)-(SC)	p-Value for Diff of Genotype = (C)-(SS)	p-Value for Diff of Genotype = (SC)-(SS)	Adjusted p-Value for Diff of Genotype = (C)-(SC)	Adjusted p-Value for Diff of Genotype = (C)-(SS)	Adjusted p-Value for Diff of Genotype = (SC)-(SS)
ILMN_1343295	GAPDH	0.293286	0.362508	0.069222	0.0028	0.0002	0.4657	0.02582	0.003698	0.737747
ILMN_1651228	RPS28	0.145381	0.608136	0.462755	0.2625	<.0001	0.0004	0.557221	0.00016	0.005141
ILMN_1651259	FLJ36848	0.132642	0.193068	0.060426	0.0055	<.0001	0.1926	0.043495	0.00126	0.472125
ILMN_1651262	HNRNPAB	0.344998	0.422433	0.077435	0.0016	0.0001	0.4629	0.016557	0.002109	0.735874
ILMN_1651279	LOC645349	-0.47573	-0.47422	0.001513	<.0001	<.0001	0.9895	0.001371	0.001298	0.996495
ILMN_1651358	HBE1	-1.77608	-2.33163	-0.55555	<.0001	<.0001	0.0239	3.53e-09	2.94e-14	0.12721
ILMN_1651373	RHD	-0.69478	-1.30481	-0.61003	0.0014	<.0001	0.0042	0.015289	5.295e-07	0.035733
ILMN_1651385	MFN2	-0.42885	-0.97336	-0.54452	0.0097	<.0001	0.0009	0.066687	1.056e-06	0.010669
ILMN_1651403	LOC642161	0.371457	0.36403	-0.00743	0.0006	0.0007	0.9428	0.007253	0.008855	0.980418
ILMN_1651433	DCK	0.153349	-0.60718	-0.76053	0.259	<.0001	<.0001	0.553148	0.000349	2.773e-06
ILMN_1651438	ZFPM1	-0.21467	-0.38463	-0.16996	0.0118	<.0001	0.0416	0.077013	0.000262	0.184413
ILMN_1651506	NCOA6IP	0.081859	0.234262	0.152403	0.1142	<.0001	0.003	0.350243	0.000282	0.027733
ILMN_1651606	LOC653210	-0.65194	-0.57794	0.074001	0.0002	0.0007	0.6534	0.002522	0.00844	0.852081
ILMN_1651642	GPC2	0.156729	-0.06167	-0.2184	0.0056	0.2702	0.0001	0.044254	0.565675	0.0018
ILMN_1651684	KIAA0586	0.268739	0.220627	-0.04811	<.0001	0.0002	0.3889	0.000141	0.002471	0.678891
ILMN_1651693	GSG1	0.18504	0.074553	-0.11049	<.0001	0.0569	0.0045	0.000134	0.22697	0.037457
ILMN_1651705	CAT	0.208042	-0.50807	-0.71611	0.1465	0.0005	<.0001	0.404861	0.006551	3.368e-05
ILMN_1651735	TGOLN2	0.348995	0.647577	0.298582	0.0003	<.0001	0.0017	0.004914	2.191e-08	0.017834
ILMN_1651741	ARMCX3	-0.21993	-0.37212	-0.15219	0.0043	<.0001	0.0428	0.036298	7.62e-05	0.188156
ILMN_1651819	GALNT11	0.277387	0.312993	0.035606	0.0001	<.0001	0.6085	0.002125	0.000428	0.827827
ILMN_1651828	CCT3	0.204446	0.422607	0.218161	0.0359	<.0001	0.0228	0.167522	0.000508	0.123288
ILMN_1651832	EHD1	0.300804	0.526487	0.225683	0.0036	<.0001	0.0254	0.031858	2.7e-05	0.132838
ILMN_1651850	RPS16	0.094195	0.181369	0.087173	0.0684	0.0005	0.0857	0.255924	0.007119	0.29435
ILMN_1651872	UBIAD1	0.240445	0.281721	0.041276	0.002	0.0003	0.5831	0.020003	0.004588	0.813105
ILMN_1651936	SETD8	0.193927	0.162929	-0.031	0.0006	0.0036	0.5672	0.007344	0.031572	0.803373
ILMN_1651967	TP53I3	-0.27168	-0.22542	0.046265	0.0002	0.0021	0.5141	0.003555	0.020921	0.770148
ILMN_1652008	C15ORF23	0.178873	0.147042	-0.03183	0.0006	0.0044	0.5243	0.007365	0.036685	0.776848
ILMN_1652023	AGFG2	0.127798	0.176102	0.048304	0.0051	0.0001	0.2767	0.04103	0.002374	0.572871
ILMN_1652085	MPHOSPH10	0.554592	0.543507	-0.01108	<.0001	<.0001	0.8733	1.16e-10	2.6e-10	0.953997
ILMN_1652160	LRBA	-0.09669	-0.3321	-0.23541	0.2226	<.0001	0.0028	0.51079	0.0009	0.026155
ILMN_1652198	CCM2	0.167362	0.34287	0.175508	0.0478	<.0001	0.0353	0.202522	0.0014	0.165847
ILMN_1652207	COX4I1	0.287116	0.418051	0.130936	<.0001	<.0001	0.0472	0.00064	2.474e-07	0.200902
ILMN_1652230	LOC647361	0.415872	0.587903	0.172031	<.0001	<.0001	0.0218	7.035e-06	1.66e-10	0.119724
ILMN_1652280	FBXO32	0.346024	0.323923	-0.0221	<.0001	<.0001	0.6728	8.623e-08	5.663e-07	0.861998
ILMN_1652331	KCTD5	0.211365	0.244805	0.03344	0.0002	<.0001	0.534	0.002643	0.000356	0.783227
ILMN_1652333	FN3KRP	0.34011	0.470931	0.130821	0.0005	<.0001	0.1627	0.0062	6.2e-05	0.429774
ILMN_1652379	SUCLG2	0.1529	0.306045	0.153145	0.0486	0.0001	0.0444	0.204832	0.001883	0.192659
ILMN_1652394	RAB2A	-0.10477	0.162565	0.267339	0.1647	0.0319	0.0004	0.432807	0.154878	0.005399
ILMN_1652407	ZMYND8	0.211698	0.233634	0.021937	0.001	0.0003	0.7233	0.011464	0.004289	0.887525
ILMN_1652431	CA1	-1.63632	-3.48859	-1.85227	<.0001	<.0001	<.0001	1.475e-07	3.19e-24	1.894e-09
ILMN_1652459	LOC654161	-0.20442	-0.50502	-0.30061	0.0277	<.0001	0.0011	0.140997	7.345e-06	0.012426
ILMN_1652472	BRAF	-0.26618	-0.38633	-0.12015	0.0004	<.0001	0.0955	0.005101	1.656e-05	0.314981
ILMN_1652486	THAP7	0.26015	0.173039	-0.08711	<.0001	0.006	0.1549	0.000941	0.046819	0.417941
ILMN_1652487	RIOK1	0.188327	0.250565	0.062238	<.0001	<.0001	0.125	0.000248	5.43e-07	0.369551
ILMN_1652505	APEX2	-0.18857	-0.27869	-0.09012	0.0063	<.0001	0.1811	0.048605	0.001376	0.456442
ILMN_1652638	LRRC58	0.265601	0.229056	-0.03655	<.0001	0.0002	0.5312	0.000355	0.002699	0.78146
ILMN_1652639	LOC652173	-0.14217	-0.19453	-0.05236	0.0029	<.0001	0.2576	0.026475	0.001104	0.551515
ILMN_1652650	SH3KBP1	1.49084	1.64327	0.152428	<.0001	<.0001	0.1337	9.71e-27	2.59e-30	0.384284
ILMN_1652722	C14ORF2	0.333166	0.338415	0.005249	<.0001	<.0001	0.9379	8.847e-05	6.636e-05	0.978586
ILMN_1652735	RFXAP	0.163459	0.000958	-0.1625	0.001	0.9843	0.0008	0.011102	0.994745	0.009906
ILMN_1652749	ERF	-0.05993	0.225259	0.28519	0.4462	0.0047	0.0003	0.723448	0.038785	0.004373
ILMN_1652754	ZNF428	0.368759	0.354861	-0.0139	0.0002	0.0003	0.8817	0.002522	0.003951	0.957477
ILMN_1652762	HIC2	0.25255	0.335797	0.083246	0.0002	<.0001	0.1981	0.002797	3.335e-05	0.479383
ILMN_1652763	LOC389203	0.10992	0.159634	0.049714	0.0112	0.0003	0.2385	0.073975	0.004012	0.530032
ILMN_1652806	ATP5J	0.56569	0.498141	-0.06755	<.0001	<.0001	0.4608	5.921e-07	1.329e-05	0.734456
ILMN_1652819	OPA3	0.184843	0.198847	0.014004	<.0001	<.0001	0.748	0.001007	0.000348	0.898985
ILMN_1652906	GBGT1	-0.66611	-0.46605	0.200066	<.0001	0.0015	0.1581	0.000204	0.01553	0.422812
ILMN_1652913	EZH2	0.36807	0.43348	0.06541	<.0001	<.0001	0.1871	2.224e-09	3.03e-12	0.464739
ILMN_1652955	LOC648622	0.413322	0.817286	0.403964	0.0015	<.0001	0.0015	0.015679	1.35e-07	0.016296
ILMN_1652991	NBPF10	-0.1401	-0.15292	-0.01282	0.0016	0.0006	0.765	0.017082	0.007239	0.906893
ILMN_1653026	PLAC8	0.600307	0.422979	-0.17733	0.0002	0.009	0.26	0.003695	0.063032	0.554294
ILMN_1653039	LOC642934	0.3785	0.477112	0.098612	0.0047	0.0004	0.4469	0.038451	0.005512	0.724126
ILMN_1653042	HSD3B7	-0.19639	-0.15933	0.037066	0.0002	0.0024	0.4654	0.00319	0.023116	0.737569
ILMN_1653073	OR10Q1	-0.08153	-0.17602	-0.09449	0.0783	0.0001	0.0388	0.278557	0.002174	0.176123
ILMN_1653115	ECH1	0.371246	0.280569	-0.09068	<.0001	0.0008	0.2611	0.000293	0.009591	0.555691
ILMN_1653163	ZSCAN2	-0.05755	-0.19973	-0.14217	0.3052	0.0005	0.011	0.600755	0.006787	0.072919
ILMN_1653200	SLC22A17	-0.39858	-0.36124	0.037345	0.0002	0.0006	0.7133	0.002742	0.00794	0.882263
ILMN_1653205	C8ORF59	0.454628	0.632879	0.178251	<.0001	<.0001	0.0069	1.581e-08	1.34e-14	0.051941
ILMN_1653266	DNAJB14	0.191982	0.451311	0.25933	0.0249	<.0001	0.0022	0.130868	1.455e-05	0.021446
ILMN_1653367	TAF12	0.203609	0.29011	0.086501	0.0015	<.0001	0.1627	0.015605	0.000219	0.429725
ILMN_1653369	FLJ39739	-0.25353	-0.24555	0.007981	0.0003	0.0004	0.9055	0.00426	0.006003	0.966517
ILMN_1653404	NKIRAS2	-0.12827	-0.27499	-0.14672	0.036	<.0001	0.0148	0.167798	0.000293	0.090827
ILMN_1653443	CDK2	0.182693	0.149572	-0.03312	0.0005	0.0044	0.5151	0.007121	0.036853	0.770735
ILMN_1653494	S100A1	-0.37146	-0.30895	0.062516	<.0001	0.0002	0.4368	0.00028	0.003438	0.716645
ILMN_1653496	GLUL	-0.46427	-0.82769	-0.36342	0.0001	<.0001	0.0021	0.002213	8.096e-09	0.02084
ILMN_1653498	IGSF6	0.615609	1.06666	0.451047	0.0001	<.0001	0.0042	0.002435	2.729e-08	0.035746
ILMN_1653524	SIKE	0.118677	0.101814	-0.01686	0.0007	0.0033	0.613	0.008505	0.029537	0.830392
ILMN_1653553	C14ORF80	0.378491	0.435436	0.056945	0.0001	<.0001	0.5447	0.001979	0.000271	0.789852
ILMN_1653646	UBL7	-0.68892	-0.9281	-0.23918	<.0001	<.0001	0.117	0.00038	8.101e-07	0.35551
ILMN_1653652	PTPRC	2.17715	2.50521	0.328055	<.0001	<.0001	0.0689	1.74e-20	6.48e-25	0.25711
ILMN_1653787	LOC341604	0.138826	0.143362	0.004537	0.0008	0.0006	0.9098	0.010039	0.007376	0.968156
ILMN_1653793	PDPK1	0.050397	0.455935	0.405538	0.6938	0.0005	0.0015	0.872825	0.006444	0.015995
ILMN_1653797	C6ORF62	-0.56541	-1.01256	-0.44715	<.0001	<.0001	<.0001	4.041e-06	6.91e-16	0.000291
ILMN_1653814	HBBP1	-1.12214	-2.20983	-1.08769	<.0001	<.0001	<.0001	1.866e-06	3.29e-19	2.589e-06
ILMN_1654010	AGPAT3	-0.22901	-0.3574	-0.12839	0.0209	0.0004	0.1844	0.116025	0.005178	0.461161
ILMN_1654016	MRLC2	0.210436	0.302636	0.0922	0.002	<.0001	0.1619	0.019777	0.0003	0.428443
ILMN_1654032	ZER1	-0.71599	-1.2181	-0.5021	<.0001	<.0001	0.0016	0.000321	2.84e-10	0.016485
ILMN_1654060	MKNK2	-0.25257	-0.42484	-0.17227	0.014	<.0001	0.0862	0.087128	0.000976	0.295442
ILMN_1654068	NUDT1	-0.1589	-0.51621	-0.35731	0.1558	<.0001	0.0014	0.419311	0.000208	0.01461
ILMN_1654112	PARD6A	-0.00402	0.271173	0.275191	0.9547	0.0002	0.0001	0.984325	0.002909	0.001953
ILMN_1654118	BCL2L1	-1.56472	-2.15955	-0.59483	<.0001	<.0001	<.0001	1.18e-24	1.51e-36	1.7e-05
ILMN_1654151	COX6C	0.51519	0.487846	-0.02734	<.0001	<.0001	0.7692	9.257e-06	2.971e-05	0.90876
ILMN_1654210	CD1C	0.301474	0.242983	-0.05849	0.0002	0.0027	0.4551	0.003361	0.025095	0.730282
ILMN_1654262	ZMAT3	0.400279	0.445465	0.045187	<.0001	<.0001	0.6096	0.000392	6.353e-05	0.828427
ILMN_1654313	LOC730995	0.442879	0.436401	-0.00648	<.0001	<.0001	0.9141	2.269e-09	3.852e-09	0.96982
ILMN_1654318	PTPN23	-0.2478	-0.31126	-0.06346	0.0005	<.0001	0.357	0.006936	0.000393	0.650483
ILMN_1654322	ATP1B3	0.246993	0.40531	0.158317	0.0066	<.0001	0.074	0.050078	0.000307	0.268808
ILMN_1654370	TESK2	-0.33825	-0.20425	0.134007	<.0001	0.0066	0.0674	0.000263	0.050078	0.253617
ILMN_1654378	LOC642110	0.144329	0.091103	-0.05323	0.0005	0.0238	0.1797	0.00621	0.126863	0.454365
ILMN_1654392	KHNYN	-0.08217	-0.32808	-0.24591	0.302	<.0001	0.0019	0.597958	0.001135	0.019434
ILMN_1654396	ITGB2	0.151788	0.255677	0.103889	0.0236	0.0002	0.113	0.12612	0.002782	0.347998
ILMN_1654441	OAT	-0.10208	-0.48032	-0.37823	0.3914	<.0001	0.0015	0.680862	0.001536	0.015641
ILMN_1654457	TXN2	-0.2641	-0.13556	0.128546	0.0001	0.0471	0.0551	0.002393	0.200614	0.222152
ILMN_1654488	UTX	0.235859	0.107861	-0.128	0.0005	0.1034	0.0494	0.006144	0.330226	0.207134
ILMN_1654493	LOC649169	0.224985	0.256797	0.031812	<.0001	<.0001	0.4825	8.072e-05	5.105e-06	0.748998
ILMN_1654542	C5ORF21	0.055649	0.289821	0.234171	0.4171	<.0001	0.0006	0.701501	0.000813	0.008113
ILMN_1654543	MED6	0.157689	0.286635	0.128946	0.0297	0.0001	0.0696	0.147703	0.001821	0.258657
ILMN_1654552	MRPS31	0.253532	0.310592	0.05706	0.0006	<.0001	0.4198	0.007138	0.000612	0.703449
ILMN_1654609	TIGA1	0.402441	0.363422	-0.03902	<.0001	<.0001	0.6589	0.000355	0.001523	0.854858
ILMN_1654653	KLC1	0.20459	0.138418	-0.06617	0.0008	0.0213	0.259	0.00924	0.117894	0.553121
ILMN_1654685	MCTP1	0.488889	0.643481	0.154592	<.0001	<.0001	0.0531	6.189e-07	3.88e-11	0.217115
ILMN_1654690	CECR5	0.386655	0.499974	0.11332	<.0001	<.0001	0.1862	0.000393	2.452e-06	0.463497
ILMN_1654691	FKBP3	0.11772	0.197567	0.079847	0.0262	0.0002	0.123	0.135802	0.003589	0.36623
ILMN_1654692	RALGPS2	-0.20116	-0.4047	-0.20354	0.0347	<.0001	0.0296	0.16396	0.000689	0.147331
ILMN_1654766	NHEDC2	-0.23136	-0.16125	0.070105	0.0002	0.0075	0.2343	0.002565	0.055018	0.524988
ILMN_1654851	FAM134A	-0.60339	-0.80625	-0.20286	<.0001	<.0001	0.1299	0.000394	1.067e-06	0.377889
ILMN_1654890	LENG8	-0.41977	-0.46675	-0.04698	0.0001	<.0001	0.6547	0.002173	0.000517	0.852762
ILMN_1654893	SCAMP2	0.623819	0.53525	-0.08857	<.0001	<.0001	0.1826	6.46e-14	7e-11	0.458372
ILMN_1654920	HNRPH3	-0.34257	-0.16011	0.182458	0.0008	0.1122	0.0654	0.009397	0.34659	0.248562
ILMN_1654939	TMED2	0.146705	0.316564	0.169859	0.0995	0.0005	0.0525	0.32253	0.006311	0.215328
ILMN_1655051	FAM86B1	0.1721	0.214748	0.042648	0.001	<.0001	0.3998	0.011915	0.000999	0.687931
ILMN_1655077	PRDM1	-0.17739	0.215842	0.393233	0.1043	0.0486	0.0003	0.332112	0.204843	0.004528
ILMN_1655154	PTBP1	0.369662	0.273621	-0.09604	<.0001	0.0001	0.1605	1.433e-05	0.002088	0.426221
ILMN_1655194	PHF17	0.026887	-0.25176	-0.27865	0.7432	0.0025	0.0007	0.896837	0.024016	0.008643
ILMN_1655240	TAS1R2	0.167823	0.131352	-0.03647	0.0003	0.0039	0.411	0.003978	0.033295	0.69698
ILMN_1655307	FAM136A	0.28114	0.237726	-0.04341	0.0002	0.0013	0.5416	0.002476	0.013841	0.788011
ILMN_1655316	PSMC6	0.237449	0.25399	0.016541	0.0009	0.0004	0.8105	0.010749	0.005536	0.927313
ILMN_1655340	RNF181	0.204241	0.307418	0.103177	0.0071	<.0001	0.1619	0.052701	0.001225	0.428333
ILMN_1655347	SCGB1A1	-0.08405	-0.18697	-0.10292	0.0503	<.0001	0.015	0.209333	0.000483	0.091582
ILMN_1655377	MRPS22	0.285956	0.198799	-0.08716	<.0001	0.0023	0.1686	0.000381	0.022567	0.438462
ILMN_1655422	RPL17	0.56165	0.516333	-0.04532	<.0001	<.0001	0.6557	9.272e-06	5.335e-05	0.853255
ILMN_1655433	BCKDHB	0.159786	0.18717	0.027385	0.0016	0.0002	0.5757	0.01683	0.003637	0.808831
ILMN_1655469	TSPAN3	0.283614	0.408786	0.125172	0.0085	0.0002	0.2325	0.060567	0.002858	0.523088
ILMN_1655482	TRIM27	-0.27315	-0.18615	0.087001	0.0002	0.009	0.2146	0.002685	0.062984	0.501061
ILMN_1655525	FLCN	-0.74963	-1.30907	-0.55943	0.0006	<.0001	0.0083	0.007408	4.421e-07	0.05955
ILMN_1655537	ING1	-0.19153	-0.21662	-0.02508	0.0012	0.0003	0.6605	0.013423	0.004004	0.855767
ILMN_1655557	INTS6	0.222729	0.375951	0.153222	0.0003	<.0001	0.0106	0.004432	2.875e-07	0.070946
ILMN_1655561	ARPC3	0.143584	0.240221	0.096638	0.0198	0.0001	0.1084	0.111616	0.002113	0.339762
ILMN_1655577	TIAM1	0.403621	0.349595	-0.05403	<.0001	<.0001	0.277	5.25e-11	1.129e-08	0.573192
ILMN_1655612	ARRDC2	-0.17027	-0.3953	-0.22503	0.0707	<.0001	0.0159	0.26148	0.00091	0.095481
ILMN_1655635	METTL3	-0.20922	-0.37174	-0.16252	0.0188	<.0001	0.0621	0.107476	0.000855	0.240516
ILMN_1655694	LOC642031	0.330157	0.201365	-0.12879	0.0001	0.0165	0.1163	0.001893	0.098059	0.354167
ILMN_1655702	ABHD5	-0.59945	-0.38131	0.218141	<.0001	0.0086	0.1228	0.000956	0.061046	0.365873
ILMN_1655765	MRPS21	0.373356	0.349849	-0.02351	<.0001	<.0001	0.7807	0.000558	0.001383	0.913712
ILMN_1655796	2012-03-03	-0.26513	-0.75092	-0.48579	0.0373	<.0001	0.0001	0.17167	1.043e-06	0.002257
ILMN_1655876	TMEM159	0.255705	0.329157	0.073453	<.0001	<.0001	0.1839	0.000256	1.061e-06	0.460238
ILMN_1655884	ATP2A2	0.349067	0.197694	-0.15137	0.0002	0.0319	0.0931	0.003004	0.154862	0.310037
ILMN_1655961	C7ORF54	-0.38911	-0.55115	-0.16204	0.0006	<.0001	0.1365	0.007197	5.3e-05	0.388794
ILMN_1656024	LOC653581	0.133524	0.156939	0.023415	0.0037	0.0007	0.5995	0.032542	0.008693	0.822981
ILMN_1656134	CNOT7	0.554512	0.917671	0.363159	<.0001	<.0001	0.0013	6.936e-05	2.38e-11	0.013878
ILMN_1656136	STAU1	-0.67665	-1.39371	-0.71707	<.0001	<.0001	<.0001	3.42e-05	6.32e-17	6.625e-06
ILMN_1656169	LOC652579	0.105159	0.164838	0.059679	0.0055	<.0001	0.1068	0.043831	0.000472	0.33666
ILMN_1656194	TSPAN10	-0.38285	-0.32293	0.059914	<.0001	<.0001	0.3783	5.877e-06	0.000178	0.669226
ILMN_1656287	SPOCK2	0.454324	0.39337	-0.06095	0.0002	0.0013	0.6057	0.003396	0.014235	0.826426
ILMN_1656413	ZMPSTE24	-0.1789	0.024497	0.2034	0.0028	0.6776	0.0006	0.025799	0.864226	0.00734
ILMN_1656415	CDKN2C	0.220554	-0.06517	-0.28572	0.0105	0.4451	0.0008	0.070612	0.722561	0.009819
ILMN_1656427	C17ORF39	-0.61045	-1.19786	-0.58741	<.0001	<.0001	<.0001	0.000307	5.57e-13	0.000417
ILMN_1656463	C11ORF73	-0.15262	0.069047	0.221667	0.0082	0.2277	0.0001	0.059125	0.517159	0.001983
ILMN_1656482	OSBPL2	-0.30313	-0.10899	0.194139	<.0001	0.0938	0.0026	0.000168	0.311437	0.024698
ILMN_1656521	CGI-96	0.243316	0.284488	0.041173	0.004	0.0008	0.615	0.034263	0.00981	0.831296
ILMN_1656530	LOC642788	-0.26213	-0.2076	0.05453	<.0001	0.0003	0.3209	0.000163	0.004116	0.616251
ILMN_1656589	LOC652537	0.207837	0.160184	-0.04765	<.0001	<.0001	0.2094	1.083e-05	0.001045	0.494515
ILMN_1656621	CHMP2A	0.400582	0.353246	-0.04734	0.0002	0.0008	0.6408	0.002514	0.009646	0.845497
ILMN_1656625	RPS24	-0.33889	-0.32609	0.012797	<.0001	<.0001	0.8716	0.000891	0.001502	0.953344
ILMN_1656630	LOC644891	-0.15448	-0.10574	0.048743	0.0008	0.0207	0.274	0.009872	0.115484	0.569852
ILMN_1656718	DEF8	0.186395	0.240075	0.05368	0.0005	<.0001	0.3034	0.007029	0.000301	0.59933
ILMN_1656807	RPL27	0.271012	0.342805	0.071794	0.0006	<.0001	0.3431	0.007295	0.000382	0.637322
ILMN_1656868	LOC23117	-0.33519	-0.7216	-0.38641	0.0071	<.0001	0.0017	0.05313	1.442e-06	0.017269
ILMN_1656886	LIN37	-0.24313	-0.14144	0.10169	0.0002	0.0257	0.1009	0.002587	0.133787	0.325165
ILMN_1656902	HECTD3	-0.14579	-0.33291	-0.18712	0.1188	0.0005	0.0421	0.359093	0.006193	0.185834
ILMN_1656904	SLC1A4	-0.20118	-0.12242	0.078764	0.0006	0.0356	0.1666	0.008131	0.166672	0.435463
ILMN_1656913	MDH1	0.344458	0.331433	-0.01303	<.0001	<.0001	0.8663	0.000502	0.000877	0.950928
ILMN_1656920	CRIP1	0.494964	0.359985	-0.13498	<.0001	0.0033	0.2558	0.001245	0.02961	0.549539
ILMN_1657129	SKAP2	-0.33164	-0.17215	0.159488	<.0001	0.0339	0.0451	0.001171	0.161412	0.195038
ILMN_1657148	C19ORF23	-0.40609	-0.41555	-0.00945	0.0001	<.0001	0.9257	0.002125	0.001598	0.974475
ILMN_1657153	ACTR3	-0.13046	0.270139	0.4006	0.2764	0.0252	0.0008	0.572621	0.132028	0.009873
ILMN_1657204	SAE1	0.344622	0.427921	0.083298	0.0002	<.0001	0.3564	0.003702	0.000186	0.649924
ILMN_1657273	LOC651429	-0.10657	-0.14099	-0.03442	0.0082	0.0005	0.3797	0.059049	0.006931	0.670399
ILMN_1657283	ALKBH5	0.34169	0.321409	-0.02028	<.0001	<.0001	0.7875	0.00037	0.000915	0.916904
ILMN_1657288	GUSBL2	0.250945	0.272897	0.021952	<.0001	<.0001	0.6026	1.547e-06	1.612e-07	0.824603
ILMN_1657405	SPPL3	0.125325	0.208095	0.08277	0.0045	<.0001	0.0555	0.037579	0.000131	0.223338
ILMN_1657423	SPG21	0.366962	0.434929	0.067967	0.0001	<.0001	0.4534	0.001844	0.00015	0.729154
ILMN_1657451	SRPK2	0.415974	0.535997	0.120023	<.0001	<.0001	0.0765	6.109e-07	1.33e-10	0.274542
ILMN_1657455	CEACAM4	-0.08908	0.137333	0.226418	0.1327	0.0217	0.0001	0.382653	0.119264	0.002405
ILMN_1657475	GALT	0.482672	0.361454	-0.12122	<.0001	<.0001	0.1571	5.542e-06	0.001037	0.421387
ILMN_1657486	OR2AG2	-0.21022	-0.17309	0.03713	<.0001	0.0008	0.4541	0.001006	0.009379	0.729554
ILMN_1657515	RPS6KA5	-0.3821	-0.35433	0.027769	<.0001	<.0001	0.7416	0.000393	0.001014	0.896358
ILMN_1657612	LOC285900	0.421494	0.526574	0.10508	<.0001	<.0001	0.2782	0.00069	1.3e-05	0.574221
ILMN_1657619	DNAJB14	0.317249	0.331761	0.014512	<.0001	<.0001	0.7689	1.844e-07	3.633e-08	0.908647
ILMN_1657632	ZMYM6	0.262822	0.370632	0.107811	0.0003	<.0001	0.1259	0.004599	2.468e-05	0.371028
ILMN_1657729	ZNF254	-0.12092	-0.00846	0.112455	0.0008	0.8104	0.0014	0.009337	0.927304	0.01513
ILMN_1657771	CRTC2	-0.44097	-0.48137	-0.0404	0.0002	<.0001	0.722	0.003066	0.001016	0.886962
ILMN_1657797	FIBP	0.223279	0.370098	0.146819	0.0112	<.0001	0.0873	0.073882	0.000755	0.2978
ILMN_1657803	CFH	-0.11862	-0.26094	-0.14232	0.0943	0.0003	0.0414	0.312435	0.004345	0.183841
ILMN_1657855	ACTL6B	-0.35319	-0.26405	0.089139	<.0001	0.0002	0.1925	3.539e-05	0.003003	0.472034
ILMN_1657857	TMEM14C	0.343899	0.115526	-0.22837	0.0006	0.2396	0.0187	0.007494	0.5313	0.107139
ILMN_1657864	TMUB2	-0.39184	-0.41023	-0.01839	<.0001	<.0001	0.8148	7.54e-05	3.1e-05	0.929146
ILMN_1657884	NME2	0.480025	0.740598	0.260573	0.0022	<.0001	0.0877	0.021907	0.000114	0.298562
ILMN_1657932	MUC6	-1.64755	-1.25576	0.391791	<.0001	<.0001	0.1266	1.793e-07	9.912e-05	0.372281
ILMN_1657949	RHEB	0.104841	0.234888	0.130047	0.0678	<.0001	0.0215	0.254484	0.001189	0.118402
ILMN_1657968	MAP2K2	-0.49428	-0.58515	-0.09087	<.0001	<.0001	0.43	0.00084	5.227e-05	0.711009
ILMN_1657977	MSRB2	-0.15371	0.30542	0.459125	0.2204	0.0157	0.0003	0.508018	0.094425	0.003857
ILMN_1657983	TERF2IP	-0.3334	-1.24417	-0.91076	0.0346	<.0001	<.0001	0.163389	6.51e-11	1.104e-06
ILMN_1658053	DYNLRB1	0.376314	0.192713	-0.1836	<.0001	0.0074	0.0094	1.252e-05	0.05483	0.064887
ILMN_1658071	ATP1B1	-0.42101	-0.41675	0.004261	<.0001	<.0001	0.9667	0.001296	0.001717	0.98841
ILMN_1658080	ZNF573	0.325022	0.377671	0.05265	<.0001	<.0001	0.3652	6.924e-06	1.418e-07	0.658148
ILMN_1658110	C18ORF19	0.097841	0.18845	0.09061	0.0609	0.0004	0.0769	0.237381	0.005275	0.27541
ILMN_1658173	ZNF418	-0.08766	-0.15685	-0.06919	0.0391	0.0003	0.0959	0.176873	0.003757	0.315584
ILMN_1658271	LSS	-0.27703	-0.13908	0.137957	0.0002	0.0592	0.0566	0.003374	0.233177	0.226233
ILMN_1658283	RPL17	0.284791	0.422305	0.137514	0.0004	<.0001	0.0774	0.005597	1.264e-05	0.27649
ILMN_1658289	WDR54	0.258259	0.339203	0.080944	0.0028	<.0001	0.3316	0.025754	0.001553	0.626864
ILMN_1658290	C16ORF68	-0.59796	-0.68194	-0.08398	<.0001	<.0001	0.4992	0.000143	1.082e-05	0.760619
ILMN_1658327	BAZ1A	0.428272	0.494798	0.066526	<.0001	<.0001	0.4748	0.000289	1.659e-05	0.744131
ILMN_1658337	AKIRIN1	0.484992	0.557853	0.072861	<.0001	<.0001	0.4291	2.6e-05	1e-06	0.710397
ILMN_1658351	FIS1	-0.67606	-1.08454	-0.40848	<.0001	<.0001	0.0025	5.454e-05	5.33e-11	0.02406
ILMN_1658416	MRPS18C	0.389503	0.430557	0.041054	<.0001	<.0001	0.5536	6.235e-06	5.097e-07	0.795443
ILMN_1658420	DSCAM	-0.22344	-0.25053	-0.0271	0.0006	0.0001	0.666	0.007937	0.002045	0.858524
ILMN_1658437	SFXN4	0.142667	0.334279	0.191612	0.1123	0.0003	0.0305	0.346803	0.003878	0.150135
ILMN_1658439	C5ORF44	0.095608	0.144434	0.048827	0.0152	0.0003	0.1993	0.092369	0.004323	0.48098
ILMN_1658460	LOC653884	0.752269	0.981101	0.228833	<.0001	<.0001	0.014	4.62e-11	8.22e-17	0.087057
ILMN_1658472	APH1A	0.399085	0.363462	-0.03562	<.0001	0.0003	0.7085	0.001193	0.003767	0.879849
ILMN_1658481	DGUOK	0.109713	0.164972	0.055259	0.0126	0.0002	0.1978	0.080698	0.003352	0.478838
ILMN_1658486	MRPL54	0.355252	0.483742	0.12849	0.0005	<.0001	0.1929	0.006774	9.9e-05	0.472575
ILMN_1658494	C13ORF15	-0.11782	-0.8928	-0.77498	0.3998	<.0001	<.0001	0.687931	1.436e-07	3.717e-06
ILMN_1658519	SLC13A3	-0.38286	-0.30032	0.082549	<.0001	<.0001	0.2307	7.711e-06	0.000665	0.520964
ILMN_1658576	PTPRN	-0.27937	-0.30817	-0.0288	0.0011	0.0003	0.727	0.012398	0.004754	0.889667
ILMN_1658579	CDK5RAP3	0.691418	0.471153	-0.22027	<.0001	0.0001	0.0644	2.557e-06	0.002313	0.245886
ILMN_1658624	UBXN6	-1.51664	-1.37326	0.143371	<.0001	<.0001	0.3546	8.55e-15	1.24e-12	0.648311
ILMN_1658636	MRE11A	0.282173	0.316156	0.033983	<.0001	<.0001	0.489	3.587e-06	1.906e-07	0.753456
ILMN_1658677	DTX3	-0.21548	-0.32007	-0.10459	0.0085	0.0001	0.1891	0.060295	0.001973	0.46729
ILMN_1658706	ST6GALNAC2	-0.43459	-0.35965	0.074935	0.0006	0.004	0.536	0.007147	0.034442	0.784526
ILMN_1658743	CCNDBP1	-0.48283	-1.19034	-0.70752	0.0076	<.0001	<.0001	0.05565	4e-08	0.001551
ILMN_1658800	BRPF3	-0.11011	-0.25107	-0.14096	0.0755	<.0001	0.021	0.272194	0.001356	0.116387
ILMN_1658802	KRTCAP2	0.40075	0.456388	0.055638	<.0001	<.0001	0.532	0.000421	4.482e-05	0.781901
ILMN_1658807	HMOX2	-0.26466	-0.22216	0.042496	0.0002	0.0012	0.5249	0.002479	0.013676	0.77729
ILMN_1658821	SAMD1	0.22177	0.183232	-0.03854	0.0002	0.002	0.5018	0.00322	0.020182	0.762041
ILMN_1658885	DAGLB	0.331083	0.392119	0.061036	<.0001	<.0001	0.4016	0.000355	1.6e-05	0.689489
ILMN_1658902	DEAF1	0.230622	0.16182	-0.0688	0.0002	0.0084	0.2494	0.003201	0.06017	0.542264
ILMN_1658911	LOC647349	0.623784	0.726489	0.102706	<.0001	<.0001	0.1914	1.28e-10	1.46e-13	0.470527
ILMN_1658928	GNB2	-0.33148	-0.35508	-0.0236	0.0001	<.0001	0.7745	0.002005	0.000806	0.911098
ILMN_1658940	DDX25	0.135502	0.007958	-0.12754	0.0002	0.8206	0.0003	0.00259	0.931772	0.004316
ILMN_1658950	LOC400890	-0.0447	-0.39301	-0.34831	0.6029	<.0001	<.0001	0.824675	0.000248	0.001126
ILMN_1658992	DPM1	0.185869	0.327971	0.142103	0.0056	<.0001	0.0302	0.044567	6.2e-05	0.149452
ILMN_1659024	TMCC2	-2.06116	-2.76614	-0.70498	<.0001	<.0001	0.0022	3.45e-13	1.2e-20	0.021301
ILMN_1659027	SLC2A1	-0.89851	-1.33141	-0.4329	<.0001	<.0001	0.0167	6.776e-05	1.769e-09	0.098603
ILMN_1659095	LOC644029	0.145324	0.317842	0.172518	0.0906	0.0003	0.0412	0.304883	0.00408	0.183363
ILMN_1659240	MTMR14	0.435703	0.501133	0.06543	<.0001	<.0001	0.4297	2.639e-05	1.019e-06	0.710858
ILMN_1659352	KCNK13	0.14175	0.165965	0.024216	0.002	0.0003	0.585	0.020055	0.004651	0.814179
ILMN_1659371	ADRA2A	-0.26031	-0.38795	-0.12765	0.0114	0.0002	0.2019	0.075233	0.002801	0.484317
ILMN_1659411	POLR2C	0.44643	0.39742	-0.04901	<.0001	<.0001	0.608	0.000236	0.001309	0.827618
ILMN_1659430	PDE4DIP	0.15732	0.125889	-0.03143	0.0008	0.0069	0.4868	0.009602	0.051796	0.752108
ILMN_1659437	TXNDC17	-0.16657	0.137989	0.304564	0.0455	0.0968	0.0002	0.195927	0.317482	0.003711
ILMN_1659444	KIF1B	0.253001	0.244215	-0.00879	<.0001	<.0001	0.8541	2.36e-05	4.78e-05	0.945914
ILMN_1659462	DUSP23	-0.06765	0.251104	0.318754	0.3425	0.0005	<.0001	0.636712	0.007115	0.00026
ILMN_1659470	PBRM1	0.205679	0.1769	-0.02878	<.0001	0.0005	0.553	0.001003	0.006078	0.794975
ILMN_1659490	LOC653158	-0.37231	-0.65353	-0.28122	0.0023	<.0001	0.0184	0.02244	9.107e-06	0.105699
ILMN_1659523	USP39	0.244299	0.245631	0.001332	<.0001	<.0001	0.9817	0.001131	0.001053	0.993894
ILMN_1659524	C6ORF66	0.261975	0.12745	-0.13453	<.0001	0.03	0.0198	0.000326	0.148533	0.11158
ILMN_1659544	STX3	-0.49792	-0.21549	0.282428	0.0003	0.1092	0.0331	0.004089	0.341071	0.158777
ILMN_1659550	LOC388654	0.097176	0.582566	0.48539	0.3983	<.0001	<.0001	0.686655	3.888e-05	0.000637
ILMN_1659553	ANAPC1	-0.4742	-0.50821	-0.03401	<.0001	<.0001	0.7572	0.000804	0.000286	0.90321
ILMN_1659564	SEC61A1	0.546822	0.762623	0.215801	<.0001	<.0001	0.0427	3.785e-05	5.265e-09	0.187814
ILMN_1659631	LOC730024	0.13989	0.083948	-0.05594	0.0007	0.0383	0.1581	0.008195	0.174849	0.42283
ILMN_1659659	MAGEH1	0.267111	0.314333	0.047222	0.0001	<.0001	0.483	0.002358	0.000238	0.74942
ILMN_1659703	WWP2	0.092784	0.266341	0.173557	0.1875	0.0002	0.0127	0.465272	0.003257	0.081225
ILMN_1659725	EXOSC5	0.390362	0.444113	0.053752	<.0001	<.0001	0.5355	0.000423	4.566e-05	0.784302
ILMN_1659762	BTF3	-0.24249	-0.62994	-0.38745	0.0102	<.0001	<.0001	0.069287	2.609e-08	0.00082
ILMN_1659766	BAG3	0.335074	0.452559	0.117485	0.0004	<.0001	0.1974	0.00544	7.846e-05	0.478451
ILMN_1659771	LOC645683	0.209828	0.287394	0.077565	0.0034	<.0001	0.2638	0.030113	0.001361	0.558683
ILMN_1659786	CCDC76	-0.28537	-0.3795	-0.09413	0.0108	0.0008	0.3869	0.071928	0.009388	0.677051
ILMN_1659801	ATP6V1C1	-0.44403	-0.33851	0.105527	<.0001	0.0012	0.2944	0.00056	0.012967	0.590796
ILMN_1659854	PRPF40A	0.697792	0.93932	0.241527	<.0001	<.0001	0.0359	8.019e-07	3.39e-11	0.167364
ILMN_1659874	SFRS15	0.549492	0.397078	-0.15241	<.0001	<.0001	0.0225	2.29e-11	1.304e-06	0.122358
ILMN_1659885	ACSS3	-0.20506	-0.15727	0.047785	0.0002	0.0037	0.3623	0.002801	0.032075	0.655517
ILMN_1659905	FKBP10	-0.37222	-0.31098	0.061236	<.0001	<.0001	0.388	2.9e-05	0.000566	0.678016
ILMN_1659923	GNAQ	0.033716	0.336698	0.302982	0.7149	0.0004	0.001	0.883131	0.005036	0.01182
ILMN_1660000	SNURF	0.284036	0.355163	0.071127	0.0039	0.0003	0.4554	0.03347	0.004826	0.730491
ILMN_1660017	PRR5	-0.54684	-0.62512	-0.07828	<.0001	<.0001	0.4896	0.000135	9.534e-06	0.753881
ILMN_1660063	POLE4	0.190551	0.354566	0.164014	0.0129	<.0001	0.0288	0.081922	0.000172	0.144806
ILMN_1660104	LOC650188	0.195393	0.175425	-0.01997	0.0002	0.0008	0.6903	0.002829	0.009242	0.870938
ILMN_1660179	MATR3	0.184132	0.182245	-0.00189	<.0001	<.0001	0.9643	0.00066	0.000768	0.987479
ILMN_1660186	SYF2	0.612121	0.55225	-0.05987	<.0001	<.0001	0.5268	1.611e-07	2.536e-06	0.778609
ILMN_1660232	PEX5	0.345001	0.331128	-0.01387	<.0001	<.0001	0.8032	5.432e-07	1.59e-06	0.923882
ILMN_1660270	C7ORF28A	-0.17364	0.20353	0.377166	0.057	0.0261	<.0001	0.227404	0.135188	0.000795
ILMN_1660277	LOC731999	0.27779	0.301504	0.023713	0.0006	0.0002	0.7606	0.007608	0.003171	0.904854
ILMN_1660320	LOC644739	0.325679	0.402151	0.076472	<.0001	<.0001	0.2713	0.00021	3.133e-06	0.566832
ILMN_1660341	LRPAP1	1.15242	1.14024	-0.01219	<.0001	<.0001	0.9194	2.98e-14	5.29e-14	0.972139
ILMN_1660426	CPSF4	0.333798	0.28367	-0.05013	<.0001	<.0001	0.4438	4.876e-05	0.00074	0.721706
ILMN_1660439	LOC651149	1.55401	1.73777	0.183755	<.0001	<.0001	0.2657	5.95e-14	1.41e-16	0.560657
ILMN_1660533	RPN1	0.418629	0.490297	0.071668	<.0001	<.0001	0.3808	4.512e-05	1.299e-06	0.671496
ILMN_1660568	LOC401622	0.22902	0.1613	-0.06772	<.0001	0.001	0.1535	0.000129	0.011668	0.4156
ILMN_1660577	ATP5G2	0.479366	0.502829	0.023464	<.0001	<.0001	0.8098	9.815e-05	3.977e-05	0.927103
ILMN_1660579	CRLF3	0.355156	0.37779	0.022634	<.0001	<.0001	0.748	6.154e-05	1.8e-05	0.898985
ILMN_1660661	TCP1	0.348636	0.388211	0.039575	<.0001	<.0001	0.6168	0.00058	0.000101	0.832421
ILMN_1660698	GTPBP8	0.051414	0.186967	0.135553	0.2866	0.0002	0.0047	0.583043	0.002499	0.038784
ILMN_1660775	LOC650152	0.066039	0.214666	0.148627	0.2668	0.0004	0.0116	0.561923	0.005496	0.076228
ILMN_1660778	ANKH	-0.36756	-0.27216	0.095398	<.0001	0.0011	0.2393	0.000375	0.012407	0.530924
ILMN_1660793	PAQR4	0.197647	0.262574	0.064927	0.0098	0.0007	0.3826	0.067036	0.008371	0.673298
ILMN_1660794	LBH	0.254453	0.29196	0.037507	0.0013	0.0002	0.6235	0.01426	0.003693	0.835458
ILMN_1660810	TTC17	0.322341	0.35709	0.034749	<.0001	<.0001	0.6413	0.000772	0.000157	0.845824
ILMN_1660832	LOC285053	0.255674	0.436663	0.180989	0.0094	<.0001	0.0599	0.065355	0.000342	0.235007
ILMN_1660837	CLCN3	-0.30706	-0.64506	-0.338	0.0033	<.0001	0.001	0.02967	2.483e-07	0.011882
ILMN_1660854	AMPD3	-0.21131	-0.15288	0.058436	<.0001	0.0029	0.2398	0.000944	0.026564	0.53147
ILMN_1660856	ALG11	0.222538	0.22224	-0.0003	<.0001	<.0001	0.9943	1.986e-05	2.054e-05	0.998111
ILMN_1660882	CHRM4	0.108	0.155584	0.047585	0.0083	0.0002	0.2328	0.059171	0.002869	0.523395
ILMN_1661002	RFWD2	-0.25101	0.014861	0.265872	0.0005	0.8326	0.0002	0.006265	0.937107	0.002721
ILMN_1661170	NDUFB8	0.401489	0.441993	0.040505	<.0001	<.0001	0.6156	7.85e-05	1.129e-05	0.831692
ILMN_1661301	LOC647624	0.142842	0.084954	-0.05789	0.0004	0.035	0.1415	0.005923	0.164717	0.396944
ILMN_1661306	LOC643433	0.379871	0.433259	0.053388	0.0002	<.0001	0.5884	0.003366	0.000614	0.816074
ILMN_1661335	SPTBN1	0.707314	0.48847	-0.21884	<.0001	<.0001	0.021	1.107e-09	3.437e-05	0.116777
ILMN_1661343	TNFSF14	0.010486	0.271848	0.261362	0.8945	0.0007	0.001	0.962906	0.009139	0.011102
ILMN_1661346	LOC648210	0.073206	0.469113	0.395907	0.574	0.0004	0.0023	0.807739	0.005719	0.022299
ILMN_1661359	CXORF65	-0.20895	-0.27582	-0.06687	0.0053	0.0003	0.3582	0.042805	0.003999	0.651582
ILMN_1661366	PGAM1	0.282363	0.463678	0.181314	0.0008	<.0001	0.0267	0.009694	4.279e-06	0.137382
ILMN_1661399	LOC649604	-0.02474	-0.51604	-0.49129	0.8497	0.0001	0.0002	0.944089	0.002038	0.002935
ILMN_1661427	RFNG	-0.26266	-0.30137	-0.03871	0.0002	<.0001	0.5716	0.003481	0.000587	0.806349
ILMN_1661454	DGKA	0.230861	0.166115	-0.06475	<.0001	0.0007	0.1706	0.000104	0.008553	0.441285
ILMN_1661484	ZBTB45	0.272841	0.39845	0.125609	0.0002	<.0001	0.0814	0.003406	8.647e-06	0.285441
ILMN_1661490	PFDN6	0.588974	0.450637	-0.13834	<.0001	<.0001	0.031	1.52e-13	9.499e-09	0.151842
ILMN_1661492	ARRDC1	-0.27577	-0.16839	0.107378	0.0007	0.0364	0.1722	0.008772	0.169086	0.443723
ILMN_1661516	POLR2J3	-0.08965	0.161441	0.251091	0.1585	0.0117	<.0001	0.423526	0.076717	0.001533
ILMN_1661537	LEPROT	0.296326	0.496905	0.200579	0.0081	<.0001	0.0662	0.058345	0.000331	0.250587
ILMN_1661566	FSTL4	-0.95946	-0.8139	0.145556	<.0001	<.0001	0.469	0.000171	0.001695	0.739994
ILMN_1661627	LZIC	0.181535	0.111848	-0.06969	0.0003	0.0253	0.1537	0.004828	0.132544	0.415955
ILMN_1661650	SMEK2	-0.18033	-0.03675	0.143574	0.0006	0.4744	0.0049	0.007405	0.743739	0.040274
ILMN_1661664	SRRM1L	0.270621	0.212013	-0.05861	<.0001	0.0006	0.3222	0.000328	0.007242	0.617622
ILMN_1661717	TFDP1	-0.97262	-1.81499	-0.84237	<.0001	<.0001	<.0001	5.724e-08	2.6e-21	1.858e-06
ILMN_1661735	C17ORF103	-0.75129	-0.23479	0.516495	<.0001	0.0388	<.0001	3.913e-08	0.176257	0.000181
ILMN_1661755	FAM129B	0.279871	0.406637	0.126766	0.0176	0.0006	0.27	0.10274	0.008117	0.565514
ILMN_1661799	HIGD1A	-0.03467	-0.33955	-0.30487	0.6582	<.0001	0.0001	0.854583	0.000574	0.001934
ILMN_1661809	PRRG4	0.289918	0.47225	0.182332	0.0073	<.0001	0.0835	0.054014	0.000419	0.289878
ILMN_1661888	MEF2A	0.593736	0.6781	0.084364	<.0001	<.0001	0.2532	1.2e-10	3.89e-13	0.546594
ILMN_1661945	C14ORF156	0.291223	0.393809	0.102586	0.0014	<.0001	0.2446	0.015071	0.000464	0.536967
ILMN_1662021	ZNF326	0.210517	-0.09837	-0.30888	0.0175	0.2635	0.0005	0.102334	0.55838	0.006051
ILMN_1662038	LARGE	-0.24685	-0.13375	0.113098	0.0001	0.0329	0.0636	0.001945	0.158085	0.24397
ILMN_1662061	LOC645635	-0.29591	-0.35964	-0.06373	0.0011	<.0001	0.4662	0.01263	0.001389	0.738072
ILMN_1662128	ISY1	0.3102	0.422141	0.11194	<.0001	<.0001	0.138	0.001459	6.502e-06	0.391301
ILMN_1662130	LOC730316	0.523794	0.596785	0.072991	<.0001	<.0001	0.4718	3.816e-05	2.08e-06	0.741961
ILMN_1662174	ORMDL3	-0.04725	-0.54694	-0.49969	0.6974	<.0001	<.0001	0.874445	0.000323	0.00093
ILMN_1662232	DCTN2	0.196113	0.307466	0.111353	0.0002	<.0001	0.0287	0.003067	8.843e-07	0.144547
ILMN_1662280	GDF1	-0.56839	-0.40845	0.15994	0.0004	0.0097	0.2975	0.005123	0.066569	0.59391
ILMN_1662306	RABL3	0.173987	0.198237	0.024251	0.0011	0.0002	0.6378	0.012653	0.003403	0.843574
ILMN_1662316	VPS33A	0.194542	0.23673	0.042187	0.0036	0.0004	0.5142	0.031491	0.005857	0.77024
ILMN_1662328	CNNM3	0.114298	0.289946	0.175648	0.1701	0.0006	0.0326	0.440575	0.007906	0.157055
ILMN_1662334	DNAJA3	0.343413	0.323394	-0.02002	<.0001	<.0001	0.7773	0.000125	0.000339	0.91233
ILMN_1662359	HIST1H4K	0.480508	0.345949	-0.13456	<.0001	0.0003	0.1411	2.531e-05	0.003967	0.396293
ILMN_1662364	AARS	0.35093	0.247494	-0.10344	0.0002	0.0079	0.2532	0.003061	0.057296	0.546646
ILMN_1662383	ZRANB2	0.431667	0.520689	0.089022	<.0001	<.0001	0.2583	1.068e-05	8.191e-08	0.552405
ILMN_1662426	AP2S1	-0.35793	-0.61742	-0.25949	0.0006	<.0001	0.0103	0.007413	6.13e-07	0.069783
ILMN_1662438	SOD1	0.154661	-0.09037	-0.24503	0.0322	0.2038	0.0006	0.155922	0.486864	0.007923
ILMN_1662587	PNPLA7	-0.17532	-0.42331	-0.248	0.1338	0.0004	0.0315	0.384519	0.00525	0.153409
ILMN_1662719	GPBP1L1	-0.16369	-0.63198	-0.46829	0.0211	<.0001	<.0001	0.116777	2.8e-13	2.207e-08
ILMN_1662741	EDG4	-0.45079	-0.40306	0.047724	0.0008	0.0027	0.7132	0.0099	0.025139	0.88223
ILMN_1662795	CA2	-0.38402	-1.35348	-0.96947	0.058	<.0001	<.0001	0.229902	3.001e-08	7.414e-05
ILMN_1662846	GPR160	-0.34031	-0.08567	0.254639	<.0001	0.2961	0.0018	0.001023	0.592657	0.018574
ILMN_1662905	NME1-NME2	0.308341	0.318822	0.010481	0.0003	0.0002	0.8992	0.004871	0.003381	0.96427
ILMN_1662954	CCT7	0.19582	0.445862	0.250042	0.0802	<.0001	0.0234	0.282845	0.001706	0.125476
ILMN_1663002	STOML2	0.528437	0.184082	-0.34435	<.0001	0.0909	0.0015	8.156e-05	0.305583	0.015605
ILMN_1663080	LFNG	0.31305	0.274558	-0.03849	<.0001	0.0003	0.6024	0.000982	0.004388	0.824559
ILMN_1663099	UBE2B	-0.15971	-0.34231	-0.1826	0.0713	0.0002	0.0361	0.262862	0.002457	0.168159
ILMN_1663113	TTLL12	-0.31148	-0.15581	0.155664	0.0002	0.06	0.0555	0.003159	0.235204	0.223267
ILMN_1663132	ADCK2	0.356293	0.50577	0.149477	0.0002	<.0001	0.0985	0.002461	6.443e-06	0.320822
ILMN_1663156	DDX31	0.166367	0.099171	-0.0672	<.0001	0.0144	0.0893	0.000999	0.08897	0.302151
ILMN_1663160	ZNF337	-0.35191	-0.303	0.04891	0.0004	0.0023	0.6113	0.005923	0.022629	0.829375
ILMN_1663220	MRPL22	0.436363	0.474683	0.03832	<.0001	<.0001	0.6821	0.000244	5.475e-05	0.866501
ILMN_1663327	SOX6	-0.16383	-0.48786	-0.32404	0.1044	<.0001	0.0012	0.332233	8.826e-05	0.013719
ILMN_1663416	LOC642250	0.286243	0.328838	0.042595	0.0004	<.0001	0.5869	0.005997	0.001166	0.815351
ILMN_1663489	UBR2	-0.40799	-0.37297	0.035013	<.0001	<.0001	0.6527	2.847e-05	0.000154	0.851862
ILMN_1663495	LOC654165	0.158762	0.10982	-0.04894	0.0001	0.0064	0.2113	0.001768	0.049184	0.49683
ILMN_1663512	COX5B	0.481979	0.522932	0.040952	<.0001	<.0001	0.7167	0.000914	0.000272	0.884013
ILMN_1663519	SLC24A3	-0.30104	-0.0566	0.244438	0.0002	0.4782	0.0021	0.003298	0.746208	0.020851
ILMN_1663605	RNF123	-1.49935	-1.82502	-0.32568	<.0001	<.0001	0.0653	7.06e-12	3.59e-16	0.248382
ILMN_1663640	MAOA	-0.23692	-0.63479	-0.39787	0.0952	<.0001	0.0047	0.314198	0.000334	0.03857
ILMN_1663664	MRPS10	0.113915	0.295626	0.181712	0.0629	<.0001	0.0028	0.242373	8.9e-05	0.025664
ILMN_1663685	DGCR6	0.450118	0.544673	0.094555	<.0001	<.0001	0.3433	0.0004	1.189e-05	0.637508
ILMN_1663751	CYCSL1	0.469542	0.53195	0.062408	<.0001	<.0001	0.4706	1.361e-05	6.556e-07	0.741205
ILMN_1663767	LOC644558	0.165009	0.122591	-0.04242	<.0001	0.0024	0.2823	0.001225	0.02313	0.578388
ILMN_1663893	C21ORF128	-0.29971	-0.44318	-0.14346	0.0013	<.0001	0.1118	0.01433	8.3e-05	0.34581
ILMN_1663916	ARHGAP9	-0.49696	-0.37115	0.125809	<.0001	0.0021	0.2819	0.000952	0.020942	0.57797
ILMN_1664006	AGL	0.114163	0.179147	0.064983	0.0207	0.0003	0.1774	0.115477	0.004828	0.450833
ILMN_1664010	ELF1	0.368248	0.457089	0.088841	<.0001	<.0001	0.2714	0.000344	4.43e-06	0.566871
ILMN_1664012	CANT1	-0.31196	-0.31381	-0.00185	0.0003	0.0003	0.9822	0.00453	0.004257	0.994071
ILMN_1664016	ARHGEF18	0.365631	0.324645	-0.04099	<.0001	0.0004	0.639	0.001205	0.00502	0.844278
ILMN_1664028	CENPB	0.507273	0.554086	0.046812	<.0001	<.0001	0.5935	3.159e-06	3.187e-07	0.819317
ILMN_1664051	SEC22C	0.250712	0.325944	0.075232	0.0001	<.0001	0.2243	0.001798	2.514e-05	0.512849
ILMN_1664068	ERGIC1	0.242407	0.448235	0.205828	0.0487	0.0003	0.0877	0.204854	0.004727	0.298562
ILMN_1664071	TNNT2	-0.09372	-0.27058	-0.17686	0.1022	<.0001	0.0019	0.327726	0.00014	0.019436
ILMN_1664098	FASTK	-0.16759	-0.30973	-0.14214	0.0533	0.0004	0.0945	0.217475	0.005883	0.312815
ILMN_1664111	RFFL	-0.22926	-0.37261	-0.14336	0.0036	<.0001	0.0617	0.031767	0.000111	0.239452
ILMN_1664118	LOC643665	-0.90372	-0.8314	0.072322	<.0001	<.0001	0.7015	0.000163	0.000532	0.876592
ILMN_1664124	FLJ13224	-0.54454	-0.60355	-0.05901	0.0003	<.0001	0.6798	0.003898	0.000985	0.865409
ILMN_1664167	RPF2	0.338386	0.571719	0.233333	0.0006	<.0001	0.0143	0.007211	9.873e-07	0.088526
ILMN_1664176	FBLN5	0.289126	0.241178	-0.04795	0.0001	0.0011	0.5016	0.001822	0.012541	0.761897
ILMN_1664216	NKIRAS1	-0.10173	0.080399	0.182129	0.0572	0.1327	0.0006	0.227937	0.382687	0.008088
ILMN_1664316	CCR9	0.27448	0.150156	-0.12432	<.0001	0.0246	0.0573	0.001063	0.129958	0.228099
ILMN_1664371	HIATL1	0.263971	0.158068	-0.1059	0.0002	0.0257	0.1261	0.003621	0.133822	0.371491
ILMN_1664398	LOC651621	0.253093	0.217675	-0.03542	<.0001	<.0001	0.4611	2.562e-05	0.000381	0.734653
ILMN_1664424	ZBED5	-0.18151	-0.26535	-0.08384	0.0118	0.0003	0.232	0.076796	0.004032	0.52253
ILMN_1664434	TCF3	0.130378	-0.35356	-0.48394	0.2503	0.0021	<.0001	0.54335	0.02089	0.000533
ILMN_1664439	TAF1	0.135569	0.203272	0.067704	0.0014	<.0001	0.0979	0.015381	8.571e-05	0.319535
ILMN_1664488	C10ORF64	-0.23444	-0.2476	-0.01317	0.0012	0.0007	0.8506	0.013423	0.008201	0.944385
ILMN_1664525	P2RY13	0.256221	0.617645	0.361424	0.1279	0.0003	0.0294	0.374638	0.00453	0.146608
ILMN_1664537	USP11	-0.18217	-0.2214	-0.03923	0.0019	0.0002	0.4881	0.018844	0.002794	0.752942
ILMN_1664560	DYRK1A	-0.24441	-0.5025	-0.25809	0.0026	<.0001	0.0012	0.024395	2.196e-07	0.013518
ILMN_1664574	LAMA1	-0.35421	-0.28954	0.064675	0.0007	0.0057	0.5264	0.009079	0.044865	0.778334
ILMN_1664610	LOC402057	0.095651	0.291251	0.1956	0.1946	0.0001	0.0075	0.474929	0.001957	0.054868
ILMN_1664614	FAU	0.236507	0.374587	0.138079	0.0036	<.0001	0.0803	0.031394	0.000169	0.282999
ILMN_1664698	UNC119	0.232574	0.451728	0.219154	0.03	<.0001	0.0372	0.148719	0.000768	0.171547
ILMN_1664750	TMBIM4	0.120289	0.338067	0.217778	0.0199	<.0001	<.0001	0.112218	5.285e-08	0.000579
ILMN_1664756	KPNA4	-0.38375	-0.68099	-0.29725	<.0001	<.0001	<.0001	2.979e-05	1.47e-13	0.001458
ILMN_1664772	ATP2B4	-0.34408	-0.3646	-0.02053	<.0001	<.0001	0.8058	0.00148	0.000672	0.925243
ILMN_1664912	IL11RA	-0.13488	-0.49203	-0.35715	0.2731	<.0001	0.0035	0.568835	0.001693	0.031037
ILMN_1664920	C19ORF12	0.173866	0.450732	0.276866	0.075	<.0001	0.0042	0.271118	0.000198	0.035675
ILMN_1664931	GTF2E2	0.264447	0.436933	0.172486	0.0006	<.0001	0.0206	0.007351	1.83e-06	0.115045
ILMN_1664956	SSU72	0.261897	0.453952	0.192055	0.0005	<.0001	0.0088	0.006639	4.014e-07	0.061805
ILMN_1664978	TJP2	0.264418	0.281057	0.016639	<.0001	<.0001	0.7874	0.00087	0.000355	0.916904
ILMN_1665004	CASC3	-0.31598	-0.41541	-0.09942	0.0043	0.0002	0.3538	0.036024	0.003111	0.647457
ILMN_1665049	SPG11	-0.50233	-0.56722	-0.06489	<.0001	<.0001	0.5349	0.000147	1.4e-05	0.783842
ILMN_1665095	NELF	0.352388	0.466451	0.114063	0.0007	<.0001	0.2571	0.008972	0.000263	0.550873
ILMN_1665148	LOC648249	0.303037	0.419042	0.116005	0.0093	0.0004	0.3059	0.064688	0.00519	0.601365
ILMN_1665212	EDC4	0.353272	0.412974	0.059702	<.0001	<.0001	0.4819	0.001289	0.000118	0.748597
ILMN_1665280	SPCS1	0.31924	0.368833	0.049593	0.0008	0.0001	0.5891	0.009749	0.002054	0.816526
ILMN_1665289	FLJ22222	0.162312	0.142045	-0.02027	0.0007	0.0029	0.6603	0.008673	0.026609	0.855666
ILMN_1665323	LOC645851	0.142424	0.060905	-0.08152	0.0008	0.1458	0.0481	0.009786	0.403781	0.203298
ILMN_1665335	DIABLO	0.180802	0.255297	0.074495	0.0015	<.0001	0.1776	0.016206	0.000272	0.451188
ILMN_1665357	EPS15	-0.32956	-0.27133	0.058228	0.0004	0.0033	0.5149	0.005417	0.029643	0.770666
ILMN_1665384	SH3BP5L	-0.43863	-0.58172	-0.14309	<.0001	<.0001	0.1557	0.000671	3.127e-06	0.419151
ILMN_1665455	DCUN1D3	0.213517	0.259665	0.046148	0.0011	<.0001	0.4645	0.01237	0.001493	0.736814
ILMN_1665457	CLEC4C	0.318514	0.274323	-0.04419	<.0001	0.0002	0.531	0.000365	0.002691	0.781339
ILMN_1665557	USP15	-0.54016	-0.95857	-0.41841	<.0001	<.0001	0.0007	0.000468	1.43e-10	0.008497
ILMN_1665571	LOC644869	0.281875	0.304228	0.022353	<.0001	<.0001	0.648	3.562e-06	5.128e-07	0.849587
ILMN_1665581	LOC653175	0.22926	0.134906	-0.09435	<.0001	0.0015	0.0225	6.917e-06	0.015808	0.122113
ILMN_1665583	TUBB	0.954247	0.744009	-0.21024	<.0001	<.0001	0.0689	2.29e-11	1.655e-07	0.256994
ILMN_1665601	LOC728944	0.292678	0.296562	0.003884	<.0001	<.0001	0.9508	0.000252	0.000206	0.982824
ILMN_1665655	CTDSPL2	0.332358	0.340465	0.008107	<.0001	<.0001	0.8781	3.722e-07	1.881e-07	0.955839
ILMN_1665730	ABCB10	-0.64324	-1.5277	-0.88447	<.0001	<.0001	<.0001	0.001332	5.71e-15	2.781e-06
ILMN_1665736	LOC648024	0.51241	0.589907	0.077497	<.0001	<.0001	0.4879	0.000316	2.454e-05	0.752852
ILMN_1665738	FLI1	-0.35961	0.067841	0.42745	0.0029	0.5691	0.0003	0.026904	0.80471	0.004908
ILMN_1665781	LOC390466	0.577735	0.608614	0.030879	<.0001	<.0001	0.7639	6.309e-06	1.802e-06	0.906295
ILMN_1665859	RAB27A	0.336923	0.529116	0.192193	0.0002	<.0001	0.0293	0.003366	1.036e-06	0.146148
ILMN_1665887	WDR61	0.269344	0.289169	0.019824	0.0003	<.0001	0.7801	0.00401	0.001733	0.913502
ILMN_1665909	LASP1	0.062674	0.312371	0.249697	0.3728	<.0001	0.0004	0.664319	0.000387	0.005424
ILMN_1665970	LOC646562	-0.66174	-0.66996	-0.00822	<.0001	<.0001	0.9537	0.000244	0.000172	0.983827
ILMN_1665994	SILV	-0.09034	-0.1748	-0.08445	0.0613	0.0004	0.0747	0.23859	0.00513	0.270326
ILMN_1666096	ACSL3	-0.50402	-0.20679	0.29723	<.0001	0.0085	0.0001	8.789e-08	0.060683	0.002371
ILMN_1666140	PRY2	0.140558	0.132792	-0.00777	0.0006	0.0012	0.8446	0.007814	0.013664	0.941656
ILMN_1666156	MORF4L2	0.297343	0.327436	0.030094	<.0001	<.0001	0.6593	0.000693	0.000154	0.855119
ILMN_1666178	TP53I13	0.46462	0.390066	-0.07455	<.0001	0.0006	0.4935	0.000916	0.007281	0.756566
ILMN_1666206	GSDMB	-0.34607	-0.69526	-0.3492	0.0036	<.0001	0.0028	0.031774	1.09e-06	0.026088
ILMN_1666306	SRRD	-0.55193	-1.21639	-0.66447	0.0064	<.0001	0.0009	0.049313	5.608e-07	0.010645
ILMN_1666371	LOC648691	-0.19638	-0.1387	0.057681	0.0007	0.0161	0.3038	0.009009	0.096119	0.599525
ILMN_1666372	ATP5H	0.548686	0.610552	0.061866	<.0001	<.0001	0.4341	1.845e-08	4.12e-10	0.714432
ILMN_1666384	LOC151579	-0.28264	-0.0427	0.23994	0.0003	0.5726	0.0015	0.003863	0.80693	0.015849
ILMN_1666385	CALM3	0.669364	0.645218	-0.02415	<.0001	<.0001	0.8284	1.224e-06	3.101e-06	0.935057
ILMN_1666399	RING1	0.266483	0.292462	0.025979	0.0008	0.0002	0.7332	0.009241	0.00352	0.892326
ILMN_1666409	PSMB6	0.26699	0.340064	0.073074	0.0008	<.0001	0.3401	0.009418	0.000519	0.634477
ILMN_1666445	CAMK2A	-1.54528	-1.30892	0.236358	<.0001	<.0001	0.4094	1.555e-05	0.000335	0.695649
ILMN_1666471	UQCRQ	0.44523	0.501665	0.056435	<.0001	<.0001	0.5307	8.788e-05	7.721e-06	0.781124
ILMN_1666482	SP2	-0.53822	-0.75588	-0.21766	<.0001	<.0001	0.0234	5.47e-06	1.39e-10	0.125394
ILMN_1666494	CRK	0.164192	0.230034	0.065842	0.0019	<.0001	0.1987	0.01925	0.000424	0.480122
ILMN_1666536	VSIG2	-0.32472	-0.35879	-0.03407	0.0006	0.0002	0.7094	0.007309	0.002491	0.880329
ILMN_1666553	SLC25A19	0.36364	0.313072	-0.05057	<.0001	<.0001	0.48	5.286e-05	0.000652	0.747366
ILMN_1666564	LOC652489	0.758284	0.887953	0.129669	<.0001	<.0001	0.1907	5.27e-10	6.78e-13	0.469531
ILMN_1666597	PI4KB	-0.18521	-0.26926	-0.08405	0.0143	0.0004	0.2535	0.088224	0.00579	0.546927
ILMN_1666609	USP22	0.321339	0.25181	-0.06953	<.0001	0.0004	0.311	0.000224	0.00564	0.606346
ILMN_1666610	NARG2	0.174133	0.0725	-0.10163	<.0001	0.0898	0.0159	0.001264	0.303151	0.095552
ILMN_1666632	VPS52	-0.25843	-0.43563	-0.1772	0.0003	<.0001	0.0101	0.003993	2.277e-07	0.068604
ILMN_1666633	FLJ39653	-0.22106	-0.40621	-0.18515	0.0126	<.0001	0.0328	0.080798	0.000203	0.157993
ILMN_1666634	FAF1	0.305621	0.251312	-0.05431	<.0001	0.0002	0.4037	0.000213	0.003224	0.691069
ILMN_1666635	RPS14	0.139678	0.267897	0.128219	0.0591	0.0004	0.0775	0.233116	0.005134	0.276701
ILMN_1666648	PRPF40A	0.267747	0.33724	0.069492	<.0001	<.0001	0.177	3.139e-05	1.056e-07	0.450396
ILMN_1666670	RBX1	-0.14198	-0.4796	-0.33761	0.1481	<.0001	0.0006	0.407553	7.481e-05	0.007391
ILMN_1666690	ACRC	-0.20271	-0.1594	0.043314	0.0004	0.005	0.4317	0.005472	0.040758	0.712484
ILMN_1666713	LYPLA1	0.685912	0.818855	0.132943	<.0001	<.0001	0.1323	2.89e-10	1.18e-13	0.38178
ILMN_1666715	WHSC1L1	-0.18	-0.16876	0.011244	0.0002	0.0005	0.8098	0.003359	0.00674	0.927094
ILMN_1666746	LOC153561	-0.18823	-0.48065	-0.29242	0.0187	<.0001	0.0002	0.107126	6.109e-07	0.003655
ILMN_1666761	PPP2R5E	0.252343	0.351847	0.099504	0.0017	<.0001	0.2	0.017194	0.000369	0.481914
ILMN_1666819	PHLDB1	-0.82671	-0.77033	0.056375	<.0001	0.0001	0.7699	0.00089	0.002015	0.909065
ILMN_1666845	KRT17	-0.2507	-0.20184	0.04886	0.0003	0.0032	0.4635	0.004459	0.028613	0.736283
ILMN_1666882	DACH1	-0.23758	-0.15094	0.086644	<.0001	0.0039	0.088	0.000215	0.033272	0.299289
ILMN_1666885	ATRX	0.397062	0.394511	-0.00255	<.0001	<.0001	0.9584	5.33e-11	8.24e-11	0.985735
ILMN_1666924	PINK1	-1.31678	-1.64712	-0.33035	<.0001	<.0001	0.031	3.63e-12	3.11e-17	0.152026
ILMN_1666933	ASH2L	-0.0037	-0.41015	-0.40645	0.9596	<.0001	<.0001	0.986103	4.017e-06	3.208e-06
ILMN_1666967	BRP44L	0.478151	0.418732	-0.05942	<.0001	<.0001	0.3746	6.711e-09	4.108e-07	0.665873
ILMN_1666972	SLC5A2	-0.27239	-0.22212	0.050279	<.0001	0.0005	0.4184	0.000631	0.00698	0.702313
ILMN_1667016	FAF1	0.194723	0.310055	0.115332	0.0265	0.0005	0.1784	0.136667	0.006437	0.452376
ILMN_1667030	HSBP1	0.186629	0.267121	0.080492	0.001	<.0001	0.1427	0.011657	0.000112	0.399132
ILMN_1667043	EIF4A3	0.210317	0.364876	0.154559	0.0063	<.0001	0.0398	0.048569	0.00011	0.179023
ILMN_1667050	PRPS1	0.509819	0.419295	-0.09052	<.0001	<.0001	0.2152	1.427e-08	3.612e-06	0.501835
ILMN_1667068	ZC3HAV1	-0.20092	-0.3093	-0.10839	0.0063	<.0001	0.1346	0.048594	0.000577	0.385588
ILMN_1667100	LOC646128	0.117553	0.149226	0.031673	0.0071	0.0007	0.4562	0.053159	0.008923	0.731115
ILMN_1667195	LOC646403	0.155298	0.132659	-0.02264	0.0004	0.0024	0.5923	0.005638	0.023236	0.81852
ILMN_1667201	WDR51B	-0.63567	-1.37609	-0.74042	<.0001	<.0001	<.0001	0.001257	5.26e-13	8.7e-05
ILMN_1667213	DFFA	0.368578	0.415052	0.046474	<.0001	<.0001	0.4641	2.852e-06	1.185e-07	0.736557
ILMN_1667257	SDHB	0.284424	0.230111	-0.05431	<.0001	0.0001	0.3414	7.529e-05	0.001936	0.63579
ILMN_1667260	MAPK3	0.1154	0.417997	0.302597	0.145	<.0001	0.0001	0.402568	1.584e-05	0.002303
ILMN_1667298	LOC201229	-0.12161	-0.18309	-0.06148	0.017	0.0004	0.2183	0.100111	0.005681	0.50549
ILMN_1667306	RANBP10	-1.35535	-2.0689	-0.71355	<.0001	<.0001	0.0002	5.923e-09	1.53e-17	0.003377
ILMN_1667315	STAG3L1	-0.19682	-0.37641	-0.17959	0.0388	0.0001	0.0546	0.176183	0.001836	0.221014
ILMN_1667338	LOC646299	0.126702	0.06858	-0.05812	0.0008	0.0663	0.1124	0.00981	0.250777	0.346944
ILMN_1667408	EPB41	-1.1216	-1.97632	-0.85472	<.0001	<.0001	<.0001	1.102e-06	9.21e-17	0.000228
ILMN_1667430	DEGS1	0.194046	0.264805	0.070759	0.0048	0.0001	0.2886	0.039084	0.001793	0.585312
ILMN_1667432	HYAL3	-0.25163	-0.19278	0.058849	<.0001	0.0026	0.3418	0.001735	0.02434	0.636085
ILMN_1667444	LOC644532	-0.19523	-0.07011	0.12512	0.0001	0.1565	0.0106	0.001933	0.420355	0.071109
ILMN_1667510	C12ORF65	0.18746	0.343377	0.155917	0.0224	<.0001	0.0525	0.121833	0.000839	0.215299
ILMN_1667561	IFRD1	-0.53558	-0.23766	0.297918	<.0001	0.0402	0.0091	0.000186	0.180349	0.063689
ILMN_1667716	TMEM101	-0.09156	-0.29279	-0.20123	0.2841	0.0008	0.0174	0.580415	0.009316	0.101569
ILMN_1667857	C12ORF52	0.36017	0.402328	0.042158	<.0001	<.0001	0.5794	0.000189	2.388e-05	0.811059
ILMN_1667885	BCL11B	-0.17098	-0.20062	-0.02963	0.0013	0.0001	0.5613	0.013748	0.002387	0.799893
ILMN_1667925	PDCL3	0.282263	0.264593	-0.01767	0.0001	0.0003	0.8	0.001872	0.004015	0.922428
ILMN_1667932	LOC652726	0.466102	0.53626	0.070158	<.0001	<.0001	0.3056	4.407e-08	3.14e-10	0.601102
ILMN_1667977	TAF1B	0.167871	0.206421	0.038551	0.0031	0.0003	0.4823	0.027796	0.004359	0.748823
ILMN_1667994	AMD1	0.273463	0.497958	0.224495	0.0019	<.0001	0.0091	0.019165	2.391e-06	0.063493
ILMN_1668012	SLC25A13	-0.26168	-0.11373	0.147955	0.0002	0.1048	0.0322	0.003723	0.333031	0.155766
ILMN_1668039	GYPC	-0.57467	-0.56579	0.008882	<.0001	<.0001	0.9211	2.534e-07	2.804e-07	0.972715
ILMN_1668065	RBED1	-0.49216	-0.52952	-0.03736	0.0006	0.0002	0.7851	0.007138	0.003258	0.915787
ILMN_1668092	ESAM	-0.40839	-0.26393	0.144457	0.0001	0.013	0.1628	0.002447	0.082378	0.429901
ILMN_1668228	LOC136143	0.311037	0.603615	0.292578	0.0045	<.0001	0.0065	0.037507	4.741e-06	0.049363
ILMN_1668270	ZDHHC18	-0.68133	-0.43113	0.250196	<.0001	0.0013	0.0548	2.638e-05	0.014313	0.221327
ILMN_1668283	HYAL2	0.132696	0.203963	0.071267	0.0041	<.0001	0.113	0.034749	0.000357	0.348176
ILMN_1668369	CDC37	0.397625	0.478755	0.08113	<.0001	<.0001	0.4	0.001441	8.065e-05	0.688071
ILMN_1668411	FHL2	-0.65976	-0.94551	-0.28575	<.0001	<.0001	0.0543	0.000471	2.181e-07	0.220315
ILMN_1668469	KIAA0922	0.321928	0.038039	-0.28389	<.0001	0.5751	<.0001	0.000133	0.808471	0.000725
ILMN_1668535	JOSD1	0.183488	0.310033	0.126544	0.0228	0.0002	0.1082	0.123391	0.002499	0.339345
ILMN_1668582	CRBN	0.203304	0.308293	0.10499	0.0061	<.0001	0.1453	0.04725	0.000856	0.403022
ILMN_1668605	NAAA	0.416959	0.529268	0.112309	0.0004	<.0001	0.3226	0.005586	0.000242	0.618107
ILMN_1668619	KIAA1467	-0.31103	-0.26733	0.043702	<.0001	<.0001	0.4808	6.641e-05	0.000792	0.747773
ILMN_1668629	LOC401115	0.266318	0.511797	0.245479	0.0047	<.0001	0.0078	0.038659	6.613e-06	0.056979
ILMN_1668634	FBXW7	0.493424	0.653666	0.160242	<.0001	<.0001	0.054	1.438e-06	1.63e-10	0.219363
ILMN_1668639	TBC1D10B	-1.02624	-1.10128	-0.07504	<.0001	<.0001	0.6739	3.579e-06	5.99e-07	0.862484
ILMN_1668713	GABPB2	0.54858	0.631857	0.083276	<.0001	<.0001	0.1067	6.87e-17	7.59e-21	0.336389
ILMN_1668721	CCND3	0.271676	0.492458	0.220783	0.006	<.0001	0.0225	0.046896	4.323e-05	0.122055
ILMN_1668736	FLJ36116	-0.1554	-0.06916	0.086236	0.0002	0.0911	0.0338	0.003436	0.305825	0.161244
ILMN_1668743	LOC728069	0.26836	0.322608	0.054248	0.0014	0.0001	0.5034	0.014987	0.002283	0.763083
ILMN_1668814	CENPM	0.239059	0.251355	0.012296	0.0005	0.0002	0.8505	0.006097	0.003728	0.944375
ILMN_1668822	BATF	0.118674	0.415443	0.296769	0.2961	0.0003	0.0084	0.592716	0.004806	0.060137
ILMN_1668847	WWP2	-0.38422	-0.35423	0.029995	<.0001	0.0001	0.7327	0.000668	0.001812	0.892085
ILMN_1668876	HECTD2	-0.43341	-0.40119	0.032219	<.0001	<.0001	0.7177	9.7e-05	0.000397	0.884553
ILMN_1668910	CIDEB	-0.28653	0.031787	0.318318	0.0025	0.7338	0.0007	0.024049	0.89252	0.008383
ILMN_1668929	KIAA0565	0.141311	0.093784	-0.04753	0.0006	0.0217	0.2329	0.007893	0.119274	0.523432
ILMN_1669033	NCOA1	-0.28159	-0.31387	-0.03228	0.0018	0.0005	0.7108	0.018285	0.006913	0.880982
ILMN_1669062	CCR2	0.285079	0.354433	0.069354	0.0034	0.0003	0.4624	0.030527	0.004444	0.735539
ILMN_1669066	RUNX2	-0.37922	-0.28268	0.096545	<.0001	0.0007	0.2311	0.000205	0.008851	0.521493
ILMN_1669094	ZNF672	0.200194	0.316062	0.115869	0.0297	0.0007	0.1978	0.147723	0.008644	0.478838
ILMN_1669102	ATP5G2	-0.30414	-0.29895	0.005188	0.0005	0.0006	0.9509	0.006779	0.008063	0.982824
ILMN_1669118	FUNDC2	-0.34103	-0.2706	0.070436	<.0001	<.0001	0.2151	1.188e-06	0.000166	0.501772
ILMN_1669142	NARG1	-0.70881	-0.90888	-0.20006	<.0001	<.0001	0.0302	3.87e-10	4.45e-15	0.149296
ILMN_1669180	LOC388177	0.159617	0.057153	-0.10246	<.0001	0.095	0.0029	0.000193	0.313881	0.026517
ILMN_1669208	BZRPL1	-0.14814	-0.38757	-0.23943	0.1259	<.0001	0.0124	0.371138	0.001629	0.079774
ILMN_1669252	CUL2	0.147968	0.280004	0.132036	0.0065	<.0001	0.014	0.049419	2.678e-05	0.087128
ILMN_1669259	ANKRD49	-0.30125	-0.27312	0.02813	<.0001	0.0003	0.697	0.001234	0.004168	0.874282
ILMN_1669286	YWHAZ	0.118835	0.240524	0.121688	0.06	0.0002	0.05	0.235319	0.002926	0.208485
ILMN_1669310	RHOT2	-0.13804	-0.32811	-0.19008	0.1446	0.0006	0.0415	0.402029	0.008137	0.184056
ILMN_1669424	LOC646531	0.767123	0.276273	-0.49085	<.0001	0.0286	<.0001	4.52e-07	0.144121	0.001754
ILMN_1669433	KIAA0913	-0.5072	-0.62996	-0.12275	<.0001	<.0001	0.189	1.3e-05	4.407e-08	0.467181
ILMN_1669502	E2F3	-0.31633	-0.07485	0.241484	<.0001	0.2647	0.0003	0.000145	0.559605	0.004676
ILMN_1669508	PAF1	0.191211	0.285885	0.094674	0.0052	<.0001	0.1549	0.042081	0.000812	0.417941
ILMN_1669516	ZNF193	-0.2951	-0.19498	0.100126	<.0001	0.0016	0.0947	8.729e-05	0.016754	0.313181
ILMN_1669550	MAD2L2	0.16759	0.266931	0.099341	0.0281	0.0006	0.1828	0.142463	0.007175	0.458655
ILMN_1669553	UBE2E3	0.273664	0.289498	0.015834	<.0001	<.0001	0.7852	0.000207	7.7e-05	0.91579
ILMN_1669592	2012-03-02	-0.40938	-0.49161	-0.08223	0.0038	0.0006	0.5481	0.032829	0.007141	0.792263
ILMN_1669598	SUV420H1	0.380835	0.385665	0.004831	<.0001	<.0001	0.9529	0.000251	0.000206	0.983525
ILMN_1669633	ACP1	-0.19306	-0.93253	-0.73947	0.121	<.0001	<.0001	0.362896	5.89e-10	5.794e-07
ILMN_1669663	BCR	-1.25337	-1.10193	0.151437	<.0001	<.0001	0.5135	1.487e-05	0.000177	0.769791
ILMN_1669692	IKZF3	0.480807	0.453871	-0.02694	<.0001	<.0001	0.7527	6.194e-06	2.223e-05	0.901171
ILMN_1669729	ERLIN2	0.130664	0.178717	0.048053	0.004	0.0001	0.2752	0.034274	0.001766	0.57102
ILMN_1669781	PRLR	-0.33068	-0.28251	0.048169	<.0001	0.0003	0.518	0.000523	0.004012	0.772676
ILMN_1669831	C6ORF192	-0.69016	-1.09325	-0.40309	<.0001	<.0001	0.0001	7.08e-08	1.51e-16	0.002435
ILMN_1669881	TSPAN13	0.491115	0.552348	0.061234	<.0001	<.0001	0.5847	0.00063	9.318e-05	0.814006
ILMN_1669905	DCP2	-0.34347	-0.30722	0.036252	<.0001	<.0001	0.6186	0.000193	0.001094	0.833355
ILMN_1669927	ICOS	0.45636	0.380669	-0.07569	<.0001	<.0001	0.367	1.3e-05	0.000372	0.659587
ILMN_1669940	TMEM38B	0.166001	0.221033	0.055032	0.0022	<.0001	0.294	0.021413	0.001073	0.590536
ILMN_1670000	DCAF6	-0.56573	-1.45107	-0.88533	0.0001	<.0001	<.0001	0.00223	8.44e-16	2.708e-07
ILMN_1670008	FLCN	-0.14908	-0.10799	0.041092	0.0004	0.0094	0.3094	0.005338	0.065239	0.604726
ILMN_1670028	LPIN2	-0.94702	-1.3292	-0.38219	<.0001	<.0001	0.0145	7.694e-07	5.44e-12	0.089265
ILMN_1670076	FAM155B	-0.27834	-0.29012	-0.01178	<.0001	<.0001	0.8617	0.001507	0.000862	0.94884
ILMN_1670217	MCF2L2	0.152203	0.087743	-0.06446	0.0003	0.0364	0.1162	0.004863	0.168998	0.354081
ILMN_1670245	KLF3	-0.19693	-0.21742	-0.0205	0.0015	0.0005	0.7314	0.01555	0.006206	0.891483
ILMN_1670263	C1ORF71	0.434573	0.595779	0.161206	<.0001	<.0001	0.0824	0.000211	1.776e-07	0.287418
ILMN_1670272	LRP10	-1.10929	-0.86392	0.245379	<.0001	<.0001	0.0326	1.15e-14	8.36e-10	0.157083
ILMN_1670472	FAF2	0.114813	0.268486	0.153673	0.0617	<.0001	0.0113	0.239342	0.000464	0.074393
ILMN_1670532	GMCL1	0.576338	0.759094	0.182756	<.0001	<.0001	0.0037	1.33e-13	1.15e-20	0.032199
ILMN_1670561	TCEAL8	0.356273	0.482135	0.125862	<.0001	<.0001	0.0853	0.000106	8.227e-08	0.293461
ILMN_1670572	IDO2	-0.39589	-0.39217	0.003716	0.0003	0.0004	0.9721	0.004855	0.005368	0.9904
ILMN_1670666	RAB12	-0.12896	-0.36212	-0.23316	0.1081	<.0001	0.0034	0.339071	0.00029	0.030282
ILMN_1670796	EXOSC10	0.289338	0.270272	-0.01907	0.0002	0.0004	0.7945	0.002493	0.005375	0.919879
ILMN_1670878	YTHDC1	0.60619	0.790361	0.184171	<.0001	<.0001	0.0196	3.59e-10	1.6e-15	0.11098
ILMN_1670901	COX10	0.287908	0.394468	0.10656	0.0003	<.0001	0.166	0.004482	4.2e-05	0.434704
ILMN_1670948	TSR2	0.306914	0.351888	0.044974	0.0002	<.0001	0.5636	0.002565	0.000398	0.801265
ILMN_1671005	IRF2BP2	0.402964	0.23063	-0.17233	<.0001	0.0069	0.0389	0.000118	0.052144	0.176415
ILMN_1671048	ZNF644	0.351569	0.344976	-0.00659	<.0001	<.0001	0.8865	7.24e-10	1.465e-09	0.959629
ILMN_1671215	FBXL19	-0.22395	-0.20468	0.019267	<.0001	0.0003	0.7217	0.001433	0.00384	0.886787
ILMN_1671221	GAPVD1	-0.267	-0.50141	-0.23441	0.0029	<.0001	0.0076	0.02681	3.321e-06	0.055826
ILMN_1671249	LOC647310	0.206017	0.112147	-0.09387	0.0005	0.0562	0.103	0.007073	0.225285	0.32941
ILMN_1671250	CLIC4	0.183163	0.158711	-0.02445	0.0005	0.0024	0.6285	0.006285	0.023173	0.838441
ILMN_1671265	ING2	0.257062	0.28786	0.030798	<.0001	<.0001	0.4931	3.969e-06	2.185e-07	0.756197
ILMN_1671291	EIF3I	0.541363	0.415207	-0.12616	<.0001	<.0001	0.0987	7.932e-09	1.227e-05	0.321289
ILMN_1671355	IMAA	-0.26334	-0.08611	0.17723	<.0001	0.0903	0.0005	2.277e-05	0.304157	0.006313
ILMN_1671372	LOC137107	0.052001	0.186328	0.134326	0.3336	0.0007	0.0121	0.628391	0.00882	0.078529
ILMN_1671378	LOC651845	0.228573	0.20078	-0.02779	<.0001	<.0001	0.5164	1.974e-05	0.000225	0.771706
ILMN_1671387	C3ORF23	0.151363	0.117486	-0.03388	0.0007	0.0079	0.4302	0.008518	0.057364	0.711271
ILMN_1671427	FBXW4	-0.22483	-0.2799	-0.05507	0.0062	0.0007	0.4897	0.048089	0.008879	0.753931
ILMN_1671452	MRPL44	0.151356	0.346357	0.195002	0.0502	<.0001	0.0105	0.209024	0.000312	0.070776
ILMN_1671565	RNASET2	0.251018	0.360031	0.109013	0.0041	<.0001	0.199	0.034846	0.000971	0.480487
ILMN_1671583	MKRN1	-1.26969	-1.66678	-0.39709	<.0001	<.0001	<.0001	2.05e-27	3.45e-37	0.000185
ILMN_1671603	MED30	0.209797	0.418992	0.209194	0.0021	<.0001	0.0018	0.020471	2.555e-07	0.018052
ILMN_1671661	HSD17B7	-0.46227	-0.62007	-0.1578	0.0053	0.0002	0.3271	0.042779	0.003336	0.622414
ILMN_1671686	EPB49	-2.07965	-2.57007	-0.49042	<.0001	<.0001	0.0113	1.58e-17	1.75e-23	0.074567
ILMN_1671693	C18ORF10	-0.86106	-1.74508	-0.88403	<.0001	<.0001	<.0001	1.957e-05	3.3e-17	7.304e-06
ILMN_1671731	AVPI1	0.222529	0.253934	0.031405	0.0002	<.0001	0.5845	0.00301	0.000565	0.813872
ILMN_1671742	UPF3A	0.450425	0.559991	0.109566	<.0001	<.0001	0.227	7.834e-05	5.675e-07	0.516243
ILMN_1671837	LOC644739	-0.63253	-1.02614	-0.39361	<.0001	<.0001	0.0044	0.000264	1.111e-09	0.036736
ILMN_1671843	PSRC1	-0.22777	-0.00561	0.222156	0.0004	0.9288	0.0004	0.005333	0.975563	0.005719
ILMN_1671854	2012-09-01	-0.13943	-0.49341	-0.35398	0.3188	0.0005	0.0107	0.614266	0.007015	0.071464
ILMN_1671885	MLF2	-0.34377	-0.29604	0.047726	<.0001	0.0003	0.5485	0.00077	0.004918	0.792499
ILMN_1671891	PID1	0.174526	0.292253	0.117726	0.0189	0.0001	0.1051	0.107921	0.001909	0.333489
ILMN_1671905	C10ORF78	0.419128	0.460694	0.041566	<.0001	<.0001	0.5364	4.61e-07	2.799e-08	0.784809
ILMN_1671928	PROS1	-0.57143	-0.4628	0.108635	<.0001	0.0003	0.3783	0.000265	0.004445	0.66926
ILMN_1671935	LOC646103	-0.16776	-0.26584	-0.09807	0.03	0.0007	0.1941	0.14863	0.008489	0.474103
ILMN_1671969	UGP2	0.215568	0.257683	0.042115	0.0006	<.0001	0.4888	0.007848	0.001029	0.753337
ILMN_1671971	LOC644743	-0.11084	-0.31177	-0.20093	0.0688	<.0001	0.0009	0.256844	2.874e-05	0.010758
ILMN_1672004	TOB1	0.940485	1.03431	0.093823	<.0001	<.0001	0.3633	3.09e-13	2.31e-15	0.656385
ILMN_1672009	LOC130773	0.534473	0.530657	-0.00382	<.0001	<.0001	0.9614	3.909e-08	4.956e-08	0.98646
ILMN_1672024	ISCA1L	-0.66337	-1.73658	-1.07321	0.0013	<.0001	<.0001	0.014114	2.6e-12	1.061e-05
ILMN_1672174	ECE1	0.173823	0.272307	0.098484	0.0038	<.0001	0.0915	0.032759	0.000226	0.306905
ILMN_1672176	SMPD2	-0.16301	-0.1844	-0.02139	0.0016	0.0004	0.6685	0.016958	0.005366	0.859783
ILMN_1672191	ATP5F1	0.544787	0.754241	0.209454	<.0001	<.0001	0.0208	9.625e-07	1.38e-11	0.11581
ILMN_1672287	MYNN	-0.22976	-0.27512	-0.04537	0.0003	<.0001	0.4611	0.004735	0.000469	0.734653
ILMN_1672443	QDPR	0.315829	0.456902	0.141073	0.0054	<.0001	0.2011	0.043272	0.001346	0.483286
ILMN_1672461	SPPL2B	-0.14159	-0.2972	-0.15561	0.0512	<.0001	0.0293	0.211761	0.001169	0.146273
ILMN_1672504	PDXK	0.257355	0.390223	0.132868	0.0041	<.0001	0.1278	0.035218	0.000442	0.374378
ILMN_1672562	LOC646881	0.135832	0.046818	-0.08901	0.0008	0.2392	0.0235	0.009506	0.530789	0.125816
ILMN_1672589	SEMA4B	-0.36481	-0.36245	0.002359	<.0001	<.0001	0.9778	0.000809	0.000889	0.992194
ILMN_1672605	C7ORF41	-0.64252	-0.76916	-0.12665	<.0001	<.0001	0.3614	0.000268	8.444e-06	0.654565
ILMN_1672661	SP110	0.230092	0.58379	0.353698	0.1732	0.0007	0.0338	0.44505	0.008479	0.161071
ILMN_1672687	LOC648099	0.209299	0.400748	0.191448	0.0047	<.0001	0.0084	0.038919	7.351e-06	0.059893
ILMN_1672717	C10ORF57	0.179806	0.199728	0.019922	0.0023	0.0008	0.727	0.022257	0.00919	0.889667
ILMN_1672753	FAM21C	0.205811	0.170158	-0.03565	<.0001	0.001	0.4754	0.001471	0.01173	0.744504
ILMN_1672878	ABR	0.185026	0.282831	0.097805	0.0213	0.0005	0.2121	0.11769	0.006645	0.497767
ILMN_1672966	RCP9	0.265636	0.337456	0.071821	<.0001	<.0001	0.1273	5.316e-06	5.6e-09	0.373436
ILMN_1673172	IFT52	-0.06063	-0.59028	-0.52965	0.5535	<.0001	<.0001	0.795376	2.168e-06	1.735e-05
ILMN_1673185	CPSF2	0.207261	0.203783	-0.00348	0.0002	0.0003	0.9485	0.003322	0.004198	0.982144
ILMN_1673215	PCBP1	0.144683	-0.07078	-0.21546	0.011	0.2098	0.0001	0.073085	0.495023	0.002358
ILMN_1673252	AIMP2	0.454517	0.550465	0.095948	<.0001	<.0001	0.2579	1.743e-05	1.419e-07	0.55193
ILMN_1673543	PGM2	-0.29194	-0.10217	0.189772	0.0002	0.1799	0.0118	0.002794	0.454659	0.077051
ILMN_1673638	RPS3A	-0.16297	0.29905	0.462025	0.1258	0.0054	<.0001	0.370915	0.043144	0.000399
ILMN_1673640	PAG1	0.460028	0.491214	0.031187	<.0001	<.0001	0.5824	5.78e-11	3.53e-12	0.812705
ILMN_1673676	SNX5	0.39278	0.346623	-0.04616	<.0001	<.0001	0.5283	1.76e-05	0.00019	0.77964
ILMN_1673738	LOC646483	0.409802	0.615439	0.205638	<.0001	<.0001	0.0311	0.000752	1.413e-07	0.152034
ILMN_1673753	LOC642033	0.694233	0.659363	-0.03487	<.0001	<.0001	0.7254	1.456e-08	7.592e-08	0.888754
ILMN_1673769	KCNG1	-0.23726	-0.1425	0.094759	<.0001	0.0143	0.0953	0.001165	0.088538	0.314555
ILMN_1673798	PPOX	-0.52716	-0.5952	-0.06804	<.0001	<.0001	0.5032	3.5e-05	2.346e-06	0.762937
ILMN_1673917	GTF2I	0.415767	0.300123	-0.11564	<.0001	<.0001	0.0309	2.57e-10	5.742e-06	0.151718
ILMN_1673933	LOC440341	-0.5261	-0.78835	-0.26225	<.0001	<.0001	0.04	0.001349	5.026e-07	0.179509
ILMN_1673936	KHSRP	0.452664	0.431135	-0.02153	<.0001	<.0001	0.7988	1.82e-05	4.883e-05	0.921926
ILMN_1674034	H2AFY	0.401426	0.565942	0.164516	<.0001	<.0001	0.0555	0.000214	8.081e-08	0.223355
ILMN_1674069	TOMM7	0.13067	0.37367	0.243	0.1267	<.0001	0.0042	0.372336	0.00048	0.035514
ILMN_1674243	TFRC	-0.58082	-1.16157	-0.58075	<.0001	<.0001	<.0001	0.000795	4.48e-12	0.000619
ILMN_1674250	NCKAP1L	0.377476	0.352243	-0.02523	<.0001	<.0001	0.7346	5.48e-05	0.000192	0.892911
ILMN_1674337	FKBP2	0.373758	0.442195	0.068438	0.0001	<.0001	0.4687	0.002438	0.00023	0.739826
ILMN_1674338	LIPL4	0.186316	0.073308	-0.11301	0.0001	0.1174	0.0153	0.001906	0.356253	0.092846
ILMN_1674364	LOC652839	-0.41023	-0.40644	0.003789	0.0002	0.0002	0.9709	0.002595	0.002622	0.989958
ILMN_1674385	YWHAQ	0.179431	0.364189	0.184758	0.0241	<.0001	0.0181	0.127989	0.000214	0.104687
ILMN_1674486	KIAA2026	0.364918	0.345619	-0.0193	<.0001	<.0001	0.6545	1.11e-11	6.95e-11	0.852679
ILMN_1674560	GBA2	-0.27697	-0.29226	-0.01529	<.0001	<.0001	0.7802	5.868e-05	2.033e-05	0.913522
ILMN_1674609	CLTB	-0.47192	-0.08789	0.384029	<.0001	0.3206	<.0001	1.153e-05	0.615939	0.00041
ILMN_1674633	UBE2H	-0.37561	-0.61101	-0.2354	0.0162	0.0001	0.1227	0.096743	0.002022	0.365713
ILMN_1674661	CIRBP	0.493692	0.455699	-0.03799	<.0001	<.0001	0.6692	8.324e-06	4.5e-05	0.860185
ILMN_1674689	LOC652255	0.152065	0.050006	-0.10206	<.0001	0.1604	0.0039	0.000784	0.426182	0.033529
ILMN_1674697	LOC650845	0.294751	0.258373	-0.03638	<.0001	<.0001	0.4538	1e-06	1.781e-05	0.729434
ILMN_1674780	SF3B1	0.992326	1.18012	0.187796	<.0001	<.0001	0.055	9.12e-16	1.81e-20	0.221986
ILMN_1674789	LOC651738	0.995678	1.25225	0.256571	<.0001	<.0001	0.0513	7.2e-10	2.81e-14	0.212163
ILMN_1674866	TADA3	-0.31051	-0.27115	0.039356	<.0001	<.0001	0.4983	1.9e-05	0.000241	0.759933
ILMN_1674874	MFSD10	0.411487	0.470409	0.058923	<.0001	<.0001	0.4908	0.000143	1.021e-05	0.754715
ILMN_1674891	KIAA1618	0.19057	0.227092	0.036522	0.0001	<.0001	0.4336	0.001866	0.000145	0.714124
ILMN_1674955	SCP2	-0.43872	-0.34721	0.091505	<.0001	<.0001	0.257	1.3e-05	0.000808	0.550766
ILMN_1674983	LOC387841	0.306819	0.349516	0.042697	0.0025	0.0006	0.6633	0.023717	0.007713	0.856937
ILMN_1675106	YIPF2	-0.23185	-0.12179	0.110054	0.0001	0.0396	0.058	0.002031	0.178432	0.229864
ILMN_1675124	DDX17	0.992449	1.1743	0.181852	<.0001	<.0001	0.2425	2.298e-07	9.17e-10	0.534493
ILMN_1675127	LOC645557	0.152963	0.028123	-0.12484	0.0007	0.5258	0.0046	0.008506	0.777803	0.03837
ILMN_1675130	NFIC	0.208581	0.351922	0.143341	0.0099	<.0001	0.0695	0.06769	0.000455	0.258381
ILMN_1675239	NDUFA7	0.241428	0.301816	0.060388	0.0005	<.0001	0.3663	0.006649	0.000398	0.659016
ILMN_1675371	LOC648069	0.109254	0.133027	0.023773	0.0026	0.0003	0.4977	0.024323	0.003974	0.759498
ILMN_1675387	LIMS1	1.29012	1.40962	0.119504	<.0001	<.0001	0.3339	2.39e-16	1.09e-18	0.628813
ILMN_1675406	PPAPDC1B	0.501615	0.406998	-0.09462	<.0001	<.0001	0.2617	1.495e-06	0.000132	0.556358
ILMN_1675421	LOC389293	-0.79959	-1.54634	-0.74675	0.0003	<.0001	0.0006	0.004437	3.98e-09	0.007489
ILMN_1675448	ZFP36L1	-0.21125	0.32465	0.535896	0.1625	0.0327	0.0004	0.429454	0.157299	0.005435
ILMN_1675460	LOC283412	0.594067	0.685033	0.090966	<.0001	<.0001	0.347	5.234e-07	9.274e-09	0.640889
ILMN_1675479	ZNF646	-0.24296	-0.26514	-0.02218	0.0011	0.0004	0.7564	0.012008	0.005133	0.902805
ILMN_1675507	AKAP2	0.238391	0.168904	-0.06949	<.0001	<.0001	0.0757	1.254e-06	0.001015	0.272555
ILMN_1675612	BLCAP	-0.12959	-0.43355	-0.30396	0.2317	<.0001	0.0047	0.522204	0.001486	0.038409
ILMN_1675684	APOBEC3C	-0.25601	-0.41585	-0.15984	0.0047	<.0001	0.0696	0.03894	0.000163	0.258694
ILMN_1675701	FAM114A2	-0.24111	-0.17329	0.067825	<.0001	0.0045	0.2523	0.001696	0.037703	0.54558
ILMN_1675844	WDR1	0.290738	0.371946	0.081208	0.006	0.0005	0.4291	0.046878	0.006501	0.710385
ILMN_1675848	MYL12A	-0.50288	-0.39118	0.111694	0.0001	0.0027	0.3768	0.002262	0.025462	0.667896
ILMN_1675937	ANKRD9	-1.1149	-1.04928	0.065621	<.0001	<.0001	0.6996	1.108e-07	6.129e-07	0.875428
ILMN_1675946	LOC401238	0.140426	0.215049	0.074623	0.0056	<.0001	0.1318	0.04461	0.000695	0.380901
ILMN_1675956	LYST	-0.43463	-0.27337	0.161261	<.0001	0.0096	0.117	0.001003	0.066131	0.355435
ILMN_1676002	QRICH1	0.25022	0.205462	-0.04476	0.0003	0.0031	0.5051	0.004842	0.027904	0.764224
ILMN_1676005	KPNA1	-0.44483	-1.01297	-0.56814	0.0004	<.0001	<.0001	0.00572	1.72e-11	0.000166
ILMN_1676014	LOC728635	0.397099	0.529376	0.132277	<.0001	<.0001	0.099	7.91e-05	7.913e-08	0.321754
ILMN_1676043	LOC388849	-0.22602	-0.14661	0.079417	0.0001	0.0128	0.1658	0.002035	0.081441	0.434337
ILMN_1676061	CLK2P	0.139469	0.126999	-0.01247	<.0001	0.0003	0.7147	0.00164	0.004923	0.883
ILMN_1676091	LOC388275	0.738343	0.705022	-0.03332	<.0001	<.0001	0.8142	3.3e-05	8.08e-05	0.92891
ILMN_1676159	MST4	-0.2812	-0.22824	0.052957	<.0001	0.0001	0.3543	9.512e-05	0.002176	0.647939
ILMN_1676254	MTMR3	-0.79634	-0.9985	-0.20216	<.0001	<.0001	0.1045	2.004e-07	7.94e-11	0.332378
ILMN_1676280	NSUN3	-1.46281	-2.38369	-0.92088	<.0001	<.0001	<.0001	1.8e-13	1.55e-26	3.046e-06
ILMN_1676289	NCAM1	-0.33939	-0.25157	0.087818	<.0001	0.0004	0.1993	8.288e-05	0.005089	0.480987
ILMN_1676336	AADACL1	-0.11454	-0.3568	-0.24225	0.1826	<.0001	0.0045	0.458433	0.001017	0.037674
ILMN_1676385	PAK2	2.38451	2.59675	0.21224	<.0001	<.0001	0.028	3.99e-46	2.71e-50	0.141944
ILMN_1676393	ATP5G1	0.670704	0.568067	-0.10264	<.0001	<.0001	0.23	2.11e-10	7.148e-08	0.52012
ILMN_1676440	LOC440776	-0.16233	-0.30826	-0.14593	0.0212	<.0001	0.0347	0.117311	0.000435	0.163682
ILMN_1676470	TCF7	0.360279	0.267759	-0.09252	0.0001	0.0035	0.2976	0.001783	0.030837	0.593952
ILMN_1676503	LOC643446	0.432491	0.338601	-0.09389	<.0001	<.0001	0.22	5.295e-06	0.000537	0.507615
ILMN_1676550	LOC152578	-0.77745	-0.53301	0.244446	<.0001	0.0039	0.1753	0.000795	0.033374	0.44773
ILMN_1676575	IKZF1	1.45026	1.54833	0.098074	<.0001	<.0001	0.5044	5.35e-15	1.41e-16	0.763802
ILMN_1676611	PHPT1	0.37202	0.378637	0.006617	<.0001	<.0001	0.9295	8e-05	5.789e-05	0.975823
ILMN_1676626	ARID4A	0.067438	0.190051	0.122613	0.2135	0.0006	0.0221	0.499629	0.007401	0.120594
ILMN_1676665	CUEDC1	0.168217	0.44651	0.278293	0.1213	<.0001	0.0096	0.363466	0.001135	0.065979
ILMN_1676719	LOC644330	0.924991	0.988641	0.063651	<.0001	<.0001	0.5164	5.82e-14	1.79e-15	0.771689
ILMN_1676759	DDX27	0.62161	0.707837	0.086227	<.0001	<.0001	0.2883	5.39e-10	2.48e-12	0.584982
ILMN_1676765	LOC390354	0.328177	0.694131	0.365954	0.017	<.0001	0.0069	0.100123	3.5e-05	0.051751
ILMN_1676792	LOC645138	-0.34185	0.070611	0.41246	0.0036	0.5421	0.0004	0.03159	0.788311	0.005303
ILMN_1676842	BTAF1	-0.41057	-0.43147	-0.0209	<.0001	<.0001	0.8256	0.000765	0.000366	0.934132
ILMN_1676924	CD247	0.300414	0.434853	0.134439	0.0072	0.0001	0.216	0.053281	0.002086	0.502839
ILMN_1676973	CABP5	-0.25012	0.112865	0.362988	0.0121	0.2534	0.0002	0.078295	0.546806	0.003717
ILMN_1677043	AKR7A2	0.446207	0.563772	0.117565	<.0001	<.0001	0.2511	0.000672	9.754e-06	0.544066
ILMN_1677076	LOC441771	-0.20699	-0.15969	0.047302	0.0007	0.009	0.4282	0.008979	0.062984	0.709792
ILMN_1677085	RGS19	1.03335	1.01576	-0.01758	<.0001	<.0001	0.8981	1.109e-09	2.083e-09	0.963942
ILMN_1677098	YPEL2	-0.19329	-0.47413	-0.28084	0.04	<.0001	0.0026	0.179588	3.832e-05	0.024379
ILMN_1677136	LOC651556	0.225511	0.139458	-0.08605	<.0001	0.0069	0.0871	0.000418	0.051938	0.297366
ILMN_1677138	POLR2J3	0.326905	0.446219	0.119314	0.0007	<.0001	0.1993	0.008553	0.000144	0.481038
ILMN_1677162	SFRS13A	0.123741	0.289542	0.165801	0.0911	0.0001	0.0217	0.305922	0.001883	0.119196
ILMN_1677165	SF3B1	0.114741	0.202648	0.087908	0.0097	<.0001	0.0428	0.066556	0.000215	0.188015
ILMN_1677200	CYFIP2	0.192837	0.406036	0.213199	0.051	<.0001	0.0283	0.21126	0.001109	0.142855
ILMN_1677237	CHCHD9	0.559818	0.653192	0.093374	<.0001	<.0001	0.2707	8.657e-08	4.48e-10	0.566058
ILMN_1677239	CCDC14	-0.28409	-0.39809	-0.114	0.0013	<.0001	0.1825	0.014234	0.000241	0.458285
ILMN_1677318	2012-03-08	-0.53978	-0.97071	-0.43094	0.0004	<.0001	0.0038	0.005599	8.694e-08	0.032969
ILMN_1677363	LOC650683	-0.21795	-0.28991	-0.07197	0.0018	<.0001	0.2854	0.017953	0.000804	0.581762
ILMN_1677372	LOC642644	-0.32923	-0.32024	0.00899	<.0001	0.0001	0.9114	0.001742	0.002239	0.968773
ILMN_1677385	C8ORF40	0.043782	0.328199	0.284417	0.5613	<.0001	0.0002	0.799913	0.000532	0.00279
ILMN_1677404	RAP2A	-0.2797	-0.5845	-0.3048	0.0094	<.0001	0.004	0.065207	7.162e-06	0.034591
ILMN_1677446	TMEM189-UBE2V1	0.259412	0.219823	-0.03959	0.0001	0.001	0.5396	0.002018	0.011746	0.786694
ILMN_1677452	REXO4	0.54525	0.618009	0.072759	<.0001	<.0001	0.5454	0.00038	4.285e-05	0.790411
ILMN_1677466	DUSP6	0.338431	0.613553	0.275122	0.0016	<.0001	0.0086	0.016717	1.748e-06	0.061056
ILMN_1677483	EXOSC1	0.52845	0.567022	0.038572	<.0001	<.0001	0.6571	8.938e-07	1.27e-07	0.853997
ILMN_1677534	SCAP	0.318379	0.525024	0.206645	0.0019	<.0001	0.0381	0.019015	2.243e-05	0.174103
ILMN_1677542	TRIM14	0.302878	0.270121	-0.03276	<.0001	<.0001	0.452	1.705e-08	5.268e-07	0.728123
ILMN_1677607	SC5DL	-0.44677	-0.41302	0.033748	<.0001	<.0001	0.7058	7.529e-05	0.000259	0.878414
ILMN_1677695	KIAA1530	-0.17383	-0.09061	0.083221	0.0007	0.0726	0.0928	0.008526	0.265805	0.309434
ILMN_1677719	CHST1	-0.33401	-0.37552	-0.04151	0.0007	0.0001	0.6609	0.008628	0.002189	0.85589
ILMN_1677785	ZNF559	-0.40796	-0.42636	-0.0184	<.0001	<.0001	0.835	0.000286	0.000137	0.937891
ILMN_1677797	LOC442057	-0.38264	-0.42986	-0.04723	0.0009	0.0002	0.6738	0.010796	0.003353	0.862484
ILMN_1677877	UBE2L3	0.133163	0.413083	0.27992	0.117	<.0001	0.0009	0.35551	8.042e-05	0.011023
ILMN_1677885	FMO4	-0.2564	-0.19167	0.064723	<.0001	0.003	0.3005	0.001538	0.027208	0.596549
ILMN_1677887	PMS2	0.410593	0.393578	-0.01701	<.0001	<.0001	0.7515	6.11e-10	2.915e-09	0.900487
ILMN_1677906	LOC643287	1.08906	1.66689	0.577829	<.0001	<.0001	0.001	3.053e-07	1.52e-14	0.01137
ILMN_1678035	LOC651561	-0.14924	-0.07909	0.07015	0.0007	0.0693	0.1003	0.008863	0.25792	0.324092
ILMN_1678037	HIRIP3	0.379147	0.460904	0.081757	<.0001	<.0001	0.3284	0.000373	9.683e-06	0.623726
ILMN_1678080	FKBP2	-0.4131	-0.50824	-0.09513	0.0029	0.0002	0.4776	0.026653	0.003702	0.745904
ILMN_1678097	KIAA2010	0.181505	0.175156	-0.00635	0.0004	0.0006	0.8972	0.005196	0.007804	0.963615
ILMN_1678165	LSM7	0.299341	0.377748	0.078407	0.0021	0.0001	0.4042	0.020543	0.002017	0.691455
ILMN_1678203	RBMX2	-0.64291	-0.66306	-0.02016	<.0001	<.0001	0.8723	4.7e-05	2.138e-05	0.953559
ILMN_1678204	LOC653182	0.153793	0.068392	-0.0854	0.0008	0.1296	0.0544	0.009564	0.37741	0.220567
ILMN_1678409	ABCC13	-0.29594	-0.54967	-0.25373	0.0111	<.0001	0.0263	0.073742	0.000124	0.135914
ILMN_1678490	RILPL2	0.266429	0.38766	0.121231	0.0036	<.0001	0.1722	0.031491	0.000645	0.44371
ILMN_1678579	CPT2	0.036534	0.284513	0.247979	0.6488	0.0005	0.0019	0.84976	0.006728	0.019557
ILMN_1678605	CDC123	0.052199	0.279209	0.22701	0.4442	<.0001	0.0009	0.721951	0.001266	0.010396
ILMN_1678618	ELAVL3	-0.55251	-0.41935	0.133158	<.0001	0.0004	0.2462	0.000145	0.005485	0.538678
ILMN_1678619	DAK	-0.18637	-0.21901	-0.03264	0.004	0.0008	0.6024	0.034086	0.009279	0.824559
ILMN_1678729	SIL1	0.585569	0.700982	0.115413	<.0001	<.0001	0.3172	5.3e-05	9.11e-07	0.612578
ILMN_1678775	CLEC2D	0.244455	0.354269	0.109813	0.0128	0.0004	0.2508	0.081687	0.005079	0.54387
ILMN_1678808	KIAA0831	-0.41585	-0.90725	-0.4914	0.0014	<.0001	0.0001	0.015384	5.318e-09	0.002334
ILMN_1678810	KIF27	0.181702	0.173973	-0.00773	0.0002	0.0003	0.8677	0.002788	0.004565	0.951583
ILMN_1678831	GCC2	0.280412	0.264186	-0.01623	<.0001	<.0001	0.694	3.641e-08	2.185e-07	0.872899
ILMN_1678859	LOC649210	0.823806	0.383675	-0.44013	0.0005	0.0969	0.0527	0.006061	0.317548	0.215882
ILMN_1678882	KIR2DL1	-0.67727	-0.70612	-0.02884	0.0001	<.0001	0.8628	0.001858	0.000952	0.949298
ILMN_1678919	YOD1	-1.9707	-3.55721	-1.58651	<.0001	<.0001	<.0001	3.04e-16	3.95e-35	1.71e-11
ILMN_1678928	SLCO3A1	0.089389	0.258033	0.168644	0.2319	0.0007	0.0225	0.522357	0.008638	0.122105
ILMN_1678934	POLR1E	0.363207	0.308193	-0.05501	<.0001	<.0001	0.4062	1.081e-05	0.00025	0.693088
ILMN_1678949	HSPBP1	0.185701	0.118505	-0.0672	0.0006	0.0263	0.1968	0.007431	0.135972	0.477831
ILMN_1678961	FRMD4A	-0.40368	-0.56452	-0.16084	0.0002	<.0001	0.1218	0.002914	1.263e-05	0.364081
ILMN_1678966	SNRPF	0.320826	0.454467	0.133641	0.0026	<.0001	0.1954	0.024408	0.000571	0.475954
ILMN_1679003	FLJ11783	-0.1234	-0.19626	-0.07286	0.0279	0.0006	0.1854	0.141747	0.007515	0.462521
ILMN_1679025	LOC641848	-0.15135	0.417331	0.568683	0.2319	0.0012	<.0001	0.522357	0.013294	0.000244
ILMN_1679041	SLC3A2	0.42264	0.425872	0.003232	<.0001	<.0001	0.9679	2.525e-05	2.234e-05	0.988834
ILMN_1679044	LOC644584	0.274784	0.301094	0.026309	0.0001	<.0001	0.6973	0.001775	0.000503	0.874389
ILMN_1679045	SBDS	0.078884	0.3409	0.262016	0.3993	0.0004	0.0049	0.687577	0.005085	0.03994
ILMN_1679195	C20ORF24	0.116085	0.347702	0.231617	0.148	<.0001	0.0037	0.407386	0.000472	0.032466
ILMN_1679232	KIDINS220	-0.50145	-0.81245	-0.311	<.0001	<.0001	0.0041	0.000224	7.78e-10	0.03519
ILMN_1679238	LENG1	0.215121	0.254572	0.039451	0.0002	<.0001	0.4807	0.003406	0.000357	0.747676
ILMN_1679267	TGM2	-1.82668	-1.42927	0.397406	<.0001	<.0001	0.0547	1.13e-12	1.818e-08	0.221212
ILMN_1679268	PELI1	-0.42202	-0.23645	0.185569	0.0004	0.0419	0.1056	0.005451	0.185347	0.334511
ILMN_1679280	LOC643997	0.246226	0.538139	0.291913	0.0402	<.0001	0.0135	0.180165	0.000306	0.085
ILMN_1679324	EIF1B	-0.84983	-1.73899	-0.88916	<.0001	<.0001	<.0001	2.343e-08	2.47e-24	5.737e-09
ILMN_1679450	LOC730746	0.125056	0.199391	0.074335	0.022	0.0002	0.1639	0.120345	0.003577	0.431412
ILMN_1679520	AGPAT1	-0.12912	-0.30181	-0.17269	0.1349	0.0005	0.0422	0.386165	0.006898	0.186114
ILMN_1679555	TIMM23	0.232133	-0.06163	-0.29376	0.001	0.3721	<.0001	0.011111	0.663676	0.000562
ILMN_1679577	SETD3	0.131629	0.196661	0.065032	0.0044	<.0001	0.1503	0.036791	0.000686	0.410797
ILMN_1679641	FAM120B	0.222398	0.283544	0.061146	0.0007	<.0001	0.3329	0.008535	0.000433	0.627982
ILMN_1679655	WDR82	0.244625	0.430439	0.185814	0.001	<.0001	0.0101	0.011261	1.157e-06	0.068774
ILMN_1679700	LOC389672	0.099527	0.481299	0.381772	0.3738	<.0001	0.0007	0.665223	0.000631	0.008161
ILMN_1679725	PCYOX1	0.407502	0.490854	0.083352	<.0001	<.0001	0.2009	3.986e-07	9.66e-10	0.482987
ILMN_1679727	CLK1	-0.2526	-0.33422	-0.08163	0.0089	0.0006	0.3844	0.062647	0.007693	0.675019
ILMN_1679800	BRIX1	0.649848	0.668191	0.018343	<.0001	<.0001	0.8044	1.98e-12	5.4e-13	0.924575
ILMN_1679809	GSTP1	0.244115	0.436177	0.192062	0.0016	<.0001	0.0109	0.016641	2.488e-06	0.07254
ILMN_1679838	WBP5	0.199066	0.26681	0.067744	<.0001	<.0001	0.1592	0.001352	8.159e-06	0.424533
ILMN_1679880	THOC6	0.531738	0.563091	0.031352	<.0001	<.0001	0.7111	3.792e-07	7.22e-08	0.881178
ILMN_1679897	IGFL3	-0.32522	-0.34579	-0.02057	<.0001	<.0001	0.7958	0.001631	0.000711	0.920527
ILMN_1679919	ASCC2	-0.51215	-0.93525	-0.4231	0.0014	<.0001	0.0068	0.014684	1e-06	0.051101
ILMN_1679929	KLF13	0.318047	0.277108	-0.04094	0.0004	0.002	0.6357	0.005519	0.019571	0.842473
ILMN_1680016	SLCO1A2	-0.32745	-0.27758	0.04987	<.0001	<.0001	0.4155	1.875e-05	0.000378	0.700381
ILMN_1680018	RIPK4	-0.10976	-0.25571	-0.14595	0.136	0.0006	0.0442	0.388184	0.008023	0.192137
ILMN_1680037	FAM65A	0.314462	0.350232	0.03577	0.0009	0.0002	0.6958	0.010844	0.003609	0.87367
ILMN_1680094	HEMGN	-1.2599	-2.50299	-1.24309	<.0001	<.0001	<.0001	1.222e-08	5.06e-24	2.133e-08
ILMN_1680109	COL4A3BP	0.88207	1.21048	0.328406	<.0001	<.0001	<.0001	3.06e-17	4.66e-27	0.001559
ILMN_1680134	CARM1	-1.0594	-0.98966	0.069745	<.0001	<.0001	0.6828	5.234e-07	3.023e-06	0.866878
ILMN_1680208	LOC284821	0.204949	0.345721	0.140772	0.0091	<.0001	0.0665	0.063677	0.000383	0.2513
ILMN_1680223	PNPLA8	-0.23068	-0.27495	-0.04427	0.0028	0.0004	0.5537	0.026097	0.005557	0.795481
ILMN_1680341	PPIE	0.15842	0.259556	0.101136	0.0243	0.0003	0.141	0.128571	0.004029	0.396101
ILMN_1680432	KRTAP4-7	-0.41741	-0.49042	-0.07301	0.0008	<.0001	0.5426	0.009602	0.001627	0.788618
ILMN_1680591	RTKN	-0.22481	-0.1023	0.12251	0.0008	0.1212	0.0592	0.009599	0.363214	0.233153
ILMN_1680618	MYC	0.550015	0.447334	-0.10268	<.0001	<.0001	0.286	4.065e-06	0.000251	0.58236
ILMN_1680624	CREG1	-1.21379	-2.06129	-0.8475	<.0001	<.0001	<.0001	7.578e-09	1.28e-19	8.259e-05
ILMN_1680652	SELENBP1	-2.13026	-3.04869	-0.91843	<.0001	<.0001	<.0001	4.25e-16	5.24e-26	0.000497
ILMN_1680673	NT5DC1	0.181521	0.218715	0.037195	0.0004	<.0001	0.4495	0.005332	0.000506	0.725945
ILMN_1680714	LIG4	0.157198	0.109184	-0.04801	0.0001	0.0068	0.2204	0.001846	0.051322	0.508029
ILMN_1680727	GLRX2	-0.03367	0.289435	0.323101	0.6203	<.0001	<.0001	0.833999	0.000735	9.262e-05
ILMN_1680770	UBQLN2	-0.31227	-0.08019	0.23208	0.0002	0.3321	0.0047	0.00336	0.627117	0.038913
ILMN_1680774	LOC730994	-0.24814	-0.45516	-0.20701	0.0467	0.0003	0.0905	0.199525	0.004694	0.304656
ILMN_1680777	MAP2K3	-1.14931	-1.49157	-0.34226	<.0001	<.0001	0.0567	1.879e-07	1.72e-11	0.226514
ILMN_1680781	C14ORF135	-0.14157	-0.19838	-0.05681	0.0126	0.0005	0.3037	0.08087	0.007042	0.599435
ILMN_1680850	RECQL	0.231237	0.257622	0.026385	0.0018	0.0005	0.7124	0.01845	0.007005	0.8818
ILMN_1680925	SLC9A3R1	0.24897	0.430098	0.181128	0.0144	<.0001	0.0684	0.088654	0.000706	0.2559
ILMN_1680967	CIP29	0.170577	0.351703	0.181126	0.0242	<.0001	0.0149	0.128369	0.000166	0.091304
ILMN_1680993	TRIM10	-0.38847	-0.49946	-0.11099	0.0001	<.0001	0.2543	0.002167	4.247e-05	0.54782
ILMN_1681016	SPNS1	0.790067	0.782151	-0.00792	<.0001	<.0001	0.9426	5.624e-09	7.999e-09	0.980294
ILMN_1681092	LOC651316	0.366657	0.319613	-0.04704	<.0001	<.0001	0.2895	2.65e-11	5.195e-09	0.586329
ILMN_1681101	2012-03-01	0.268724	0.327403	0.058679	0.0026	0.0003	0.4962	0.024328	0.003951	0.758368
ILMN_1681103	AQP1	-0.25162	-0.22575	0.025876	<.0001	<.0001	0.6309	0.000238	0.001185	0.839569
ILMN_1681118	CAPRIN2	-0.08032	-0.40771	-0.3274	0.2942	<.0001	<.0001	0.590661	1.365e-05	0.000518
ILMN_1681135	SPATA2	-0.19343	-0.14142	0.05201	0.0003	0.0079	0.3149	0.004627	0.057478	0.610221
ILMN_1681252	C17ORF44	0.188701	0.297834	0.109134	0.0146	0.0001	0.1478	0.08997	0.002415	0.407019
ILMN_1681260	LOC643272	-0.20064	-0.3733	-0.17266	0.0478	0.0003	0.0823	0.202396	0.004225	0.287262
ILMN_1681296	ICAM4	-0.23208	-0.39238	-0.1603	0.0205	0.0001	0.1015	0.1145	0.001994	0.326481
ILMN_1681304	PAN3	-0.20471	-0.31802	-0.11332	0.0018	<.0001	0.0748	0.018219	6.555e-05	0.27062
ILMN_1681325	LOC727825	-0.34066	-0.35836	-0.0177	<.0001	<.0001	0.8139	0.000382	0.00017	0.928837
ILMN_1681340	C1ORF41	0.399562	0.570416	0.170855	0.0001	<.0001	0.0894	0.002208	4.576e-06	0.302176
ILMN_1681360	LOC652271	0.132374	0.160566	0.028192	0.0024	0.0003	0.5002	0.022851	0.004215	0.760993
ILMN_1681415	SIGLEC7	-0.2615	-0.12607	0.135424	0.0002	0.0681	0.0462	0.003136	0.255233	0.197889
ILMN_1681520	DGAT2	-0.42716	-0.06327	0.363896	<.0001	0.5311	0.0003	0.000805	0.781413	0.00469
ILMN_1681543	RHBDD1	-0.11648	-0.33656	-0.22008	0.0874	<.0001	0.0012	0.297918	5.9e-05	0.013044
ILMN_1681590	LARP1	0.006797	-0.29288	-0.29967	0.9317	0.0003	0.0002	0.976655	0.004604	0.002864
ILMN_1681591	PTPN1	0.522401	0.702707	0.180306	<.0001	<.0001	0.0197	3.289e-08	2.38e-13	0.111174
ILMN_1681605	LOC649415	0.153363	0.104478	-0.04888	0.0008	0.0199	0.2676	0.009819	0.112207	0.56285
ILMN_1681628	ZNF277	0.131221	0.2238	0.092579	0.0446	0.0007	0.1476	0.193441	0.008896	0.406798
ILMN_1681644	BIRC3	0.875558	0.855703	-0.01986	<.0001	<.0001	0.8007	5.41e-18	2.29e-17	0.922745
ILMN_1681679	TSPO	0.186498	0.534888	0.34839	0.0887	<.0001	0.0014	0.300852	7.375e-05	0.014916
ILMN_1681695	DNASE1L1	0.278733	0.185328	-0.09341	<.0001	0.0019	0.107	0.000135	0.019376	0.337081
ILMN_1681703	FOXO3	-1.30635	-1.61346	-0.30711	<.0001	<.0001	0.0111	1.89e-17	1.89e-23	0.073367
ILMN_1681812	HIF1AN	-0.08469	-0.20025	-0.11556	0.1334	0.0005	0.0377	0.383831	0.006459	0.172875
ILMN_1681845	PAPD4	-0.25987	-0.25033	0.009537	<.0001	<.0001	0.8685	0.000409	0.00072	0.951942
ILMN_1681855	TBC1D25	-0.50579	-0.58109	-0.0753	<.0001	<.0001	0.4141	1.077e-05	3.38e-07	0.699456
ILMN_1681890	DYNLT3	-0.31346	-0.15819	0.155276	<.0001	0.0369	0.037	0.001002	0.170723	0.170753
ILMN_1681899	NSUN5C	0.333582	0.403191	0.069609	<.0001	<.0001	0.2094	1.12e-06	3.5e-09	0.494542
ILMN_1681972	TMEM69	0.485551	0.484111	-0.00144	<.0001	<.0001	0.9846	1.516e-07	1.663e-07	0.994909
ILMN_1681984	GALNT10	-0.05341	-0.26836	-0.21494	0.4511	0.0002	0.0024	0.72736	0.003366	0.022857
ILMN_1681998	AP2B1	-0.25617	-0.63331	-0.37714	0.0434	<.0001	0.0027	0.189813	4.577e-05	0.025018
ILMN_1682038	SNORA25	-0.54391	-0.53772	0.00619	<.0001	<.0001	0.9579	0.000271	0.000327	0.98549
ILMN_1682054	SRI	0.374903	0.40351	0.028607	<.0001	<.0001	0.6886	2.75e-05	5.533e-06	0.869901
ILMN_1682081	RNF19B	-0.51047	-0.6632	-0.15274	0.0012	<.0001	0.3158	0.01331	0.000681	0.61124
ILMN_1682095	RCOR3	-0.42249	-0.90515	-0.48265	<.0001	<.0001	<.0001	0.001712	2.5e-12	0.000186
ILMN_1682165	NT5C2	-0.4175	-0.24247	0.175026	<.0001	0.0047	0.0365	6.566e-05	0.038802	0.169496
ILMN_1682180	VCPIP1	-0.31431	-0.34897	-0.03466	<.0001	<.0001	0.6349	0.000848	0.000142	0.842073
ILMN_1682316	TRIM33	-0.29174	-0.24236	0.049381	<.0001	0.0007	0.4726	0.000989	0.008526	0.742532
ILMN_1682332	GYPC	-0.50888	-0.62018	-0.1113	<.0001	<.0001	0.347	0.000819	2.858e-05	0.640946
ILMN_1682399	CLOCK	0.281147	0.333974	0.052827	0.0026	0.0004	0.5581	0.02434	0.005196	0.798001
ILMN_1682404	SETMAR	0.143242	0.168184	0.024943	0.0015	0.0002	0.5674	0.016036	0.003319	0.803505
ILMN_1682494	RSRC1	-0.80631	-1.33624	-0.52993	<.0001	<.0001	0.0009	4.4e-05	8.13e-12	0.010952
ILMN_1682699	PBX2	0.265073	0.306943	0.04187	0.0015	0.0003	0.6045	0.016288	0.003966	0.82568
ILMN_1682717	IER3	0.366496	0.55392	0.187425	0.0049	<.0001	0.1388	0.039946	0.00062	0.392548
ILMN_1682727	JAZF1	-0.83049	-1.72831	-0.89782	<.0001	<.0001	<.0001	0.000249	1.53e-14	4.432e-05
ILMN_1682761	C17ORF87	0.407493	0.415495	0.008002	0.0004	0.0003	0.9419	0.005081	0.004122	0.98002
ILMN_1682781	TEAD2	0.296872	0.249252	-0.04762	<.0001	<.0001	0.332	9.293e-07	5.358e-05	0.627117
ILMN_1682812	C21ORF33	0.49375	0.556233	0.062483	<.0001	<.0001	0.4601	2.512e-06	1.002e-07	0.733994
ILMN_1682818	TTLL3	-0.34504	-0.46391	-0.11886	0.002	<.0001	0.2715	0.020022	0.000835	0.567064
ILMN_1682873	LOC388474	0.131127	0.21048	0.079354	0.0137	<.0001	0.1264	0.085866	0.001742	0.371937
ILMN_1682910	SLC35B3	-0.31252	-0.18144	0.131084	0.0002	0.0257	0.0993	0.002528	0.133881	0.322341
ILMN_1682928	CPVL	0.346229	0.601712	0.255484	0.0126	<.0001	0.0598	0.080927	0.000489	0.234645
ILMN_1682930	SIPA1	0.240097	0.363776	0.123679	0.0252	0.0008	0.2373	0.131966	0.009602	0.528588
ILMN_1682935	LYPLAL1	0.418064	0.435822	0.017758	<.0001	<.0001	0.7899	3.951e-07	1.213e-07	0.917919
ILMN_1682938	ARF3	0.200252	0.277806	0.077554	0.0125	0.0006	0.3199	0.080059	0.007626	0.615425
ILMN_1682953	PGAM4	0.160124	0.332721	0.172597	0.0504	<.0001	0.032	0.209737	0.001284	0.155111
ILMN_1682968	LOC648196	0.084649	0.204231	0.119583	0.1107	0.0002	0.0227	0.343798	0.002703	0.122855
ILMN_1682989	ADAMTS17	-0.23249	-0.16886	0.063629	0.0003	0.0078	0.3051	0.004417	0.056882	0.600711
ILMN_1683026	PSMB10	0.357499	0.471915	0.114416	0.0002	<.0001	0.2066	0.002459	3.1e-05	0.490917
ILMN_1683093	GYPB	-2.13712	-3.71643	-1.57931	<.0001	<.0001	<.0001	4.39e-13	1.72e-28	5.635e-08
ILMN_1683133	KLF15	-0.21752	-0.09048	0.127044	0.0002	0.1199	0.0268	0.003662	0.361028	0.137672
ILMN_1683146	FTH1	0.100806	0.381992	0.281185	0.3237	0.0003	0.0056	0.619206	0.003772	0.0443
ILMN_1683175	C9ORF23	0.249107	0.368306	0.119198	0.0012	<.0001	0.1084	0.012938	7.76e-05	0.339697
ILMN_1683231	FAM83F	-0.34614	-0.59505	-0.24891	0.0242	0.0001	0.0975	0.128424	0.002296	0.318716
ILMN_1683271	TMSB4X	0.190126	0.070826	-0.1193	0.0002	0.1549	0.0153	0.002583	0.417946	0.093068
ILMN_1683277	KIAA0319L	-0.53076	-0.81442	-0.28366	0.0012	<.0001	0.0736	0.013075	3.878e-05	0.268087
ILMN_1683313	ST3GAL1	-0.38117	-0.59015	-0.20898	0.0009	<.0001	0.0594	0.010272	1.873e-05	0.233742
ILMN_1683390	FLCN	-0.31503	-0.60973	-0.2947	0.0271	<.0001	0.0351	0.138611	0.000615	0.164983
ILMN_1683447	LOC440737	0.278694	0.477642	0.198948	0.0087	<.0001	0.055	0.061419	0.000271	0.222085
ILMN_1683475	TOMM40	0.367655	0.53418	0.166526	0.0002	<.0001	0.0831	0.003432	7.25e-06	0.289127
ILMN_1683498	LOC441034	0.071551	0.200983	0.129432	0.1863	0.0003	0.0156	0.463691	0.004035	0.094241
ILMN_1683552	LOC400174	-0.19853	-0.41916	-0.22063	0.0288	<.0001	0.0146	0.144806	0.000227	0.089703
ILMN_1683562	SNRPG	0.26419	0.369703	0.105513	0.0025	<.0001	0.2126	0.023715	0.000645	0.498343
ILMN_1683575	TMLHE	0.277457	0.283947	0.006489	<.0001	<.0001	0.9021	2.659e-05	1.657e-05	0.965122
ILMN_1683660	EIF3H	0.461454	0.404246	-0.05721	<.0001	<.0001	0.5034	1.539e-05	0.000193	0.763053
ILMN_1683664	LOC650369	0.223675	0.290142	0.066467	0.0014	<.0001	0.3262	0.015117	0.000854	0.621476
ILMN_1683757	CLDN9	-0.4249	-0.41848	0.006411	<.0001	<.0001	0.9476	0.000702	0.00087	0.981913
ILMN_1683786	FYTTD1	0.193668	0.21874	0.025071	0.0002	<.0001	0.616	0.003146	0.00065	0.831876
ILMN_1683811	TNPO3	0.138528	0.273464	0.134935	0.0197	<.0001	0.0207	0.111247	0.000194	0.115318
ILMN_1683859	SLC7A1	-0.05181	-0.34178	-0.28996	0.6001	0.0007	0.0032	0.823245	0.008629	0.029029
ILMN_1683969	FKBP1A	0.597079	0.599176	0.002097	<.0001	<.0001	0.9819	1.686e-07	1.539e-07	0.993966
ILMN_1684051	WASF2	-1.02735	-1.36483	-0.33749	<.0001	<.0001	0.0157	1.785e-09	5.96e-15	0.094431
ILMN_1684054	ASAH1	0.248439	0.299436	0.050997	0.0004	<.0001	0.4509	0.005611	0.000542	0.727231
ILMN_1684081	NETO1	-0.54543	-0.67808	-0.13265	<.0001	<.0001	0.3089	0.001223	2.859e-05	0.604321
ILMN_1684114	LOC286016	0.137584	0.339068	0.201484	0.1475	0.0005	0.0315	0.406531	0.006083	0.153384
ILMN_1684168	GSTZ1	-0.14436	-0.25305	-0.10869	0.0453	0.0005	0.1236	0.195406	0.00701	0.367167
ILMN_1684183	RAD9A	-0.1912	-0.37401	-0.18281	0.0517	0.0002	0.0581	0.213238	0.002924	0.23025
ILMN_1684188	C3ORF20	-0.2672	-0.32484	-0.05764	<.0001	<.0001	0.3569	0.000898	3.415e-05	0.650359
ILMN_1684205	CIB1	0.419143	0.497226	0.078083	<.0001	<.0001	0.3987	0.000378	1.685e-05	0.686945
ILMN_1684210	NPAL3	0.274612	0.26348	-0.01113	0.0002	0.0004	0.8766	0.003577	0.005619	0.955265
ILMN_1684227	GPR146	-0.72398	-1.06951	-0.34553	<.0001	<.0001	0.0361	0.000554	1.233e-07	0.168213
ILMN_1684255	MYL4	-1.42871	-1.7387	-0.30998	<.0001	<.0001	0.0607	2.04e-12	1.35e-16	0.237094
ILMN_1684256	EFNA3	-0.17819	-0.24201	-0.06382	0.006	0.0002	0.3104	0.046858	0.003136	0.605697
ILMN_1684258	LOC646195	0.183478	0.303389	0.119911	0.0228	0.0002	0.1278	0.123362	0.003223	0.374417
ILMN_1684293	ANP32B	-0.14565	-0.62885	-0.48319	0.0835	<.0001	<.0001	0.289973	6.01e-10	1.356e-06
ILMN_1684341	CHTF8	0.30816	0.276751	-0.03141	<.0001	<.0001	0.6297	0.000189	0.000987	0.838958
ILMN_1684346	TNFAIP8L1	0.387786	0.637256	0.24947	0.0001	<.0001	0.0102	0.001911	7.702e-08	0.069023
ILMN_1684439	MLF1	-0.16661	-0.30582	-0.13921	0.0196	<.0001	0.0464	0.110734	0.000591	0.198588
ILMN_1684461	CADPS2	0.145647	0.123763	-0.02188	<.0001	0.0004	0.5111	0.00073	0.005279	0.768241
ILMN_1684553	RHOH	0.358896	0.327856	-0.03104	<.0001	<.0001	0.6879	0.00026	0.001002	0.869483
ILMN_1684563	SPIN4	-0.25122	-0.12069	0.130521	<.0001	0.0437	0.0265	0.000815	0.19072	0.136814
ILMN_1684591	ZNF434	0.341589	0.448349	0.106759	<.0001	<.0001	0.1675	0.000542	2.834e-06	0.436844
ILMN_1684647	ILKAP	0.512963	0.401318	-0.11164	<.0001	<.0001	0.1845	7.796e-07	0.00016	0.461218
ILMN_1684694	ANK1	-1.02272	-2.26282	-1.2401	<.0001	<.0001	<.0001	0.0001	2.63e-17	9.718e-07
ILMN_1684754	CNTLN	-0.22607	-0.21391	0.012161	0.0005	0.0009	0.8452	0.00643	0.010996	0.942
ILMN_1684770	USF2	0.300254	0.239627	-0.06063	<.0001	<.0001	0.2566	6.047e-06	0.000437	0.550419
ILMN_1684885	KRTAP4-8	-0.1899	-0.26264	-0.07274	0.0002	<.0001	0.1367	0.002948	1.433e-05	0.389156
ILMN_1684943	TRAT1	0.523487	0.481015	-0.04247	<.0001	<.0001	0.6091	3.42e-07	3.105e-06	0.828155
ILMN_1685008	LOC389830	0.140642	0.101909	-0.03873	0.0001	0.0049	0.2706	0.002071	0.040075	0.565964
ILMN_1685009	ITGAM	-0.63231	-0.60405	0.028258	<.0001	<.0001	0.833	0.000202	0.000416	0.937166
ILMN_1685057	SLC22A4	-0.79712	-1.28409	-0.48698	<.0001	<.0001	0.0052	0.000267	1.467e-09	0.041728
ILMN_1685095	CNO	0.319019	0.438103	0.119084	<.0001	<.0001	0.0912	0.000364	4.505e-07	0.306152
ILMN_1685112	TACO1	0.239004	0.508563	0.26956	0.0299	<.0001	0.0128	0.148217	0.000186	0.08187
ILMN_1685170	ANXA11	0.928359	1.15558	0.227218	<.0001	<.0001	0.0204	2.94e-14	6.79e-20	0.114064
ILMN_1685260	DNM1L	0.124313	0.24213	0.117817	0.0531	0.0002	0.0618	0.21706	0.003291	0.239739
ILMN_1685286	PPP1R12C	0.350931	0.087704	-0.26323	<.0001	0.2733	0.001	0.000467	0.569115	0.011444
ILMN_1685365	ZNF773	0.336284	0.282803	-0.05348	<.0001	<.0001	0.4364	0.000105	0.001491	0.716289
ILMN_1685369	SLU7	-0.39373	-0.65254	-0.25881	0.0003	<.0001	0.0154	0.004906	6.131e-07	0.09323
ILMN_1685378	LOC728973	0.019392	0.634554	0.615163	0.9007	<.0001	<.0001	0.964682	0.001316	0.001551
ILMN_1685430	TRIM3	-0.55831	-0.50132	0.056989	0.0002	0.0008	0.6938	0.003396	0.009506	0.872828
ILMN_1685493	TMCC3	-0.27148	-0.11951	0.15197	<.0001	0.0545	0.0131	0.000461	0.220731	0.083121
ILMN_1685521	KLRF1	-0.6537	-0.42971	0.223994	<.0001	0.001	0.0759	3.283e-05	0.011292	0.273119
ILMN_1685538	LOC158345	0.381399	0.655639	0.27424	0.0028	<.0001	0.0273	0.02568	2.129e-05	0.139477
ILMN_1685580	CBLB	0.433254	0.458923	0.025669	<.0001	<.0001	0.7544	2.477e-05	7.089e-06	0.901908
ILMN_1685602	TMEM41A	0.278948	0.319072	0.040125	0.0001	<.0001	0.5595	0.001801	0.000263	0.798937
ILMN_1685625	UCP2	-0.56415	-0.81582	-0.25167	0.0006	<.0001	0.1109	0.007202	3.533e-05	0.344327
ILMN_1685678	EEF1B2	0.280472	0.434004	0.153532	0.0023	<.0001	0.0859	0.022396	0.000113	0.294807
ILMN_1685774	LOC647340	0.146254	0.296798	0.150544	0.0361	<.0001	0.0282	0.168295	0.000685	0.142647
ILMN_1685810	NFATC3	-0.26093	-0.28537	-0.02444	0.0002	<.0001	0.7118	0.002547	0.000796	0.88146
ILMN_1685813	LOC650293	-0.12723	-0.20744	-0.08021	0.0274	0.0004	0.1548	0.139984	0.005376	0.417867
ILMN_1685855	UBN2	0.411757	0.469646	0.057889	<.0001	<.0001	0.3346	2.56e-08	2.34e-10	0.62939
ILMN_1686165	KRT126P	0.145115	0.173032	0.027917	0.0006	<.0001	0.4911	0.007305	0.000922	0.754911
ILMN_1686235	GNPNAT1	-0.13812	-0.33773	-0.19961	0.1296	0.0003	0.0264	0.377382	0.004059	0.136207
ILMN_1686373	C15ORF26	-0.20115	-0.04154	0.15961	0.0005	0.4605	0.0044	0.006155	0.73425	0.036637
ILMN_1686388	LOC644330	1.03189	1.08767	0.055781	<.0001	<.0001	0.5965	8.22e-15	4.7e-16	0.821255
ILMN_1686401	LOC728739	0.366889	0.506324	0.139435	<.0001	<.0001	0.0609	8.338e-05	2.931e-08	0.2374
ILMN_1686416	GRIP2	-0.17744	-0.15249	0.024944	0.0003	0.0018	0.5974	0.004432	0.01852	0.821743
ILMN_1686464	SLCO4C1	-0.3103	-0.1491	0.161193	<.0001	0.0367	0.0216	0.000483	0.169812	0.118843
ILMN_1686555	FYN	0.397171	0.365141	-0.03203	<.0001	0.0001	0.7231	0.000611	0.001916	0.887393
ILMN_1686623	CSF1R	0.470201	0.624344	0.154142	0.0004	<.0001	0.2295	0.005645	0.000113	0.519533
ILMN_1686626	BAT1	-0.34861	-0.57147	-0.22285	0.0188	0.0001	0.1241	0.107577	0.002449	0.367953
ILMN_1686735	LOC654135	-0.15935	-0.41515	-0.2558	0.0449	<.0001	0.0012	0.194167	1.829e-05	0.013153
ILMN_1686750	MGEA5	-0.31537	-0.40006	-0.08468	<.0001	<.0001	0.2636	0.001262	2.388e-05	0.558432
ILMN_1686805	CRK	0.232391	0.300582	0.068191	0.0006	<.0001	0.299	0.008107	0.000322	0.595145
ILMN_1686811	LOC402644	0.116565	0.490904	0.374338	0.3907	0.0004	0.0055	0.680322	0.005462	0.044044
ILMN_1686852	LOC401002	-0.25117	-0.52811	-0.27695	0.023	<.0001	0.0109	0.124123	0.000101	0.07238
ILMN_1686929	GPATCH3	0.175323	0.216181	0.040858	0.0021	0.0002	0.4576	0.020461	0.002647	0.732299
ILMN_1686961	FGFBP3	-0.34982	-0.35595	-0.00613	0.0002	0.0001	0.9458	0.002832	0.002364	0.981405
ILMN_1686968	ZNF362	0.175588	0.299932	0.124344	0.0094	<.0001	0.0598	0.06535	0.000341	0.234733
ILMN_1687107	RFWD3	0.321031	0.468457	0.147427	0.0001	<.0001	0.0661	0.002004	2.224e-06	0.250361
ILMN_1687279	DHPS	0.215546	0.155087	-0.06046	0.0001	0.0056	0.2656	0.002312	0.044185	0.560535
ILMN_1687284	USP12	-0.68246	-1.12555	-0.44309	<.0001	<.0001	0.0018	0.000113	8.39e-11	0.018706
ILMN_1687306	LGALS2	0.447562	0.62933	0.181768	0.006	0.0001	0.251	0.047005	0.002275	0.544014
ILMN_1687316	NCDN	-0.23252	-0.26221	-0.02969	0.0016	0.0004	0.677	0.016972	0.005553	0.863857
ILMN_1687353	CDK10	-0.07124	-0.14158	-0.07034	0.0679	0.0004	0.0665	0.254819	0.005044	0.25127
ILMN_1687391	C3ORF35	-0.31124	-0.24342	0.06782	<.0001	<.0001	0.2425	1.7e-05	0.001136	0.53444
ILMN_1687403	MRPL40	0.929375	0.74737	-0.182	<.0001	<.0001	0.0709	1.45e-13	1.577e-09	0.26177
ILMN_1687440	HIPK2	0.200783	0.439483	0.2387	0.0326	<.0001	0.0099	0.157038	0.00015	0.06771
ILMN_1687526	LOC652773	0.415113	0.470135	0.055022	<.0001	<.0001	0.341	5.063e-09	5.28e-11	0.635408
ILMN_1687538	ETS1	0.536799	0.471242	-0.06556	<.0001	<.0001	0.5497	0.000104	0.000827	0.793188
ILMN_1687592	WWC3	0.024594	-0.55011	-0.57471	0.8434	<.0001	<.0001	0.941051	0.000429	0.000158
ILMN_1687625	DPCR1	-0.15227	-0.2404	-0.08812	0.0231	0.0004	0.1784	0.124287	0.005532	0.452376
ILMN_1687626	ZDHHC24	-0.30203	-0.2447	0.057327	0.0003	0.0029	0.4738	0.004268	0.026711	0.743417
ILMN_1687652	TGFB3	-0.49797	-0.35857	0.139396	<.0001	<.0001	0.0878	7.441e-07	0.000579	0.298912
ILMN_1687785	PPA2	0.098572	0.249866	0.151294	0.1508	0.0004	0.0255	0.411454	0.004945	0.133009
ILMN_1687840	ABCB7	0.240587	0.325411	0.084824	0.0016	<.0001	0.2487	0.016324	0.000535	0.541432
ILMN_1687857	ST6GALNAC4	-1.82318	-1.87386	-0.05068	<.0001	<.0001	0.8004	3.63e-13	9.55e-14	0.922571
ILMN_1687863	LSS	-0.56088	-0.29262	0.268255	<.0001	0.002	0.0039	7.494e-07	0.020205	0.033475
ILMN_1687875	UNC5C	0.164273	0.124415	-0.03986	0.0006	0.0086	0.3863	0.007435	0.061046	0.676607
ILMN_1687887	PSMC4	0.626017	0.522611	-0.10341	<.0001	<.0001	0.2204	1.684e-09	5.234e-07	0.508018
ILMN_1687921	JMJD8	0.325399	0.315921	-0.00948	0.0005	0.0007	0.916	0.006611	0.008874	0.970487
ILMN_1687922	RP9	0.723843	0.646459	-0.07738	<.0001	<.0001	0.419	8.94e-10	4.434e-08	0.702951
ILMN_1687941	RNF4	0.275617	0.186881	-0.08874	<.0001	0.0034	0.1515	0.000472	0.030008	0.412687
ILMN_1687958	SLC25A22	0.347854	0.537411	0.189558	0.0018	<.0001	0.0801	0.018559	7.614e-05	0.282466
ILMN_1687971	CAPN3	-0.20351	-0.48164	-0.27813	0.0221	<.0001	0.0016	0.120568	7.916e-06	0.016549
ILMN_1688000	POLDIP3	-0.21583	-0.38228	-0.16645	0.0018	<.0001	0.0137	0.018531	4.201e-06	0.085826
ILMN_1688071	NAT1	0.155081	0.208046	0.052965	0.004	0.0001	0.3102	0.034013	0.00221	0.605529
ILMN_1688106	KIAA0317	0.112442	-0.0379	-0.15034	0.0095	0.3772	0.0005	0.065554	0.66822	0.006232
ILMN_1688121	LOC147975	0.187511	0.082246	-0.10526	0.0002	0.0984	0.0318	0.003338	0.320785	0.154355
ILMN_1688127	LOC341457	0.377559	0.438657	0.061098	0.0005	<.0001	0.5575	0.006465	0.001104	0.797745
ILMN_1688178	RRP7A	0.41391	0.402435	-0.01148	0.0003	0.0004	0.9169	0.00438	0.005923	0.970781
ILMN_1688205	KLK10	-0.16085	-0.12154	0.03931	0.0005	0.0082	0.3783	0.006779	0.058627	0.66926
ILMN_1688240	PHOSPHO1	-1.59897	-1.49113	0.107835	<.0001	<.0001	0.5228	4.79e-14	1.46e-12	0.775931
ILMN_1688246	LOC642852	0.235696	0.162409	-0.07329	<.0001	0.0002	0.0758	3.817e-06	0.002473	0.272873
ILMN_1688318	MGC72104	0.756874	0.812991	0.056117	<.0001	<.0001	0.5859	2.569e-09	1.76e-10	0.814732
ILMN_1688322	ADIPOR1	-1.24777	-1.5602	-0.31243	<.0001	<.0001	0.0024	6.38e-21	1.02e-28	0.022811
ILMN_1688373	LST1	0.245142	0.514385	0.269243	0.0315	<.0001	0.0163	0.153377	0.000272	0.09723
ILMN_1688381	BPTF	0.044155	0.244864	0.200709	0.5178	0.0004	0.0032	0.772601	0.005981	0.028556
ILMN_1688413	SNW1	-0.34337	-0.24105	0.102313	<.0001	<.0001	0.0605	2.956e-07	0.00051	0.236639
ILMN_1688526	ARL5A	0.347804	0.604602	0.256799	0.0002	<.0001	0.0053	0.003586	7.015e-08	0.042259
ILMN_1688534	EIF2B5	0.757132	0.642958	-0.11417	<.0001	<.0001	0.3573	7.887e-07	3.512e-05	0.650771
ILMN_1688565	ZNF580	-0.59877	-0.66169	-0.06293	<.0001	<.0001	0.5782	2.373e-05	2.459e-06	0.810438
ILMN_1688621	C9ORF80	0.137144	0.282638	0.145494	0.0564	0.0001	0.0395	0.225784	0.001983	0.178092
ILMN_1688622	UBQLN1	-0.16872	-0.5768	-0.40807	0.0504	<.0001	<.0001	0.209636	2.796e-08	9.012e-05
ILMN_1688625	AIM1	0.176728	0.247653	0.070926	0.0038	<.0001	0.2308	0.032715	0.001176	0.521051
ILMN_1688666	HIST1H2BH	0.111882	0.312059	0.200177	0.1124	<.0001	0.0042	0.347011	0.000387	0.035449
ILMN_1688672	SIGLECP3	-0.23638	-0.16324	0.073132	<.0001	0.0006	0.113	4.184e-05	0.007967	0.348113
ILMN_1688725	UTP14A	0.324468	0.222774	-0.10169	<.0001	0.0004	0.094	1.757e-05	0.005462	0.311952
ILMN_1688727	C17ORF95	0.269903	0.322549	0.052646	<.0001	<.0001	0.3879	0.000539	2.35e-05	0.677959
ILMN_1688755	AAK1	0.717849	0.676536	-0.04131	<.0001	<.0001	0.6739	3.083e-09	2.361e-08	0.8625
ILMN_1688811	SPRY4	-0.38859	-0.43799	-0.0494	<.0001	<.0001	0.5369	0.000126	1e-05	0.785131
ILMN_1688818	LOC652864	0.321045	0.049026	-0.27202	<.0001	0.5074	0.0003	0.000552	0.765808	0.003742
ILMN_1689002	DTX1	-0.23444	-0.35169	-0.11725	0.0017	<.0001	0.1052	0.017406	0.000112	0.333803
ILMN_1689020	SEMA6B	-0.19226	-0.06366	0.128591	0.0002	0.2064	0.01	0.002947	0.490628	0.067927
ILMN_1689046	FLJ20273	-0.56706	-0.11756	0.449495	0.0002	0.4265	0.0023	0.002826	0.708796	0.022147
ILMN_1689097	NAT5	0.321886	0.418579	0.096692	<.0001	<.0001	0.1167	2.849e-05	3.335e-08	0.354983
ILMN_1689110	NOB1	0.253981	0.3348	0.080819	0.0003	<.0001	0.2336	0.004521	8.878e-05	0.52427
ILMN_1689129	OPRM1	-0.24076	-0.20131	0.03945	<.0001	0.0002	0.4495	0.000285	0.003273	0.725945
ILMN_1689172	BOAT	-0.97717	-0.69905	0.278116	<.0001	<.0001	0.0346	1.374e-09	1.886e-05	0.163579
ILMN_1689189	ZBTB3	0.218631	0.354775	0.136144	0.0047	<.0001	0.0706	0.038673	0.00019	0.261195
ILMN_1689257	MAEA	0.268114	0.334805	0.066691	0.0001	<.0001	0.319	0.002077	6.963e-05	0.614436
ILMN_1689296	ARMC10	0.164384	0.1961	0.031715	0.001	0.0001	0.512	0.011934	0.001816	0.76873
ILMN_1689324	LOC650751	0.221744	0.18647	-0.03527	<.0001	0.0008	0.5118	0.001454	0.009982	0.768648
ILMN_1689327	LOC730534	0.359133	0.432473	0.07334	<.0001	<.0001	0.3885	0.001051	5.138e-05	0.678513
ILMN_1689342	NUBP1	0.288591	0.284769	-0.00382	0.0004	0.0004	0.9609	0.005156	0.005942	0.986389
ILMN_1689446	EIF3G	0.314552	0.348307	0.033755	0.0015	0.0005	0.7245	0.01611	0.006286	0.888197
ILMN_1689482	LOC648907	0.126269	-0.00718	-0.13345	0.0013	0.8512	0.0005	0.014256	0.94464	0.007054
ILMN_1689515	CPLX3	-0.50034	-0.53494	-0.0346	<.0001	<.0001	0.7595	0.000568	0.000173	0.904258
ILMN_1689528	ZNF136	0.184266	0.217693	0.033427	0.0007	<.0001	0.5225	0.008518	0.001281	0.775593
ILMN_1689652	RNMTL1	0.383824	0.435338	0.051513	<.0001	<.0001	0.582	0.001564	0.000253	0.812497
ILMN_1689704	TMEM5	0.27348	0.45274	0.17926	0.0009	<.0001	0.0248	0.010424	4.25e-06	0.130669
ILMN_1689712	LOC440927	0.161095	0.364828	0.203733	0.0421	<.0001	0.0092	0.185898	0.000201	0.06389
ILMN_1689725	RPLP1	-0.26121	0.48933	0.750544	0.1507	0.0076	<.0001	0.411398	0.055826	0.000839
ILMN_1689800	MRTO4	0.457486	0.542565	0.085079	<.0001	<.0001	0.2134	5.549e-08	1.3e-10	0.499467
ILMN_1689817	LCOR	-0.25218	-0.35522	-0.10304	0.0046	<.0001	0.2327	0.037938	0.001471	0.523249
ILMN_1689908	ANKRD13A	-0.22329	-0.32077	-0.09748	0.001	<.0001	0.1382	0.011713	0.000106	0.391548
ILMN_1689953	CD81	0.479344	0.544215	0.064871	<.0001	<.0001	0.5293	0.000255	2.489e-05	0.780218
ILMN_1690040	TM7SF2	-0.38131	-0.86985	-0.48854	0.0007	<.0001	<.0001	0.008619	9.17e-11	0.000313
ILMN_1690063	LOC651143	0.516245	0.420469	-0.09578	<.0001	0.0002	0.3737	0.00015	0.002838	0.665101
ILMN_1690077	PPM1A	-0.44936	-0.6708	-0.22144	0.0007	<.0001	0.0843	0.008685	2.767e-05	0.291603
ILMN_1690122	CRKL	0.050212	-0.24906	-0.29927	0.5175	0.0016	0.0001	0.772402	0.016668	0.00213
ILMN_1690125	PDLIM7	-0.91518	-0.91443	0.000747	<.0001	<.0001	0.9952	2.692e-09	2.788e-09	0.998403
ILMN_1690136	NIPBL	-0.03367	0.226926	0.260595	0.6314	0.0016	0.0003	0.839798	0.017098	0.003758
ILMN_1690139	KIAA0748	0.378003	0.47613	0.098126	<.0001	<.0001	0.1931	6.512e-05	3.03e-07	0.472842
ILMN_1690145	LOC653930	0.148265	0.263337	0.115072	0.0015	<.0001	0.0115	0.015808	2.513e-06	0.075545
ILMN_1690252	ALKBH2	0.200709	0.141436	-0.05927	0.0004	0.0113	0.2749	0.00518	0.074319	0.570763
ILMN_1690268	HNRPUL1	0.286771	0.182097	-0.10467	0.0004	0.0217	0.1763	0.005022	0.1193	0.449263
ILMN_1690282	CRADD	0.266464	0.229062	-0.0374	0.0003	0.0019	0.6	0.004723	0.019353	0.823236
ILMN_1690295	LOC648343	0.608845	0.855465	0.24662	<.0001	<.0001	0.0007	4.02e-12	6.27e-20	0.0088
ILMN_1690307	TPRKB	0.29131	0.340953	0.049644	<.0001	<.0001	0.4344	0.000314	1.724e-05	0.71457
ILMN_1690321	BCLAF1	0.484466	0.542791	0.058325	<.0001	<.0001	0.2642	1.3e-13	3.15e-16	0.559057
ILMN_1690371	MRPL11	0.170056	0.310545	0.140489	0.0492	0.0004	0.0973	0.206427	0.005525	0.318327
ILMN_1690487	PCM1	-0.13956	-0.4048	-0.26524	0.1174	<.0001	0.0027	0.356253	0.000262	0.025393
ILMN_1690586	HNRPA1P4	0.780608	0.687891	-0.09272	<.0001	<.0001	0.5273	2.086e-05	0.000223	0.778969
ILMN_1690616	LOC643008	-0.79838	-0.95707	-0.15869	<.0001	<.0001	0.364	0.000334	1.118e-05	0.657105
ILMN_1690625	SLC9A8	-0.34533	-0.34491	0.000428	0.0003	0.0003	0.9963	0.004168	0.004234	0.998684
ILMN_1690646	SATB1	0.287967	0.214798	-0.07317	0.0001	0.004	0.3124	0.002274	0.03454	0.607762
ILMN_1690706	SNRPB2	0.23821	0.332937	0.094727	0.0035	<.0001	0.2316	0.031065	0.0011	0.521979
ILMN_1690708	SPTBN1	0.266624	0.267601	0.000977	<.0001	<.0001	0.9849	4.723e-05	4.344e-05	0.994973
ILMN_1690754	SVIL	0.631362	0.755658	0.124297	<.0001	<.0001	0.1181	1.2e-10	3.36e-14	0.357684
ILMN_1690761	SURF4	0.309787	0.286468	-0.02332	0.0003	0.0007	0.7749	0.003951	0.00891	0.911288
ILMN_1690802	TRMT112	0.702646	0.735126	0.03248	<.0001	<.0001	0.6979	1.37e-11	1.86e-12	0.874725
ILMN_1690822	VAPA	0.192015	0.158111	-0.0339	0.0002	0.0021	0.4942	0.003154	0.020467	0.757109
ILMN_1690870	LOC401056	-0.18765	-0.22079	-0.03314	0.002	0.0003	0.5715	0.020003	0.003993	0.806337
ILMN_1690911	C16ORF87	0.383035	0.418607	0.035572	<.0001	<.0001	0.6164	1.575e-05	1.989e-06	0.832076
ILMN_1690963	ASAP1	-0.41875	-0.58231	-0.16357	0.0003	<.0001	0.1472	0.004904	3.674e-05	0.40612
ILMN_1690965	DHX9	0.444982	0.338162	-0.10682	<.0001	<.0001	0.1063	4.425e-08	4.344e-05	0.335722
ILMN_1690970	LOC642233	0.102882	0.187616	0.084734	0.0312	0.0001	0.0701	0.1526	0.001958	0.259906
ILMN_1690982	DDT	0.379928	0.422993	0.043065	<.0001	<.0001	0.6294	0.000951	0.000187	0.838876
ILMN_1691053	LOC91561	0.752868	1.06624	0.313369	<.0001	<.0001	0.0324	3.645e-05	2.79e-09	0.156558
ILMN_1691090	MPV17	0.292612	0.267485	-0.02513	0.0007	0.0018	0.7618	0.008471	0.018657	0.90532
ILMN_1691104	PGAM4	1.04148	0.942773	-0.0987	<.0001	<.0001	0.3414	2.19e-15	3.7e-13	0.635746
ILMN_1691106	LOC729692	0.416095	0.397712	-0.01838	<.0001	<.0001	0.7744	1.51e-07	5.388e-07	0.911028
ILMN_1691143	RAB18	-0.17955	-0.09298	0.086573	0.0002	0.0495	0.0623	0.003019	0.207432	0.241047
ILMN_1691188	UIMC1	0.890023	0.651007	-0.23902	<.0001	<.0001	0.119	2.654e-06	0.000941	0.35942
ILMN_1691262	LOC642978	0.152283	0.089252	-0.06303	0.0002	0.0296	0.1158	0.003543	0.147132	0.353319
ILMN_1691264	NAT8B	-0.23256	0.100582	0.333147	0.0153	0.2902	0.0005	0.092776	0.586764	0.0062
ILMN_1691276	CXXC1	0.363403	0.28439	-0.07901	0.0001	0.0026	0.387	0.002268	0.024459	0.677051
ILMN_1691290	CELSR3	-0.27457	-0.16053	0.114046	<.0001	0.0099	0.0607	0.000369	0.067866	0.237037
ILMN_1691291	PIGS	0.016453	-0.16311	-0.17956	0.7336	0.0009	0.0002	0.892488	0.010911	0.00336
ILMN_1691294	CTBP2	0.271902	0.30096	0.029058	<.0001	<.0001	0.5272	1.745e-06	1.161e-07	0.778939
ILMN_1691402	LOC644162	1.66549	1.84655	0.181058	<.0001	<.0001	0.0661	3.25e-31	2.43e-35	0.250197
ILMN_1691409	SEC31A	0.263907	0.194393	-0.06951	<.0001	<.0001	0.0775	4.845e-08	8.3e-05	0.276701
ILMN_1691418	CDRT4	-0.20934	-0.24793	-0.03859	0.0038	0.0006	0.5811	0.032616	0.008124	0.811946
ILMN_1691432	PRDM4	0.2678	0.232244	-0.03556	<.0001	0.0003	0.5641	0.000717	0.004316	0.801526
ILMN_1691436	BLVRA	0.31087	0.470307	0.159437	0.0164	0.0004	0.2142	0.097346	0.005756	0.500479
ILMN_1691449	LOC646630	0.345129	0.35473	0.009601	<.0001	<.0001	0.8768	7.758e-06	4.152e-06	0.955335
ILMN_1691480	LONP2	0.207803	0.117568	-0.09023	0.0002	0.0302	0.0891	0.002632	0.149255	0.301681
ILMN_1691535	CUL4B	-0.23802	-0.12004	0.117986	0.0004	0.0714	0.071	0.005842	0.26288	0.262063
ILMN_1691572	TST	0.128731	0.430121	0.301391	0.2256	<.0001	0.0043	0.514454	0.001424	0.036104
ILMN_1691574	LOC646064	-0.38348	-0.37979	0.003694	0.0001	0.0001	0.9695	0.002261	0.002266	0.989384
ILMN_1691578	GTF3C6	0.549704	0.626015	0.076311	<.0001	<.0001	0.3698	1.653e-07	2.404e-09	0.661565
ILMN_1691803	KIR2DS5	-0.76806	-0.79438	-0.02632	0.0001	<.0001	0.8902	0.002039	0.001176	0.961302
ILMN_1691809	PSMA1	0.270681	0.360431	0.08975	<.0001	<.0001	0.1713	0.001398	1e-05	0.442233
ILMN_1691930	CBX6	0.589602	0.757189	0.167587	<.0001	<.0001	0.0442	7.633e-09	2.69e-13	0.192269
ILMN_1691942	CCNI	-0.34056	-0.38652	-0.04596	<.0001	<.0001	0.4681	1.681e-05	8.225e-07	0.739334
ILMN_1691949	LOC728554	0.664366	0.55249	-0.11188	<.0001	<.0001	0.3411	5.331e-06	0.000211	0.635495
ILMN_1692026	SUV420H1	-0.25391	-0.40352	-0.1496	0.0008	<.0001	0.0427	0.010154	1.035e-05	0.187799
ILMN_1692049	SLC7A6OS	0.601411	0.622945	0.021534	<.0001	<.0001	0.7228	4.57e-15	6.76e-16	0.887322
ILMN_1692072	LOC728006	0.338829	0.310523	-0.02831	<.0001	<.0001	0.6977	0.000245	0.000957	0.874662
ILMN_1692080	ANKH	-0.70339	-0.98385	-0.28047	<.0001	<.0001	0.0338	1.78e-05	1.234e-09	0.160981
ILMN_1692163	NSDHL	0.105292	0.291439	0.186146	0.1768	0.0002	0.0157	0.449999	0.003722	0.094656
ILMN_1692191	GNA12	-0.84283	-0.99335	-0.15053	<.0001	<.0001	0.4567	0.001262	9.88e-05	0.731444
ILMN_1692200	LOC134466	-0.0462	0.117591	0.163794	0.2729	0.0058	0.0001	0.568633	0.045623	0.001915
ILMN_1692225	DOK3	-0.31771	-0.27159	0.046126	0.0008	0.0037	0.6132	0.00981	0.032378	0.83043
ILMN_1692267	B4GALT3	-0.55535	-0.58956	-0.0342	<.0001	<.0001	0.7824	0.000449	0.000174	0.91459
ILMN_1692473	PRMT1	0.37414	0.417464	0.043324	<.0001	<.0001	0.6309	0.001346	0.000274	0.839503
ILMN_1692486	ZNRD1	0.293364	0.256584	-0.03678	<.0001	0.0001	0.5675	0.000346	0.002225	0.803563
ILMN_1692535	DPP4	0.06138	0.208771	0.147391	0.2247	<.0001	0.0034	0.513509	0.001097	0.029969
ILMN_1692572	KIF27	0.222952	0.216047	-0.00691	<.0001	<.0001	0.8611	5.621e-06	1.168e-05	0.948622
ILMN_1692617	C4ORF35	0.115679	0.196824	0.081145	0.0062	<.0001	0.0496	0.048089	0.000156	0.207596
ILMN_1692620	ZNF263	0.387793	0.372035	-0.01576	<.0001	<.0001	0.8577	0.000577	0.001041	0.947334
ILMN_1692651	PHB	0.397267	0.592346	0.195079	<.0001	<.0001	0.0223	0.00022	1.424e-08	0.121505
ILMN_1692664	PRR5	-1.17143	-1.22575	-0.05432	<.0001	<.0001	0.7254	8.58e-10	1.51e-10	0.888754
ILMN_1692707	C2ORF79	0.130776	0.27103	0.140254	0.0342	<.0001	0.0209	0.162298	0.000422	0.116154
ILMN_1692754	TMEM49	-0.38354	-0.06211	0.321429	0.0001	0.5201	0.0009	0.001861	0.774097	0.010365
ILMN_1692760	DPAGT1	0.566607	0.49644	-0.07017	<.0001	<.0001	0.4196	1.301e-07	4.311e-06	0.703344
ILMN_1692826	UNKL	0.160149	0.235224	0.075075	0.0113	0.0002	0.2227	0.074625	0.003602	0.510861
ILMN_1692834	C1ORF26	-0.33121	-0.66923	-0.33802	0.0007	<.0001	0.0005	0.008987	9.301e-09	0.006118
ILMN_1692916	LOC646135	-0.0698	-0.30337	-0.23357	0.432	0.0008	0.0081	0.712691	0.009696	0.058353
ILMN_1692956	LOC643949	0.398942	0.716185	0.317243	0.0029	<.0001	0.0153	0.026551	9.138e-06	0.092776
ILMN_1693039	ZFPL1	-0.23364	-0.18104	0.052607	<.0001	0.0018	0.3485	0.001268	0.018467	0.642314
ILMN_1693090	CROT	-0.20728	-0.10833	0.098952	0.0008	0.0757	0.0982	0.00969	0.272694	0.320173
ILMN_1693107	MLH3	-0.2497	-0.08294	0.166761	0.0001	0.1962	0.0087	0.00233	0.477031	0.061579
ILMN_1693108	RUVBL1	0.407133	0.495042	0.087909	<.0001	<.0001	0.3102	0.00021	4.109e-06	0.605511
ILMN_1693119	LYPD6B	-0.25937	-0.39032	-0.13095	<.0001	<.0001	0.0153	0.000124	3.307e-09	0.092846
ILMN_1693124	SDHAF1	0.079002	0.238534	0.159533	0.2516	0.0007	0.0192	0.544794	0.00842	0.109326
ILMN_1693136	VTI1B	-0.40985	-0.60221	-0.19236	0.0037	<.0001	0.1601	0.031955	0.000577	0.425738
ILMN_1693145	BUB3	0.247744	0.322376	0.074633	0.0012	<.0001	0.3139	0.013655	0.000693	0.609204
ILMN_1693207	KIR2DL4	-1.33398	-1.25247	0.081504	<.0001	<.0001	0.7431	1.875e-05	5.566e-05	0.89682
ILMN_1693210	NSMCE2	0.18913	0.239922	0.050792	0.0076	0.0008	0.4603	0.055677	0.009427	0.734116
ILMN_1693290	METT10D	-0.14253	-0.17337	-0.03084	0.0054	0.0008	0.5347	0.043204	0.009393	0.783756
ILMN_1693293	LOC648176	-0.12391	-0.20404	-0.08013	0.0323	0.0005	0.1568	0.15624	0.006647	0.420759
ILMN_1693340	RAC3	-0.24282	-0.16162	0.081201	<.0001	0.0044	0.1407	0.000559	0.036741	0.395785
ILMN_1693352	MRPL20	0.641214	0.564364	-0.07685	<.0001	<.0001	0.4016	1.37e-08	6.259e-07	0.68945
ILMN_1693394	BCKDK	0.525257	0.704756	0.179498	<.0001	<.0001	0.0642	1.3e-05	3.208e-09	0.245611
ILMN_1693421	RPN2	0.732086	0.967306	0.23522	<.0001	<.0001	0.0981	3.756e-05	3.121e-08	0.320101
ILMN_1693428	TNNC2	-0.01315	0.326904	0.340055	0.8645	<.0001	<.0001	0.95017	0.000784	0.000331
ILMN_1693438	FBXL12	0.171736	0.221932	0.050196	0.0012	<.0001	0.327	0.01329	0.000731	0.622207
ILMN_1693452	GAL3ST4	0.234587	0.17538	-0.05921	0.0003	0.0069	0.3473	0.004833	0.051768	0.641232
ILMN_1693490	SEC11A	0.262666	0.360183	0.097517	0.0005	<.0001	0.1816	0.006801	8.788e-05	0.457122
ILMN_1693494	CMTM1	-0.09524	0.080998	0.176243	0.0669	0.1186	0.0007	0.252211	0.358713	0.008294
ILMN_1693620	PGM3	-0.28668	-0.40842	-0.12174	0.0019	<.0001	0.1731	0.018985	0.000324	0.444901
ILMN_1693669	WDR79	0.213179	0.219311	0.006132	0.0011	0.0008	0.9224	0.012424	0.009644	0.973222
ILMN_1693685	LOC205251	0.70572	0.621042	-0.08468	<.0001	<.0001	0.4389	1.726e-07	4.912e-06	0.718038
ILMN_1694027	SESN3	-1.69357	-2.13036	-0.43679	<.0001	<.0001	0.0112	2.45e-15	2.9e-21	0.074004
ILMN_1694075	GADD45A	-0.26455	-0.63966	-0.37511	0.0416	<.0001	0.0035	0.184611	5.958e-05	0.030929
ILMN_1694127	LOC650761	0.264656	0.25292	-0.01174	0.0001	0.0002	0.8571	0.00179	0.003109	0.947128
ILMN_1694147	PUS3	0.190164	0.200711	0.010548	0.0005	0.0002	0.8411	0.006549	0.003294	0.940276
ILMN_1694177	PCNA	0.316052	0.644812	0.32876	0.0212	<.0001	0.0147	0.117256	0.000135	0.090343
ILMN_1694208	TRIM10	-0.46135	-0.63297	-0.17162	<.0001	<.0001	0.0696	0.000103	5.086e-08	0.258757
ILMN_1694213	PLEKHO1	0.178981	0.391195	0.212215	0.0625	<.0001	0.0249	0.241427	0.001267	0.130868
ILMN_1694223	DGCR8	-0.26319	-0.47053	-0.20733	0.0022	<.0001	0.0136	0.021813	5.493e-06	0.085544
ILMN_1694305	SMS	0.129983	0.258663	0.12868	0.0176	<.0001	0.0167	0.102775	0.000124	0.098951
ILMN_1694325	NFIX	-1.54125	-2.76845	-1.22721	<.0001	<.0001	<.0001	6.889e-06	2.07e-15	0.000372
ILMN_1694385	YWHAB	0.096205	0.259625	0.163419	0.1749	0.0003	0.0197	0.447421	0.004697	0.111189
ILMN_1694398	EIF3F	0.348551	0.50353	0.154979	0.0011	<.0001	0.1323	0.012026	0.000102	0.381903
ILMN_1694466	ZBED1	0.17129	0.346372	0.175082	0.0041	<.0001	0.0029	0.034882	1.432e-06	0.02671
ILMN_1694475	GTPBP2	-0.2763	-0.29472	-0.01841	<.0001	<.0001	0.77	0.000626	0.000233	0.909124
ILMN_1694476	HMBS	-1.67655	-2.20304	-0.52649	<.0001	<.0001	0.017	5.28e-10	1.88e-15	0.099892
ILMN_1694477	NKX1-1	-0.28522	-0.28252	0.002698	<.0001	<.0001	0.9674	0.0008	0.000812	0.988626
ILMN_1694479	WDR18	0.407206	0.447527	0.04032	<.0001	<.0001	0.6798	0.001268	0.000325	0.865409
ILMN_1694504	RNF220	0.26079	0.339951	0.079161	0.0002	<.0001	0.2458	0.003139	7.669e-05	0.538155
ILMN_1694530	DDA1	0.262488	0.295977	0.033489	0.0004	<.0001	0.6357	0.005039	0.001199	0.842473
ILMN_1694569	LOC645100	0.22598	0.131536	-0.09444	<.0001	0.0175	0.0809	0.001156	0.102189	0.284281
ILMN_1694587	EEF1B2	0.299207	0.427578	0.128371	0.008	0.0002	0.2421	0.057949	0.002883	0.534083
ILMN_1694708	LOC650737	0.687082	0.725984	0.038902	<.0001	<.0001	0.6666	7.24e-10	8.5e-11	0.858794
ILMN_1694742	RPS29	0.224291	0.320753	0.096462	0.0006	<.0001	0.1246	0.00726	4.472e-05	0.368722
ILMN_1694799	PIAS2	0.152008	0.217878	0.065869	0.0031	<.0001	0.1865	0.028096	0.000637	0.463816
ILMN_1694917	SERPINB11	0.132288	0.107995	-0.02429	0.0001	0.0016	0.4616	0.001987	0.016604	0.735016
ILMN_1695000	TFIP11	-0.03859	-0.35566	-0.31708	0.7022	0.0006	0.0017	0.876918	0.007295	0.017346
ILMN_1695034	LOC642817	0.29933	0.502393	0.203063	0.0164	<.0001	0.0955	0.097435	0.001381	0.314973
ILMN_1695058	SLC38A5	-0.70553	-1.09573	-0.3902	<.0001	<.0001	0.0103	0.000221	3.5e-09	0.069493
ILMN_1695079	ZNF101	0.791324	0.893695	0.102372	<.0001	<.0001	0.1755	1.73e-16	8.49e-20	0.447991
ILMN_1695110	BCAT2	0.251297	0.222815	-0.02848	0.0006	0.0024	0.688	0.008139	0.023008	0.869532
ILMN_1695187	GYPE	-1.7505	-3.36002	-1.60952	<.0001	<.0001	<.0001	1.01e-10	2.78e-27	2.738e-09
ILMN_1695311	HLA-DMA	0.477486	0.542266	0.06478	<.0001	<.0001	0.5594	0.00082	0.00011	0.798929
ILMN_1695370	LOC645968	0.895713	1.05293	0.157213	<.0001	<.0001	0.1796	5.1e-10	3.32e-13	0.454296
ILMN_1695386	RAD51C	0.310709	0.368646	0.057937	0.0003	<.0001	0.4873	0.004843	0.000556	0.752452
ILMN_1695420	CLTA	0.17337	0.323478	0.150108	0.0303	<.0001	0.0557	0.149675	0.00136	0.223943
ILMN_1695432	TPST2	-0.34089	-0.41451	-0.07362	<.0001	<.0001	0.3514	0.000777	2.75e-05	0.645068
ILMN_1695461	PTPRA	0.515394	0.548708	0.033314	<.0001	<.0001	0.6313	1.78e-09	1.67e-10	0.83975
ILMN_1695468	SRPK2	0.255751	0.474837	0.219086	0.0007	<.0001	0.0029	0.008486	1.142e-07	0.0267
ILMN_1695509	PTPN12	-0.36483	-0.20969	0.155134	<.0001	0.0116	0.0561	0.000397	0.076212	0.224843
ILMN_1695588	HNRPC	0.299625	0.605165	0.30554	0.0176	<.0001	0.0138	0.102709	9.423e-05	0.086054
ILMN_1695598	LOC441775	0.654101	0.698346	0.044246	<.0001	<.0001	0.7231	2.9e-05	7.065e-06	0.887381
ILMN_1695621	KRT3	-0.69824	-0.54483	0.153405	<.0001	0.001	0.3402	0.000736	0.011522	0.634537
ILMN_1695645	CETN2	-0.62558	-0.97139	-0.34581	<.0001	<.0001	0.0101	0.000213	3.266e-09	0.068866
ILMN_1695711	FAM105A	0.206993	0.361327	0.154334	0.0033	<.0001	0.0246	0.029253	2.229e-05	0.129782
ILMN_1695717	RBM41	0.18142	0.180885	-0.00053	0.0003	0.0004	0.9912	0.00492	0.005111	0.997212
ILMN_1695773	STK24	0.180944	0.219279	0.038336	0.0004	<.0001	0.4341	0.00532	0.000462	0.714432
ILMN_1695792	CUL4A	-0.10008	-0.88689	-0.78681	0.4037	<.0001	<.0001	0.691041	1.007e-09	3.348e-08
ILMN_1695812	KRT72	-0.36402	-0.45165	-0.08762	0.0043	0.0004	0.4779	0.036069	0.005885	0.746066
ILMN_1695827	PPP1CA	0.375067	0.369295	-0.00577	<.0001	0.0001	0.9496	0.001551	0.001898	0.982431
ILMN_1695853	CLK4	-0.36268	-0.36553	-0.00285	0.0003	0.0002	0.9762	0.00399	0.003662	0.991595
ILMN_1695868	PRICKLE4	0.418896	0.228241	-0.19065	<.0001	0.0023	0.0091	3.072e-06	0.022203	0.063808
ILMN_1695917	C5ORF15	0.164258	0.271636	0.107378	0.0303	0.0004	0.1474	0.14961	0.005602	0.406491
ILMN_1695961	CLK3	0.107134	-0.4094	-0.51653	0.3525	0.0005	<.0001	0.646293	0.006629	0.000256
ILMN_1696021	KPNA6	-0.78763	-1.34889	-0.56126	<.0001	<.0001	<.0001	1.778e-07	8.71e-18	0.00023
ILMN_1696028	ETNK1	-0.24705	-0.31792	-0.07087	0.0058	0.0004	0.4145	0.045541	0.005825	0.699597
ILMN_1696046	SIVA	0.152474	0.433855	0.28138	0.1128	<.0001	0.0032	0.347777	0.00029	0.028752
ILMN_1696087	PHB2	0.389437	0.707852	0.318415	0.0007	<.0001	0.0045	0.008728	2.288e-07	0.037742
ILMN_1696127	KIAA0240	-0.2852	-0.15134	0.133858	<.0001	0.024	0.0417	0.000665	0.12785	0.184888
ILMN_1696183	HBQ1	-1.15994	-1.02697	0.132969	<.0001	<.0001	0.4281	2.093e-08	7.586e-07	0.709768
ILMN_1696187	PYGL	-0.57196	-0.283	0.288955	0.0003	0.0671	0.0569	0.004026	0.252732	0.227138
ILMN_1696230	RAB43	-0.27406	-0.10918	0.16488	<.0001	0.0811	0.0077	0.000451	0.284691	0.056187
ILMN_1696276	ZNF653	-0.75293	-0.8356	-0.08267	<.0001	<.0001	0.5914	0.000108	1.4e-05	0.817902
ILMN_1696294	SNX6	0.128214	0.247779	0.119565	0.0133	<.0001	0.0186	0.083814	9.562e-05	0.10656
ILMN_1696360	CTSB	-1.46418	-1.6264	-0.16222	<.0001	<.0001	0.3207	7.02e-13	3.49e-15	0.616107
ILMN_1696375	TTC31	-0.29826	-0.39637	-0.09811	0.0044	0.0002	0.3343	0.036956	0.002875	0.62925
ILMN_1696383	POP4	0.174112	0.293264	0.119152	0.007	<.0001	0.0587	0.052573	0.000231	0.231733
ILMN_1696394	IL6R	0.294355	0.438074	0.143719	0.0007	<.0001	0.0857	0.008287	2.638e-05	0.294294
ILMN_1696419	STOM	-0.61141	-0.96675	-0.35534	<.0001	<.0001	0.0192	0.001751	1.971e-07	0.108942
ILMN_1696485	HNRNPAB	0.480611	0.505337	0.024726	<.0001	<.0001	0.7952	6.1e-05	2.3e-05	0.920202
ILMN_1696510	GPR89C	0.30082	0.345154	0.044334	<.0001	<.0001	0.5008	0.000337	2.853e-05	0.761343
ILMN_1696512	AHSP	-1.79547	-2.34035	-0.54488	<.0001	<.0001	0.0008	1.34e-18	1.37e-26	0.009428
ILMN_1696661	LOC648132	0.101428	0.133639	0.032211	0.0087	0.0006	0.3912	0.061522	0.007787	0.680715
ILMN_1696675	CES2	0.207419	0.168138	-0.03928	0.0006	0.005	0.4985	0.007438	0.040523	0.760082
ILMN_1696682	ABLIM1	0.140139	0.054314	-0.08582	0.0007	0.1816	0.0324	0.008675	0.457137	0.15647
ILMN_1696702	NEO1	-0.23461	-0.42862	-0.19401	0.0097	<.0001	0.0288	0.066556	0.000118	0.144838
ILMN_1696713	POLA2	0.292141	0.306198	0.014057	<.0001	<.0001	0.8384	0.001017	0.000525	0.939085
ILMN_1696839	RPS27	0.168972	0.496325	0.327353	0.0818	<.0001	0.0007	0.286358	3e-05	0.008827
ILMN_1696843	LOC613037	-0.65447	-1.08275	-0.42827	<.0001	<.0001	0.0052	0.000755	6.416e-09	0.041747
ILMN_1696870	TGFBRAP1	0.683127	0.588959	-0.09417	<.0001	<.0001	0.1954	6.35e-14	5.69e-11	0.475891
ILMN_1696946	LOC654174	0.296017	0.304417	0.008399	<.0001	<.0001	0.8888	9.423e-05	5.644e-05	0.96066
ILMN_1696962	PDZD8	-0.39262	-0.38337	0.009253	<.0001	<.0001	0.9076	9.487e-05	0.000146	0.967261
ILMN_1697118	ARMC6	-0.61999	-0.60898	0.01101	<.0001	<.0001	0.9381	0.000689	0.000782	0.978638
ILMN_1697141	TAS1R2	0.192867	0.06518	-0.12769	<.0001	0.1401	0.0036	0.000483	0.394677	0.031518
ILMN_1697153	ZDHHC17	-0.19254	-0.27785	-0.08531	0.0036	<.0001	0.1839	0.031578	0.000731	0.460185
ILMN_1697166	C9ORF78	-0.6325	-1.3859	-0.7534	0.0002	<.0001	<.0001	0.003375	1.17e-11	0.000238
ILMN_1697218	MED22	0.330645	0.419451	0.088806	<.0001	<.0001	0.2442	0.000718	9.899e-06	0.536427
ILMN_1697268	EMILIN2	0.374716	0.570459	0.195742	0.0055	<.0001	0.1356	0.043522	0.000675	0.387376
ILMN_1697348	WBSCR22	0.37237	0.497391	0.125021	0.0001	<.0001	0.1777	0.00199	1.7e-05	0.451405
ILMN_1697363	C20ORF27	0.296553	0.473378	0.176824	0.0018	<.0001	0.0553	0.01831	3.9e-05	0.222916
ILMN_1697409	TNFRSF14	0.13012	0.27811	0.147991	0.0821	0.0003	0.0444	0.286769	0.003891	0.192683
ILMN_1697420	TINF2	0.267389	0.358277	0.090888	0.0016	<.0001	0.2687	0.017123	0.000669	0.564176
ILMN_1697472	TM2D3	0.44962	0.33254	-0.11708	<.0001	<.0001	0.0735	2.149e-08	4.755e-05	0.267768
ILMN_1697491	FLJ14213	-0.39498	-0.10467	0.290314	0.0008	0.3639	0.0111	0.009293	0.656979	0.073335
ILMN_1697503	DHX29	-0.20371	-0.66663	-0.46292	0.0149	<.0001	<.0001	0.091191	6.49e-11	3.984e-06
ILMN_1697529	RNF10	-1.9346	-2.60039	-0.66579	<.0001	<.0001	0.0002	3.74e-18	4.09e-27	0.002964
ILMN_1697567	TPM3	0.936375	1.09685	0.160477	<.0001	<.0001	0.1357	2.39e-12	7.8e-16	0.387561
ILMN_1697597	KIAA0494	0.492783	0.660551	0.167767	<.0001	<.0001	0.0558	5.524e-06	8.56e-10	0.22411
ILMN_1697614	NHP2L1	0.316963	0.42788	0.110918	0.0009	<.0001	0.2271	0.010238	0.00024	0.516279
ILMN_1697639	OGT	-0.193	-0.37928	-0.18628	0.0567	0.0002	0.061	0.226464	0.003526	0.237663
ILMN_1697642	BCAP29	0.319935	0.369039	0.049104	<.0001	<.0001	0.3961	8.985e-06	2.399e-07	0.684819
ILMN_1697652	PLEKHB2	0.669567	0.803162	0.133596	<.0001	<.0001	0.2914	2.328e-05	2.745e-07	0.587949
ILMN_1697654	PLA2G6	-0.2337	-0.3463	-0.1126	0.0029	<.0001	0.1391	0.026513	0.000345	0.392999
ILMN_1697665	LOC653972	0.811456	0.842148	0.030692	<.0001	<.0001	0.7073	4.03e-15	5.29e-16	0.879123
ILMN_1697670	SRRM1	0.341062	0.372563	0.0315	<.0001	<.0001	0.5568	2.588e-07	1.795e-08	0.797457
ILMN_1697694	ATP6AP1	0.526714	0.574651	0.047937	<.0001	<.0001	0.6167	1.033e-05	1.278e-06	0.832385
ILMN_1697735	EWSR1	0.739311	0.567937	-0.17137	<.0001	<.0001	0.1346	1.582e-07	7.911e-05	0.385658
ILMN_1697736	EXOSC2	0.399943	0.401706	0.001764	<.0001	<.0001	0.9762	4.407e-08	3.85e-08	0.991595
ILMN_1697773	ZNF517	0.256588	0.176572	-0.08002	<.0001	0.0004	0.0976	1.856e-05	0.005721	0.318898
ILMN_1697777	TSTA3	-0.9939	-1.6843	-0.6904	<.0001	<.0001	0.0008	0.000104	2.21e-11	0.010027
ILMN_1697788	LOC730713	0.168602	0.058393	-0.11021	0.0001	0.1712	0.0091	0.001926	0.442059	0.063561
ILMN_1697800	C16ORF86	-0.30211	-0.26751	0.034594	<.0001	0.0004	0.633	0.001262	0.00535	0.84094
ILMN_1697802	LOC654244	0.141119	0.191875	0.050756	0.0014	<.0001	0.2361	0.015032	0.000451	0.527182
ILMN_1697864	CXORF38	0.741519	0.986385	0.244866	<.0001	<.0001	0.0047	3.37e-12	5.36e-19	0.038857
ILMN_1697880	PLD2	-0.2749	-0.20931	0.065596	0.0006	0.0089	0.3984	0.008091	0.062368	0.686722
ILMN_1697957	C22ORF9	-0.26739	-0.37021	-0.10282	<.0001	<.0001	0.0537	5.959e-05	1.494e-08	0.21856
ILMN_1697962	NSMCE1	0.297261	0.382263	0.085002	0.0006	<.0001	0.3105	0.007952	0.000341	0.605878
ILMN_1697967	UGT1A4	0.012512	-0.13246	-0.14497	0.7652	0.0019	0.0006	0.906973	0.019461	0.007407
ILMN_1698067	NBPF14	0.304117	0.352274	0.048157	<.0001	<.0001	0.3106	1.944e-07	1.85e-09	0.605992
ILMN_1698100	ANXA2P1	-0.08387	0.199184	0.283053	0.3035	0.0154	0.0005	0.59935	0.093288	0.006809
ILMN_1698148	CHD5	0.135158	0.078054	-0.0571	0.0008	0.0513	0.1451	0.009994	0.212037	0.402701
ILMN_1698213	RBM3	1.36611	1.28762	-0.07849	<.0001	<.0001	0.4501	6.1e-23	4.3e-21	0.726501
ILMN_1698243	C1ORF85	0.287836	0.329218	0.041382	0.0022	0.0005	0.6492	0.021753	0.00661	0.849991
ILMN_1698258	DNAJC8	0.432741	0.528688	0.095948	<.0001	<.0001	0.2555	4.259e-05	3.866e-07	0.54922
ILMN_1698307	DBNL	0.242181	0.395883	0.153702	0.0005	<.0001	0.0217	0.006054	1.486e-06	0.1193
ILMN_1698323	PLEKHB2	0.73585	1.00752	0.271672	<.0001	<.0001	0.0642	6.165e-05	2.245e-08	0.245528
ILMN_1698367	CD84	0.234569	0.275414	0.040845	0.0017	0.0003	0.5724	0.017846	0.003842	0.806832
ILMN_1698427	TMUB2	-0.25279	-0.1653	0.08749	<.0001	0.0082	0.1506	0.001277	0.058913	0.411173
ILMN_1698463	ILF3	0.134919	-0.19357	-0.32849	0.1116	0.0231	0.0001	0.345504	0.124376	0.001939
ILMN_1698533	IDH3A	0.265086	0.189286	-0.0758	0.0001	0.0061	0.258	0.002405	0.047255	0.551969
ILMN_1698668	NR1D2	0.210486	0.229618	0.019133	<.0001	<.0001	0.6135	8.133e-06	9.78e-07	0.830561
ILMN_1698766	PYCARD	0.255729	0.38499	0.12926	0.0044	<.0001	0.1389	0.036986	0.000554	0.392642
ILMN_1698934	CMTM7	0.473923	0.62633	0.152408	<.0001	<.0001	0.1042	5.452e-05	5.635e-08	0.332011
ILMN_1698968	ASXL2	0.263334	0.358507	0.095173	<.0001	<.0001	0.138	0.001491	6.723e-06	0.39138
ILMN_1698985	DCAF6	-0.28813	-0.61669	-0.32856	0.0078	<.0001	0.0021	0.0566	2.225e-06	0.02063
ILMN_1699022	ENDOD1	-0.27946	-0.6771	-0.39764	0.0256	<.0001	0.0014	0.133609	8.319e-06	0.014597
ILMN_1699049	PMS2L3	0.235419	0.167222	-0.0682	0.0005	0.0131	0.2982	0.007029	0.082839	0.594495
ILMN_1699206	FHDC1	-0.3785	-0.71585	-0.33735	0.019	<.0001	0.033	0.108365	0.000352	0.15867
ILMN_1699226	UBR4	-0.20097	-0.55006	-0.34909	0.1658	0.0002	0.0137	0.434334	0.002736	0.0859
ILMN_1699253	LOC729317	0.276467	0.336764	0.060297	<.0001	<.0001	0.268	5.183e-05	5.546e-07	0.5634
ILMN_1699323	LOC650406	-0.36649	-0.42436	-0.05787	0.0006	<.0001	0.5711	0.007197	0.001332	0.806075
ILMN_1699358	GNA12	-0.36467	-0.4033	-0.03863	0.0014	0.0004	0.7262	0.015053	0.005929	0.889168
ILMN_1699570	TPD52L2	0.549933	0.670642	0.120708	<.0001	<.0001	0.2797	9.217e-05	1.191e-06	0.575635
ILMN_1699598	AP2M1	-0.88335	-1.16685	-0.2835	<.0001	<.0001	0.0179	1.603e-09	6.67e-15	0.103912
ILMN_1699606	ASB3	0.242986	0.215972	-0.02701	<.0001	<.0001	0.5204	3.183e-06	4.233e-05	0.774247
ILMN_1699644	2012-03-03	-0.34211	-0.86773	-0.52562	0.0152	<.0001	0.0002	0.092605	3.032e-07	0.002865
ILMN_1699711	DEDD	-0.27604	-0.41803	-0.14199	0.0013	<.0001	0.0887	0.014489	6.335e-05	0.300803
ILMN_1699728	BTD	-0.22707	-0.16676	0.060315	0.0003	0.0072	0.3166	0.004213	0.053301	0.612166
ILMN_1699750	ABHD9	-0.28724	-0.2544	0.032847	0.0001	0.0006	0.6457	0.00205	0.007292	0.84826
ILMN_1699772	RRAGD	0.333489	0.509391	0.175902	0.0004	<.0001	0.0527	0.005296	5.702e-06	0.215862
ILMN_1699806	LOC646426	0.164334	0.095497	-0.06884	<.0001	0.0209	0.0885	0.001627	0.116083	0.300432
ILMN_1699844	SCRN3	0.157273	0.124047	-0.03323	0.0002	0.0032	0.4151	0.003278	0.02901	0.700028
ILMN_1699931	HCST	0.183642	0.394267	0.210625	0.0724	0.0002	0.0362	0.265286	0.002519	0.168601
ILMN_1699980	TSPAN18	0.643835	0.910361	0.266527	<.0001	<.0001	0.0071	9.689e-08	1.15e-13	0.052793
ILMN_1699987	MANEA	0.287334	0.292444	0.005109	<.0001	<.0001	0.9072	1.092e-07	6.793e-08	0.967053
ILMN_1700001	TCTA	-0.20761	-0.3274	-0.11978	0.0103	<.0001	0.129	0.069769	0.00129	0.376352
ILMN_1700025	LOC732007	0.221783	0.305783	0.083999	0.0069	0.0002	0.2925	0.052054	0.00351	0.588938
ILMN_1700028	C9ORF156	0.235325	0.308964	0.07364	<.0001	<.0001	0.1871	0.001012	8.65e-06	0.464801
ILMN_1700109	PTOV1	-0.31088	-0.44472	-0.13384	0.0009	<.0001	0.1393	0.010598	9.379e-05	0.393227
ILMN_1700229	LOC730360	0.162228	0.104197	-0.05803	0.0005	0.023	0.1943	0.006244	0.124021	0.474395
ILMN_1700231	IP6K1	-0.62154	-0.71743	-0.09589	<.0001	<.0001	0.3974	1.074e-05	2.947e-07	0.685851
ILMN_1700232	FBXO30	-0.24604	-0.42874	-0.1827	0.0073	<.0001	0.0415	0.053998	0.000141	0.184095
ILMN_1700307	FLJ38969	0.212117	0.156496	-0.05562	<.0001	0.0007	0.2113	0.000162	0.008568	0.496826
ILMN_1700316	LOC440055	-0.35526	-0.26283	0.092428	0.0002	0.0052	0.3115	0.002953	0.042194	0.606758
ILMN_1700340	ASGR2	0.118655	0.090622	-0.02803	0.0006	0.0081	0.3998	0.00801	0.058336	0.687931
ILMN_1700387	LOC644295	0.176904	0.123972	-0.05293	<.0001	0.0009	0.1433	0.000101	0.010798	0.399978
ILMN_1700419	HSPC171	0.181497	0.27636	0.094863	0.0116	0.0002	0.1759	0.076231	0.002489	0.448577
ILMN_1700461	AARSD1	0.207261	0.112737	-0.09452	0.0004	0.0501	0.0936	0.005341	0.208782	0.311155
ILMN_1700487	TOP3A	0.081369	0.150642	0.069273	0.0608	0.0005	0.1026	0.23723	0.00711	0.328625
ILMN_1700541	FBLN1	-0.39975	-0.56513	-0.16538	0.0025	<.0001	0.197	0.023813	0.00056	0.478013
ILMN_1700546	ELOVL6	-0.22995	-0.37669	-0.14674	0.0215	0.0002	0.1357	0.11838	0.003491	0.387508
ILMN_1700604	RBM14	0.409088	0.341796	-0.06729	<.0001	0.0001	0.433	0.000167	0.002251	0.713519
ILMN_1700628	DDX24	0.430911	0.104503	-0.32641	<.0001	0.3218	0.0019	0.001276	0.617344	0.01917
ILMN_1700633	ABHD4	-0.44135	-0.46548	-0.02413	<.0001	<.0001	0.7357	5.991e-07	1.372e-07	0.893563
ILMN_1700674	LOC728481	0.409409	0.787577	0.378168	0.0003	<.0001	0.0006	0.003888	3.049e-09	0.007405
ILMN_1700681	CD99L2	0.385455	0.249258	-0.1362	<.0001	<.0001	0.0156	2.141e-08	0.000474	0.094182
ILMN_1700695	SLC44A1	0.409726	0.490048	0.080322	0.0002	<.0001	0.4384	0.002464	0.000195	0.717887
ILMN_1700763	LOC643712	0.152185	0.102388	-0.0498	0.0004	0.0158	0.2284	0.005364	0.095165	0.518155
ILMN_1700770	PSKH1	-0.32292	-0.20546	0.117462	<.0001	0.0015	0.0611	3.669e-05	0.015711	0.237959
ILMN_1700811	UBFD1	-0.52018	-0.83206	-0.31188	<.0001	<.0001	0.0044	0.000139	4.4e-10	0.03655
ILMN_1700950	LOC646567	0.459477	0.444845	-0.01463	<.0001	<.0001	0.8716	5.436e-05	0.0001	0.953327
ILMN_1700994	KREMEN1	0.155258	0.217183	0.061925	0.0022	<.0001	0.2034	0.0214	0.000553	0.486279
ILMN_1701052	TUBG2	-0.23526	-0.24285	-0.00759	0.0012	0.0008	0.9136	0.013212	0.009989	0.969613
ILMN_1701094	CLN8	0.263304	0.274266	0.010962	<.0001	<.0001	0.8561	0.000692	0.000377	0.946782
ILMN_1701111	RP5-1022P6.2	-0.88673	-1.21156	-0.32483	<.0001	<.0001	0.0259	7.175e-07	1.51e-11	0.13445
ILMN_1701127	CC2D1A	-0.25607	-0.26036	-0.00429	0.0004	0.0003	0.951	0.005847	0.00446	0.982824
ILMN_1701131	C2ORF49	0.100915	0.33541	0.234496	0.1609	<.0001	0.0011	0.426949	0.000174	0.012274
ILMN_1701134	PTEN	-0.26041	-0.31163	-0.05122	0.0031	0.0004	0.5484	0.028438	0.006011	0.792423
ILMN_1701173	KCNK6	0.275463	0.271216	-0.00425	<.0001	<.0001	0.9399	0.00011	0.000146	0.979262
ILMN_1701216	BANP	0.303943	0.510809	0.206865	0.0054	<.0001	0.0519	0.042847	0.000135	0.213758
ILMN_1701229	RBM12	0.450484	0.556851	0.106367	<.0001	<.0001	0.0954	8.845e-09	2.01e-12	0.314668
ILMN_1701237	SH2D1B	-0.42895	-0.28524	0.143714	<.0001	0.0067	0.1604	0.001137	0.050968	0.426166
ILMN_1701269	ATP5C1	0.122121	0.359826	0.237705	0.2196	0.0004	0.0157	0.507065	0.005363	0.094656
ILMN_1701293	COX7A2	0.311169	0.335406	0.024237	<.0001	<.0001	0.7244	0.000389	0.000114	0.888096
ILMN_1701314	LOC399900	-0.42885	-0.52667	-0.09782	0.0026	0.0002	0.4768	0.024175	0.00357	0.745246
ILMN_1701375	FBXW5	-0.35107	-0.36935	-0.01828	<.0001	<.0001	0.7654	3.968e-06	1.129e-06	0.907017
ILMN_1701386	STRADB	-1.5999	-2.00593	-0.40602	<.0001	<.0001	0.0053	1.71e-18	1.22e-24	0.042722
ILMN_1701402	IKBIP	-0.12401	0.076159	0.200167	0.0355	0.1947	0.0006	0.166487	0.475026	0.008095
ILMN_1701413	PIGQ	-0.96887	-0.75147	0.217405	<.0001	0.0003	0.2782	0.00013	0.004483	0.574221
ILMN_1701457	FAHD1	-0.56788	-0.695	-0.12711	0.0001	<.0001	0.3651	0.001845	8.466e-05	0.658099
ILMN_1701459	C1QTNF1	-0.19137	-0.24414	-0.05277	0.0008	<.0001	0.3355	0.009972	0.00053	0.630239
ILMN_1701464	ZNF776	-0.21824	-0.20197	0.016274	0.0001	0.0004	0.7675	0.002398	0.00573	0.907965
ILMN_1701466	PEX16	0.327288	0.419532	0.092244	<.0001	<.0001	0.2424	0.00132	2.062e-05	0.534406
ILMN_1701487	TAOK2	-0.21924	-0.37161	-0.15238	0.004	<.0001	0.0403	0.034398	6.3e-05	0.180472
ILMN_1701514	TRAF3IP2	0.330847	0.393653	0.062805	0.0002	<.0001	0.4671	0.003553	0.000348	0.738609
ILMN_1701558	MAP1A	-0.24063	-0.22216	0.018477	<.0001	0.0002	0.7493	0.001297	0.003477	0.899528
ILMN_1701643	GDPD5	-0.65737	-0.84312	-0.18576	<.0001	<.0001	0.063	8.396e-08	8.79e-12	0.242544
ILMN_1701696	LOC644863	0.530885	0.618628	0.087743	<.0001	<.0001	0.3344	2.443e-06	3.39e-08	0.62929
ILMN_1701731	AKR1B1	0.290451	0.34966	0.059209	0.0039	0.0006	0.5441	0.033945	0.007297	0.789403
ILMN_1701749	UQCRFS1	0.281523	0.399402	0.117879	0.001	<.0001	0.1558	0.011934	0.000138	0.419338
ILMN_1701753	LOC644063	0.96507	1.00045	0.035377	<.0001	<.0001	0.786	1.957e-09	5.2e-10	0.916296
ILMN_1701855	PPP1CC	0.190729	0.294183	0.103454	0.005	<.0001	0.1176	0.040646	0.000476	0.35667
ILMN_1701857	LOC644373	0.164098	0.141745	-0.02235	0.0002	0.0014	0.6023	0.003514	0.015307	0.82454
ILMN_1701875	ZYX	0.098672	0.482871	0.384198	0.4136	<.0001	0.0014	0.69906	0.001699	0.015279
ILMN_1701906	CD300C	0.360104	0.386289	0.026184	0.0007	0.0003	0.7988	0.009044	0.00442	0.921926
ILMN_1701933	SNCA	-1.47129	-2.11924	-0.64795	<.0001	<.0001	<.0001	3.18e-24	3.66e-37	6.951e-07
ILMN_1701991	SYNJ1	-0.42507	-0.2234	0.201673	<.0001	0.0224	0.037	0.000567	0.121951	0.170842
ILMN_1702055	ROPN1B	-1.17562	-1.0556	0.120019	<.0001	<.0001	0.5887	2.325e-05	0.000177	0.816248
ILMN_1702073	ODF2L	0.223789	0.135361	-0.08843	<.0001	0.0123	0.0938	0.000944	0.079386	0.311465
ILMN_1702105	EFS	-0.62784	-0.56511	0.062727	<.0001	<.0001	0.623	9.946e-05	0.000496	0.835264
ILMN_1702124	LNX2	-0.26374	-0.71531	-0.45157	0.0289	<.0001	0.0002	0.145014	8.973e-07	0.002817
ILMN_1702168	HSD17B12	0.141703	0.280384	0.138681	0.0601	0.0003	0.0609	0.235419	0.003804	0.237413
ILMN_1702175	ST7	-0.50779	-0.72373	-0.21593	<.0001	<.0001	0.013	1.924e-06	1.27e-11	0.082501
ILMN_1702198	LOC643790	0.381975	0.489375	0.107399	<.0001	<.0001	0.1644	8.356e-05	2.731e-07	0.432378
ILMN_1702247	CCNDBP1	-0.60561	-1.22638	-0.62077	<.0001	<.0001	<.0001	7.064e-06	1.94e-18	2.553e-06
ILMN_1702303	LOC399937	0.160796	0.107225	-0.05357	0.0002	0.0112	0.1932	0.002781	0.07409	0.472858
ILMN_1702396	PACSIN2	0.208775	0.413701	0.204925	0.0317	<.0001	0.0318	0.154316	0.00067	0.154536
ILMN_1702443	DNMBP	0.190172	0.1832	-0.00697	<.0001	<.0001	0.8688	0.000398	0.000742	0.952155
ILMN_1702447	IGF2BP2	-1.42256	-2.0486	-0.62604	<.0001	<.0001	0.0005	3.53e-11	2.21e-19	0.006051
ILMN_1702585	LOC646817	0.176869	0.184509	0.00764	0.0012	0.0008	0.8848	0.013414	0.009186	0.958886
ILMN_1702698	LSM11	0.203335	0.213446	0.010111	<.0001	<.0001	0.8179	0.000261	0.000123	0.930423
ILMN_1702738	KLC3	-1.76074	-1.7955	-0.03476	<.0001	<.0001	0.8793	4.87e-10	2.33e-10	0.956444
ILMN_1702783	LOC652595	0.283375	0.336991	0.053616	0.0006	<.0001	0.4986	0.007393	0.000963	0.760137
ILMN_1702789	KNDC1	-0.42822	-0.30832	0.119897	<.0001	0.0002	0.1317	1.575e-05	0.002803	0.38081
ILMN_1702806	PDCL3	0.468733	0.574911	0.106178	<.0001	<.0001	0.3119	0.00047	1.111e-05	0.607269
ILMN_1702824	OR52W1	-0.19446	-0.15527	0.039195	0.0001	0.0019	0.4179	0.001909	0.019434	0.701921
ILMN_1702835	SH3BGRL	-0.21357	-0.43993	-0.22636	0.0326	<.0001	0.0212	0.157106	0.000404	0.117451
ILMN_1702837	PSMD1	-0.14192	-0.35983	-0.21791	0.1252	0.0001	0.0171	0.369893	0.002334	0.100594
ILMN_1702858	ADHFE1	-0.48272	-0.42407	0.058651	<.0001	0.0001	0.582	0.000381	0.00228	0.812497
ILMN_1703049	AKAP7	0.033302	0.581686	0.548384	0.8112	<.0001	0.0001	0.927589	0.001067	0.001805
ILMN_1703102	LOC731777	0.442789	-0.24969	-0.69248	0.0013	0.0673	<.0001	0.014519	0.253204	2.348e-05
ILMN_1703132	LYRM2	0.615497	0.577741	-0.03776	<.0001	<.0001	0.6285	1.81e-10	1.991e-09	0.838441
ILMN_1703140	NEDD4	-0.22946	-0.183	0.046454	0.0005	0.0051	0.4629	0.00642	0.040952	0.735874
ILMN_1703142	2012-03-02	-0.99171	-1.11904	-0.12733	<.0001	<.0001	0.3833	3.714e-08	5.57e-10	0.673975
ILMN_1703229	HIATL1	0.29611	0.307229	0.011119	<.0001	<.0001	0.8404	1.743e-05	8e-06	0.939947
ILMN_1703244	MAP1LC3B	-0.80619	-1.12278	-0.31659	<.0001	<.0001	0.0058	7.919e-09	4.58e-15	0.045414
ILMN_1703263	SP140	0.334474	0.509349	0.174875	0.0049	<.0001	0.1316	0.040224	0.000591	0.38055
ILMN_1703284	SPIRE2	-0.18078	-0.12547	0.055312	0.0004	0.0127	0.2593	0.005328	0.08138	0.55357
ILMN_1703301	LOC653479	0.301672	0.427075	0.125403	0.0005	<.0001	0.131	0.006096	3.9e-05	0.379565
ILMN_1703314	KLHL36	0.400726	0.443955	0.043229	<.0001	<.0001	0.5633	1.818e-05	1.674e-06	0.801113
ILMN_1703335	LACTB	0.307257	0.740643	0.433386	0.0048	<.0001	<.0001	0.039154	1.273e-08	0.001207
ILMN_1703369	LOC647474	0.160928	0.176189	0.015261	0.0004	0.0001	0.7262	0.005343	0.001896	0.889168
ILMN_1703412	LATS2	-0.06178	0.113319	0.175094	0.2164	0.0242	0.0005	0.503253	0.128503	0.006157
ILMN_1703427	SON	0.321755	0.360015	0.03826	<.0001	<.0001	0.525	1.9e-05	1.37e-06	0.777359
ILMN_1703433	PLSCR3	0.65155	0.659453	0.007903	<.0001	<.0001	0.9407	7.163e-07	5.242e-07	0.979536
ILMN_1703441	ZNF593	0.321538	0.480131	0.158593	0.0014	<.0001	0.1048	0.015341	9.3e-05	0.332921
ILMN_1703487	LMO4	0.117895	0.459481	0.341586	0.1512	<.0001	<.0001	0.41228	4.311e-06	0.000762
ILMN_1703524	SRP68	0.259192	0.219818	-0.03937	0.0006	0.0033	0.5863	0.007304	0.029533	0.814942
ILMN_1703538	AIF1	0.696661	0.699124	0.002463	<.0001	<.0001	0.9869	0.000255	0.000243	0.995602
ILMN_1703565	GLTSCR2	0.290367	0.440299	0.149932	0.0062	<.0001	0.1465	0.048076	0.000892	0.404822
ILMN_1703617	AHSA1	0.468355	0.532289	0.063934	<.0001	<.0001	0.3589	5.038e-08	6.01e-10	0.652204
ILMN_1703650	TNIP1	-0.94666	-0.81188	0.134776	<.0001	<.0001	0.2828	9.34e-10	1.563e-07	0.578927
ILMN_1703683	COG4	-0.10069	-0.24042	-0.13973	0.1248	0.0003	0.0307	0.369106	0.004585	0.150871
ILMN_1703688	RASA2	0.526045	0.807102	0.281057	<.0001	<.0001	0.0022	2.682e-06	8.33e-13	0.02144
ILMN_1703695	C19ORF12	0.516843	0.792139	0.275295	<.0001	<.0001	0.0059	2.9e-05	8.99e-11	0.046083
ILMN_1703718	CCT7	0.138909	0.324648	0.185739	0.089	<.0001	0.0211	0.30133	0.001755	0.116903
ILMN_1703720	SF3B14	0.397099	0.468219	0.071121	<.0001	<.0001	0.3101	5.019e-06	5.991e-08	0.605511
ILMN_1703791	ANXA7	-0.13848	-0.36865	-0.23016	0.1453	0.0001	0.0143	0.403097	0.002429	0.088604
ILMN_1703866	SUPT5H	-0.21569	-0.47815	-0.26246	0.0192	<.0001	0.0039	0.10904	2e-05	0.033413
ILMN_1703949	KPNB1	0.305467	0.298187	-0.00728	0.0006	0.0008	0.9325	0.008108	0.009245	0.976938
ILMN_1703955	FBXO32	0.404012	0.479329	0.075316	<.0001	<.0001	0.2469	4.866e-07	2.193e-09	0.539421
ILMN_1703984	TIGD6	0.130469	0.102531	-0.02794	0.0002	0.0035	0.411	0.003159	0.031161	0.697061
ILMN_1704014	LOC730256	0.478859	0.331152	-0.14771	<.0001	0.0014	0.1399	0.000149	0.014635	0.394262
ILMN_1704015	SYNGAP1	-0.46646	-0.37054	0.09592	<.0001	0.0003	0.3355	0.000229	0.004568	0.630239
ILMN_1704024	TMEM160	0.400405	0.483299	0.082894	0.0004	<.0001	0.4435	0.005174	0.000471	0.721419
ILMN_1704055	HSPC111	0.404575	0.425754	0.021179	<.0001	<.0001	0.7794	1.877e-05	6.066e-06	0.913246
ILMN_1704079	RBM38	-1.66246	-1.79897	-0.13651	<.0001	<.0001	0.4901	1.33e-11	3.72e-13	0.754154
ILMN_1704094	PSMA6	0.447055	0.557671	0.110617	<.0001	<.0001	0.1791	1.3e-05	3.772e-08	0.453641
ILMN_1704291	LOC645317	0.480321	0.611541	0.13122	<.0001	<.0001	0.1664	5.3e-05	1.654e-07	0.435128
ILMN_1704305	NIP7	0.370582	0.534027	0.163445	<.0001	<.0001	0.0092	1.436e-06	4.96e-12	0.064321
ILMN_1704385	LOC347376	-0.12548	0.603541	0.729022	0.4984	0.0014	<.0001	0.760008	0.014757	0.001675
ILMN_1704431	LOC554203	0.265059	0.162567	-0.10249	<.0001	0.0143	0.1162	0.001752	0.088254	0.354081
ILMN_1704446	SLC6A10P	-1.78948	-2.76353	-0.97405	<.0001	<.0001	<.0001	1.93e-12	1.54e-23	0.000138
ILMN_1704464	GPR20	0.125717	0.138729	0.013013	0.0014	0.0004	0.7286	0.014722	0.006003	0.890439
ILMN_1704529	PPIA	0.184811	0.322207	0.137397	0.0211	<.0001	0.0797	0.117045	0.001437	0.281543
ILMN_1704537	PHGDH	0.570548	0.513689	-0.05686	<.0001	<.0001	0.6064	3.776e-05	0.000254	0.826799
ILMN_1704557	RPS6KB1	-0.06428	-0.26977	-0.20549	0.2391	<.0001	0.0002	0.530653	6.2e-05	0.002816
ILMN_1704598	HYAL4	-0.04436	-0.17401	-0.12965	0.2641	<.0001	0.0011	0.558857	0.000405	0.012014
ILMN_1704619	VPS29	0.181352	0.255405	0.074053	0.0029	<.0001	0.2099	0.026711	0.000742	0.495072
ILMN_1704750	LOC647000	0.355539	0.282874	-0.07267	0.0004	0.0045	0.451	0.005366	0.037195	0.727247
ILMN_1704795	MARK3	-0.24596	-0.61611	-0.37015	0.0096	<.0001	<.0001	0.066095	6.262e-08	0.001637
ILMN_1704842	ARL4A	-0.56799	-0.96017	-0.39218	0.0022	<.0001	0.0299	0.021409	1.818e-05	0.14809
ILMN_1704873	TCEB1	0.382385	0.436696	0.054312	<.0001	<.0001	0.4918	0.000129	9.171e-06	0.755524
ILMN_1704961	ACTG1	0.571415	0.619397	0.047982	<.0001	<.0001	0.6727	6.414e-05	1.256e-05	0.861939
ILMN_1705093	ORC5L	0.468735	0.573499	0.104764	<.0001	<.0001	0.2373	2.3e-05	1.548e-07	0.528576
ILMN_1705116	C6ORF85	-0.16466	-0.38644	-0.22178	0.0608	<.0001	0.0107	0.23733	0.000441	0.071739
ILMN_1705151	SF3A3	0.669243	0.685983	0.01674	<.0001	<.0001	0.8702	1.027e-07	3.804e-08	0.952697
ILMN_1705153	NEFH	0.193846	0.164014	-0.02983	0.0001	0.0009	0.5342	0.001848	0.010421	0.783374
ILMN_1705210	GRASP	-0.21547	-0.31204	-0.09658	0.0194	0.0008	0.2824	0.110006	0.009713	0.578489
ILMN_1705213	TMBIM1	-0.43196	-0.59704	-0.16508	0.0016	<.0001	0.2114	0.016338	0.000384	0.49697
ILMN_1705310	VEZF1	0.237755	0.322406	0.084652	<.0001	<.0001	0.0945	0.000202	2.252e-07	0.312737
ILMN_1705364	BAT3	-0.78938	-1.06086	-0.27148	<.0001	<.0001	0.0725	2.781e-05	1.081e-08	0.265546
ILMN_1705390	KLHL22	0.519769	0.569637	0.049868	<.0001	<.0001	0.5962	9.331e-06	1.012e-06	0.820971
ILMN_1705442	CMTM3	0.222175	0.36274	0.140565	0.0021	<.0001	0.0455	0.020839	3.448e-05	0.196115
ILMN_1705447	AFG3L1	-0.16898	-0.37468	-0.2057	0.0859	0.0002	0.0337	0.294785	0.002947	0.160863
ILMN_1705458	TRIM58	-1.24508	-1.8893	-0.64422	<.0001	<.0001	0.0016	4.062e-07	6.94e-14	0.016621
ILMN_1705464	MRPL41	0.347318	0.408041	0.060723	0.0015	0.0002	0.5664	0.01623	0.003351	0.802776
ILMN_1705469	RDH14	0.246666	0.27819	0.031524	0.0003	<.0001	0.6288	0.004115	0.000928	0.838564
ILMN_1705568	BCAP29	0.088785	0.140863	0.052078	0.0286	0.0006	0.1897	0.143966	0.007876	0.468095
ILMN_1705594	NAT10	0.694938	0.59543	-0.09951	<.0001	<.0001	0.2641	2.63e-10	5.92e-08	0.558983
ILMN_1705617	CFL1	0.302059	0.407514	0.105455	<.0001	<.0001	0.1415	0.001055	4.527e-06	0.397021
ILMN_1705737	IMPDH2	0.452306	0.461722	0.009416	<.0001	<.0001	0.923	0.000264	0.00019	0.973388
ILMN_1705743	FLJ10357	-0.29809	-0.29972	-0.00163	0.0002	0.0002	0.9831	0.003024	0.002851	0.99431
ILMN_1705749	LOC643402	-0.39799	-0.37953	0.018464	0.0002	0.0004	0.8581	0.003429	0.005248	0.947459
ILMN_1705750	TGM2	-1.60038	-1.99564	-0.39526	<.0001	<.0001	0.0678	1.689e-09	1.41e-13	0.254449
ILMN_1705756	LOC647621	0.136936	0.06676	-0.07018	0.0004	0.0809	0.0618	0.005767	0.284247	0.23963
ILMN_1705767	CRAT	-0.44182	-0.43434	0.007476	<.0001	<.0001	0.9429	0.00106	0.001213	0.980431
ILMN_1705774	TIGD5	0.244528	0.324797	0.080269	0.0005	<.0001	0.2389	0.007058	0.000165	0.530526
ILMN_1705783	NXF1	-0.11076	-0.39388	-0.28312	0.255	<.0001	0.0034	0.548758	0.001436	0.030429
ILMN_1705848	FAM104B	-0.33366	-0.3154	0.018259	<.0001	<.0001	0.8124	0.000735	0.001585	0.927986
ILMN_1705871	DDHD2	0.079933	-0.25858	-0.33851	0.3279	0.0018	<.0001	0.623091	0.018574	0.000819
ILMN_1705892	SH2D1A	0.181419	0.418433	0.237013	0.0543	<.0001	0.0108	0.220335	0.000364	0.072256
ILMN_1705907	NUP153	-0.33337	-0.52149	-0.18811	<.0001	<.0001	0.0211	0.001407	1.849e-07	0.116911
ILMN_1705908	RPL7L1	0.559757	0.711302	0.151545	<.0001	<.0001	0.133	7.73e-06	9.692e-09	0.383077
ILMN_1705982	LOC645284	-0.88883	-0.69983	0.188996	<.0001	0.0013	0.3731	0.001211	0.014529	0.664549
ILMN_1705984	HNMT	-0.11308	-0.59411	-0.48103	0.465	0.0002	0.0018	0.737179	0.002817	0.018637
ILMN_1706094	HECTD1	-0.11403	-0.31481	-0.20077	0.0664	<.0001	0.0011	0.250905	3.5e-05	0.012855
ILMN_1706118	HN1L	-0.30403	-0.69115	-0.38712	0.0085	<.0001	0.0007	0.060372	6.336e-07	0.008774
ILMN_1706149	PDCD2L	0.243781	0.318931	0.07515	0.0039	0.0002	0.3589	0.033716	0.002934	0.652189
ILMN_1706240	SUZ12P	0.133548	0.09764	-0.03591	0.0004	0.0079	0.3169	0.005086	0.057032	0.612359
ILMN_1706273	HCCA2	-0.64431	-0.69666	-0.05234	<.0001	<.0001	0.6465	5.656e-06	8.149e-07	0.848608
ILMN_1706275	C8ORF33	0.256737	0.22034	-0.0364	<.0001	0.0005	0.5515	0.001137	0.006839	0.794229
ILMN_1706326	MRPL33	0.699324	0.728956	0.029631	<.0001	<.0001	0.7563	2.902e-09	6.38e-10	0.902799
ILMN_1706357	RFX2	-0.24019	-0.13307	0.107121	0.0005	0.0509	0.1087	0.006728	0.211181	0.340232
ILMN_1706376	OSBP	0.258546	0.320473	0.061927	<.0001	<.0001	0.2473	0.00013	1.299e-06	0.539779
ILMN_1706434	LOC440359	-0.97052	-1.64979	-0.67927	<.0001	<.0001	<.0001	2.558e-08	4.32e-19	0.000106
ILMN_1706498	DSE	-0.37238	-0.16063	0.211749	0.0008	0.14	0.0482	0.009231	0.394535	0.203555
ILMN_1706521	CSNK1G2	0.146277	0.303684	0.157407	0.0294	<.0001	0.0172	0.146572	0.000264	0.100756
ILMN_1706523	FCGR2A	0.272853	0.447485	0.174632	0.0202	0.0002	0.1291	0.113492	0.0025	0.376547
ILMN_1706546	MAX	-0.30882	0.057336	0.366158	0.0011	0.5392	<.0001	0.012703	0.786443	0.001728
ILMN_1706553	SMG7	-0.49535	-0.84965	-0.3543	<.0001	<.0001	0.0005	8.157e-05	7.46e-12	0.006616
ILMN_1706645	C6ORF150	0.652267	0.631304	-0.02096	<.0001	<.0001	0.8315	8.592e-08	1.214e-07	0.936643
ILMN_1706687	KLHL5	-0.34633	-0.24643	0.099898	<.0001	0.0028	0.2104	0.0007	0.025576	0.495681
ILMN_1706706	WDR68	0.226861	0.28932	0.062459	0.0003	<.0001	0.2954	0.003843	0.000124	0.591924
ILMN_1706734	ZNF451	-0.05732	-0.29437	-0.23705	0.4107	<.0001	0.0007	0.696652	0.000814	0.008409
ILMN_1706764	GOLPH3L	-0.13734	-0.31347	-0.17613	0.0341	<.0001	0.0059	0.161997	8.32e-05	0.046277
ILMN_1706945	SNED1	0.060962	-0.07277	-0.13374	0.1258	0.0681	0.0008	0.370862	0.255292	0.009241
ILMN_1706958	PCNA	0.243121	0.303312	0.060191	<.0001	<.0001	0.2224	8.987e-05	6.313e-07	0.510457
ILMN_1706959	TIMM22	0.418709	0.398056	-0.02065	<.0001	<.0001	0.8141	0.00017	0.000384	0.928866
ILMN_1706990	ZNF271	-0.25501	-0.39859	-0.14358	0.002	<.0001	0.073	0.01962	7.167e-05	0.266628
ILMN_1707236	HCCS	-0.0266	-0.26399	-0.23739	0.6557	<.0001	<.0001	0.853255	0.000444	0.00151
ILMN_1707304	KLF1	-1.50803	-1.61745	-0.10941	<.0001	<.0001	0.5771	5.02e-10	3.11e-11	0.809744
ILMN_1707336	ARPC4	-0.25912	-0.20673	0.052384	0.0007	0.0068	0.4794	0.009148	0.051177	0.746957
ILMN_1707351	OR2D3	-0.25072	-0.36768	-0.11696	0.0014	<.0001	0.123	0.014691	0.000118	0.366228
ILMN_1707356	CFL2	-0.31624	-0.32755	-0.01132	0.001	0.0006	0.9028	0.011858	0.007868	0.965439
ILMN_1707372	RNF187	-0.43638	-0.57727	-0.14089	<.0001	<.0001	0.1435	0.000364	1.205e-06	0.400361
ILMN_1707434	LOC653778	-1.08778	-2.08141	-0.99362	<.0001	<.0001	<.0001	3.777e-06	5.87e-17	3.015e-05
ILMN_1707484	GEMIN6	0.1194	0.225787	0.106387	0.0614	0.0005	0.0893	0.238845	0.006536	0.302056
ILMN_1707493	SNHG3-RCC1	0.334473	0.234905	-0.09957	<.0001	0.0002	0.1044	1.127e-05	0.003415	0.332258
ILMN_1707506	YTHDC1	-0.44376	-0.46227	-0.01851	<.0001	<.0001	0.8287	3.541e-05	1.537e-05	0.935214
ILMN_1707600	WDTC1	-0.30551	-0.3946	-0.08909	<.0001	<.0001	0.2361	0.001728	2.7e-05	0.527108
ILMN_1707627	TPI1	0.292343	0.331123	0.03878	0.0001	<.0001	0.5959	0.002164	0.000387	0.820859
ILMN_1707631	MED10	0.386268	0.360139	-0.02613	<.0001	<.0001	0.6808	9.03e-07	5.166e-06	0.865917
ILMN_1707634	CMC1	0.240998	0.29904	0.058042	0.0002	<.0001	0.3478	0.00289	0.000129	0.641717
ILMN_1707720	SLC1A5	-1.25653	-1.79941	-0.54288	<.0001	<.0001	0.0165	6.682e-06	9.05e-11	0.09778
ILMN_1707783	CCDC72	0.479335	0.423975	-0.05536	<.0001	<.0001	0.474	5.298e-07	1.1e-05	0.743496
ILMN_1707815	SDHALP1	0.407191	0.296921	-0.11027	<.0001	0.0003	0.1598	3.277e-05	0.003966	0.425323
ILMN_1707858	H2AFZ	0.214803	0.403192	0.188388	0.0038	<.0001	0.0096	0.033011	6.674e-06	0.065924
ILMN_1707943	C19ORF39	-0.21442	-0.1787	0.035717	0.0003	0.0026	0.5332	0.004647	0.024326	0.782847
ILMN_1707945	HELB	0.403753	0.474351	0.070598	<.0001	<.0001	0.426	0.000352	1.869e-05	0.708368
ILMN_1708016	C20ORF108	-1.78698	-2.76773	-0.98075	<.0001	<.0001	<.0001	3e-11	1.23e-21	0.00034
ILMN_1708041	PLEKHF1	0.483152	0.676164	0.193011	0.0019	<.0001	0.2001	0.01914	0.000427	0.481988
ILMN_1708077	DAXX	-0.0936	-0.23253	-0.13892	0.1086	<.0001	0.0159	0.34012	0.001708	0.09534
ILMN_1708095	PANK2	-0.30614	-0.27208	0.034057	0.0006	0.0023	0.6928	0.007977	0.022254	0.872327
ILMN_1708098	LIX1L	0.131305	0.272968	0.141663	0.084	0.0004	0.0578	0.290893	0.005602	0.229561
ILMN_1708101	LMNB2	0.332546	0.37059	0.038044	0.0002	<.0001	0.6611	0.003566	0.000916	0.855906
ILMN_1708147	TBPL1	-0.22548	-0.39501	-0.16953	0.0131	<.0001	0.0565	0.083212	0.000471	0.225932
ILMN_1708151	LAGE3	0.311756	0.382619	0.070863	0.0003	<.0001	0.3915	0.004233	0.000273	0.680911
ILMN_1708164	EIF3A	-0.00297	0.345475	0.348447	0.9741	0.0002	0.0002	0.990889	0.00343	0.002499
ILMN_1708249	NR1D1	-0.43732	-0.43091	0.006413	0.0003	0.0003	0.956	0.004348	0.004852	0.984682
ILMN_1708323	ALAS2	-1.74305	-3.06449	-1.32144	<.0001	<.0001	<.0001	1.93e-13	3.45e-29	1.653e-08
ILMN_1708382	C3ORF75	0.217652	0.31702	0.099368	0.0096	0.0002	0.2241	0.065979	0.003034	0.512703
ILMN_1708414	GNL3L	1.01271	1.18003	0.167314	<.0001	<.0001	0.3592	8.199e-06	1.617e-07	0.65255
ILMN_1708416	ARL6IP1	-0.24663	-0.74162	-0.49499	0.008	<.0001	<.0001	0.057815	3.54e-11	7.227e-06
ILMN_1708486	CNN2	0.556405	0.489434	-0.06697	<.0001	<.0001	0.5241	2.347e-05	0.00025	0.776713
ILMN_1708537	RBPJ	0.02549	0.31125	0.28576	0.7764	0.0007	0.0014	0.911873	0.008418	0.015341
ILMN_1708580	PDZK1IP1	-1.38599	-1.05407	0.33191	<.0001	0.0001	0.2117	3.015e-05	0.00232	0.497327
ILMN_1708588	ADCY5	0.149461	0.129392	-0.02007	0.0006	0.003	0.6341	0.008091	0.027325	0.841531
ILMN_1708605	LOC652481	0.274365	0.062358	-0.21201	0.0008	0.4366	0.0077	0.009419	0.716501	0.056261
ILMN_1708627	LOC653226	0.584139	0.651025	0.066886	<.0001	<.0001	0.4942	1.422e-06	7.027e-08	0.757109
ILMN_1708672	ACAT2	0.19951	0.250366	0.050856	0.0049	0.0005	0.4598	0.04024	0.006201	0.73381
ILMN_1708721	RABGAP1L	-0.31347	0.010137	0.323605	0.0001	0.9007	<.0001	0.002094	0.964683	0.001199
ILMN_1708728	H2AFJ	0.527093	0.165694	-0.3614	0.0003	0.2419	0.01	0.003925	0.533944	0.068039
ILMN_1708906	C2ORF29	0.241308	0.254891	0.013583	0.0001	<.0001	0.8233	0.002391	0.001194	0.933084
ILMN_1708936	EXOSC3	0.330846	0.526134	0.195288	<.0001	<.0001	0.0171	0.001694	1.539e-07	0.100556
ILMN_1708954	GAR1	0.481388	0.540487	0.0591	<.0001	<.0001	0.3016	1.18e-11	5.1e-14	0.597707
ILMN_1709004	LOC440092	-0.677	-0.63694	0.040065	<.0001	<.0001	0.7625	5e-05	0.000134	0.905577
ILMN_1709042	RBM4	0.348397	0.495092	0.146694	<.0001	<.0001	0.0362	6.9e-05	7.872e-09	0.168505
ILMN_1709092	ABCC13	-1.57985	-2.0643	-0.48445	<.0001	<.0001	0.0161	1.54e-10	4.31e-16	0.096318
ILMN_1709112	CHM	0.107505	0.178246	0.07074	0.0112	<.0001	0.0889	0.074206	0.000825	0.30109
ILMN_1709227	CCDC84	-0.27881	-0.44651	-0.1677	0.0028	<.0001	0.0643	0.025786	8.6e-05	0.245792
ILMN_1709439	CHMP1A	-0.24424	-0.30741	-0.06317	0.0035	0.0003	0.4348	0.030574	0.003895	0.714997
ILMN_1709451	TFPT	0.312603	0.27917	-0.03343	<.0001	0.0002	0.642	0.000711	0.003074	0.846163
ILMN_1709549	PLEKHM1	-0.29942	-0.24656	0.052857	<.0001	0.0001	0.3957	0.000142	0.002398	0.684506
ILMN_1709634	CMBL	-0.95232	-0.97221	-0.01989	<.0001	<.0001	0.9209	0.000179	0.000126	0.97264
ILMN_1709795	RAC2	-0.09013	0.140795	0.230925	0.1715	0.0335	0.0005	0.442568	0.160222	0.006127
ILMN_1709809	NHP2L1	0.375969	0.20468	-0.17129	<.0001	0.006	0.0186	3.2e-05	0.046524	0.106817
ILMN_1709814	NMRAL1	0.796889	0.728623	-0.06827	<.0001	<.0001	0.5272	2.182e-09	4.551e-08	0.778928
ILMN_1709851	TCEA1	0.225513	0.150848	-0.07467	0.0007	0.0224	0.2459	0.008362	0.121715	0.53831
ILMN_1709877	TRIML1	-0.27785	-0.25823	0.019612	<.0001	<.0001	0.7127	3.168e-05	0.000128	0.882014
ILMN_1709880	RPLP0	0.231138	0.491676	0.260538	0.0317	<.0001	0.0139	0.15404	0.000224	0.086535
ILMN_1709891	LOC647074	0.15952	0.222686	0.063166	0.0118	0.0005	0.3053	0.076818	0.006594	0.60081
ILMN_1709894	CLPX	-0.42873	-0.88632	-0.45759	<.0001	<.0001	<.0001	0.001725	1.24e-11	0.000547
ILMN_1709948	LOC651453	0.141558	0.331725	0.190167	0.0714	<.0001	0.0141	0.26288	0.000765	0.087382
ILMN_1710111	LOC387940	0.134771	0.037661	-0.09711	0.0002	0.2853	0.0055	0.002902	0.581658	0.04392
ILMN_1710124	CMTM8	0.716641	0.788069	0.071428	<.0001	<.0001	0.4062	1.83e-11	2.39e-13	0.693088
ILMN_1710136	HDHD1A	0.155033	0.318208	0.163174	0.0434	<.0001	0.0306	0.189924	0.000985	0.150575
ILMN_1710150	EED	-0.23479	-0.03526	0.199532	0.0005	0.5919	0.0023	0.006246	0.818282	0.022605
ILMN_1710220	LOC729985	0.315324	0.293324	-0.022	<.0001	0.0002	0.7713	0.001285	0.003157	0.90976
ILMN_1710221	GPR35	0.12373	0.031165	-0.09257	0.0004	0.3654	0.0068	0.005722	0.658322	0.051134
ILMN_1710303	TTC25	-1.01842	-1.27581	-0.25738	<.0001	<.0001	0.111	3.004e-07	1.46e-10	0.344437
ILMN_1710362	LOC644591	-0.12199	-0.27796	-0.15597	0.1047	0.0003	0.0352	0.332882	0.004161	0.165582
ILMN_1710406	PSMC1	0.597313	0.711941	0.114629	<.0001	<.0001	0.1436	5.99e-10	3.27e-13	0.40054
ILMN_1710514	BCL3	-0.55758	-0.50363	0.053946	0.0002	0.0008	0.7077	0.003136	0.009162	0.879379
ILMN_1710553	TMEM151A	-0.46763	-0.40291	0.064718	<.0001	<.0001	0.5071	0.000159	0.001309	0.765598
ILMN_1710571	PAPD5	0.681923	0.673434	-0.00849	<.0001	<.0001	0.9194	5.58e-11	9.35e-11	0.972149
ILMN_1710676	FBXO5	0.355534	0.416199	0.060665	<.0001	<.0001	0.4264	0.000244	1.228e-05	0.708741
ILMN_1710735	ZNF451	-0.12615	-0.20791	-0.08176	0.0086	<.0001	0.0826	0.061171	0.000538	0.287807
ILMN_1710756	ENO1	0.290474	0.287002	-0.00347	0.0006	0.0007	0.966	0.007642	0.008612	0.988122
ILMN_1710758	RNF20	-0.29474	-0.1852	0.109536	<.0001	0.0084	0.1094	0.000767	0.059848	0.341369
ILMN_1710885	LOC387867	0.217025	0.390221	0.173196	0.044	0.0004	0.1009	0.191655	0.005067	0.32513
ILMN_1710962	TMEM97	0.112076	0.245773	0.133696	0.0836	0.0002	0.036	0.29021	0.003085	0.167968
ILMN_1710979	ANKRD39	0.221972	0.198342	-0.02363	0.0002	0.0008	0.6799	0.003224	0.009365	0.865504
ILMN_1711009	ISLR	-0.2233	-0.25577	-0.03247	0.0009	0.0001	0.6142	0.01022	0.002175	0.830915
ILMN_1711069	YPEL5	-0.55436	-0.80062	-0.24626	<.0001	<.0001	0.0063	4.77e-07	6.3e-13	0.048336
ILMN_1711078	CDC2L2	0.482703	0.657543	0.17484	<.0001	<.0001	0.0871	0.000183	1.679e-07	0.297366
ILMN_1711087	LOC648526	-0.55469	-0.46405	0.090632	0.0002	0.0017	0.5294	0.003464	0.017856	0.780245
ILMN_1711102	B3GNT2	0.270661	0.350845	0.080184	<.0001	<.0001	0.2016	0.000773	6.804e-06	0.483878
ILMN_1711189	EXOSC10	0.343739	0.16493	-0.17881	<.0001	0.027	0.0148	0.000191	0.13843	0.090561
ILMN_1711227	GMDS	0.360517	0.522379	0.161862	0.0003	<.0001	0.0882	0.003746	9.321e-06	0.299627
ILMN_1711314	NUDT5	0.038826	0.288693	0.249867	0.6051	0.0002	0.0009	0.826018	0.002782	0.010424
ILMN_1711368	TRAPPC9	-0.43382	-0.52936	-0.09554	0.0002	<.0001	0.3908	0.002914	0.000175	0.6804
ILMN_1711450	TH1L	0.326614	0.137249	-0.18937	<.0001	0.0914	0.0182	0.001527	0.306722	0.10514
ILMN_1711470	UBE2T	0.261649	0.21828	-0.04337	0.0001	0.0013	0.5089	0.002243	0.0145	0.766729
ILMN_1711516	ATP6V1A	-0.21121	0.040996	0.252205	0.0021	0.5445	0.0002	0.02084	0.789709	0.003198
ILMN_1711573	CD96	0.283507	0.486168	0.202662	0.0074	<.0001	0.0497	0.054344	0.000189	0.207894
ILMN_1711596	PQBP1	0.331666	0.427865	0.096199	<.0001	<.0001	0.1477	7e-05	1.714e-07	0.40696
ILMN_1711606	PRDX5	-0.3588	-0.29005	0.068752	<.0001	0.0012	0.4269	0.001346	0.013435	0.709042
ILMN_1711611	LOC653907	-0.44091	-0.8443	-0.40339	0.004	<.0001	0.0073	0.034466	4.787e-06	0.053788
ILMN_1711617	GMFG	-0.0556	0.257849	0.31345	0.4904	0.0015	0.0001	0.754427	0.015851	0.002003
ILMN_1711703	C16ORF70	-0.26963	-0.16082	0.108808	0.0001	0.0194	0.1054	0.00197	0.109967	0.334119
ILMN_1711729	LOC442454	0.382548	0.413157	0.030609	0.0004	0.0002	0.7694	0.005799	0.002457	0.908817
ILMN_1711766	SKP1A	-0.1384	-0.52001	-0.38161	0.1159	<.0001	<.0001	0.353357	1.123e-06	0.00041
ILMN_1711786	NFE2	-0.78693	-0.59934	0.187582	<.0001	<.0001	0.1544	1.313e-06	0.000346	0.417114
ILMN_1711799	C9ORF40	-0.56233	-1.38477	-0.82244	<.0001	<.0001	<.0001	0.000885	1.53e-16	2.481e-07
ILMN_1711810	PNKD	0.247969	0.267616	0.019647	0.0005	0.0002	0.7732	0.006246	0.002705	0.910539
ILMN_1711823	C17ORF70	0.434573	0.406965	-0.02761	<.0001	0.0002	0.7908	0.001245	0.002837	0.918332
ILMN_1711853	MED24	-0.03528	-0.31643	-0.28115	0.6557	<.0001	0.0004	0.853255	0.001728	0.005449
ILMN_1711862	RNF7	0.19285	0.250742	0.057892	0.0011	<.0001	0.3103	0.012417	0.000597	0.605603
ILMN_1711886	ALG3	0.166005	0.266109	0.100105	0.0125	<.0001	0.1224	0.080158	0.001484	0.365305
ILMN_1711899	ANXA2	0.435532	0.464552	0.029019	0.0006	0.0002	0.8109	0.007166	0.003609	0.927524
ILMN_1711919	SCYL2	-0.36713	-0.68492	-0.31779	0.0003	<.0001	0.0015	0.004659	1.558e-08	0.01553
ILMN_1711988	KCNK12	0.178285	0.096742	-0.08154	0.0003	0.0427	0.0876	0.003856	0.187803	0.298562
ILMN_1712027	RSBN1L	-0.30475	-0.04819	0.256568	<.0001	0.5162	0.0006	0.001389	0.77153	0.007778
ILMN_1712075	SYNM	-0.23386	-0.13852	0.095346	<.0001	0.0161	0.09	0.001235	0.096486	0.303662
ILMN_1712088	CLYBL	0.164249	0.233673	0.069425	0.0077	0.0002	0.2468	0.056315	0.002871	0.539325
ILMN_1712095	FOXO4	-1.21645	-2.11651	-0.90006	<.0001	<.0001	<.0001	2.83e-11	1.92e-25	6.265e-07
ILMN_1712155	RPL6	0.370078	0.4521	0.082022	0.0003	<.0001	0.4025	0.004154	0.000286	0.690197
ILMN_1712161	BCOR	0.297745	0.183451	-0.11429	<.0001	<.0001	0.009	2.448e-08	0.00101	0.063118
ILMN_1712272	LOC653270	0.156937	0.024194	-0.13274	0.0008	0.5986	0.0037	0.009634	0.822524	0.032449
ILMN_1712305	CYBRD1	-0.25379	-0.46977	-0.21597	0.0154	<.0001	0.0352	0.093155	0.00029	0.165525
ILMN_1712320	DDX50	0.225085	0.325585	0.1005	0.0083	0.0002	0.2255	0.059373	0.002624	0.514397
ILMN_1712389	CKLF	0.241254	0.502758	0.261505	0.0177	<.0001	0.009	0.102896	5.287e-05	0.062857
ILMN_1712413	RPL39L	0.18933	0.264176	0.074846	0.0056	0.0001	0.2595	0.044459	0.002243	0.553782
ILMN_1712423	SKIP	-0.35531	-0.36352	-0.00821	<.0001	<.0001	0.914	0.000237	0.000163	0.969804
ILMN_1712431	FAM113B	0.594919	0.488159	-0.10676	<.0001	<.0001	0.3546	3.837e-05	0.001017	0.64828
ILMN_1712455	RBM4	0.28536	0.284122	-0.00124	<.0001	<.0001	0.9855	0.001238	0.001315	0.995165
ILMN_1712515	FOXO3	-0.2721	-0.35431	-0.08221	0.003	0.0001	0.3556	0.027572	0.002244	0.64922
ILMN_1712532	CARD9	0.468546	0.511515	0.042969	0.0001	<.0001	0.7123	0.002024	0.000622	0.88176
ILMN_1712537	NODAL	-0.20204	-0.2363	-0.03426	0.001	0.0001	0.5613	0.011131	0.002111	0.799906
ILMN_1712577	FAM174A	0.080163	0.322117	0.241954	0.3583	0.0003	0.0053	0.651693	0.004371	0.042347
ILMN_1712636	NVL	0.310682	0.180018	-0.13066	<.0001	0.0114	0.0602	0.000434	0.075238	0.235835
ILMN_1712687	PAK2	-0.13129	0.109976	0.241264	0.0499	0.0999	0.0003	0.208377	0.32334	0.00439
ILMN_1712705	RAB40C	0.240258	0.353617	0.113359	0.0046	<.0001	0.1684	0.037871	0.000807	0.438163
ILMN_1712707	ABHD8	0.420968	0.431154	0.010185	<.0001	<.0001	0.8897	3.949e-06	2.229e-06	0.961037
ILMN_1712766	ERGIC2	-0.06172	0.283757	0.345476	0.5109	0.0029	0.0002	0.768147	0.026674	0.003714
ILMN_1712836	C6ORF27	-0.26414	-0.15683	0.107315	0.0003	0.0305	0.1299	0.004659	0.150263	0.378001
ILMN_1712914	SEMA6B	-0.76396	-0.82703	-0.06307	<.0001	<.0001	0.7305	0.001257	0.000403	0.89114
ILMN_1712929	DNAJB12	0.408644	0.399504	-0.00914	<.0001	<.0001	0.8966	2.883e-06	4.985e-06	0.963338
ILMN_1712975	YIF1A	0.320206	0.432841	0.112636	0.0012	<.0001	0.2371	0.012968	0.000357	0.528446
ILMN_1713006	CDC34	-1.73043	-1.83869	-0.10826	<.0001	<.0001	0.593	6.64e-12	4.1e-13	0.819001
ILMN_1713088	MSI2	-0.32427	-0.53676	-0.21249	0.0015	<.0001	0.0327	0.016106	1.346e-05	0.157476
ILMN_1713143	MRPL3	0.27693	0.389714	0.112784	0.0007	<.0001	0.1525	0.008584	8.4e-05	0.414273
ILMN_1713156	MSL3L1	0.846478	1.10776	0.261277	<.0001	<.0001	0.0103	1.24e-11	5.85e-18	0.069803
ILMN_1713266	FAM46C	-1.86072	-2.67654	-0.81582	<.0001	<.0001	<.0001	3.86e-30	7.36e-45	7.014e-09
ILMN_1713285	NAPA	-0.36165	-0.85773	-0.49608	0.0044	<.0001	<.0001	0.037099	1.665e-08	0.001564
ILMN_1713369	RPL13A	0.43915	0.537903	0.098753	0.0001	<.0001	0.3703	0.002229	0.00011	0.6619
ILMN_1713390	LOC653464	-0.38631	-0.49591	-0.1096	<.0001	<.0001	0.1759	0.000174	4.772e-07	0.448641
ILMN_1713458	HBZ	-1.88868	-2.7748	-0.88612	<.0001	<.0001	0.0447	0.000808	3.053e-07	0.19361
ILMN_1713482	CWC15	0.164215	0.22784	0.063625	0.001	<.0001	0.186	0.01127	0.000181	0.463185
ILMN_1713636	S100A6	0.174122	0.516785	0.342663	0.1705	<.0001	0.0065	0.441285	0.001332	0.049678
ILMN_1713682	FBXO11	-0.29103	-0.23055	0.060477	<.0001	<.0001	0.2859	4.184e-05	0.001717	0.582297
ILMN_1713732	ABL1	0.236687	0.321677	0.08499	0.0039	0.0001	0.2848	0.033385	0.001822	0.581039
ILMN_1713756	GLUD1	0.268829	0.238635	-0.03019	<.0001	0.0003	0.6296	0.000845	0.003794	0.838933
ILMN_1713807	MAN1C1	0.440944	0.324621	-0.11632	0.0004	0.0085	0.3317	0.005458	0.060421	0.626929
ILMN_1713934	LITAF	-0.42842	-0.27736	0.151064	0.0002	0.0145	0.1717	0.003024	0.089082	0.442944
ILMN_1713978	SDF2	-0.11547	0.123653	0.239121	0.0652	0.0486	0.0001	0.248232	0.20468	0.00227
ILMN_1713985	MAF1	-0.79131	-0.95668	-0.16538	<.0001	<.0001	0.2612	1.632e-05	1.359e-07	0.555863
ILMN_1713993	UBAC2	0.281657	0.464806	0.183149	0.0028	<.0001	0.0456	0.025665	4.811e-05	0.196247
ILMN_1714082	CMAS	-0.2062	-1.02199	-0.81579	0.1058	<.0001	<.0001	0.334837	3.82e-11	6.763e-08
ILMN_1714093	RMND5A	-0.37219	-1.16452	-0.79232	0.0104	<.0001	<.0001	0.070037	2.81e-11	4.115e-06
ILMN_1714148	C9ORF90	0.256279	0.320082	0.063803	0.0002	<.0001	0.3313	0.002847	0.000112	0.626623
ILMN_1714159	LUZP1	0.185691	0.223329	0.037638	0.0011	0.0001	0.4982	0.012841	0.002065	0.759845
ILMN_1714167	CYB5A	-0.0567	-0.3854	-0.3287	0.5026	<.0001	0.0001	0.762466	0.000263	0.00195
ILMN_1714216	TSC2	-0.20788	-0.37986	-0.17198	0.0038	<.0001	0.0143	0.032928	1.2e-05	0.0886
ILMN_1714278	C9ORF30	0.086555	0.196734	0.110179	0.116	0.0004	0.0422	0.353795	0.006006	0.18618
ILMN_1714327	SETD1A	-0.1225	-0.34353	-0.22103	0.177	0.0002	0.0138	0.450371	0.003226	0.08608
ILMN_1714352	DMWD	-0.20604	-0.35124	-0.1452	0.0357	0.0004	0.1303	0.167011	0.005667	0.378535
ILMN_1714401	SNX27	0.004586	0.279252	0.274666	0.9493	0.0002	0.0002	0.982404	0.002589	0.002525
ILMN_1714412	ZNF292	0.154725	0.083159	-0.07157	<.0001	0.0213	0.041	0.000581	0.117761	0.182768
ILMN_1714418	FAM101B	0.33636	0.464657	0.128296	0.0001	<.0001	0.1285	0.002162	9.429e-06	0.375664
ILMN_1714445	SLC6A9	-0.98181	-1.38458	-0.40276	<.0001	<.0001	0.0469	0.000113	2.521e-08	0.199847
ILMN_1714461	RNF14	-1.45607	-2.14129	-0.68522	<.0001	<.0001	0.0003	1.28e-10	2.22e-19	0.003744
ILMN_1714473	ZNF436	-0.11212	-0.2612	-0.14908	0.059	<.0001	0.0114	0.232811	0.000461	0.075031
ILMN_1714489	CIB2	-0.268	-0.22422	0.043783	<.0001	<.0001	0.3889	2.473e-05	0.000566	0.678891
ILMN_1714515	MRPS12	0.294478	0.269767	-0.02471	0.0002	0.0005	0.7414	0.002647	0.006945	0.896294
ILMN_1714587	DEFB103B	0.156155	0.128461	-0.02769	0.0007	0.005	0.5324	0.008634	0.040639	0.782143
ILMN_1714622	TNRC6A	-0.08589	-0.35909	-0.2732	0.4099	0.0007	0.0083	0.696059	0.008896	0.059311
ILMN_1714623	TOMM22	0.284529	0.316796	0.032267	0.0004	<.0001	0.6759	0.005435	0.001563	0.863447
ILMN_1714737	ASF1A	-0.02092	-0.23104	-0.21012	0.7389	0.0003	0.0008	0.895047	0.004568	0.009901
ILMN_1714741	LOC346887	0.173791	0.160758	-0.01303	0.0001	0.0003	0.7623	0.001955	0.004826	0.90549
ILMN_1714765	LOC389599	-1.65694	-2.07665	-0.41971	<.0001	<.0001	0.0092	9.98e-17	1.86e-22	0.063848
ILMN_1714808	LOC441066	-0.0048	-0.1713	-0.1665	0.9144	0.0002	0.0002	0.969942	0.00292	0.003255
ILMN_1714809	RPIA	-0.94675	-1.62129	-0.67455	<.0001	<.0001	<.0001	6.965e-07	1.75e-16	0.000495
ILMN_1714965	NFKB1	0.105476	0.281312	0.175836	0.0787	<.0001	0.0031	0.279361	0.000151	0.028215
ILMN_1715013	ERMAP	-1.12842	-1.29498	-0.16656	<.0001	<.0001	0.3091	2.281e-08	1.61e-10	0.604464
ILMN_1715069	TANK	-0.41226	-0.64699	-0.23473	0.0004	<.0001	0.0378	0.005619	3.431e-06	0.173101
ILMN_1715125	HAAO	-0.22164	-0.27116	-0.04952	0.0017	0.0001	0.4671	0.017322	0.002106	0.738659
ILMN_1715131	CCR7	0.85991	0.825277	-0.03463	<.0001	<.0001	0.8314	2.411e-05	5.474e-05	0.936596
ILMN_1715175	MET	-0.18798	-0.39984	-0.21186	0.0178	<.0001	0.0067	0.103451	3.618e-05	0.050721
ILMN_1715242	NBPF1	0.440231	0.431389	-0.00884	<.0001	<.0001	0.872	9.29e-11	2.11e-10	0.953474
ILMN_1715324	HSD17B8	0.345527	0.306763	-0.03876	<.0001	0.0004	0.6432	0.001438	0.005779	0.846907
ILMN_1715392	PRPF3	-0.21759	-0.40686	-0.18927	0.0305	<.0001	0.0548	0.150135	0.001337	0.221517
ILMN_1715463	SOSTDC1	-0.14504	-0.19214	-0.0471	0.006	0.0003	0.3564	0.046571	0.004029	0.649924
ILMN_1715546	LOC441191	0.414391	0.440835	0.026444	<.0001	<.0001	0.6264	6.52e-10	5.77e-11	0.83721
ILMN_1715583	BOP1	0.314297	0.392928	0.078631	0.0002	<.0001	0.3295	0.002886	0.000113	0.62481
ILMN_1715625	C20ORF94	0.412575	0.396518	-0.01606	<.0001	<.0001	0.7019	6.07e-15	6.07e-14	0.876759
ILMN_1715635	ATP6V0E1	0.178346	0.270271	0.091926	0.0254	0.0008	0.2379	0.132978	0.009767	0.529241
ILMN_1715636	EIF3B	-0.22314	-0.5137	-0.29056	0.0421	<.0001	0.0073	0.18601	0.000152	0.05425
ILMN_1715680	NEIL2	-0.25689	-0.3495	-0.09262	0.0039	0.0001	0.2827	0.033295	0.001791	0.578822
ILMN_1715703	DALRD3	0.186646	0.151342	-0.0353	0.0002	0.0023	0.454	0.002593	0.022589	0.729522
ILMN_1715705	SSNA1	0.635725	0.556292	-0.07943	<.0001	<.0001	0.4543	1.309e-06	2.853e-05	0.729728
ILMN_1715823	FBXO16	-0.2541	-0.305	-0.0509	0.0006	<.0001	0.4729	0.007238	0.00082	0.742764
ILMN_1715885	PTPN22	0.105119	0.190533	0.085413	0.0553	0.0006	0.112	0.222774	0.007803	0.346185
ILMN_1715896	PMVK	0.484355	0.422056	-0.0623	<.0001	<.0001	0.3996	1.115e-07	4.311e-06	0.687806
ILMN_1715926	LOC642210	0.190849	0.169712	-0.02114	0.0003	0.0011	0.6727	0.003757	0.012218	0.861939
ILMN_1715931	ISCA1	-0.49276	-1.32112	-0.82836	0.0019	<.0001	<.0001	0.019147	4.61e-12	1.016e-05
ILMN_1715947	LOC648210	0.347342	0.609772	0.26243	0.0163	<.0001	0.0635	0.097195	0.000742	0.243938
ILMN_1715963	FBXO7	-0.91656	-1.51396	-0.59741	<.0001	<.0001	0.0019	0.000106	1.04e-10	0.018935
ILMN_1715968	MLL4	-0.40419	-0.47628	-0.07209	<.0001	<.0001	0.3515	3e-05	6.321e-07	0.645161
ILMN_1715969	SLC25A37	-0.69088	-1.20644	-0.51556	<.0001	<.0001	<.0001	2.988e-06	1.61e-15	0.000685
ILMN_1716014	LOC653232	0.057976	0.61844	0.560463	0.7349	0.0004	0.0011	0.893091	0.005588	0.012111
ILMN_1716056	LMF2	-0.25511	-0.43446	-0.17935	0.0251	0.0002	0.1073	0.131676	0.002775	0.337555
ILMN_1716062	MYL4	-0.77622	-0.9114	-0.13518	<.0001	<.0001	0.3385	1.017e-05	1.701e-07	0.632895
ILMN_1716086	WDR33	0.240164	0.250457	0.010294	<.0001	<.0001	0.841	0.000232	0.000113	0.940226
ILMN_1716089	KANK2	-0.53692	-1.37529	-0.83837	0.0055	<.0001	<.0001	0.043831	2.768e-09	0.000354
ILMN_1716093	KRT10	0.593927	0.617973	0.024046	<.0001	<.0001	0.7774	1.537e-08	3.941e-09	0.912402
ILMN_1716154	C5ORF4	-0.60414	-0.59002	0.014127	<.0001	<.0001	0.8993	1.479e-05	2.441e-05	0.964314
ILMN_1716237	ACOT2	0.195992	0.308415	0.112423	0.0173	0.0002	0.1621	0.101169	0.003422	0.428661
ILMN_1716265	PGM2L1	-0.34596	-0.93113	-0.58517	0.008	<.0001	<.0001	0.057931	2.535e-09	0.00021
ILMN_1716370	TNS4	-0.36348	-0.25332	0.110161	<.0001	0.0014	0.1549	0.000213	0.015384	0.417946
ILMN_1716445	LOC727761	0.222459	0.360699	0.138239	0.0142	<.0001	0.1186	0.088185	0.001644	0.358703
ILMN_1716578	PTPN6	-0.90614	-0.98382	-0.07768	<.0001	<.0001	0.6714	9.13e-05	1.5e-05	0.861218
ILMN_1716591	SPRR1A	-0.125	-0.2856	-0.16059	0.086	0.0001	0.0252	0.294906	0.002065	0.132006
ILMN_1716596	NSMAF	-0.30934	-0.06654	0.242794	0.0006	0.4493	0.0055	0.00726	0.72588	0.043676
ILMN_1716687	TPM1	-0.47786	-0.81656	-0.3387	0.0029	<.0001	0.0303	0.026557	2.632e-05	0.149474
ILMN_1716728	C6ORF64	0.181083	0.225384	0.044301	0.0014	<.0001	0.4211	0.015371	0.001622	0.704465
ILMN_1716734	LOC649160	0.167076	0.113415	-0.05366	<.0001	0.0047	0.1686	0.000832	0.038776	0.438462
ILMN_1716766	CEBPG	0.182319	0.169838	-0.01248	<.0001	0.0002	0.776	0.001319	0.003178	0.911715
ILMN_1716816	TMEM87A	0.308988	0.414202	0.105213	<.0001	<.0001	0.0998	0.000123	1.382e-07	0.323128
ILMN_1716862	PPM1B	-0.26247	-0.20597	0.0565	<.0001	0.0009	0.3438	0.000591	0.010368	0.637942
ILMN_1716895	RPA3	0.371335	0.367461	-0.00387	<.0001	<.0001	0.9575	4.883e-05	6.036e-05	0.98528
ILMN_1716913	TRAPPC1	0.246193	0.440093	0.193901	0.0003	<.0001	0.0035	0.004432	5.339e-08	0.031132
ILMN_1716973	POLM	-0.29135	-0.42804	-0.13669	0.0013	<.0001	0.1206	0.014585	0.000112	0.362205
ILMN_1716983	LILRA2	-0.25123	0.190789	0.442016	0.0567	0.1469	0.0008	0.22653	0.405548	0.009204
ILMN_1717154	AQR	0.309873	0.190415	-0.11946	<.0001	0.0045	0.067	0.000163	0.037271	0.252569
ILMN_1717197	CD3G	1.51894	1.62438	0.105444	<.0001	<.0001	0.37	2.19e-22	1.39e-24	0.66165
ILMN_1717229	C9ORF21	0.215704	0.283046	0.067342	0.0009	<.0001	0.2828	0.010596	0.000395	0.578927
ILMN_1717324	C16ORF52	0.148248	0.090193	-0.05805	0.0008	0.0386	0.1732	0.009464	0.175646	0.445067
ILMN_1717337	2012-03-07	-0.56202	-0.44686	0.115162	<.0001	<.0001	0.1578	2.096e-08	1.045e-05	0.422445
ILMN_1717357	AIFM1	0.081673	0.150938	0.069265	0.0616	0.0007	0.1059	0.239139	0.008266	0.334843
ILMN_1717461	PH-4	-0.19757	-0.33835	-0.14078	0.0033	<.0001	0.0319	0.029726	3.433e-05	0.15491
ILMN_1717490	RPL6	0.490207	0.422004	-0.0682	<.0001	<.0001	0.3576	8.314e-08	4.571e-06	0.650996
ILMN_1717674	PEPD	0.317146	0.301884	-0.01526	<.0001	0.0002	0.8422	0.001413	0.002622	0.940678
ILMN_1717714	CDKN2A	0.156188	0.160156	0.003968	0.0002	0.0001	0.9211	0.002949	0.002199	0.972721
ILMN_1717745	TIAL1	-0.40869	-0.44772	-0.03903	<.0001	<.0001	0.6872	0.001088	0.000286	0.869217
ILMN_1717809	RNF24	-0.6694	-0.53405	0.135346	<.0001	0.0009	0.3817	0.000751	0.010368	0.672409
ILMN_1717852	USH1G	-0.53597	-0.54192	-0.00595	0.0005	0.0004	0.9679	0.006582	0.005889	0.988846
ILMN_1717855	PFDN1	0.257904	0.212879	-0.04502	<.0001	0.0011	0.4732	0.001525	0.012176	0.742968
ILMN_1717877	IVNS1ABP	-0.40368	-0.2674	0.136281	<.0001	0.0011	0.086	4.745e-05	0.012445	0.294993
ILMN_1717934	SYT11	0.15054	0.466102	0.315562	0.2179	0.0002	0.0091	0.505036	0.002968	0.063808
ILMN_1717935	SPTA1	-0.7803	-1.49068	-0.71038	<.0001	<.0001	<.0001	1.3e-05	3.51e-16	6.081e-05
ILMN_1718023	APEH	-0.14665	-0.24291	-0.09626	0.0192	0.0001	0.1155	0.10904	0.002242	0.352698
ILMN_1718034	LOC441454	0.231442	0.297176	0.065734	<.0001	<.0001	0.1737	0.000115	6.443e-07	0.445786
ILMN_1718071	AGTPBP1	-0.25765	-0.45772	-0.20007	0.0067	<.0001	0.0313	0.050939	8.264e-05	0.152878
ILMN_1718132	ECHS1	0.170415	0.401239	0.230824	0.0344	<.0001	0.0038	0.162882	4.772e-05	0.032616
ILMN_1718177	CYP20A1	0.275472	0.224581	-0.05089	<.0001	0.0002	0.3785	0.000158	0.003028	0.669375
ILMN_1718207	SETDB1	-0.12541	-0.23415	-0.10874	0.0428	0.0002	0.0732	0.187974	0.003118	0.266983
ILMN_1718271	MTIF3	0.528583	0.561577	0.032994	<.0001	<.0001	0.6332	5.98e-10	5.56e-11	0.841065
ILMN_1718295	STAC2	-0.29703	-0.33585	-0.03882	<.0001	<.0001	0.5505	0.000338	3.837e-05	0.793603
ILMN_1718334	ITPA	0.281248	0.22514	-0.05611	<.0001	0.0013	0.4069	0.0013	0.014267	0.693497
ILMN_1718336	C7ORF50	0.323513	0.445952	0.122438	0.0003	<.0001	0.1562	0.004422	3.632e-05	0.419983
ILMN_1718424	MRPS28	0.166354	0.286026	0.119672	0.0277	0.0002	0.1053	0.140713	0.003029	0.333982
ILMN_1718520	C10ORF59	-0.377	-0.27817	0.098832	<.0001	0.0007	0.2131	0.000178	0.008362	0.499177
ILMN_1718537	HPS6	0.305109	0.478997	0.173888	0.0028	<.0001	0.0792	0.025591	0.000121	0.280385
ILMN_1718565	CDKN1C	0.772005	0.489516	-0.28249	<.0001	0.0037	0.085	0.000194	0.032335	0.292949
ILMN_1718607	TSPAN4	0.167636	0.40587	0.238234	0.1233	0.0003	0.0264	0.366765	0.003768	0.136304
ILMN_1718706	ERAL1	-0.59539	-0.77539	-0.18	<.0001	<.0001	0.0605	4.44e-07	5.33e-11	0.23658
ILMN_1718712	C20ORF177	0.098779	0.310337	0.211558	0.1742	<.0001	0.0035	0.44648	0.000727	0.030934
ILMN_1718734	MLLT6	0.347287	0.377456	0.030169	0.0012	0.0004	0.77	0.013049	0.005914	0.909089
ILMN_1718769	ITSN1	-0.13991	-0.65433	-0.51441	0.2743	<.0001	<.0001	0.570126	3.21e-05	0.00125
ILMN_1718808	AKAP10	0.278306	0.292984	0.014679	<.0001	<.0001	0.7956	9.871e-05	3.837e-05	0.920439
ILMN_1718815	SLTM	0.347547	0.451781	0.104234	<.0001	<.0001	0.0486	8.314e-08	4.94e-12	0.204694
ILMN_1718831	TMEM57	-0.24103	-0.7819	-0.54087	0.0573	<.0001	<.0001	0.228021	3.212e-07	0.000503
ILMN_1718852	PLCL1	0.144294	0.161208	0.016914	<.0001	<.0001	0.6289	0.001462	0.000297	0.838609
ILMN_1718900	KCTD2	-0.10148	-0.25566	-0.15418	0.1118	<.0001	0.0145	0.345764	0.001602	0.089082
ILMN_1718924	ETFA	0.252928	0.336486	0.083558	0.0014	<.0001	0.2749	0.015024	0.00059	0.570763
ILMN_1718934	LOC728499	-0.34365	-0.63141	-0.28777	0.0058	<.0001	0.0183	0.045913	3.073e-05	0.10558
ILMN_1718946	ADAM10	0.239256	0.358262	0.119006	0.0012	<.0001	0.0958	0.013121	6.3e-05	0.315572
ILMN_1718961	BNIP3L	-2.14264	-3.12824	-0.98559	<.0001	<.0001	<.0001	1.31e-26	6.34e-41	3.395e-08
ILMN_1718971	TTC7B	-0.77025	-0.71637	0.053883	<.0001	<.0001	0.7371	0.000158	0.000439	0.894124
ILMN_1718984	FCGBP	-0.16387	-0.2082	-0.04432	0.0061	0.0006	0.445	0.047598	0.007168	0.722551
ILMN_1719032	LSM3	0.566345	0.648467	0.082121	<.0001	<.0001	0.387	1.429e-06	3.031e-08	0.677051
ILMN_1719097	C18ORF8	-0.22742	-0.83364	-0.60622	0.0571	<.0001	<.0001	0.227476	6.972e-09	2.361e-05
ILMN_1719103	UBE2CBP	0.091522	0.139288	0.047766	0.0122	0.0002	0.1807	0.078717	0.002798	0.455764
ILMN_1719163	ZNF557	-0.07593	-0.3027	-0.22676	0.3679	0.0004	0.0068	0.66001	0.005896	0.051197
ILMN_1719185	THRAP5	-0.53973	-0.41585	0.123877	<.0001	0.0004	0.2695	0.00014	0.005055	0.565002
ILMN_1719205	FBL	0.361456	0.614438	0.252982	0.0024	<.0001	0.0289	0.022673	1.887e-05	0.144964
ILMN_1719254	TRIM9	-0.24817	-0.42223	-0.17406	0.0053	<.0001	0.0448	0.042259	0.000105	0.193984
ILMN_1719256	CKS1B	0.582781	0.423521	-0.15926	<.0001	<.0001	0.1053	1.558e-06	0.000767	0.333982
ILMN_1719273	INPP5A	-0.26718	-0.38946	-0.12228	0.0021	<.0001	0.1462	0.020635	0.000262	0.404325
ILMN_1719290	CRYZL1	-0.31674	-0.54983	-0.23309	0.0005	<.0001	0.0086	0.006766	4.058e-07	0.061221
ILMN_1719316	TMED3	0.369189	0.581834	0.212645	0.0003	<.0001	0.0305	0.004096	1.485e-06	0.150332
ILMN_1719343	WDR26	-1.43917	-2.21548	-0.77632	<.0001	<.0001	<.0001	7.57e-10	2.26e-19	0.001238
ILMN_1719344	LOC730820	-0.4073	-0.23282	0.174481	0.0001	0.0246	0.0851	0.001914	0.12997	0.293108
ILMN_1719392	FH	0.178983	0.387714	0.208731	0.0604	<.0001	0.0263	0.236333	0.001309	0.136075
ILMN_1719415	LOC652140	-0.87157	-0.77541	0.096162	0.0001	0.0007	0.6609	0.002311	0.008286	0.855881
ILMN_1719471	MSH3	0.383913	0.42787	0.043957	<.0001	<.0001	0.507	3.014e-06	1.701e-07	0.765528
ILMN_1719543	MAF	0.168143	0.374765	0.206622	0.0587	<.0001	0.0184	0.231758	0.000788	0.105779
ILMN_1719547	INHBA	-0.22827	-0.19031	0.037957	<.0001	0.0008	0.4854	0.001156	0.009189	0.750995
ILMN_1719579	LOC441081	-0.49751	-0.65582	-0.1583	0.0036	0.0001	0.339	0.031509	0.002394	0.63345
ILMN_1719599	SYTL4	-0.22686	-0.19157	0.035295	0.0002	0.0016	0.5465	0.003117	0.016532	0.791265
ILMN_1719606	LOC644762	0.224763	0.309649	0.084886	0.0004	<.0001	0.1669	0.005687	5.835e-05	0.435837
ILMN_1719611	CCT6A	0.515253	0.604774	0.089522	<.0001	<.0001	0.2921	9.293e-07	7.576e-09	0.588617
ILMN_1719972	PLXNA3	-0.30288	-0.40409	-0.10121	0.0002	<.0001	0.1876	0.002476	2.532e-05	0.465441
ILMN_1719985	FEM1A	-0.78205	-1.21916	-0.43711	<.0001	<.0001	0.0078	0.00014	1.168e-09	0.056543
ILMN_1720024	IL11RA	-0.12964	-0.29949	-0.16984	0.0926	0.0001	0.0254	0.309028	0.002332	0.13276
ILMN_1720027	ZNF23	-0.9521	-1.15143	-0.19934	<.0001	<.0001	0.1731	1.266e-07	1.78e-10	0.444901
ILMN_1720088	SFRS12	-0.2927	-0.08749	0.205212	<.0001	0.1693	0.0012	0.000217	0.439415	0.013426
ILMN_1720124	RCC2	0.38916	0.39984	0.010679	<.0001	<.0001	0.9005	0.000352	0.000231	0.964604
ILMN_1720207	GMPPB	-0.51467	-0.364	0.150668	<.0001	0.0003	0.1227	1.978e-05	0.004363	0.365774
ILMN_1720233	CCDC49	0.131121	0.232454	0.101332	0.0194	<.0001	0.0657	0.110035	0.001003	0.249244
ILMN_1720241	TRIP12	-0.79224	-1.1504	-0.35816	<.0001	<.0001	0.0045	2.465e-07	1.56e-13	0.037132
ILMN_1720270	CDR2	0.481611	0.357966	-0.12364	<.0001	0.0001	0.1668	1.53e-05	0.002063	0.435711
ILMN_1720287	E4F1	0.431566	0.664208	0.232642	0.0003	<.0001	0.0447	0.004544	3.381e-06	0.193638
ILMN_1720303	OSTM1	-0.38252	-0.27799	0.104532	<.0001	0.0034	0.256	0.001284	0.030264	0.549733
ILMN_1720373	SLC7A5	-1.60356	-2.23866	-0.6351	<.0001	<.0001	0.0077	3.436e-08	3.96e-14	0.056172
ILMN_1720390	LOC653602	-0.19403	-0.21097	-0.01694	0.0003	<.0001	0.7413	0.004153	0.001531	0.896234
ILMN_1720430	PPDPF	0.01775	-0.4379	-0.45565	0.8953	0.0014	0.0007	0.963082	0.015235	0.009062
ILMN_1720438	LOC653147	0.429291	0.515867	0.086575	<.0001	<.0001	0.2456	3.389e-06	1.948e-08	0.538003
ILMN_1720531	JMJD2B	-0.21307	-0.3334	-0.12033	0.004	<.0001	0.0943	0.033992	0.00025	0.31245
ILMN_1720542	POLR2I	0.290903	0.124701	-0.1662	0.0002	0.1043	0.028	0.003128	0.332112	0.142057
ILMN_1720604	ARSG	-0.37326	-0.19914	0.174126	0.0003	0.0476	0.0772	0.003838	0.201878	0.276176
ILMN_1720745	LOC645385	0.405952	0.499637	0.093684	0.0003	<.0001	0.3907	0.004908	0.000325	0.680322
ILMN_1720819	LOC653566	0.489821	0.617605	0.127784	<.0001	<.0001	0.2264	0.000259	2.371e-06	0.515413
ILMN_1720829	ZFP36	0.280667	0.446439	0.165772	0.0023	<.0001	0.0641	0.021992	5.456e-05	0.245341
ILMN_1720838	DECR1	0.10343	0.258887	0.155457	0.1596	0.0005	0.0321	0.425091	0.00705	0.155538
ILMN_1720849	PYGM	-0.22057	-0.144	0.076574	<.0001	0.0082	0.1489	0.001259	0.059084	0.408683
ILMN_1720850	BAZ2B	-0.41461	-0.27033	0.144273	<.0001	0.0053	0.1257	0.000565	0.042329	0.370788
ILMN_1720865	OSBPL7	-0.29328	-0.46764	-0.17436	0.0054	<.0001	0.0892	0.043021	0.000327	0.301891
ILMN_1721008	DUT	0.284842	0.542859	0.258018	0.0023	<.0001	0.0048	0.022321	1.223e-06	0.039491
ILMN_1721024	SRFBP1	0.044787	0.22608	0.181293	0.4533	0.0002	0.0023	0.729121	0.003316	0.022483
ILMN_1721026	SAMHD1	0.199793	0.297089	0.097296	0.0003	<.0001	0.0644	0.004153	6.659e-06	0.245886
ILMN_1721046	PTMS	-1.26517	-1.3242	-0.05904	<.0001	<.0001	0.6872	4.24e-12	5.09e-13	0.869218
ILMN_1721088	MS4A15	-0.38432	-0.4477	-0.06338	<.0001	<.0001	0.5003	0.001684	0.000155	0.761088
ILMN_1721093	TAF10	-0.35751	-0.22241	0.135098	<.0001	0.0009	0.0379	9.057e-06	0.010755	0.173626
ILMN_1721116	USP10	0.203905	0.524935	0.32103	0.1675	0.0005	0.0277	0.436742	0.006408	0.140713
ILMN_1721128	TOMM34	0.476185	0.458838	-0.01735	<.0001	<.0001	0.837	5.692e-06	1.329e-05	0.938594
ILMN_1721170	GREB1	-0.26915	-0.3238	-0.05465	0.0005	<.0001	0.4625	0.006559	0.000694	0.73557
ILMN_1721241	PSCD2	-0.06584	0.135375	0.201219	0.195	0.0083	<.0001	0.475471	0.05943	0.001488
ILMN_1721247	KRT75	-0.64135	-0.46051	0.180832	<.0001	<.0001	0.0458	7.535e-09	4.6e-05	0.196932
ILMN_1721316	TNFRSF10A	0.5976	0.639877	0.042277	<.0001	<.0001	0.463	3.46e-16	5.95e-18	0.736
ILMN_1721337	MRPS18B	0.231178	0.268293	0.037115	0.0003	<.0001	0.549	0.004755	0.000749	0.792776
ILMN_1721344	MOBKL2A	0.093887	0.358994	0.265107	0.3576	0.0006	0.0088	0.650996	0.007242	0.062277
ILMN_1721349	MAGT1	-0.51887	-0.66433	-0.14546	0.0044	0.0003	0.41	0.036722	0.004339	0.696101
ILMN_1721449	CHX10	-0.9581	-0.86717	0.09093	<.0001	<.0001	0.6004	1e-05	6.5e-05	0.823409
ILMN_1721457	RANBP1	0.39268	0.525503	0.132823	0.0002	<.0001	0.1877	0.002865	3.044e-05	0.465449
ILMN_1721563	TMEM127	-0.08814	0.16587	0.254013	0.2393	0.0278	0.0007	0.530931	0.141101	0.00857
ILMN_1721614	LOC442501	0.110479	0.146373	0.035894	0.0091	0.0006	0.383	0.063523	0.007778	0.673741
ILMN_1721621	NKTR	-0.28034	-0.42772	-0.14738	0.0086	<.0001	0.1559	0.060977	0.001434	0.41949
ILMN_1721636	TSC22D4	-0.4107	-0.50694	-0.09623	<.0001	<.0001	0.3193	0.000957	2.75e-05	0.614772
ILMN_1721659	LOC643668	0.308325	0.411904	0.103579	0.0002	<.0001	0.1993	0.003577	4.618e-05	0.48098
ILMN_1721669	IDH3B	0.183818	0.250722	0.066904	0.0088	0.0004	0.3267	0.062127	0.005541	0.621942
ILMN_1721703	PNN	-0.41388	-0.44938	-0.0355	0.001	0.0004	0.7694	0.011447	0.005105	0.908837
ILMN_1721704	FNTA	0.217438	0.2645	0.047062	0.0016	0.0001	0.4786	0.016422	0.002258	0.746362
ILMN_1721741	ATPBD1B	-0.28834	-0.32915	-0.04081	<.0001	<.0001	0.5303	0.000532	5.7e-05	0.780774
ILMN_1721842	RYBP	0.192482	0.625632	0.433151	0.2056	<.0001	0.0041	0.489598	0.001147	0.035134
ILMN_1721869	LOC645600	-0.15394	-0.18018	-0.02624	0.0025	0.0004	0.5946	0.024062	0.005966	0.819891
ILMN_1721901	CTNNAL1	-0.72663	-1.61588	-0.88925	0.0001	<.0001	<.0001	0.001975	7.49e-13	6.64e-05
ILMN_1721978	CARD11	0.259532	0.439122	0.17959	0.0178	<.0001	0.0934	0.103524	0.00148	0.310606
ILMN_1721989	ATP5F1	0.257577	0.394678	0.137101	0.0003	<.0001	0.0483	0.004751	4.139e-06	0.203868
ILMN_1722025	CPEB4	-0.33327	-0.58254	-0.24927	0.0314	0.0002	0.0999	0.153045	0.003276	0.323372
ILMN_1722059	SAFB	0.556712	0.649298	0.092586	<.0001	<.0001	0.404	6.622e-05	2.363e-06	0.691291
ILMN_1722102	ANAPC11	0.221844	0.372045	0.150201	0.0057	<.0001	0.0548	0.044881	0.000159	0.221626
ILMN_1722276	PAFAH1B1	0.355106	0.352144	-0.00296	<.0001	<.0001	0.9646	2.064e-05	2.466e-05	0.987541
ILMN_1722282	IL17REL	-0.871	-0.71376	0.157232	<.0001	0.0001	0.382	0.000132	0.002169	0.672751
ILMN_1722284	LOC644297	-0.09522	-0.21546	-0.12024	0.1019	0.0003	0.036	0.32718	0.004096	0.167788
ILMN_1722390	CHRAC1	-1.19148	-1.01149	0.17999	<.0001	0.0002	0.4918	0.000356	0.003247	0.755545
ILMN_1722445	MC4R	0.168056	0.044363	-0.12369	0.0004	0.3459	0.008	0.00571	0.639712	0.058016
ILMN_1722450	NSUN5B	0.425365	0.51808	0.092715	<.0001	<.0001	0.1748	4.454e-07	7.43e-10	0.447225
ILMN_1722483	RNF208	-0.11334	-0.1841	-0.07076	0.0361	0.0008	0.1807	0.168159	0.009365	0.455758
ILMN_1722491	APRT	0.424452	0.431279	0.006827	<.0001	<.0001	0.9466	0.001301	0.001051	0.981675
ILMN_1722492	DUSP19	-0.53962	-0.89585	-0.35623	0.0009	<.0001	0.0245	0.010867	4.49e-06	0.129512
ILMN_1722522	CCNT2	-0.40979	-0.36792	0.041872	<.0001	<.0001	0.6207	0.000118	0.000724	0.834189
ILMN_1722583	COX4NB	0.217397	0.11932	-0.09808	0.0004	0.0493	0.0991	0.005666	0.206743	0.321938
ILMN_1722634	NUCB1	-0.49815	-0.53214	-0.03399	<.0001	<.0001	0.699	5.209e-06	1.019e-06	0.875256
ILMN_1722738	ROGDI	-0.54301	-0.55442	-0.01141	<.0001	<.0001	0.9172	9.649e-05	5.451e-05	0.970986
ILMN_1722772	LOC651398	-0.22897	-0.10447	0.124502	0.0002	0.0824	0.0354	0.002908	0.287575	0.16619
ILMN_1722845	RAB3B	-0.35921	-0.31215	0.047053	<.0001	<.0001	0.5246	0.000118	0.001071	0.777122
ILMN_1722849	UNC13A	-0.2073	-0.13375	0.073552	0.0004	0.0191	0.1892	0.005115	0.108564	0.467382
ILMN_1722858	PPP2CA	0.087172	0.303406	0.216233	0.1144	<.0001	<.0001	0.350605	6.352e-06	0.001692
ILMN_1722863	CCDC36	0.171891	0.097801	-0.07409	0.0001	0.0272	0.0872	0.002102	0.139188	0.297455
ILMN_1722894	ZNRD1	0.264363	0.27722	0.012857	0.0002	<.0001	0.8495	0.002914	0.001637	0.944023
ILMN_1722898	SFRP2	-0.29687	-0.73836	-0.44149	0.0171	<.0001	0.0004	0.100548	8.437e-07	0.005051
ILMN_1722905	MRPS11	0.320884	0.375287	0.054403	<.0001	<.0001	0.4639	0.00077	5.85e-05	0.736376
ILMN_1723021	ICMT	0.297758	0.246176	-0.05158	<.0001	0.0005	0.4493	0.00066	0.006708	0.725873
ILMN_1723043	NAPSB	0.611907	0.495799	-0.11611	<.0001	0.0002	0.37	0.000193	0.003569	0.66165
ILMN_1723048	GJC2	-0.35815	-0.43437	-0.07622	0.0045	0.0006	0.5322	0.037139	0.007767	0.782011
ILMN_1723116	AMFR	-0.38004	-0.88697	-0.50693	0.0055	<.0001	0.0002	0.044078	6.366e-08	0.003022
ILMN_1723158	NOP2	0.320891	0.303879	-0.01701	0.0004	0.0008	0.8447	0.005325	0.009226	0.941719
ILMN_1723185	ELOF1	-1.17033	-1.41704	-0.24672	<.0001	<.0001	0.1795	2.362e-07	3.96e-10	0.45407
ILMN_1723268	FAIM	0.168213	0.02483	-0.14338	0.0007	0.6115	0.0032	0.009027	0.829468	0.029092
ILMN_1723274	GPR55	0.216045	0.193394	-0.02265	<.0001	0.0002	0.6455	0.000623	0.002688	0.848146
ILMN_1723287	SLC6A16	-0.1783	-0.37349	-0.19519	0.0086	<.0001	0.0035	0.061228	5.294e-06	0.031037
ILMN_1723353	FAM122A	0.02105	-0.34217	-0.36322	0.7768	<.0001	<.0001	0.912089	0.000225	5.566e-05
ILMN_1723379	LOC648955	0.162131	0.121377	-0.04075	0.0005	0.0083	0.3615	0.006309	0.059425	0.654692
ILMN_1723625	MAP4K2	0.309974	0.513105	0.203131	0.0006	<.0001	0.021	0.007923	2.122e-06	0.116584
ILMN_1723729	RSL1D1	0.383565	0.454167	0.070602	<.0001	<.0001	0.435	0.000996	6.566e-05	0.715126
ILMN_1723768	NLRX1	0.151165	0.259736	0.108571	0.0203	<.0001	0.0882	0.113578	0.001594	0.299681
ILMN_1723793	PALB2	-0.33043	-0.35449	-0.02406	0.0005	0.0002	0.7905	0.006221	0.002594	0.918259
ILMN_1723874	MRPS6	0.180056	0.364051	0.183994	0.0299	<.0001	0.0239	0.148143	0.000416	0.127312
ILMN_1723978	LGALS1	0.755381	0.498795	-0.25659	<.0001	0.0025	0.1089	0.000187	0.023716	0.340578
ILMN_1724052	LOC730051	0.30445	0.225196	-0.07925	<.0001	0.001	0.2291	0.000273	0.011236	0.51908
ILMN_1724054	ZNF519	0.151028	0.071623	-0.0794	<.0001	0.0594	0.0335	0.001686	0.233737	0.160332
ILMN_1724066	PLCB2	-0.49847	-0.64815	-0.14968	0.0005	<.0001	0.2767	0.006409	0.000202	0.572828
ILMN_1724183	CDKL1	-0.57459	-0.71969	-0.1451	<.0001	<.0001	0.2896	0.001144	2.666e-05	0.586369
ILMN_1724213	PAGE2	-0.3978	-0.55435	-0.15656	<.0001	<.0001	0.0446	4.285e-05	6.562e-09	0.193488
ILMN_1724306	CACNG1	-0.56804	-0.62324	-0.0552	<.0001	<.0001	0.5929	1.08e-05	9.252e-07	0.818993
ILMN_1724341	CXORF45	-0.36697	-0.49725	-0.13028	0.0002	<.0001	0.1753	0.003601	3.535e-05	0.447806
ILMN_1724367	NDUFB1	0.162147	0.22404	0.061893	0.0002	<.0001	0.1408	0.003174	1.888e-05	0.3959
ILMN_1724406	INO80E	-0.11711	-0.42213	-0.30502	0.3252	0.0005	0.0098	0.620472	0.006645	0.066866
ILMN_1724410	USP46	0.030351	0.126724	0.096373	0.4114	0.0008	0.0086	0.697272	0.009286	0.060977
ILMN_1724437	GCAT	-0.59642	-0.62704	-0.03062	<.0001	<.0001	0.8255	0.000845	0.000405	0.934053
ILMN_1724479	NR2C2	0.702057	0.72582	0.023763	<.0001	<.0001	0.7159	4.42e-17	5.89e-18	0.883665
ILMN_1724480	AXIN2	0.426779	0.322079	-0.1047	<.0001	0.002	0.2991	0.001012	0.019988	0.59521
ILMN_1724495	SESTD1	0.328075	0.356666	0.028591	<.0001	<.0001	0.6676	9.411e-05	1.838e-05	0.859327
ILMN_1724504	SETD3	0.232943	0.340555	0.107612	0.0002	<.0001	0.0736	0.003321	5.572e-06	0.268093
ILMN_1724508	LOC642216	0.099464	0.155464	0.056	0.0098	<.0001	0.14	0.06708	0.001573	0.394515
ILMN_1724544	PPP4R1	-0.57784	-0.34164	0.236201	<.0001	0.0017	0.0256	1e-05	0.017314	0.133458
ILMN_1724581	EDC3	-0.34138	-0.22271	0.118665	<.0001	0.0025	0.0974	0.000156	0.02397	0.318538
ILMN_1724658	BNIP3	0.272106	0.295665	0.02356	<.0001	<.0001	0.6693	9.173e-05	1.818e-05	0.860267
ILMN_1724659	CIZ1	-0.1483	-0.19129	-0.04299	0.0007	<.0001	0.3071	0.008492	0.000359	0.602452
ILMN_1724700	RIOK3	-1.4826	-2.50184	-1.01923	<.0001	<.0001	<.0001	6.73e-19	1.77e-36	1.3e-10
ILMN_1724708	RAB33A	0.145572	0.321685	0.176113	0.0352	<.0001	0.0098	0.165605	0.000166	0.066862
ILMN_1724718	NCK2	0.068766	0.287181	0.218415	0.3185	<.0001	0.0015	0.613874	0.000983	0.015804
ILMN_1724738	TFR2	-0.14451	-0.29649	-0.15197	0.0112	<.0001	0.0069	0.073936	2.048e-05	0.051996
ILMN_1724753	NIN	-0.49706	-0.28836	0.208706	<.0001	0.0009	0.0133	1.535e-06	0.010376	0.083991
ILMN_1724806	RAPSN	-0.37663	-0.36184	0.014788	<.0001	<.0001	0.8438	6.721e-05	0.00014	0.94119
ILMN_1724811	PARN	0.219075	0.35576	0.136685	0.0068	<.0001	0.0834	0.051543	0.000387	0.289767
ILMN_1724822	LOC399744	-0.60919	-0.48163	0.127561	0.0003	0.0043	0.4356	0.004865	0.036466	0.715641
ILMN_1724825	PCBP2	-0.356	-0.66995	-0.31395	<.0001	<.0001	0.0003	0.001205	1.93e-10	0.004417
ILMN_1724837	ZC3HAV1	-0.06596	-0.6326	-0.56665	0.6015	<.0001	<.0001	0.82399	4e-05	0.000242
ILMN_1724863	TICAM1	0.276456	0.379171	0.102715	0.0009	<.0001	0.2032	0.010964	0.000209	0.485948
ILMN_1724907	NUDT3	0.353706	0.424174	0.070469	<.0001	<.0001	0.3146	5.849e-05	9.813e-07	0.609872
ILMN_1724959	SEC31A	0.409587	0.264174	-0.14541	<.0001	<.0001	0.0215	1.141e-07	0.001115	0.118345
ILMN_1724990	C3ORF75	0.180413	0.281868	0.101455	0.0077	<.0001	0.1241	0.056412	0.000864	0.368037
ILMN_1725071	CCDC12	0.439162	0.588184	0.149022	<.0001	<.0001	0.0955	9.19e-05	8.789e-08	0.314981
ILMN_1725079	TSPAN31	0.128247	0.272015	0.143769	0.1039	0.0007	0.0637	0.331456	0.00852	0.244319
ILMN_1725130	FAM50A	0.304255	0.367142	0.062887	0.0003	<.0001	0.4371	0.004376	0.000372	0.716892
ILMN_1725139	CA9	-0.39803	-0.2343	0.163726	<.0001	0.003	0.0345	3.729e-05	0.027393	0.163148
ILMN_1725235	CDK5RAP2	0.185856	0.18025	-0.00561	0.0002	0.0002	0.9053	0.002556	0.003662	0.96646
ILMN_1725247	GTF2A1	0.33327	0.367811	0.03454	<.0001	<.0001	0.4147	1.91e-10	3.03e-12	0.699714
ILMN_1725300	MLL3	0.243591	0.278288	0.034697	<.0001	<.0001	0.5142	0.000325	2.977e-05	0.770177
ILMN_1725441	NFATC2IP	0.348479	0.312899	-0.03558	<.0001	<.0001	0.5561	3.414e-06	3.666e-05	0.797016
ILMN_1725500	LOC647742	-0.68762	-0.71801	-0.03039	0.0002	<.0001	0.8623	0.002782	0.001458	0.949115
ILMN_1725666	GTF2H3	0.475591	0.429673	-0.04592	<.0001	<.0001	0.5224	8.018e-08	1.345e-06	0.775567
ILMN_1725702	LOC648003	-0.66502	-0.51182	0.153204	<.0001	0.0016	0.3316	0.00111	0.016723	0.626875
ILMN_1725705	CLPP	0.563594	0.574129	0.010535	<.0001	<.0001	0.914	3.28e-06	2.095e-06	0.969804
ILMN_1725707	ATG16L1	-0.35146	-0.40976	-0.0583	0.0004	<.0001	0.5414	0.005627	0.000774	0.787932
ILMN_1725787	RFX1	-0.42436	-0.47809	-0.05374	<.0001	<.0001	0.5508	0.000206	2.216e-05	0.793699
ILMN_1725791	PTPLA	-0.23762	-0.76888	-0.53126	0.0668	<.0001	<.0001	0.251929	9.3e-07	0.0009
ILMN_1725814	IL24	-0.19316	-0.08906	0.104094	0.0003	0.0912	0.0461	0.004417	0.306152	0.197854
ILMN_1725899	HOXC10	-0.54453	-0.38928	0.155248	0.0003	0.0078	0.2781	0.003899	0.056654	0.574109
ILMN_1725981	LOC654189	0.31199	0.335348	0.023358	<.0001	<.0001	0.6134	4.551e-08	4.102e-09	0.830505
ILMN_1726064	PAK1IP1	0.184515	0.342629	0.158115	0.0057	<.0001	0.0156	0.045258	2.385e-05	0.094182
ILMN_1726107	UBE2V1	0.322117	-0.0992	-0.42132	0.0003	0.2586	<.0001	0.004621	0.552758	7.564e-05
ILMN_1726169	EDF1	0.349393	0.242887	-0.10651	<.0001	0.0023	0.167	0.000364	0.022019	0.436043
ILMN_1726239	TBCA	0.160339	0.358112	0.197774	0.0408	<.0001	0.0105	0.182081	0.000227	0.070571
ILMN_1726306	HMBS	-1.14872	-1.43123	-0.28251	<.0001	<.0001	0.1508	2.313e-06	3.271e-09	0.411564
ILMN_1726308	FAM10A4	-0.24	-0.59776	-0.35776	0.0501	<.0001	0.0032	0.208986	7.3e-05	0.028759
ILMN_1726327	AMY1B	0.141856	0.359303	0.217447	0.0284	<.0001	0.0007	0.143509	4.587e-06	0.008876
ILMN_1726342	BIN2	-0.23565	0.083442	0.319092	0.0092	0.3517	0.0004	0.064142	0.645391	0.005246
ILMN_1726410	APRT	0.476934	0.502399	0.025464	0.0003	0.0001	0.8386	0.003753	0.002041	0.939171
ILMN_1726417	MRPL33	0.399244	0.482363	0.083119	<.0001	<.0001	0.2301	3.274e-06	1.551e-08	0.520237
ILMN_1726421	METTL9	-0.27349	-0.67302	-0.39953	0.0572	<.0001	0.005	0.227723	0.000153	0.040413
ILMN_1726434	UNC45A	-0.51568	-0.61085	-0.09517	<.0001	<.0001	0.4032	0.000379	1.743e-05	0.690679
ILMN_1726520	TDP1	0.385254	0.289856	-0.0954	<.0001	<.0001	0.1339	9.264e-07	0.000338	0.384619
ILMN_1726547	MAP3K5	0.012416	0.327095	0.314679	0.8968	0.0008	0.001	0.963402	0.009767	0.011734
ILMN_1726554	IREB2	0.294543	0.421995	0.127452	<.0001	<.0001	0.0409	0.000175	3.353e-08	0.182408
ILMN_1726574	CACYBP	0.915752	0.934542	0.01879	<.0001	<.0001	0.8666	4.02e-11	1.72e-11	0.951003
ILMN_1726624	YPEL4	-0.91886	-1.0398	-0.12094	<.0001	<.0001	0.3855	8.916e-08	1.561e-09	0.675925
ILMN_1726636	HECTD2	-0.25037	-0.1768	0.07357	<.0001	0.0027	0.1971	0.000596	0.024931	0.478218
ILMN_1726667	LOC648638	0.292828	0.300772	0.007944	0.0001	<.0001	0.9139	0.002243	0.001612	0.969754
ILMN_1726704	RSC1A1	-0.83845	-1.1485	-0.31004	<.0001	<.0001	0.018	1.727e-07	1.37e-12	0.104345
ILMN_1726743	MRPS30	0.236455	0.313111	0.076656	0.0066	0.0004	0.3648	0.050294	0.005161	0.657878
ILMN_1726783	RNASEH1	0.470538	0.457613	-0.01292	<.0001	<.0001	0.8614	2.717e-07	5.909e-07	0.9488
ILMN_1726842	TYW3	0.427058	0.583829	0.156772	<.0001	<.0001	0.0389	5.205e-06	3.7e-10	0.176369
ILMN_1726901	KLC1	0.362054	0.308643	-0.05341	<.0001	<.0001	0.3685	8.192e-07	3.356e-05	0.660489
[truncated: 4,090 more rows]

## Sheet: replication_ancova_hb_geno
PROBE_ID	GENE	Diff of Genotype = (C)-(SC)	Diff of Genotype = (C)-(SS)	Diff of Genotype = (SC)-(SS)	p-Value for Diff of Genotype = (C)-(SC)	p-Value for Diff of Genotype = (C)-(SS)	p-Value for Diff of Genotype = (SC)-(SS)	Adjusted p-Value for Diff of Genotype = (C)-(SC)	Adjusted p-Value for Diff of Genotype = (C)-(SS)	Adjusted p-Value for Diff of Genotype = (SC)-(SS)
ILMN_1651228	RPS28	0.053106	0.507302	0.454197	0.6804	0.0004	0.0004	0.87604	0.008525	0.008563
ILMN_1651237	CDT1	0.176034	0.363292	0.187258	0.0329	<.0001	0.0203	0.185247	0.002691	0.136373
ILMN_1651316	CD69	-0.10847	0.119122	0.227596	0.0693	0.0647	0.0001	0.28796	0.276973	0.0036
ILMN_1651336	MLYCD	0.126599	0.246366	0.119767	0.0207	<.0001	0.0235	0.137801	0.001737	0.149834
ILMN_1651358	HBE1	-1.0315	-1.66908	-0.63758	<.0001	<.0001	0.0073	0.001538	6.05e-07	0.069965
ILMN_1651373	RHD	-0.41528	-0.8498	-0.43453	0.0338	<.0001	0.0218	0.188339	0.002761	0.142683
ILMN_1651385	MFN2	-0.42381	-0.93446	-0.51065	0.0094	<.0001	0.0013	0.082737	3.522e-05	0.021009
ILMN_1651405	BRD9	0.214488	0.184723	-0.02976	0.0004	0.0046	0.6054	0.009554	0.051487	0.838314
ILMN_1651429	SELM	0.157713	0.346629	0.188916	0.0202	<.0001	0.0042	0.135876	0.000284	0.04805
ILMN_1651433	DCK	-0.18005	-0.77967	-0.59962	0.1845	<.0001	<.0001	0.490448	3.96e-05	0.000539
ILMN_1651506	NCOA6IP	0.057693	0.236705	0.179012	0.2263	<.0001	0.0001	0.542185	0.000491	0.004398
ILMN_1651557	KDELC2	0.148059	0.248376	0.100316	0.0114	0.0001	0.0746	0.093953	0.003481	0.300306
ILMN_1651574	AQP3	0.164968	0.2732	0.108232	0.0117	0.0001	0.0854	0.095501	0.00417	0.324516
ILMN_1651705	CAT	-0.2033	-0.94546	-0.74215	0.1641	<.0001	<.0001	0.462221	2.776e-06	5.128e-05
ILMN_1651735	TGOLN2	0.233185	0.259101	0.025916	0.0002	0.0002	0.6656	0.006299	0.004647	0.869273
ILMN_1651741	ARMCX3	-0.08037	-0.26682	-0.18646	0.2277	0.0003	0.0043	0.543636	0.007077	0.048674
ILMN_1651799	SLC38A2	0.172627	0.313907	0.141279	0.0249	0.0002	0.0571	0.155189	0.005489	0.257661
ILMN_1651811	LOC729269	-0.14684	-0.36241	-0.21557	0.0237	<.0001	0.0007	0.150566	6.7e-05	0.013985
ILMN_1651826	BASP1	-0.40973	0.146426	0.556155	0.0091	0.3843	0.0003	0.080905	0.69455	0.007602
ILMN_1651828	CCT3	0.13307	0.391389	0.258319	0.1037	<.0001	0.0013	0.361593	0.000815	0.020717
ILMN_1651872	UBIAD1	0.185836	0.327604	0.141768	0.002	<.0001	0.0143	0.028808	8.576e-05	0.108869
ILMN_1651886	CWF19L1	0.18988	0.269291	0.079411	<.0001	<.0001	0.0498	0.000571	2.889e-06	0.237547
ILMN_1651899	LOC653314	0.057661	0.248335	0.190674	0.3609	0.0004	0.0021	0.67584	0.008481	0.029628
ILMN_1651967	TP53I3	0.28157	0.137916	-0.14365	<.0001	0.0362	0.0152	0.000425	0.19641	0.113136
ILMN_1651987	C6ORF129	0.316753	0.276888	-0.03987	0.0002	0.0022	0.6162	0.004892	0.030034	0.843578
ILMN_1652003	GNG10	-0.26166	0.153102	0.414767	0.0025	0.0943	<.0001	0.033674	0.342697	0.0001
ILMN_1652123	HMGN1	0.148425	0.310877	0.162452	0.0613	0.0004	0.0345	0.268304	0.008369	0.190694
ILMN_1652160	LRBA	-0.11517	-0.31113	-0.19596	0.1314	0.0002	0.0085	0.410316	0.005831	0.077373
ILMN_1652237	CBR3	0.18913	0.304587	0.115458	0.0003	<.0001	0.0197	0.006849	1.7e-05	0.133955
ILMN_1652243	FLJ32784	0.097975	-0.06008	-0.15806	0.0134	0.155	<.0001	0.103798	0.448256	0.002132
ILMN_1652333	FN3KRP	0.253349	0.389217	0.135868	0.0054	<.0001	0.1196	0.057523	0.003146	0.390286
ILMN_1652357	PDHX	0.068492	0.228437	0.159944	0.2213	0.0002	0.0035	0.53634	0.005849	0.04284
ILMN_1652379	SUCLG2	0.255871	0.371122	0.115251	0.0003	<.0001	0.0899	0.008198	0.000175	0.333859
ILMN_1652394	RAB2A	-0.0331	0.257278	0.290379	0.6646	0.0022	0.0001	0.868832	0.029957	0.00396
ILMN_1652431	CA1	-1.65412	-2.86626	-1.21213	<.0001	<.0001	<.0001	2.971e-06	6.33e-14	0.000619
ILMN_1652459	LOC654161	-0.0797	-0.43899	-0.35929	0.4518	0.0002	0.0006	0.745331	0.005038	0.011982
ILMN_1652521	MTMR9	0.170734	0.186519	0.015785	0.0003	0.0003	0.7244	0.007615	0.006794	0.897402
ILMN_1652580	POLD1	0.290875	0.226198	-0.06468	0.0004	0.0094	0.4022	0.008487	0.082958	0.708837
ILMN_1652650	SH3KBP1	0.4304	0.544984	0.114584	<.0001	<.0001	0.1701	0.000133	5.033e-06	0.47084
ILMN_1652701	FLJ20972	-0.11354	0.0464	0.159937	0.004	0.2692	<.0001	0.046177	0.589541	0.001497
ILMN_1652754	ZNF428	0.418295	0.375666	-0.04263	<.0001	<.0001	0.5838	6.575e-05	0.001222	0.826487
ILMN_1652784	MUCDHL	-0.12392	-0.07887	0.045047	0.0002	0.0286	0.1606	0.006299	0.169692	0.456922
ILMN_1652787	PIK3AP1	-0.33912	0.304687	0.643807	0.0123	0.0366	<.0001	0.098445	0.197529	0.000146
ILMN_1652906	GBGT1	-0.49844	-0.42386	0.074585	0.0004	0.0051	0.577	0.009453	0.05505	0.823141
ILMN_1652907	CDC5L	0.010016	0.287686	0.27767	0.8973	0.0008	0.0003	0.965759	0.014405	0.007372
ILMN_1652955	LOC648622	0.168707	0.512132	0.343425	0.2022	0.0004	0.0079	0.513568	0.009724	0.073609
ILMN_1652982	LOC23117	-0.14398	-0.10935	0.03463	0.0002	0.007	0.335	0.004522	0.068152	0.65254
ILMN_1653047	DHX40	-0.05275	-0.3149	-0.26215	0.4192	<.0001	<.0001	0.721858	0.000773	0.00207
ILMN_1653129	CSTF2	0.151356	0.215624	0.064267	0.0035	0.0001	0.195	0.042662	0.004209	0.504269
ILMN_1653163	ZSCAN2	-0.14038	-0.24668	-0.1063	0.0095	<.0001	0.0412	0.083156	0.001434	0.212039
ILMN_1653429	SLC35A3	0.076936	0.212302	0.135367	0.1543	0.0004	0.0102	0.447174	0.008358	0.087151
ILMN_1653496	GLUL	-0.37359	-0.80758	-0.43399	0.0008	<.0001	<.0001	0.014881	7.201e-08	0.002376
ILMN_1653599	ATP5D	0.384382	0.294338	-0.09004	<.0001	0.0039	0.318	0.002224	0.045813	0.638121
ILMN_1653618	ZZZ3	0.192094	0.21642	0.024326	0.0005	0.0003	0.6429	0.011107	0.007479	0.857687
ILMN_1653646	UBL7	-0.55084	-0.85474	-0.30391	0.0006	<.0001	0.0461	0.01173	0.000107	0.227223
ILMN_1653708	CORO1B	0.396521	0.355733	-0.04079	<.0001	<.0001	0.6062	0.000223	0.002988	0.838866
ILMN_1653793	PDPK1	-0.08398	0.279563	0.363546	0.3482	0.0043	<.0001	0.664815	0.049132	0.001776
ILMN_1653797	C6ORF62	-0.34451	-0.7367	-0.39219	0.0009	<.0001	<.0001	0.015572	1.185e-07	0.003207
ILMN_1653814	HBBP1	-0.87713	-1.79618	-0.91905	<.0001	<.0001	<.0001	0.000805	2.53e-11	0.000237
ILMN_1653856	STS-1	0.154825	0.3231	0.168274	0.0404	0.0001	0.0217	0.2095	0.003371	0.142011
ILMN_1653871	NAMPT	-0.60979	-0.06886	0.540932	0.0003	0.6991	0.0009	0.007488	0.885566	0.015996
ILMN_1653896	ATRIP	0.234487	0.310804	0.076317	<.0001	<.0001	0.1529	0.001493	5.842e-05	0.445126
ILMN_1654010	AGPAT3	0.01039	-0.40379	-0.41418	0.9023	<.0001	<.0001	0.967582	0.00091	0.000106
ILMN_1654032	ZER1	-0.6603	-1.12672	-0.46643	<.0001	<.0001	0.0014	0.000782	2.56e-08	0.021577
ILMN_1654060	MKNK2	-0.14372	-0.44866	-0.30494	0.1254	<.0001	0.0009	0.399551	0.000827	0.01658
ILMN_1654112	PARD6A	0.141855	0.314191	0.172335	0.0393	<.0001	0.0099	0.205911	0.001496	0.085857
ILMN_1654118	BCL2L1	-1.06732	-1.32957	-0.26226	<.0001	<.0001	0.032	1.9e-11	2.29e-14	0.182263
ILMN_1654210	CD1C	0.26882	0.40951	0.140689	0.0003	<.0001	0.047	0.007485	6.234e-05	0.229605
ILMN_1654262	ZMAT3	0.31372	0.216011	-0.09771	<.0001	0.0112	0.1945	0.003182	0.092667	0.503765
ILMN_1654289	ELK1	0.301647	0.254157	-0.04749	<.0001	<.0001	0.3817	3.366e-05	0.001808	0.692766
ILMN_1654445	LOC347292	0.181666	0.347643	0.165978	0.0342	0.0002	0.0465	0.18991	0.005576	0.228304
ILMN_1654457	TXN2	0.118625	0.260369	0.141744	0.0478	<.0001	0.0148	0.23194	0.002796	0.111297
ILMN_1654488	UTX	-0.07652	-0.18376	-0.10724	0.1865	0.0037	0.0565	0.492911	0.044156	0.256095
ILMN_1654542	C5ORF21	0.118956	0.273784	0.154828	0.0205	<.0001	0.002	0.137177	0.000139	0.028223
ILMN_1654543	MED6	0.245496	0.394918	0.149422	<.0001	<.0001	0.0086	0.00164	8.484e-07	0.07781
ILMN_1654609	TIGA1	0.277805	0.361664	0.083859	0.0009	<.0001	0.2918	0.016273	0.002584	0.613029
ILMN_1654689	ZNF197	0.212526	0.138342	-0.07418	<.0001	0.0032	0.075	0.00015	0.040103	0.300963
ILMN_1654690	CECR5	0.226508	0.319116	0.092608	0.003	0.0001	0.2035	0.037902	0.003901	0.515418
ILMN_1654773	CASK	0.180324	0.146523	-0.0338	<.0001	0.0012	0.3945	0.000976	0.019432	0.70297
ILMN_1654851	FAM134A	-0.6129	-0.70784	-0.09494	<.0001	<.0001	0.459	0.000464	0.000156	0.750014
ILMN_1654965	LOC646804	0.136128	0.090705	-0.04542	0.0002	0.0207	0.1928	0.005906	0.137799	0.501459
ILMN_1655077	PRDM1	-0.28093	0.055983	0.336911	0.0031	0.5795	0.0003	0.039079	0.82439	0.006973
ILMN_1655154	PTBP1	0.248414	0.080707	-0.16771	0.0001	0.2334	0.0063	0.003536	0.550871	0.062959
ILMN_1655244	LOC642755	0.297363	0.301513	0.00415	<.0001	0.0001	0.9511	0.001568	0.003369	0.984478
ILMN_1655312	HPS5	0.213408	0.267353	0.053945	0.0012	0.0002	0.3899	0.020172	0.005328	0.698903
ILMN_1655329	RIOK2	0.108153	0.318887	0.210734	0.1721	0.0003	0.0065	0.473506	0.006644	0.06428
ILMN_1655418	CAPNS1	0.275367	0.093058	-0.18231	<.0001	0.1881	0.0044	0.001706	0.49501	0.04987
ILMN_1655525	FLCN	-0.43003	-0.88057	-0.45054	0.0091	<.0001	0.0048	0.081352	0.00013	0.053111
ILMN_1655595	SERPINE2	0.228709	0.346038	0.117329	0.0079	0.0002	0.155	0.073585	0.006139	0.448169
ILMN_1655622	PRKRIR	0.168727	0.243514	0.074786	0.0076	0.0004	0.2162	0.071525	0.009197	0.530679
ILMN_1655684	SARS2	0.331596	0.280624	-0.05097	<.0001	0.0004	0.4629	0.000471	0.009034	0.752395
ILMN_1655710	LOC642989	0.027521	0.776316	0.748795	0.8795	0.0001	<.0001	0.958943	0.003641	0.001485
ILMN_1655733	RFC2	0.097454	0.202456	0.105002	0.0614	0.0004	0.0374	0.268468	0.009065	0.200376
ILMN_1655734	RPF1	0.129217	0.272273	0.143056	0.0582	0.0003	0.0305	0.260715	0.007011	0.176406
ILMN_1655765	MRPS21	0.254951	0.228088	-0.02686	0.0001	0.0013	0.6662	0.003648	0.020752	0.869595
ILMN_1655796	2012-03-03	-0.23688	-0.7908	-0.55392	0.0462	<.0001	<.0001	0.227342	1.27e-06	0.000223
ILMN_1655894	MYL1	-0.07477	-0.2314	-0.15663	0.1692	0.0001	0.0033	0.46941	0.003716	0.040539
ILMN_1655913	NUCB2	0.074152	0.305673	0.231522	0.3016	0.0001	0.0011	0.622467	0.003505	0.018899
ILMN_1656118	ZBTB7A	-0.04087	-0.30261	-0.26174	0.5904	0.0003	0.0005	0.830304	0.007529	0.010482
ILMN_1656136	STAU1	-0.41069	-1.18211	-0.77142	0.0028	<.0001	<.0001	0.036017	1.44e-10	4.257e-06
ILMN_1656185	DEF8	0.184675	0.248668	0.063993	0.0007	<.0001	0.2171	0.013835	0.001297	0.531817
ILMN_1656372	PES1	0.183494	0.255852	0.072357	0.0016	<.0001	0.1912	0.024139	0.002087	0.499157
ILMN_1656378	NMT2	0.350901	0.650072	0.299171	<.0001	<.0001	0.0003	0.001971	1.664e-08	0.007858
ILMN_1656399	TCEAL8	0.177603	0.448355	0.270752	0.0288	<.0001	0.0007	0.170274	7.648e-05	0.013042
ILMN_1656415	CDKN2C	0.049083	-0.28073	-0.32981	0.5723	0.0032	0.0001	0.820439	0.040165	0.004025
ILMN_1656427	C17ORF39	-0.57485	-1.17936	-0.60451	<.0001	<.0001	<.0001	0.002672	9.73e-10	0.000899
ILMN_1656463	C11ORF73	8.644e-05	0.171491	0.171404	0.9983	0.0002	<.0001	0.999405	0.005523	0.001548
ILMN_1656662	LOC731365	0.245684	0.296814	0.05113	0.0006	0.0001	0.4505	0.011976	0.003982	0.744402
ILMN_1656670	HLA-G	-0.48919	-0.08439	0.404797	<.0001	0.4537	<.0001	0.000375	0.746726	0.003105
ILMN_1656682	AZIN1	0.210001	0.239295	0.029294	<.0001	<.0001	0.563	0.00314	0.001628	0.81488
ILMN_1656691	FBXO4	0.115853	0.230427	0.114574	0.0488	0.0004	0.044	0.234636	0.008321	0.220435
ILMN_1656920	CRIP1	0.441691	0.244332	-0.19736	0.0003	0.0592	0.0886	0.007307	0.26322	0.330852
ILMN_1657095	STARD3	0.196602	0.33588	0.139279	0.0099	<.0001	0.0576	0.08586	0.002229	0.259045
ILMN_1657139	ADAT1	-0.10494	-0.22817	-0.12323	0.0692	0.0003	0.0278	0.287732	0.007787	0.166697
ILMN_1657153	ACTR3	-0.2187	0.245283	0.463981	0.0665	0.0567	<.0001	0.281304	0.25663	0.002815
ILMN_1657158	RNF168	0.084195	0.135238	0.051043	0.0109	0.0002	0.108	0.091316	0.005184	0.36972
ILMN_1657204	SAE1	0.275316	0.36149	0.086174	0.0004	<.0001	0.2383	0.008361	0.000859	0.556189
ILMN_1657237	NUBP2	0.247046	0.286078	0.039032	0.0003	0.0001	0.5443	0.007143	0.003404	0.80377
ILMN_1657332	CCDC85B	0.298027	0.173212	-0.12481	<.0001	0.0062	0.0269	7.743e-05	0.062631	0.163391
ILMN_1657455	CEACAM4	-0.09774	0.117858	0.215602	0.1163	0.0798	0.0004	0.384352	0.311809	0.009646
ILMN_1657475	GALT	0.274937	0.169013	-0.10592	0.0002	0.0305	0.1284	0.005184	0.176481	0.404967
ILMN_1657478	MAGEL2	-0.1415	-0.304	-0.16251	0.0499	0.0001	0.0202	0.237831	0.003973	0.136086
ILMN_1657571	ASNA1	0.122284	0.248919	0.126635	0.017	<.0001	0.0107	0.121922	0.000609	0.090107
ILMN_1657680	CCDC69	0.2281	0.360919	0.132819	0.0039	<.0001	0.0795	0.045843	0.001358	0.311136
ILMN_1657697	SAR1A	-0.00242	0.324951	0.327376	0.9746	0.0001	<.0001	0.992158	0.003708	0.000837
ILMN_1657722	RPS3A	0.134801	0.419943	0.285142	0.1144	<.0001	0.0007	0.381167	0.000553	0.013284
ILMN_1657790	SFRS11	-0.15281	0.090044	0.242857	0.0292	0.231	0.0004	0.171707	0.547709	0.009219
ILMN_1657837	ZC3H8	0.156196	0.193891	0.037695	0.0015	0.0003	0.4216	0.023646	0.007264	0.723725
ILMN_1657864	TMUB2	-0.31534	-0.31524	9.9e-05	<.0001	<.0001	0.9989	0.001009	0.002715	0.999568
ILMN_1657873	XPO4	0.301818	0.138351	-0.16347	<.0001	0.0264	0.0036	4.967e-05	0.161122	0.043429
ILMN_1657977	MSRB2	-0.21345	0.198465	0.411912	0.065	0.1114	0.0003	0.27763	0.375983	0.007298
ILMN_1657983	TERF2IP	-0.44094	-1.28281	-0.84187	0.0045	<.0001	<.0001	0.050551	8.58e-10	1.04e-05
ILMN_1658080	ZNF573	0.405348	0.531194	0.125846	<.0001	<.0001	0.0665	7.932e-06	3.785e-08	0.281115
ILMN_1658271	LSS	-0.24099	-0.10595	0.135043	<.0001	0.0935	0.0176	0.002161	0.341295	0.124386
ILMN_1658283	RPL17	0.177374	0.247667	0.070293	0.0056	0.0004	0.2473	0.058661	0.008506	0.566284
ILMN_1658290	C16ORF68	-0.31376	-0.53504	-0.22128	0.0102	<.0001	0.0595	0.087259	0.002382	0.2638
ILMN_1658351	FIS1	-0.52723	-0.84764	-0.32041	<.0001	<.0001	0.0093	0.001868	1.106e-06	0.082369
ILMN_1658383	HSPA6	-0.50861	-0.33274	0.175867	<.0001	0.0161	0.1528	0.00313	0.117495	0.444869
ILMN_1658464	GTF3A	0.27922	0.235831	-0.04339	0.0002	0.0037	0.5451	0.006183	0.044023	0.804268
ILMN_1658486	MRPL54	0.339947	0.365116	0.025169	0.0002	0.0002	0.7658	0.004414	0.004654	0.915289
ILMN_1658494	C13ORF15	0.113322	-0.60214	-0.71546	0.4456	0.0002	<.0001	0.741015	0.006353	0.000139
ILMN_1658624	UBXN6	-0.81768	-0.87282	-0.05514	<.0001	<.0001	0.7261	0.000121	0.000149	0.898284
ILMN_1658678	SAAL1	0.186985	0.337414	0.15043	0.0058	<.0001	0.0211	0.059842	0.000395	0.139749
ILMN_1658743	CCNDBP1	-0.67899	-1.42752	-0.74853	0.0001	<.0001	<.0001	0.004164	1.782e-09	0.000804
ILMN_1658802	KRTCAP2	0.302855	0.361866	0.059011	0.0006	0.0002	0.4821	0.012572	0.004736	0.765427
ILMN_1658885	DAGLB	0.215721	0.218411	0.002691	0.0002	0.0005	0.961	0.005785	0.010714	0.987679
ILMN_1658950	LOC400890	-0.12543	-0.51907	-0.39364	0.1212	<.0001	<.0001	0.392925	3.312e-06	0.00011
ILMN_1658962	LCP2	-0.27086	-0.17915	0.091706	<.0001	0.0044	0.0998	0.000339	0.049224	0.353865
ILMN_1659024	TMCC2	-1.80668	-2.36125	-0.55457	<.0001	<.0001	0.011	1.49e-10	2.37e-14	0.091978
ILMN_1659027	SLC2A1	-0.6656	-0.95078	-0.28518	<.0001	<.0001	0.0594	0.001398	1.126e-05	0.263569
ILMN_1659047	HIST2H2AA3	-0.259	0.315532	0.574534	0.0924	0.0557	0.0002	0.338955	0.253928	0.004497
ILMN_1659077	CD40LG	0.292616	0.348368	0.055752	0.0009	0.0002	0.5054	0.015545	0.006087	0.780686
ILMN_1659082	ZCRB1	0.088657	0.22875	0.140093	0.0444	<.0001	0.0012	0.221803	0.000229	0.019423
ILMN_1659240	MTMR14	0.17217	0.251165	0.078995	0.0048	0.0002	0.1756	0.052472	0.004663	0.478136
ILMN_1659339	ELP4	0.160912	0.259601	0.098689	0.0138	0.0003	0.1159	0.106087	0.007003	0.383774
ILMN_1659405	LOC653773	-0.05254	0.305968	0.358513	0.6038	0.0057	0.0003	0.837553	0.059612	0.008163
ILMN_1659411	POLR2C	0.347872	0.322204	-0.02567	<.0001	0.0002	0.7362	0.000924	0.005849	0.90257
ILMN_1659437	TXNDC17	0.124168	0.433067	0.308899	0.0754	<.0001	<.0001	0.301915	7.199e-06	0.000509
ILMN_1659462	DUSP23	0.142615	0.303723	0.161107	0.0362	<.0001	0.0148	0.196627	0.002026	0.111011
ILMN_1659544	STX3	-0.45989	-0.12605	0.333838	0.0004	0.3536	0.0067	0.008256	0.669798	0.066179
ILMN_1659550	LOC388654	-0.0368	0.410295	0.447094	0.7404	0.0008	<.0001	0.904735	0.01487	0.002044
ILMN_1659553	ANAPC1	-0.47836	-0.37417	0.104189	<.0001	0.0012	0.3062	0.000599	0.019984	0.627483
ILMN_1659564	SEC61A1	0.414415	0.473673	0.059258	<.0001	<.0001	0.5319	0.001645	0.000754	0.796512
ILMN_1659627	LOC647322	-0.04668	-0.01676	0.029921	0.3041	0.7323	0.4955	0.625087	0.901068	0.774615
ILMN_1659659	MAGEH1	0.230636	0.234279	0.003643	0.0002	0.0005	0.9504	0.005544	0.01004	0.984296
ILMN_1659703	WWP2	0.070335	0.289997	0.219662	0.2971	0.0001	0.0009	0.618028	0.003349	0.016703
ILMN_1659725	EXOSC5	0.262716	0.307893	0.045177	0.0007	0.0003	0.5393	0.01377	0.00648	0.800613
ILMN_1659762	BTF3	-0.1093	-0.42486	-0.31556	0.2189	<.0001	0.0003	0.533892	0.000862	0.007801
ILMN_1659766	BAG3	0.340519	0.55765	0.217131	<.0001	<.0001	0.009	0.003137	2.036e-06	0.08024
ILMN_1659800	BCL11A	0.279724	0.305691	0.025967	<.0001	<.0001	0.6549	0.000421	0.000349	0.863716
ILMN_1659888	PPP1R14B	0.268547	0.402152	0.133606	0.0001	<.0001	0.0418	0.003374	1.945e-05	0.213716
ILMN_1659937	ZBTB24	0.174805	0.224537	0.049732	0.0012	0.0001	0.3341	0.020356	0.004159	0.651963
ILMN_1659952	MTMR2	0.111113	-0.0823	-0.19342	0.0377	0.1522	0.0002	0.201257	0.444086	0.006151
ILMN_1659990	C7ORF68	0.135843	0.247232	0.111389	0.0059	<.0001	0.0191	0.060658	0.00036	0.131171
ILMN_1660021	M6PRBP1	0.285721	0.56717	0.281449	0.0039	<.0001	0.0033	0.045941	3.341e-05	0.040849
ILMN_1660111	UCHL3	0.13453	0.286312	0.151782	0.0689	0.0004	0.0342	0.286881	0.009412	0.189727
ILMN_1660186	SYF2	0.289254	0.512694	0.223441	0.0007	<.0001	0.0066	0.013982	1.141e-05	0.064971
ILMN_1660223	CREBL2	-0.08278	0.078637	0.161413	0.0769	0.1191	0.0005	0.305514	0.389341	0.009931
ILMN_1660270	C7ORF28A	-0.17932	0.263989	0.44331	0.0321	0.0037	<.0001	0.182647	0.044166	2e-05
ILMN_1660341	LRPAP1	0.660261	0.699943	0.039682	<.0001	<.0001	0.7305	1.859e-05	2.677e-05	0.900363
ILMN_1660426	CPSF4	0.237672	0.18311	-0.05456	0.0001	0.0051	0.3449	0.003393	0.054688	0.662288
ILMN_1660439	LOC651149	0.379515	0.607505	0.22799	0.0088	0.0001	0.1011	0.079452	0.003954	0.356358
ILMN_1660577	ATP5G2	0.344148	0.264881	-0.07927	0.0001	0.0054	0.3471	0.003691	0.057408	0.663899
ILMN_1660635	LACTB2	0.179372	0.311821	0.132449	0.0087	<.0001	0.0442	0.078974	0.001436	0.221188
ILMN_1660723	RDH13	0.172989	0.23658	0.063592	0.0029	0.0002	0.2516	0.037418	0.005214	0.57128
ILMN_1660837	CLCN3	-0.31913	-0.61308	-0.29394	0.0019	<.0001	0.0031	0.02784	1.436e-05	0.039375
ILMN_1661170	NDUFB8	0.280054	0.293962	0.013908	<.0001	<.0001	0.8219	0.001015	0.001496	0.937056
ILMN_1661194	CLDN14	-0.4525	-0.32266	0.129845	<.0001	0.0019	0.1571	0.000276	0.027345	0.451599
ILMN_1661264	SHMT2	0.341272	0.34776	0.006488	<.0001	0.0001	0.9342	0.001802	0.003611	0.97864
ILMN_1661306	LOC643433	0.314055	0.404629	0.090574	0.001	0.0001	0.3197	0.017973	0.003362	0.639705
ILMN_1661399	LOC649604	-0.17845	-0.65023	-0.47178	0.1913	<.0001	0.0005	0.49921	0.000959	0.010454
ILMN_1661454	DGKA	0.141441	0.245806	0.104365	0.0022	<.0001	0.0188	0.030785	0.000129	0.129825
ILMN_1661484	ZBTB45	0.306582	0.415278	0.108695	<.0001	<.0001	0.0788	0.000244	2.354e-06	0.309713
ILMN_1661490	PFDN6	0.37012	0.292212	-0.07791	<.0001	<.0001	0.1858	1.954e-06	0.000804	0.492029
ILMN_1661594	C2ORF42	0.139735	0.25484	0.115105	0.0068	<.0001	0.0208	0.066742	0.00046	0.138259
ILMN_1661717	TFDP1	-1.14566	-1.95284	-0.80717	<.0001	<.0001	<.0001	2.56e-08	2.21e-17	8.612e-05
ILMN_1661735	C17ORF103	-0.4836	-0.17042	0.313172	<.0001	0.0925	0.0008	7.9e-05	0.33917	0.014624
ILMN_1661799	HIGD1A	-0.10827	-0.33446	-0.22619	0.1743	0.0001	0.0037	0.476503	0.004304	0.044345
ILMN_1661985	LOC647890	-0.00061	-0.17367	-0.17305	0.9888	0.0003	<.0001	0.996819	0.008044	0.002583
ILMN_1662021	ZNF326	-0.09782	-0.24561	-0.14779	0.0861	<.0001	0.0078	0.326159	0.003146	0.073107
ILMN_1662065	WDR92	0.225663	0.364461	0.138798	0.0001	<.0001	0.0142	0.004328	5.717e-06	0.108099
ILMN_1662130	LOC730316	0.278085	0.358365	0.08028	0.0028	0.0004	0.3652	0.036223	0.008985	0.679352
ILMN_1662174	ORMDL3	-0.04288	-0.56178	-0.5189	0.7328	<.0001	<.0001	0.901342	0.002135	0.001441
ILMN_1662198	RANGAP1	0.336801	0.360756	0.023954	<.0001	<.0001	0.6753	1e-05	1.2e-05	0.873758
ILMN_1662243	ING1	0.075951	0.30651	0.230559	0.278	<.0001	0.0008	0.598571	0.002704	0.015151
ILMN_1662318	CCDC59	0.255882	0.406257	0.150376	0.0004	<.0001	0.0296	0.009329	4.4e-05	0.17315
ILMN_1662331	PDSS2	0.170888	0.245926	0.075037	0.001	<.0001	0.1304	0.017888	0.000805	0.408402
ILMN_1662334	DNAJA3	0.247412	0.334182	0.08677	<.0001	<.0001	0.1349	0.002171	7.12e-05	0.4157
ILMN_1662340	ZNF358	0.22993	0.190642	-0.03929	0.0001	0.0028	0.485	0.003699	0.036224	0.76745
ILMN_1662364	AARS	0.343731	0.335164	-0.00857	<.0001	0.0003	0.9163	0.002621	0.007786	0.972635
ILMN_1662618	SQSTM1	-0.07524	-0.28918	-0.21394	0.28	0.0002	0.0018	0.60053	0.004886	0.025918
ILMN_1662667	LOC730920	-0.13232	-0.21892	-0.0866	0.0122	0.0002	0.088	0.098085	0.004502	0.329573
ILMN_1662719	GPBP1L1	-0.14986	-0.64184	-0.49198	0.0726	<.0001	<.0001	0.295573	1.614e-08	1.713e-06
ILMN_1662795	CA2	-0.41162	-1.02644	-0.61482	0.0244	<.0001	0.0006	0.153581	5.765e-05	0.012218
ILMN_1662843	CD53	-0.23343	0.005891	0.239321	0.0004	0.9326	0.0002	0.009176	0.977986	0.005138
ILMN_1662964	PRMT3	0.160088	0.258062	0.097974	0.011	0.0002	0.1052	0.09189	0.005076	0.364321
ILMN_1663099	UBE2B	-0.11117	-0.32487	-0.2137	0.1498	0.0001	0.0046	0.439979	0.004144	0.051451
ILMN_1663132	ADCK2	0.368416	0.433355	0.064939	<.0001	<.0001	0.3174	2.212e-05	3.034e-06	0.63765
ILMN_1663149	SRP54	-0.00137	0.168362	0.169736	0.975	0.0005	<.0001	0.992308	0.010709	0.003213
ILMN_1663327	SOX6	-0.21897	-0.53386	-0.31489	0.015	<.0001	0.0004	0.112212	1.984e-05	0.008654
ILMN_1663489	UBR2	-0.22775	-0.27714	-0.04938	0.0012	0.0003	0.4586	0.01934	0.006844	0.749699
ILMN_1663512	COX5B	0.335722	0.172794	-0.16293	0.0002	0.0657	0.0528	0.004488	0.279364	0.245866
ILMN_1663538	CLYBL	0.274482	0.326024	0.051542	0.0006	0.0002	0.4942	0.011654	0.00459	0.773665
ILMN_1663605	RNF123	-0.99365	-1.40695	-0.4133	<.0001	<.0001	0.0186	1.961e-05	1.049e-08	0.128671
ILMN_1663685	DGCR6	0.257785	0.417998	0.160213	0.0047	<.0001	0.0666	0.051707	0.001277	0.281591
ILMN_1663799	RPL32	0.144685	0.210034	0.065349	0.008	0.0004	0.2106	0.073923	0.009249	0.523884
ILMN_1663945	PTPN20B	-0.09685	-0.1692	-0.07235	0.0235	0.0003	0.0791	0.149857	0.00743	0.310273
ILMN_1663954	TH1L	0.276215	0.22258	-0.05364	<.0001	0.0032	0.421	0.003139	0.039807	0.723244
ILMN_1664016	ARHGEF18	0.352929	0.315993	-0.03694	<.0001	0.0007	0.6505	0.001872	0.013159	0.861442
ILMN_1664028	CENPB	0.428988	0.483056	0.054068	<.0001	<.0001	0.53	0.000243	0.000119	0.795615
ILMN_1664071	TNNT2	-0.06796	-0.22963	-0.16167	0.2146	0.0002	0.0027	0.528814	0.004588	0.03542
ILMN_1664167	RPF2	0.225295	0.456892	0.231597	0.0102	<.0001	0.0064	0.08752	0.000198	0.064055
ILMN_1664231	TIMM23	0.102486	-0.14224	-0.24473	0.1472	0.063	0.0004	0.435852	0.272623	0.009785
ILMN_1664243	USE1	0.294556	0.261821	-0.03274	<.0001	<.0001	0.5505	6.663e-05	0.001413	0.807678
ILMN_1664525	P2RY13	-0.53187	-0.14161	0.390267	0.0004	0.37	0.0064	0.008635	0.683248	0.064055
ILMN_1664560	DYRK1A	-0.20203	-0.46512	-0.26309	0.0142	<.0001	0.0011	0.108083	4.764e-05	0.018128
ILMN_1664614	FAU	0.226949	0.295348	0.068399	0.0008	<.0001	0.2869	0.014777	0.002235	0.607851
ILMN_1664691	DAPP1	-0.32532	0.109309	0.434631	0.0017	0.321	<.0001	0.02536	0.640696	0.000934
ILMN_1664750	TMBIM4	-0.05236	0.143436	0.195801	0.3061	0.0101	0.0001	0.627346	0.087067	0.003593
ILMN_1664756	KPNA4	0.131349	-0.24511	-0.37646	0.1399	0.0113	<.0001	0.423816	0.093534	0.000998
ILMN_1664772	ATP2B4	-0.25378	-0.27338	-0.0196	0.0004	0.0004	0.7727	0.009217	0.0094	0.91845
ILMN_1664776	EFR3A	0.272036	0.265306	-0.00673	<.0001	0.0001	0.9101	0.000936	0.003384	0.970421
ILMN_1664802	WSB1	-0.20009	0.192183	0.392274	0.0641	0.0991	0.0002	0.275458	0.35237	0.006054
ILMN_1664826	FBXO33	0.075132	0.240427	0.165295	0.2192	0.0004	0.0058	0.534312	0.008485	0.05977
ILMN_1664833	MRPL50	0.11525	0.310955	0.195705	0.1229	0.0002	0.0072	0.395387	0.004632	0.069603
ILMN_1664855	PPP1R14C	-0.13368	-0.19237	-0.05868	0.0027	<.0001	0.1678	0.035343	0.002707	0.467468
ILMN_1664878	NLRP2	0.024107	-0.17052	-0.19462	0.7907	0.0837	0.028	0.925223	0.320889	0.16756
ILMN_1664912	IL11RA	-0.1878	-0.51881	-0.33101	0.0898	<.0001	0.0022	0.333656	0.001085	0.030884
ILMN_1664931	GTF2E2	0.159568	0.30714	0.147572	0.0033	<.0001	0.0049	0.040499	4.4e-05	0.053959
ILMN_1664956	SSU72	0.201066	0.338048	0.136982	0.0017	<.0001	0.0265	0.025581	0.000161	0.161576
ILMN_1665004	CASC3	-0.31252	-0.58221	-0.26969	0.0036	<.0001	0.0091	0.04326	9.284e-05	0.081359
ILMN_1665007	LOC642155	-0.16764	-0.10858	0.059069	<.0001	0.0069	0.0983	0.000584	0.067591	0.350607
ILMN_1665066	C4ORF14	0.276945	0.306007	0.029062	0.0002	0.0001	0.6771	0.005101	0.003982	0.874657
ILMN_1665205	ZNF260	0.201249	0.32243	0.121181	0.0033	<.0001	0.0651	0.040871	0.000901	0.277933
ILMN_1665217	C3ORF34	-0.43145	-0.09593	0.33552	0.0001	0.4113	0.0016	0.003306	0.715456	0.024321
ILMN_1665289	FLJ22222	0.118424	0.171521	0.053097	0.007	0.0003	0.2064	0.067929	0.008084	0.518773
ILMN_1665423	ZFP91	0.18924	0.190564	0.001324	0.0002	0.0006	0.9783	0.006299	0.012069	0.993254
ILMN_1665535	LOC643102	0.041163	-0.0717	-0.11286	0.1848	0.0333	0.0002	0.490848	0.186471	0.006127
ILMN_1665557	USP15	-0.24601	-0.76446	-0.51846	0.0418	<.0001	<.0001	0.213794	4.279e-06	0.000776
ILMN_1665571	LOC644869	0.108741	0.21328	0.104539	0.0258	<.0001	0.0267	0.158703	0.002561	0.162518
ILMN_1665717	EIF2S3	0.125623	0.177325	0.051702	0.0581	0.0137	0.4175	0.260485	0.10536	0.720479
ILMN_1665730	ABCB10	-0.31155	-1.06183	-0.75027	0.0343	<.0001	<.0001	0.19008	1.224e-07	4.433e-05
ILMN_1665738	FLI1	-0.08806	0.416314	0.504376	0.394	0.0003	<.0001	0.702448	0.006706	0.000109
ILMN_1665831	CLPTM1	0.402411	-0.0499	-0.45231	0.0002	0.6611	<.0001	0.005404	0.866997	0.000866
ILMN_1665859	RAB27A	-0.35204	-0.12465	0.227386	<.0001	0.1899	0.0082	0.003156	0.49742	0.075475
ILMN_1665877	RNF149	-0.35492	-0.05902	0.295908	0.0004	0.576	0.0021	0.008802	0.822778	0.029219
ILMN_1665943	MAP4K1	0.445742	0.406605	-0.03914	<.0001	<.0001	0.6659	0.000303	0.003076	0.869362
ILMN_1665964	GAB2	-0.43605	-0.24129	0.194755	<.0001	0.0247	0.0426	0.000908	0.154592	0.216328
ILMN_1665982	AKTIP	-0.07024	0.166558	0.236801	0.2901	0.0204	0.0003	0.611175	0.136671	0.007954
ILMN_1666096	ACSL3	-0.16921	0.110018	0.279226	0.0113	0.1243	<.0001	0.093456	0.397893	0.001058
ILMN_1666206	GSDMB	-0.19132	-0.44013	-0.24881	0.0923	0.0004	0.0242	0.338854	0.00946	0.152356
ILMN_1666306	SRRD	-0.37461	-1.13811	-0.7635	0.0368	<.0001	<.0001	0.198165	3.985e-06	0.00087
ILMN_1666384	LOC151579	0.075109	0.332288	0.257179	0.3426	0.0001	0.001	0.66009	0.004354	0.017002
ILMN_1666385	CALM3	0.403263	0.396086	-0.00718	<.0001	<.0001	0.9185	1.734e-05	0.000109	0.973228
ILMN_1666409	PSMB6	0.241811	0.276507	0.034696	0.0004	0.0002	0.589	0.008563	0.004846	0.829445
ILMN_1666444	RBMS1	0.01068	0.217613	0.206933	0.8563	0.0008	0.0004	0.950131	0.014971	0.008944
ILMN_1666546	DUSP14	0.151508	0.246195	0.094687	0.0176	0.0004	0.1227	0.124481	0.009352	0.39525
ILMN_1666632	VPS52	-0.07777	-0.22577	-0.14799	0.1124	<.0001	0.0019	0.377736	0.001338	0.027654
ILMN_1666638	LOC645790	-0.16234	-0.1392	0.023139	<.0001	0.0011	0.5385	0.001816	0.019086	0.80017
ILMN_1666670	RBX1	-0.20732	-0.45294	-0.24562	0.0131	<.0001	0.0025	0.102744	0.000102	0.033568
ILMN_1666733	IL8	-0.17909	0.125055	0.304144	0.0307	0.1601	0.0002	0.177305	0.456103	0.005253
ILMN_1666924	PINK1	-1.08691	-1.35755	-0.27063	<.0001	<.0001	0.0666	1.614e-08	5.9e-11	0.281591
ILMN_1666933	ASH2L	0.067205	-0.32818	-0.39539	0.3193	<.0001	<.0001	0.6393	0.000678	2.17e-06
ILMN_1667016	FAF1	0.381169	0.506462	0.125293	<.0001	<.0001	0.129	0.000743	2.029e-05	0.40584
ILMN_1667030	HSBP1	0.200834	0.273342	0.072508	0.0003	<.0001	0.1707	0.007781	0.000442	0.471608
ILMN_1667043	EIF4A3	0.230501	0.356165	0.125664	0.0003	<.0001	0.0373	0.006918	4.16e-05	0.199804
ILMN_1667112	FBXO7	-0.14688	-0.47786	-0.33098	0.1553	<.0001	0.0011	0.448578	0.001337	0.018808
ILMN_1667201	WDR51B	-0.44599	-0.90634	-0.46035	0.0027	<.0001	0.0014	0.035516	8.452e-06	0.022135
ILMN_1667260	MAPK3	-0.02683	0.251545	0.278371	0.7086	0.0014	<.0001	0.889912	0.02242	0.003144
ILMN_1667306	RANBP10	-1.09864	-1.69694	-0.5983	<.0001	<.0001	0.0005	6.746e-07	9.83e-13	0.010242
ILMN_1667371	SLA	-0.16557	0.163374	0.328942	0.0389	0.0587	<.0001	0.204716	0.261794	0.001426
ILMN_1667408	EPB41	-1.18873	-2.23829	-1.04956	<.0001	<.0001	<.0001	5.117e-05	5.24e-13	0.000253
ILMN_1667449	GCET2	0.173045	0.261929	0.088885	0.0002	<.0001	0.0476	0.006004	4.234e-05	0.231392
ILMN_1667510	C12ORF65	0.172823	0.271709	0.098886	0.0145	0.0004	0.1453	0.109721	0.009638	0.432794
ILMN_1667796	HBA2	-0.08414	-0.12293	-0.03878	0.0023	<.0001	0.1465	0.03174	0.002206	0.434629
ILMN_1667857	C12ORF52	0.268526	0.367226	0.098699	<.0001	<.0001	0.1113	0.001751	4.087e-05	0.375832
ILMN_1667966	C1ORF24	-0.34134	0.120625	0.461966	0.0086	0.3844	0.0003	0.078094	0.694621	0.00696
ILMN_1667977	TAF1B	0.090592	0.198441	0.10785	0.0605	0.0002	0.0212	0.266262	0.005172	0.140331
ILMN_1668194	LMTK3	0.133925	0.293438	0.159513	0.0698	0.0003	0.026	0.289089	0.007372	0.159527
ILMN_1668270	ZDHHC18	-0.55224	-0.28407	0.268171	<.0001	0.0101	0.0068	2.52e-05	0.086908	0.066661
ILMN_1668277	BLK	0.512652	0.424155	-0.0885	0.0002	0.0037	0.4933	0.005076	0.044447	0.773015
ILMN_1668411	FHL2	-0.49506	-0.87754	-0.38248	0.0004	<.0001	0.0041	0.008478	3.058e-06	0.047216
ILMN_1668469	KIAA0922	0.212029	-0.06989	-0.28192	0.0014	0.32	<.0001	0.021599	0.63985	0.000738
ILMN_1668535	JOSD1	0.174896	0.247805	0.07291	0.0026	<.0001	0.1887	0.034398	0.003129	0.495981
ILMN_1668540	ZNHIT6	0.219735	0.323525	0.10379	0.0047	0.0001	0.1625	0.051912	0.004146	0.45988
ILMN_1668559	RGS10	-0.36224	-0.8255	-0.46326	0.0161	<.0001	0.0016	0.117696	8.35e-05	0.024139
ILMN_1668629	LOC401115	0.398539	0.669108	0.270569	<.0001	<.0001	0.0008	0.000213	2.372e-09	0.015133
ILMN_1668639	TBC1D10B	-0.41492	-0.60873	-0.19381	0.0033	<.0001	0.1512	0.040841	0.002789	0.442425
ILMN_1668713	GABPB2	0.241238	0.330238	0.088999	<.0001	<.0001	0.0751	0.000376	3.546e-06	0.301246
ILMN_1669094	ZNF672	0.353946	0.301703	-0.05224	<.0001	<.0001	0.399	1.929e-05	0.00107	0.706173
ILMN_1669142	NARG1	-0.41873	-0.62212	-0.20339	<.0001	<.0001	0.0238	0.00062	1.03e-06	0.151039
ILMN_1669208	BZRPL1	-0.08593	-0.36149	-0.27556	0.2959	<.0001	0.0007	0.616753	0.002642	0.013356
ILMN_1669252	CUL2	0.224065	0.258668	0.034603	<.0001	<.0001	0.5112	0.002314	0.000964	0.78444
ILMN_1669308	BRPF1	0.231188	0.232857	0.001669	0.0005	0.0011	0.9787	0.009931	0.01848	0.993352
ILMN_1669310	RHOT2	-0.12267	-0.3716	-0.24893	0.0963	<.0001	0.0006	0.346792	0.000384	0.012188
ILMN_1669394	EI24	0.449033	0.447725	-0.00131	<.0001	<.0001	0.9847	6.58e-07	5e-06	0.995351
ILMN_1669424	LOC646531	0.313639	-0.13397	-0.44761	0.0005	0.161	<.0001	0.010768	0.45748	5.568e-05
ILMN_1669502	E2F3	0.011068	0.294568	0.2835	0.8629	<.0001	<.0001	0.952729	0.001516	0.000558
ILMN_1669508	PAF1	0.293963	0.399745	0.105782	<.0001	<.0001	0.1325	0.002741	8.933e-05	0.411901
ILMN_1669550	MAD2L2	0.258316	0.394182	0.135866	0.0003	<.0001	0.0461	0.007509	6.141e-05	0.227235
ILMN_1669599	DENND4C	0.268938	0.293653	0.024715	<.0001	<.0001	0.6979	0.002531	0.002216	0.885116
ILMN_1669633	ACP1	-0.19219	-0.85157	-0.65938	0.163	<.0001	<.0001	0.460556	8.063e-06	0.000148
ILMN_1669669	KCMF1	0.084482	-0.14268	-0.22716	0.0692	0.0048	<.0001	0.287532	0.052976	9.9e-05
ILMN_1669696	ZNF792	0.140722	0.294451	0.153729	0.0174	<.0001	0.0074	0.123657	0.000421	0.070476
ILMN_1669788	NUDT14	0.254486	0.337252	0.082766	0.0011	<.0001	0.2628	0.018208	0.002466	0.583181
ILMN_1669831	C6ORF192	-0.3429	-0.73155	-0.38865	0.0027	<.0001	0.0005	0.03507	2.521e-06	0.010181
ILMN_1669966	NDUFS7	0.341112	0.163902	-0.17721	<.0001	0.0357	0.0115	0.000304	0.194788	0.094586
ILMN_1670000	DCAF6	-0.40773	-1.10081	-0.69308	0.0038	<.0001	<.0001	0.045065	6.923e-09	7.6e-05
ILMN_1670028	LPIN2	-0.87197	-1.42382	-0.55184	<.0001	<.0001	0.0002	5.717e-06	3.85e-12	0.00543
ILMN_1670218	EXOSC6	0.240873	0.202965	-0.03791	<.0001	0.0009	0.4798	0.001146	0.015913	0.763848
ILMN_1670439	FYTTD1	0.042474	0.306607	0.264133	0.5488	<.0001	0.0002	0.806432	0.00314	0.004829
ILMN_1670472	FAF2	0.146344	0.277759	0.131415	0.0054	<.0001	0.0097	0.057312	0.000151	0.084135
ILMN_1670542	AK2	0.101755	0.381261	0.279506	0.2439	<.0001	0.0011	0.562621	0.002779	0.019035
ILMN_1670561	TCEAL8	0.057217	0.344074	0.286857	0.4007	<.0001	<.0001	0.707768	0.000382	0.001091
ILMN_1670570	MXI1	-1.0962	-1.49528	-0.39908	<.0001	<.0001	0.0292	5.438e-06	5.604e-09	0.171707
ILMN_1670695	BACH2	0.262799	0.201316	-0.06148	0.0003	0.01	0.3749	0.007945	0.086265	0.687226
ILMN_1670796	EXOSC10	0.310361	0.231866	-0.0785	<.0001	0.0017	0.229	0.00049	0.025501	0.545185
ILMN_1670801	MTR	0.18041	0.304377	0.123967	0.0027	<.0001	0.0306	0.035716	0.000283	0.176864
ILMN_1670807	FAM84B	0.179453	0.261972	0.082519	0.0052	0.0002	0.1792	0.05579	0.00518	0.482786
ILMN_1670817	GRPEL1	0.116141	0.298162	0.182021	0.0378	<.0001	0.0009	0.201523	0.000142	0.015906
ILMN_1670821	CYORF15A	0.078333	0.245777	0.167443	0.1418	<.0001	0.0014	0.427228	0.001464	0.022514
ILMN_1670878	YTHDC1	0.188986	0.377841	0.188854	0.013	<.0001	0.0104	0.102068	0.000433	0.088369
ILMN_1670895	ZNF207	0.247218	0.448518	0.201299	0.0002	<.0001	0.0014	0.004767	3.623e-07	0.022107
ILMN_1670901	COX10	0.315736	0.437443	0.121708	<.0001	<.0001	0.0756	0.000747	7.897e-06	0.302368
ILMN_1670948	TSR2	0.232733	0.322308	0.089575	0.0003	<.0001	0.1394	0.00685	0.000278	0.422991
ILMN_1671116	C3ORF21	0.215332	0.449901	0.23457	0.0055	<.0001	0.0018	0.057953	2.644e-05	0.026708
ILMN_1671158	MRPL13	0.070462	0.336675	0.266213	0.3625	<.0001	0.0005	0.677091	0.002925	0.010572
ILMN_1671191	UQCRC1	0.313045	0.24529	-0.06775	<.0001	0.0009	0.2951	0.000382	0.015562	0.616016
ILMN_1671217	LOC440733	0.057395	0.213527	0.156132	0.2171	<.0001	0.0007	0.531814	0.001482	0.012888
ILMN_1671221	GAPVD1	0.05052	-0.23279	-0.28331	0.4656	0.0022	<.0001	0.75434	0.030458	0.001656
ILMN_1671291	EIF3I	0.298666	0.167995	-0.13067	<.0001	0.0302	0.0594	0.001826	0.175537	0.263566
ILMN_1671351	MAP3K7IP3	-0.12929	-0.23578	-0.10648	0.0147	<.0001	0.0387	0.110894	0.001934	0.204267
ILMN_1671374	C19ORF53	0.199454	0.385112	0.185657	0.0046	<.0001	0.0063	0.051031	7.95e-05	0.063119
ILMN_1671427	FBXW4	0.038305	-0.01149	-0.0498	0.6104	0.8873	0.4935	0.8408	0.962027	0.773197
ILMN_1671583	MKRN1	-1.03796	-1.24633	-0.20837	<.0001	<.0001	0.0623	1.22e-12	7.34e-15	0.270835
ILMN_1671603	MED30	0.146796	0.301798	0.155002	0.0198	<.0001	0.0111	0.134052	0.000746	0.09211
ILMN_1671621	PCMT1	0.177992	0.257618	0.079625	0.0003	<.0001	0.0866	0.006937	0.000136	0.326971
ILMN_1671686	EPB49	-1.46628	-1.69986	-0.23358	<.0001	<.0001	0.1903	2.87e-10	1.48e-11	0.497972
ILMN_1671693	C18ORF10	-0.62413	-1.18596	-0.56183	0.0001	<.0001	0.0004	0.004189	6.341e-08	0.008677
ILMN_1671837	LOC644739	-0.7699	-1.18528	-0.41538	<.0001	<.0001	0.0017	9.183e-06	1.17e-10	0.025625
ILMN_1671854	2012-09-01	-0.02568	-0.43559	-0.40991	0.8211	0.0005	0.0003	0.93668	0.010827	0.006794
ILMN_1671932	SAMM50	0.310209	0.304719	-0.00549	<.0001	<.0001	0.9342	0.000688	0.002417	0.97864
ILMN_1671971	LOC644743	-0.20741	-0.30825	-0.10084	<.0001	<.0001	0.0471	0.00322	1.922e-05	0.229749
ILMN_1672009	LOC130773	0.145652	0.249867	0.104215	0.0154	0.0001	0.0716	0.114258	0.004405	0.293373
ILMN_1672024	ISCA1L	-0.87354	-1.93056	-1.05702	<.0001	<.0001	<.0001	0.000245	1.86e-14	2.553e-06
ILMN_1672042	DOLPP1	0.155511	0.274541	0.119029	0.0102	<.0001	0.0419	0.087131	0.00163	0.214051
ILMN_1672135	ZNF615	0.14753	0.235599	0.088069	0.0077	0.0001	0.0973	0.07233	0.003311	0.348488
ILMN_1672389	CRYZ	0.089393	0.317728	0.228335	0.2587	0.0003	0.0032	0.578931	0.006885	0.040211
ILMN_1672417	PTPRCAP	0.279086	0.493776	0.21469	0.0078	<.0001	0.0322	0.072899	0.000877	0.182861
ILMN_1672446	RPL11	0.154479	0.31891	0.164431	0.0091	<.0001	0.0042	0.081083	0.000112	0.048183
ILMN_1672504	PDXK	0.306533	0.344283	0.03775	<.0001	<.0001	0.6091	0.003102	0.001917	0.840127
ILMN_1672527	LOC728670	0.015342	-0.13858	-0.15392	0.6913	0.0011	<.0001	0.881821	0.018861	0.002303
ILMN_1672565	RG9MTD1	0.138347	0.317353	0.179006	0.0227	<.0001	0.0026	0.146349	0.000176	0.034504
ILMN_1672605	C7ORF41	-0.64359	-0.89125	-0.24766	<.0001	<.0001	0.0616	0.000335	2.264e-06	0.269141
ILMN_1672606	OAS1	-0.15231	0.221498	0.373811	0.1483	0.0512	0.0003	0.437375	0.241384	0.00718
ILMN_1672661	SP110	-0.29278	0.15426	0.44704	0.0222	0.2609	0.0004	0.144409	0.581287	0.008534
ILMN_1672687	LOC648099	-0.14043	0.096703	0.237134	0.0374	0.1822	0.0003	0.200249	0.487308	0.008159
ILMN_1672807	CA5B	0.072846	0.174073	0.101227	0.2289	0.008	0.0865	0.54497	0.074296	0.326767
ILMN_1672843	FBXO8	0.004178	0.140486	0.136309	0.9145	0.0011	0.0004	0.971956	0.018067	0.009176
ILMN_1672878	ABR	0.092533	0.200303	0.10777	0.0739	0.0004	0.0318	0.298653	0.009472	0.181312
ILMN_1672884	MTFMT	0.031156	0.211799	0.180643	0.5164	<.0001	0.0001	0.787323	0.002518	0.004375
ILMN_1672899	POMC	0.273345	0.454226	0.180881	0.0058	<.0001	0.0575	0.060316	0.001323	0.258749
ILMN_1672940	ZNF562	0.149688	0.27989	0.130201	0.0326	0.0003	0.0542	0.184293	0.006804	0.249791
ILMN_1672947	CAST	-0.17086	0.122675	0.293532	0.0395	0.1691	0.0003	0.20651	0.469332	0.0077
ILMN_1673138	ZBTB33	0.26841	0.357605	0.089195	<.0001	<.0001	0.1285	0.000852	2.337e-05	0.405036
ILMN_1673172	IFT52	-0.04091	-0.55543	-0.51451	0.6829	<.0001	<.0001	0.877192	8.133e-05	4.324e-05
ILMN_1673185	CPSF2	0.274509	0.234476	-0.04003	<.0001	0.0002	0.4595	0.00018	0.004502	0.750317
ILMN_1673215	PCBP1	0.04966	-0.15697	-0.20663	0.2928	0.0024	<.0001	0.613915	0.032447	0.000629
ILMN_1673305	RHOC	0.188319	0.47505	0.286731	0.0556	<.0001	0.0028	0.253607	0.000703	0.036545
ILMN_1673509	RPL28	0.201315	0.322523	0.121209	0.0127	0.0003	0.1184	0.100753	0.006706	0.388178
ILMN_1673604	YIPF3	-0.35484	-0.27181	0.083022	<.0001	0.0035	0.3127	0.001911	0.042389	0.633533
ILMN_1673638	RPS3A	0.132732	0.535125	0.402393	0.17	<.0001	<.0001	0.470657	8.086e-05	0.001262
ILMN_1673798	PPOX	-0.28485	-0.39993	-0.11508	0.0006	<.0001	0.1432	0.011774	0.000557	0.429519
ILMN_1673804	ZNF426	0.24166	0.422788	0.181128	0.0004	<.0001	0.0058	0.009317	5.241e-06	0.059707
ILMN_1673991	ATIC	0.294021	0.281759	-0.01226	0.0001	0.0006	0.8645	0.003649	0.011925	0.953303
ILMN_1674069	TOMM7	0.215435	0.373321	0.157886	0.0102	<.0001	0.0504	0.087151	0.001951	0.239177
ILMN_1674243	TFRC	-0.32417	-0.86191	-0.53774	0.0169	<.0001	<.0001	0.121525	3.859e-06	0.002217
ILMN_1674385	YWHAQ	0.176443	0.296486	0.120043	0.0107	<.0001	0.0708	0.08987	0.003087	0.291376
ILMN_1674506	MED23	0.002588	-0.19168	-0.19427	0.9569	0.0003	<.0001	0.986307	0.007236	0.001821
ILMN_1674522	HIGD1A	-0.08371	-0.33547	-0.25177	0.2835	0.0001	0.0011	0.604257	0.003369	0.018071
ILMN_1674551	SMAD5	0.223972	0.405117	0.181146	0.0142	<.0001	0.0396	0.108047	0.002079	0.206679
ILMN_1674609	CLTB	-0.22299	0.12721	0.350204	0.0046	0.1325	<.0001	0.051596	0.411901	0.000444
ILMN_1674633	UBE2H	-0.45398	-0.77205	-0.31806	0.0015	<.0001	0.0205	0.023318	9.7e-05	0.136946
ILMN_1674697	LOC650845	0.18516	0.152301	-0.03286	<.0001	0.0015	0.4368	0.001591	0.023223	0.734855
ILMN_1674706	MTHFD2	0.046629	0.318741	0.272112	0.5394	0.0001	0.0003	0.800634	0.004248	0.006747
ILMN_1674996	UNKL	0.200847	0.094132	-0.10671	<.0001	0.0225	0.0041	4.478e-05	0.145655	0.047128
ILMN_1675024	C1ORF165	0.257386	0.282001	0.024615	<.0001	<.0001	0.6446	0.000409	0.000324	0.858418
ILMN_1675117	HSD17B11	-0.47008	-0.11132	0.358755	<.0001	0.3269	0.0005	0.000761	0.645564	0.011369
ILMN_1675239	NDUFA7	0.18376	0.304224	0.120464	0.0045	<.0001	0.0525	0.050768	0.000922	0.244973
ILMN_1675421	LOC389293	-0.68318	-1.24664	-0.56347	<.0001	<.0001	0.0008	0.003163	1.034e-07	0.014934
ILMN_1675428	PCDHGC3	-0.05729	-0.13928	-0.08199	0.1079	0.0004	0.019	0.369533	0.008502	0.130591
ILMN_1675448	ZFP36L1	-0.30652	0.247027	0.55355	0.0205	0.0823	<.0001	0.136954	0.31752	0.001065
ILMN_1675460	LOC283412	0.387899	0.479853	0.091954	<.0001	<.0001	0.2611	0.000587	5.62e-05	0.581338
ILMN_1675462	LSM6	-0.13921	0.136451	0.27566	0.0318	0.051	<.0001	0.181512	0.240689	0.000879
ILMN_1675542	LOC729148	0.201263	0.245975	0.044712	0.0008	0.0002	0.4346	0.015484	0.004885	0.733268
ILMN_1675577	TRMT61A	0.154879	0.182454	0.027575	0.0009	0.0003	0.5317	0.015612	0.007219	0.796458
ILMN_1675612	BLCAP	-0.0516	-0.3488	-0.29721	0.5262	0.0001	0.0002	0.793323	0.003525	0.006026
ILMN_1675626	PRPF38A	0.077645	0.26569	0.188045	0.1896	<.0001	0.0012	0.497051	0.00197	0.020083
ILMN_1675656	PPFIBP2	0.12904	0.289897	0.160857	0.085	0.0004	0.0269	0.323511	0.009489	0.163218
ILMN_1675669	IBTK	0.137271	0.317189	0.179917	0.076	0.0002	0.0167	0.303233	0.005367	0.120249
ILMN_1675684	APOBEC3C	-0.18263	-0.34642	-0.16379	0.0123	<.0001	0.0201	0.09852	0.000833	0.135459
ILMN_1675852	LOC650518	0.223593	0.406974	0.183381	0.0017	<.0001	0.0075	0.025346	3.326e-05	0.071168
ILMN_1675937	ANKRD9	-0.84755	-0.98856	-0.14101	<.0001	<.0001	0.3463	2.328e-05	3.968e-06	0.663311
ILMN_1676005	KPNA1	-0.10749	-0.57197	-0.46448	0.3579	<.0001	<.0001	0.67318	0.000624	0.00233
ILMN_1676026	MRPS26	0.24929	0.421099	0.171809	0.0011	<.0001	0.0191	0.018938	6.725e-05	0.131286
ILMN_1676254	MTMR3	-0.48702	-0.62961	-0.14259	<.0001	<.0001	0.2227	0.002906	0.000232	0.538132
ILMN_1676280	NSUN3	-1.35046	-1.8302	-0.47974	<.0001	<.0001	0.0079	7.265e-09	5.24e-13	0.073391
ILMN_1676318	BAZ2A	-0.08584	-0.20042	-0.11458	0.0613	<.0001	0.0104	0.268361	0.002695	0.088241
ILMN_1676336	AADACL1	-0.0466	-0.37009	-0.32349	0.5513	<.0001	<.0001	0.808288	0.001041	0.00146
ILMN_1676385	PAK2	0.677629	0.641376	-0.03625	<.0001	0.0003	0.815	0.001645	0.007232	0.934548
ILMN_1676408	TAGAP	-0.15556	-0.39624	-0.24068	0.0667	<.0001	0.0036	0.28164	0.001122	0.043718
ILMN_1676423	CCNC	0.106639	0.310317	0.203677	0.166	0.0003	0.0067	0.464903	0.006556	0.066356
ILMN_1676765	LOC390354	0.246136	0.468921	0.222785	0.0316	0.0002	0.0441	0.180736	0.005307	0.220983
ILMN_1676792	LOC645138	-0.14004	0.232047	0.372086	0.1468	0.0267	<.0001	0.435206	0.162386	0.003235
ILMN_1676924	CD247	0.188567	0.378381	0.189814	0.0509	0.0004	0.0424	0.240649	0.008402	0.215586
ILMN_1677043	AKR7A2	0.369164	0.375908	0.006744	<.0001	<.0001	0.9278	0.000263	0.000649	0.976537
ILMN_1677085	RGS19	0.461818	0.678242	0.216424	0.0012	<.0001	0.1125	0.020356	0.000765	0.377992
ILMN_1677098	YPEL2	-0.2762	-0.67052	-0.39432	0.0058	<.0001	<.0001	0.059864	8.624e-07	0.00222
ILMN_1677200	CYFIP2	0.376964	0.576955	0.199991	<.0001	<.0001	0.0058	9.3e-05	1.179e-08	0.059742
ILMN_1677237	CHCHD9	0.148136	0.332441	0.184305	0.0485	<.0001	0.0115	0.233817	0.002222	0.094375
ILMN_1677318	2012-03-08	-0.31321	-0.79622	-0.483	0.0302	<.0001	0.0006	0.17525	7.9e-05	0.012711
ILMN_1677372	LOC642644	-0.22727	-0.2827	-0.05544	0.0021	0.0004	0.43	0.029236	0.009385	0.729819
ILMN_1677385	C8ORF40	0.202013	0.425547	0.223534	0.0105	<.0001	0.0035	0.088915	0.000109	0.042639
ILMN_1677432	SRGAP1	-0.10409	-0.17518	-0.07108	0.0122	0.0001	0.0752	0.098077	0.00374	0.30139
ILMN_1677452	REXO4	0.396936	0.433294	0.036358	<.0001	<.0001	0.6685	0.000656	0.000565	0.870898
ILMN_1677542	TRIM14	0.117682	0.175139	0.057457	0.0067	0.0002	0.1666	0.065859	0.005842	0.465733
ILMN_1677877	UBE2L3	0.288101	0.444072	0.155972	0.0001	<.0001	0.0286	0.003828	1.3e-05	0.169718
ILMN_1677906	LOC643287	-0.0201	0.530004	0.550101	0.8831	0.0004	<.0001	0.960407	0.009763	0.002016
ILMN_1677919	GMPR2	-0.1062	0.102477	0.208674	0.0538	0.0844	0.0001	0.248757	0.322173	0.003813
ILMN_1677953	OGFOD1	0.328703	0.397666	0.068964	<.0001	<.0001	0.2527	4.831e-05	4.068e-06	0.57238
ILMN_1677997	MAZ	-0.10949	0.233538	0.343029	0.2492	0.0238	0.0003	0.568476	0.150733	0.006635
ILMN_1678052	C19ORF24	0.216972	0.19482	-0.02215	0.0004	0.003	0.702	0.009012	0.038161	0.886784
ILMN_1678140	TTC4	0.253137	0.322224	0.069087	<.0001	<.0001	0.1955	0.000507	2.869e-05	0.505008
ILMN_1678165	LSM7	0.497019	0.514185	0.017166	<.0001	<.0001	0.8244	1.203e-06	3.543e-06	0.938061
ILMN_1678235	KIAA1267	-0.12378	-0.24059	-0.11681	0.0405	0.0003	0.0455	0.209616	0.007074	0.225195
ILMN_1678290	HMG20A	-0.07141	-0.24979	-0.17838	0.2225	0.0001	0.0019	0.537826	0.003605	0.027376
ILMN_1678362	INO80	0.260952	0.123545	-0.13741	<.0001	0.0791	0.0297	0.003015	0.310239	0.173701
ILMN_1678454	CASP4	-0.1154	0.238518	0.353922	0.2474	0.0271	0.0003	0.566357	0.164072	0.007291
ILMN_1678579	CPT2	0.299719	0.469742	0.170023	<.0001	<.0001	0.018	0.002642	4.21e-06	0.126377
ILMN_1678775	CLEC2D	0.221876	0.356845	0.134969	0.0106	0.0002	0.1057	0.089575	0.004933	0.365165
ILMN_1678808	KIAA0831	-0.16821	-0.54175	-0.37355	0.1395	<.0001	0.0009	0.422991	0.000917	0.015643
ILMN_1678814	UBL5	0.299622	0.123962	-0.17566	<.0001	0.054	0.0025	0.000106	0.249145	0.033757
ILMN_1678919	YOD1	-2.08974	-3.83373	-1.74399	<.0001	<.0001	<.0001	4.41e-18	2.7e-34	3.9e-13
ILMN_1678961	FRMD4A	-0.28396	-0.41102	-0.12706	0.0023	<.0001	0.1539	0.031876	0.002116	0.446557
ILMN_1679025	LOC641848	-0.11615	0.367438	0.483584	0.3268	0.0043	<.0001	0.645564	0.049132	0.001781
ILMN_1679045	SBDS	-0.14812	0.140873	0.288994	0.0659	0.1047	0.0003	0.279718	0.363255	0.006779
ILMN_1679093	ZNF581	0.436482	0.391526	-0.04496	<.0001	<.0001	0.5678	3.569e-05	0.000804	0.817489
ILMN_1679134	NSMCE4A	0.24216	0.279437	0.037277	<.0001	<.0001	0.4615	0.000456	0.00016	0.7515
ILMN_1679178	ATP5D	0.243288	0.181632	-0.06166	0.0002	0.009	0.3229	0.005617	0.080443	0.642207
ILMN_1679232	KIDINS220	-0.18639	-0.39968	-0.21329	0.043	<.0001	0.017	0.217256	0.002835	0.121922
ILMN_1679267	TGM2	-1.16473	-1.08057	0.084167	<.0001	<.0001	0.687	3.223e-05	0.000451	0.87966
ILMN_1679324	EIF1B	-0.7774	-1.33661	-0.55921	<.0001	<.0001	<.0001	1.223e-05	1.56e-12	0.001805
ILMN_1679495	ULK3	0.013842	-0.21458	-0.22843	0.8051	0.0005	<.0001	0.930657	0.010599	0.001727
ILMN_1679543	KPTN	0.223962	0.1723	-0.05166	<.0001	0.0006	0.2387	0.000154	0.011472	0.55671
ILMN_1679600	ACOT8	0.0994	0.220311	0.120911	0.0716	0.0003	0.0239	0.293304	0.007016	0.151421
ILMN_1679614	SGSM3	0.042237	-0.18261	-0.22485	0.4804	0.0053	0.0002	0.764294	0.056417	0.004449
ILMN_1679655	WDR82	0.232684	0.427155	0.19447	0.0116	<.0001	0.0282	0.094674	0.001056	0.167977
ILMN_1679798	TLR9	0.250986	0.317605	0.06662	0.0001	<.0001	0.2742	0.003325	0.000392	0.594683
ILMN_1679880	THOC6	0.409695	0.396551	-0.01314	<.0001	<.0001	0.8697	0.00016	0.000878	0.955308
ILMN_1679919	ASCC2	-0.47435	-0.9003	-0.42595	0.0011	<.0001	0.0023	0.018089	5.072e-06	0.031514
ILMN_1679995	MPP6	0.165415	0.228692	0.063277	0.0014	<.0001	0.1984	0.021698	0.001934	0.508741
ILMN_1680091	POP7	-0.07904	-0.34627	-0.26723	0.3669	0.0003	0.0019	0.68074	0.008076	0.027425
ILMN_1680094	HEMGN	-1.2969	-2.07985	-0.78294	<.0001	<.0001	0.0002	1.346e-06	5.38e-13	0.004766
ILMN_1680109	COL4A3BP	0.2684	0.377646	0.109246	0.0039	0.0002	0.2191	0.045952	0.005425	0.534161
ILMN_1680134	CARM1	-0.771	-0.83196	-0.06096	<.0001	<.0001	0.6719	7.037e-05	7.079e-05	0.872532
ILMN_1680353	NSF	0.174152	0.323858	0.149706	0.0019	<.0001	0.0056	0.027136	2.643e-05	0.058339
ILMN_1680390	GCNT2	-0.172	-0.29686	-0.12485	0.0138	0.0001	0.0637	0.106055	0.003484	0.274339
ILMN_1680397	IL8RB	-0.59563	-0.23604	0.359589	0.0001	0.1482	0.0146	0.003712	0.437324	0.110315
ILMN_1680420	NUDT13	-0.17971	-0.14417	0.035543	<.0001	0.0006	0.3369	0.000361	0.012459	0.654242
ILMN_1680453	ITM2C	0.576232	0.608313	0.032081	0.0002	0.0003	0.8266	0.005579	0.007012	0.938959
ILMN_1680624	CREG1	-1.10631	-1.70197	-0.59566	<.0001	<.0001	0.001	2.731e-06	1.38e-11	0.017779
ILMN_1680652	SELENBP1	-1.88365	-2.37364	-0.48998	<.0001	<.0001	0.0251	3.22e-11	2.37e-14	0.156169
ILMN_1680692	NUCKS1	0.191432	0.405602	0.214169	0.0078	<.0001	0.0022	0.072799	4.712e-05	0.030111
ILMN_1680703	MRPS15	0.211127	0.267497	0.05637	0.0018	0.0003	0.3799	0.025858	0.006711	0.691242
ILMN_1680727	GLRX2	-0.04566	0.242191	0.287853	0.4772	0.0006	<.0001	0.762207	0.012473	0.000447
ILMN_1680770	UBQLN2	0.071603	0.359114	0.287511	0.3503	<.0001	0.0002	0.666645	0.001151	0.004502
ILMN_1680774	LOC730994	-0.22519	-0.46081	-0.23562	0.031	<.0001	0.0198	0.178536	0.002268	0.134238
ILMN_1680777	MAP2K3	-0.91454	-1.32346	-0.40892	<.0001	<.0001	0.0331	0.000437	1.132e-06	0.18612
ILMN_1680850	RECQL	-0.06296	-0.04679	0.016164	0.2632	0.4405	0.7659	0.583546	0.737355	0.915298
ILMN_1680856	MAMLD1	-0.11195	-0.17486	-0.06291	0.0062	0.0001	0.1101	0.062557	0.003265	0.373681
ILMN_1680925	SLC9A3R1	0.236485	0.360989	0.124504	0.0002	<.0001	0.0415	0.006086	4.114e-05	0.212945
ILMN_1680937	HIST1H2BC	-0.33284	0.126549	0.459385	0.0004	0.2127	<.0001	0.009012	0.526523	0.000145
ILMN_1680967	CIP29	0.197454	0.366614	0.16916	0.0032	<.0001	0.0088	0.039903	7.95e-05	0.079592
ILMN_1680993	TRIM10	-0.26104	-0.38718	-0.12614	0.0049	0.0001	0.1552	0.053566	0.004047	0.448558
ILMN_1681016	SPNS1	0.354737	0.323518	-0.03122	<.0001	0.0006	0.7062	0.002142	0.012326	0.888786
ILMN_1681118	CAPRIN2	-0.10173	-0.32941	-0.22768	0.1613	<.0001	0.0014	0.457915	0.001712	0.022056
ILMN_1681260	LOC643272	-0.3284	-0.31343	0.01497	<.0001	0.0002	0.8408	0.00142	0.006222	0.944358
ILMN_1681304	PAN3	-0.14574	-0.25373	-0.10799	0.0052	<.0001	0.0312	0.055512	0.00056	0.179254
ILMN_1681454	RP1	-0.19113	-0.13693	0.054205	<.0001	0.0016	0.1577	0.000232	0.024493	0.452463
ILMN_1681543	RHBDD1	0.049309	-0.13366	-0.18297	0.3499	0.0199	0.0004	0.666276	0.134854	0.009791
ILMN_1681590	LARP1	0.06945	-0.23247	-0.30192	0.3951	0.0091	0.0002	0.703418	0.081141	0.005247
ILMN_1681591	PTPN1	0.278223	0.395783	0.117559	0.0013	<.0001	0.1534	0.020851	0.001244	0.445794
ILMN_1681628	ZNF277	0.12783	0.312075	0.184245	0.0337	<.0001	0.0017	0.188077	0.000228	0.025508
ILMN_1681644	BIRC3	0.282382	0.371071	0.08869	<.0001	<.0001	0.1238	0.000302	6.752e-06	0.397043
ILMN_1681703	FOXO3	-1.29961	-1.6964	-0.39679	<.0001	<.0001	0.0012	8.63e-16	4.25e-21	0.020168
ILMN_1681855	TBC1D25	-0.31045	-0.32789	-0.01744	0.0001	0.0002	0.819	0.003869	0.004886	0.936018
ILMN_1682095	RCOR3	-0.14355	-0.71712	-0.57358	0.2217	<.0001	<.0001	0.536844	1.1e-05	0.000106
ILMN_1682165	NT5C2	-0.09869	0.180367	0.279052	0.1603	0.0182	<.0001	0.4563	0.127153	0.002283
ILMN_1682323	DDX51	0.174287	0.228523	0.054236	0.0017	0.0002	0.3055	0.025543	0.004607	0.626634
ILMN_1682383	LOC649107	-0.16529	-0.07627	0.089024	<.0001	0.0809	0.0236	0.002273	0.314388	0.149975
ILMN_1682404	SETMAR	0.14327	0.20613	0.06286	0.006	0.0003	0.2078	0.061524	0.007193	0.520462
ILMN_1682494	RSRC1	-0.44614	-0.74767	-0.30153	0.001	<.0001	0.0203	0.017517	6.459e-05	0.136225
ILMN_1682567	CCDC106	0.31509	0.385504	0.070414	0.001	0.0002	0.4374	0.017082	0.005472	0.735322
ILMN_1682694	LOC203547	0.226501	0.348824	0.122324	0.0006	<.0001	0.0525	0.012397	0.000138	0.24496
ILMN_1682699	PBX2	-0.18127	-0.27611	-0.09484	0.0096	0.0003	0.1574	0.083644	0.007391	0.451965
ILMN_1682727	JAZF1	-0.39959	-1.33931	-0.93972	0.0176	<.0001	<.0001	0.124579	4.243e-09	5.79e-06
ILMN_1682812	C21ORF33	0.407499	0.42703	0.01953	<.0001	<.0001	0.7827	1.7e-05	3.112e-05	0.922085
ILMN_1682849	LOC652849	-0.15481	-0.26399	-0.10918	0.0064	<.0001	0.0463	0.063752	0.001138	0.227695
ILMN_1682857	NDUFAF2	0.168369	0.296083	0.127713	0.0024	<.0001	0.0164	0.032089	0.000116	0.118993
ILMN_1682930	SIPA1	0.185141	0.307904	0.122763	0.0059	<.0001	0.0571	0.060489	0.001319	0.257728
ILMN_1683093	GYPB	-1.57303	-2.62289	-1.04986	<.0001	<.0001	<.0001	1.855e-06	1.65e-13	0.001706
ILMN_1683127	ZNF281	-0.15915	0.2133	0.372447	0.0882	0.0348	<.0001	0.329993	0.191574	0.002112
ILMN_1683175	C9ORF23	0.171385	0.300902	0.129517	0.0019	<.0001	0.0148	0.027769	8.551e-05	0.111297
ILMN_1683273	SNAPC5	0.079798	0.20832	0.128522	0.0981	<.0001	0.0063	0.350201	0.003073	0.063239
ILMN_1683313	ST3GAL1	-0.34489	-0.59427	-0.24938	0.0064	<.0001	0.0405	0.064194	0.00095	0.209592
ILMN_1683354	LOC644694	0.030582	-0.11808	-0.14866	0.4643	0.0096	0.0003	0.753332	0.084079	0.007776
ILMN_1683447	LOC440737	0.381531	0.477836	0.096304	<.0001	<.0001	0.2565	0.001106	0.000109	0.57678
ILMN_1683475	TOMM40	0.281734	0.442567	0.160833	0.0005	<.0001	0.0358	0.009996	6.3e-05	0.195057
ILMN_1683498	LOC441034	0.088303	0.227285	0.138982	0.0629	<.0001	0.0027	0.272267	0.000803	0.035732
ILMN_1683552	LOC400174	-0.19901	-0.38395	-0.18494	0.0089	<.0001	0.0119	0.079782	0.000328	0.09631
ILMN_1683664	LOC650369	0.330161	0.368119	0.037957	<.0001	<.0001	0.5364	6.536e-05	3.465e-05	0.79904
ILMN_1683817	UBE2Q2	0.130242	0.360169	0.229927	0.0513	<.0001	0.0005	0.241551	0.000122	0.010178
ILMN_1683859	SLC7A1	-0.10511	-0.402	-0.29689	0.2742	0.0002	0.0017	0.594719	0.004523	0.025011
ILMN_1683980	PLEKHM2	0.263792	0.254809	-0.00898	<.0001	<.0001	0.8565	8.241e-05	0.000517	0.950161
ILMN_1684040	C6ORF190	0.337651	0.598969	0.261318	0.0009	<.0001	0.0077	0.016763	1.871e-05	0.072421
ILMN_1684051	WASF2	-0.6928	-1.11016	-0.41736	<.0001	<.0001	0.002	0.000116	3.682e-09	0.028882
ILMN_1684074	NUP98	0.011836	-0.23323	-0.24507	0.8514	0.0008	<.0001	0.94837	0.014897	0.003144
ILMN_1684227	GPR146	-0.54829	-0.95975	-0.41146	0.0005	<.0001	0.0064	0.010572	7.199e-06	0.063752
ILMN_1684255	MYL4	-0.77641	-1.06249	-0.28608	<.0001	<.0001	0.0936	0.000903	1.455e-05	0.34146
ILMN_1684271	ACBD6	0.139272	0.258008	0.118736	0.0234	0.0001	0.0452	0.149416	0.004009	0.22449
ILMN_1684289	PNPO	0.154283	0.304565	0.150283	0.0113	<.0001	0.0108	0.093481	0.000387	0.090604
ILMN_1684293	ANP32B	0.034735	-0.30147	-0.33621	0.666	0.0007	<.0001	0.869384	0.013197	0.001239
ILMN_1684321	CYB5B	0.192351	0.221284	0.028934	0.0008	0.0004	0.5964	0.015417	0.008889	0.833755
ILMN_1684346	TNFAIP8L1	0.318122	0.615051	0.29693	0.0045	<.0001	0.0061	0.05047	7.546e-05	0.061751
ILMN_1684439	MLF1	-0.20523	-0.36105	-0.15582	0.0009	<.0001	0.0087	0.016268	2.1e-05	0.078864
ILMN_1684585	ACSL1	-0.48635	0.312152	0.798506	0.0098	0.1216	<.0001	0.084778	0.393609	0.000857
ILMN_1684591	ZNF434	0.206438	0.328181	0.121744	0.0038	<.0001	0.0751	0.045186	0.001239	0.301285
ILMN_1684628	ZFP90	0.366133	0.304302	-0.06183	<.0001	<.0001	0.3102	5.91e-06	0.000747	0.631195
ILMN_1684694	ANK1	-0.55307	-1.88643	-1.33336	0.0123	<.0001	<.0001	0.098619	2.64e-10	8.165e-07
ILMN_1684746	IPO11	0.210317	0.345886	0.135569	0.0014	<.0001	0.0313	0.021793	0.00015	0.179554
ILMN_1684770	USF2	0.24939	0.248238	-0.00115	<.0001	<.0001	0.9823	0.000444	0.001419	0.994547
ILMN_1684964	ZNF212	0.083553	0.224298	0.140744	0.1397	0.0003	0.0107	0.42346	0.007678	0.09
ILMN_1685057	SLC22A4	-1.00436	-1.47762	-0.47326	<.0001	<.0001	0.0041	3.216e-06	1.27e-10	0.047493
ILMN_1685079	TELO2	-0.01482	0.29583	0.310649	0.8589	0.0013	0.0002	0.951203	0.020476	0.004892
ILMN_1685088	RPL36	0.3416	0.304543	-0.03706	<.0001	0.0009	0.6458	0.002685	0.016747	0.858919
ILMN_1685095	CNO	0.362652	0.340935	-0.02172	<.0001	<.0001	0.7142	4.104e-06	7.842e-05	0.892362
ILMN_1685097	ASCC1	0.210769	0.252948	0.042179	0.0004	0.0001	0.4572	0.009656	0.003271	0.748774
ILMN_1685112	TACO1	0.231955	0.390837	0.158882	0.0185	0.0003	0.0901	0.128447	0.006808	0.334211
ILMN_1685115	HEXIM1	-0.12808	-0.24958	-0.1215	0.0262	<.0001	0.0293	0.160486	0.00284	0.172038
ILMN_1685170	ANXA11	0.326509	0.446488	0.119979	0.0002	<.0001	0.1516	0.005866	0.000264	0.443121
ILMN_1685365	ZNF773	0.200872	0.332531	0.131658	0.0024	<.0001	0.0375	0.032012	0.000318	0.200761
ILMN_1685371	SUMF2	0.257825	0.363758	0.105932	<.0001	<.0001	0.0762	0.00182	2.314e-05	0.303873
ILMN_1685378	LOC728973	-0.0113	0.592276	0.603573	0.9307	<.0001	<.0001	0.977582	0.001673	0.000257
ILMN_1685690	JARID1D	-0.12661	-0.14551	-0.01889	0.0712	0.0567	0.7788	0.292411	0.256451	0.920682
ILMN_1685742	NIPA2	0.093951	0.162854	0.068903	0.0228	0.0003	0.083	0.146865	0.007597	0.319072
ILMN_1685774	LOC647340	0.153176	0.353852	0.200675	0.0169	<.0001	0.0013	0.121215	7.511e-05	0.021372
ILMN_1685854	C5ORF53	0.192989	0.258801	0.065812	0.001	<.0001	0.2395	0.017915	0.002082	0.557782
ILMN_1686194	SDCCAG10	0.311084	0.46352	0.152436	<.0001	<.0001	0.0255	0.000828	1.688e-06	0.157773
ILMN_1686623	CSF1R	0.469097	0.656172	0.187075	0.0007	<.0001	0.1529	0.012984	0.000689	0.44506
ILMN_1686664	MT2A	-0.17711	-0.71593	-0.53882	0.2645	<.0001	0.0006	0.584903	0.001872	0.01179
ILMN_1686811	LOC402644	-0.31527	0.126472	0.441739	0.0143	0.3582	0.0005	0.10879	0.673338	0.00992
ILMN_1686852	LOC401002	-0.2124	-0.51548	-0.30308	0.0079	<.0001	0.0001	0.073496	2.374e-06	0.003557
ILMN_1686871	PARP1	0.329501	0.43453	0.105029	0.001	<.0001	0.2703	0.017593	0.002479	0.590762
ILMN_1686968	ZNF362	0.177308	0.241763	0.064455	0.0018	<.0001	0.2339	0.02635	0.003152	0.551456
ILMN_1687284	USP12	-0.64914	-1.02547	-0.37633	<.0001	<.0001	0.0069	0.000576	1.564e-07	0.067498
ILMN_1687291	CDNF	0.134755	0.073658	-0.0611	0.0004	0.0656	0.088	0.008265	0.279175	0.329573
ILMN_1687315	RXRA	-0.36916	-0.71686	-0.3477	0.0001	<.0001	0.0002	0.004192	3.071e-08	0.005553
ILMN_1687403	MRPL40	0.455117	0.536023	0.080906	<.0001	<.0001	0.3621	0.000148	2.946e-05	0.676635
ILMN_1687410	OSBPL11	-0.06667	0.215189	0.281854	0.3679	0.0078	0.0001	0.681666	0.072784	0.003836
ILMN_1687419	DHX8	-0.04529	0.162419	0.207708	0.4301	0.0095	0.0003	0.729912	0.083515	0.006567
ILMN_1687430	EIF2B4	0.21167	0.145799	-0.06587	<.0001	0.0074	0.1728	0.001548	0.070836	0.474591
ILMN_1687484	ZFX	0.018133	0.025278	0.007145	0.7486	0.679	0.8961	0.907815	0.875549	0.965416
ILMN_1687592	WWC3	-0.34856	-0.82578	-0.47722	0.0015	<.0001	<.0001	0.023574	2.506e-08	0.000583
ILMN_1687782	RAD17	0.043779	-0.19331	-0.23708	0.4945	0.0058	0.0002	0.77391	0.060165	0.005267
ILMN_1687785	PPA2	0.04881	0.267621	0.218811	0.4718	0.0004	0.0011	0.758598	0.008272	0.018128
ILMN_1687824	SEPHS2	0.098922	0.315438	0.216516	0.0532	<.0001	<.0001	0.246937	7.983e-06	0.000956
ILMN_1687857	ST6GALNAC4	-0.97125	-1.15432	-0.18306	<.0001	<.0001	0.3411	0.000192	3.325e-05	0.658703
ILMN_1687863	LSS	-0.36996	-0.25989	0.110067	<.0001	0.0012	0.1199	0.0001	0.019686	0.39068
ILMN_1687884	ZNF2	0.113152	0.258961	0.145809	0.0094	<.0001	0.0006	0.082668	1.63e-05	0.0122
ILMN_1687921	JMJD8	0.320779	0.252707	-0.06807	<.0001	0.0019	0.3416	0.001171	0.026914	0.659356
ILMN_1687922	RP9	0.440685	0.308945	-0.13174	<.0001	0.0006	0.0977	3.341e-05	0.012451	0.349445
ILMN_1687947	HIST1H2BE	-0.24774	0.129375	0.377116	0.0039	0.1554	<.0001	0.045449	0.448706	0.000574
ILMN_1688070	NSUN5C	-0.04406	-0.49312	-0.44906	0.7066	0.0001	0.0001	0.888969	0.004255	0.003552
ILMN_1688094	ORC5L	0.049226	0.161365	0.112139	0.1957	0.0001	0.0026	0.505193	0.003852	0.034669
ILMN_1688152	IL27RA	0.413531	0.425155	0.011624	<.0001	<.0001	0.8967	0.000782	0.001525	0.96556
ILMN_1688178	RRP7A	0.350835	0.490855	0.14002	0.0036	0.0002	0.2237	0.043365	0.005206	0.53933
ILMN_1688240	PHOSPHO1	-1.03884	-0.81868	0.220158	<.0001	<.0001	0.1919	3.25e-06	0.001108	0.500394
ILMN_1688279	PVRIG	0.314588	0.469686	0.155098	0.0025	<.0001	0.1163	0.033727	0.001491	0.384258
ILMN_1688299	RCAN3	0.211384	0.230796	0.019411	<.0001	<.0001	0.7026	0.003061	0.002685	0.886968
ILMN_1688318	MGC72104	-0.01139	-0.0322	-0.02081	0.8924	0.7232	0.7983	0.963943	0.896865	0.928067
ILMN_1688322	ADIPOR1	-1.25754	-1.54484	-0.2873	<.0001	<.0001	0.033	8.76e-13	1.34e-15	0.185373
ILMN_1688346	ZNF800	0.322571	0.266557	-0.05601	<.0001	<.0001	0.3298	2.712e-05	0.002032	0.648218
ILMN_1688479	LRRC42	0.210382	0.356489	0.146107	0.0021	<.0001	0.0257	0.029169	0.000175	0.158564
ILMN_1688526	ARL5A	0.228893	0.361171	0.132278	0.0079	0.0001	0.1097	0.073798	0.003968	0.372896
ILMN_1688534	EIF2B5	0.414055	0.248057	-0.166	0.0001	0.0281	0.0996	0.003335	0.167795	0.353477
ILMN_1688621	C9ORF80	-0.05041	0.201792	0.252199	0.4228	0.0034	<.0001	0.724401	0.041483	0.002091
ILMN_1688622	UBQLN1	0.010254	-0.41466	-0.42492	0.9101	<.0001	<.0001	0.970419	0.001643	0.000229
ILMN_1688753	PTDSS1	0.300117	0.261547	-0.03857	0.0001	0.0019	0.6027	0.004075	0.027185	0.836933
ILMN_1688959	CD27	0.546076	0.590134	0.044059	<.0001	<.0001	0.7306	0.00223	0.002206	0.900389
ILMN_1688971	NOL11	0.213917	0.268135	0.054219	0.0003	<.0001	0.332	0.007194	0.001313	0.64999
ILMN_1689001	CDK4	0.187414	0.303886	0.116473	0.0028	<.0001	0.0526	0.036218	0.000584	0.245261
ILMN_1689046	FLJ20273	-0.32183	0.161821	0.483648	0.0122	0.2389	0.0001	0.097944	0.55697	0.003867
ILMN_1689097	NAT5	0.22045	0.345429	0.124979	0.0002	<.0001	0.0241	0.004504	1.278e-05	0.152297
ILMN_1689257	MAEA	0.271929	0.390001	0.118073	0.0003	<.0001	0.1006	0.007918	0.000198	0.355344
ILMN_1689371	GIMAP2	-0.09983	0.211466	0.311299	0.2379	0.0215	0.0002	0.555552	0.141198	0.005425
ILMN_1689400	CLK1	-0.47772	-0.20837	0.269353	<.0001	0.071	0.0096	0.000717	0.291838	0.083951
ILMN_1689446	EIF3G	0.40912	0.454575	0.045456	<.0001	<.0001	0.5844	0.000298	0.000185	0.826864
ILMN_1689652	RNMTL1	0.269786	0.357064	0.087278	0.0007	<.0001	0.2464	0.013166	0.001511	0.565224
ILMN_1689704	TMEM5	0.178513	0.317937	0.139424	0.0171	0.0001	0.0532	0.122146	0.003488	0.246937
ILMN_1689725	RPLP1	-0.12409	0.524257	0.648342	0.5011	0.0089	0.0004	0.777973	0.079674	0.009226
ILMN_1689786	ASMTL	0.304588	0.267557	-0.03703	<.0001	0.0011	0.6075	0.002533	0.018682	0.839568
ILMN_1689800	MRTO4	0.254143	0.181696	-0.07245	0.0003	0.016	0.2796	0.007891	0.117226	0.600085
ILMN_1689908	ANKRD13A	-0.17438	-0.3308	-0.15642	0.0061	<.0001	0.0109	0.062147	0.000197	0.090906
ILMN_1689953	CD81	0.302195	0.277903	-0.02429	0.0002	0.0016	0.754	0.006119	0.02429	0.910257
ILMN_1690077	PPM1A	-0.68804	-0.86563	-0.17759	<.0001	<.0001	0.1979	0.000231	1.261e-05	0.508244
ILMN_1690122	CRKL	-0.15978	-0.54591	-0.38613	0.0255	<.0001	<.0001	0.157589	1.826e-08	1.279e-05
ILMN_1690125	PDLIM7	-0.68147	-0.60583	0.075648	<.0001	<.0001	0.5263	2e-05	0.000604	0.793365
ILMN_1690295	LOC648343	0.14463	0.296462	0.151832	0.0542	0.0003	0.0368	0.249816	0.00781	0.198395
ILMN_1690352	ADO	0.168267	0.300465	0.132198	0.0041	<.0001	0.0192	0.047499	0.000251	0.131813
ILMN_1690371	MRPL11	0.313305	0.42192	0.108615	<.0001	<.0001	0.1388	0.002116	7.289e-05	0.421993
ILMN_1690386	CSRP2BP	0.130691	0.296011	0.16532	0.0582	<.0001	0.0136	0.260659	0.003249	0.105289
ILMN_1690473	NFKBIB	0.112618	0.314719	0.202101	0.108	<.0001	0.0032	0.369623	0.001911	0.039663
ILMN_1690546	PPP3CC	0.354373	0.306263	-0.04811	<.0001	0.0011	0.5601	0.002084	0.018734	0.813224
ILMN_1690610	RALY	0.354776	0.319312	-0.03546	<.0001	<.0001	0.5881	5.669e-05	0.001065	0.828848
ILMN_1690616	LOC643008	-0.68592	-0.85239	-0.16648	<.0001	<.0001	0.3094	0.002751	0.000403	0.63037
ILMN_1690706	SNRPB2	0.387458	0.427745	0.040287	<.0001	<.0001	0.5917	0.000136	9.324e-05	0.830784
ILMN_1690844	LOC387820	-0.01472	0.184952	0.199676	0.7961	0.0031	0.0004	0.927295	0.038873	0.009081
ILMN_1690963	ASAP1	-0.32714	-0.55251	-0.22537	0.0014	<.0001	0.0213	0.021619	9.252e-05	0.140572
ILMN_1691053	LOC91561	0.433538	0.596826	0.163288	0.0003	<.0001	0.1455	0.007011	0.000296	0.43315
ILMN_1691071	FCRLA	0.505007	0.504428	-0.00058	0.0003	0.0009	0.9965	0.007918	0.015652	0.998861
ILMN_1691104	PGAM4	0.415387	0.484271	0.068885	<.0001	<.0001	0.4249	0.000419	0.000118	0.725931
ILMN_1691188	UIMC1	0.457239	0.538298	0.081059	0.0002	<.0001	0.4796	0.004787	0.001748	0.763634
ILMN_1691223	ZNF566	0.178912	0.138669	-0.04024	<.0001	0.0038	0.3418	0.00249	0.044872	0.659457
ILMN_1691291	PIGS	0.048328	-0.13441	-0.18274	0.3414	0.0151	0.0003	0.659112	0.112984	0.00691
ILMN_1691355	HHATL	0.210916	0.164265	-0.04665	0.0001	0.0058	0.3758	0.004356	0.059949	0.687835
ILMN_1691436	BLVRA	0.249043	0.453155	0.204112	0.0189	0.0001	0.046	0.130255	0.003277	0.22683
ILMN_1691449	LOC646630	0.234763	0.302503	0.06774	<.0001	<.0001	0.1995	0.001268	7.927e-05	0.510066
ILMN_1691760	FAM45A	-0.04137	0.237434	0.278804	0.6026	0.0065	0.0004	0.836915	0.064513	0.009298
ILMN_1691789	SMNDC1	-0.11011	0.272638	0.382751	0.2096	0.0045	<.0001	0.522739	0.050153	0.000656
ILMN_1691930	CBX6	0.264435	0.351489	0.087054	0.0006	<.0001	0.2344	0.012281	0.001282	0.552038
ILMN_1691942	CCNI	-0.26289	-0.42276	-0.15988	<.0001	<.0001	0.0088	0.001712	9.193e-07	0.079457
ILMN_1692026	SUV420H1	-0.11472	-0.33035	-0.21563	0.1239	<.0001	0.0031	0.397254	0.002276	0.039113
ILMN_1692030	LOC645273	-0.12985	-0.06678	0.063076	0.0002	0.0673	0.0539	0.004722	0.283125	0.249085
ILMN_1692072	LOC728006	0.277505	0.342732	0.065227	<.0001	<.0001	0.2894	0.001076	0.000134	0.610396
ILMN_1692080	ANKH	-0.42672	-0.78456	-0.35784	0.0011	<.0001	0.0044	0.01821	1.07e-05	0.049392
ILMN_1692100	ZNF35	0.146904	0.255722	0.108818	0.0051	<.0001	0.0311	0.055398	0.000555	0.178952
ILMN_1692107	SUV420H1	0.108045	0.190522	0.082477	0.0216	0.0002	0.0689	0.141976	0.005876	0.286852
ILMN_1692121	USO1	0.255649	0.406522	0.150873	<.0001	<.0001	0.0092	0.001253	6.38e-07	0.081863
ILMN_1692191	GNA12	-0.38538	-0.74738	-0.362	0.0295	0.0001	0.0344	0.173031	0.003828	0.190495
ILMN_1692267	B4GALT3	-0.4298	-0.35035	0.079457	0.0001	0.0031	0.4466	0.003371	0.038536	0.741691
ILMN_1692271	CCM2	0.158276	0.26242	0.104144	0.0021	<.0001	0.0351	0.029854	0.00027	0.192764
ILMN_1692295	MYO1G	0.423443	0.268384	-0.15506	<.0001	0.0159	0.1177	0.002105	0.116859	0.386937
ILMN_1692473	PRMT1	0.32534	0.294133	-0.03121	0.0002	0.0017	0.7058	0.005545	0.025629	0.888619
ILMN_1692477	MGAT5B	0.194172	0.145319	-0.04885	<.0001	0.0056	0.2931	0.002824	0.058829	0.614191
ILMN_1692545	LOC646849	-0.40038	-0.41815	-0.01777	<.0001	0.0001	0.8516	0.002626	0.003836	0.948423
ILMN_1692620	ZNF263	0.350433	0.325956	-0.02448	<.0001	<.0001	0.7239	0.000192	0.001721	0.897147
ILMN_1692651	PHB	0.280066	0.390205	0.110138	0.0004	<.0001	0.1453	0.009676	0.000444	0.432827
ILMN_1692664	PRR5	-0.51005	-0.65752	-0.14747	0.001	0.0001	0.3178	0.017784	0.003277	0.637989
ILMN_1692754	TMEM49	-0.42584	-0.18815	0.237691	<.0001	0.0698	0.011	0.00081	0.289062	0.091818
ILMN_1692760	DPAGT1	0.385023	0.51087	0.125846	<.0001	<.0001	0.172	0.002778	0.000139	0.473245
ILMN_1692790	ITGB3BP	0.112945	0.333315	0.22037	0.078	<.0001	0.0005	0.308021	0.000226	0.010231
ILMN_1692834	C1ORF26	-0.02932	-0.37763	-0.34831	0.7019	<.0001	<.0001	0.886727	0.000569	0.000362
ILMN_1693136	VTI1B	-0.43279	-0.53518	-0.10239	0.0018	0.0004	0.4365	0.025889	0.008503	0.734684
ILMN_1693210	NSMCE2	0.230595	0.335444	0.104849	0.0007	<.0001	0.1038	0.013101	0.000387	0.361915
ILMN_1693287	POMP	0.15846	0.351603	0.193143	0.0096	<.0001	0.0012	0.08394	3.31e-05	0.019689
ILMN_1693334	P4HA1	-0.0575	0.207411	0.264912	0.4512	0.0127	0.0004	0.744916	0.100565	0.009773
ILMN_1693401	KLHL28	0.101029	0.402356	0.301327	0.2658	<.0001	0.0008	0.585939	0.002327	0.014247
ILMN_1693421	RPN2	-0.02452	0.408244	0.432768	0.8102	0.0003	<.0001	0.932564	0.007325	0.001025
ILMN_1693620	PGM3	-0.26949	-0.36586	-0.09637	0.0014	<.0001	0.2315	0.021796	0.002612	0.548439
ILMN_1693669	WDR79	0.273676	0.309468	0.035792	<.0001	<.0001	0.5277	0.000401	0.00019	0.79414
ILMN_1693702	MRFAP1L1	0.017351	0.215619	0.198269	0.7392	0.0002	0.0001	0.904166	0.005179	0.003932
ILMN_1693878	GMPPA	0.213898	0.139681	-0.07422	<.0001	0.0105	0.126	0.001403	0.088798	0.400561
ILMN_1694027	SESN3	-1.17666	-1.55008	-0.37342	<.0001	<.0001	0.0286	1.246e-07	9.22e-11	0.169613
ILMN_1694057	EIF3K	0.241049	0.232834	-0.00821	0.0001	0.0005	0.8889	0.003971	0.011413	0.962633
ILMN_1694075	GADD45A	-0.57099	-1.03104	-0.46006	<.0001	<.0001	0.0002	0.000433	7.82e-10	0.004622
ILMN_1694078	LRRTM1	-0.1312	-0.22846	-0.09725	0.026	0.0004	0.0868	0.159693	0.009064	0.327435
ILMN_1694111	PNKP	0.290528	0.265559	-0.02497	<.0001	0.0003	0.7007	0.001224	0.008159	0.88616
ILMN_1694174	TRIM68	0.129527	0.26835	0.138824	0.0582	0.0004	0.0361	0.260715	0.008261	0.195939
ILMN_1694208	TRIM10	-0.35911	-0.42454	-0.06543	<.0001	<.0001	0.4398	0.002402	0.000717	0.736864
ILMN_1694213	PLEKHO1	0.185211	0.295683	0.110472	0.0082	0.0001	0.1001	0.075318	0.003629	0.354304
ILMN_1694325	NFIX	-0.83603	-1.9194	-1.08337	0.0019	<.0001	<.0001	0.0275	1.315e-07	0.001642
ILMN_1694385	YWHAB	0.20812	0.415087	0.206967	0.0039	<.0001	0.0031	0.045861	3.051e-05	0.038542
ILMN_1694398	EIF3F	0.212849	0.318207	0.105358	0.0089	0.0003	0.1732	0.079733	0.007748	0.475233
ILMN_1694462	LOC647651	0.007926	-0.11268	-0.12061	0.8121	0.0021	0.0003	0.933209	0.02942	0.006706
ILMN_1694466	ZBED1	0.275869	0.343524	0.067656	<.0001	<.0001	0.263	0.000897	9.284e-05	0.583342
ILMN_1694476	HMBS	-1.31041	-1.64234	-0.33192	<.0001	<.0001	0.113	2.119e-06	2.722e-08	0.378929
ILMN_1694479	WDR18	0.321485	0.319065	-0.00242	0.0002	0.0006	0.9763	0.005334	0.011929	0.992684
ILMN_1694504	RNF220	0.292141	0.322348	0.030208	<.0001	<.0001	0.6402	0.001057	0.000776	0.856256
ILMN_1694530	DDA1	0.288202	0.418829	0.130627	<.0001	<.0001	0.005	2.186e-06	1.12e-10	0.054641
ILMN_1694548	ANXA3	-0.34266	0.433528	0.776189	0.0622	0.0292	<.0001	0.270469	0.171708	0.000945
ILMN_1694759	C19ORF42	0.11083	0.225495	0.114665	0.0434	0.0002	0.031	0.218611	0.005177	0.178447
ILMN_1694877	CASP6	0.037572	0.233785	0.196213	0.4686	<.0001	0.0001	0.7566	0.001775	0.00438
ILMN_1695000	TFIP11	-0.18074	-0.33635	-0.15561	0.0223	0.0001	0.0423	0.144666	0.003653	0.215428
ILMN_1695058	SLC38A5	-0.5728	-0.95583	-0.38303	0.0001	<.0001	0.0077	0.004303	2.55e-06	0.072632
ILMN_1695079	ZNF101	0.401696	0.507496	0.1058	<.0001	<.0001	0.2194	0.000659	4.714e-05	0.534431
ILMN_1695187	GYPE	-1.58752	-2.51656	-0.92904	<.0001	<.0001	<.0001	7.739e-08	7.6e-15	0.002192
ILMN_1695311	HLA-DMA	0.457687	0.485612	0.027924	<.0001	<.0001	0.7571	0.000185	0.000246	0.911645
ILMN_1695369	LOC389072	-0.18724	-0.10791	0.07933	0.0002	0.0399	0.0911	0.004545	0.207624	0.336357
ILMN_1695370	LOC645968	0.222156	0.571198	0.349042	0.0436	<.0001	0.0012	0.219079	0.000207	0.019411
ILMN_1695386	RAD51C	0.240185	0.462415	0.22223	0.001	<.0001	0.0017	0.017976	3.485e-06	0.025196
ILMN_1695585	RPS26L	0.383503	0.466301	0.082798	0.0012	0.0003	0.4508	0.019651	0.006808	0.744622
ILMN_1695598	LOC441775	0.40632	0.366238	-0.04008	<.0001	0.0006	0.6651	0.001743	0.011435	0.869054
ILMN_1695645	CETN2	-0.42183	-0.61844	-0.19661	0.0006	<.0001	0.0945	0.012711	0.000324	0.343134
ILMN_1695719	EIF2C2	-0.26323	-0.9452	-0.68198	0.0754	<.0001	<.0001	0.301846	3.569e-06	0.000271
ILMN_1695792	CUL4A	-0.2913	-1.13775	-0.84645	0.0378	<.0001	<.0001	0.201627	2.252e-09	8.707e-07
ILMN_1695865	LOC440258	-0.38609	-0.41576	-0.02967	<.0001	<.0001	0.7309	0.001214	0.001253	0.900507
ILMN_1695868	PRICKLE4	0.259988	0.084842	-0.17515	0.0002	0.2549	0.0094	0.006069	0.574845	0.082628
ILMN_1695917	C5ORF15	0.188547	0.275813	0.087266	0.0004	<.0001	0.0865	0.009586	0.0002	0.326767
ILMN_1695961	CLK3	-0.1308	-0.70865	-0.57785	0.2721	<.0001	<.0001	0.592796	2e-05	0.000119
ILMN_1696021	KPNA6	-0.44001	-1.00254	-0.56253	0.0003	<.0001	<.0001	0.007419	6.63e-10	0.000192
ILMN_1696046	SIVA	0.314156	0.467407	0.153251	0.0002	<.0001	0.0594	0.006286	7.036e-05	0.263678
ILMN_1696087	PHB2	0.518311	0.701726	0.183414	<.0001	<.0001	0.0351	6.469e-06	9.586e-09	0.192898
ILMN_1696118	GTPBP10	0.215924	0.180124	-0.0358	<.0001	0.0017	0.4795	0.002235	0.025583	0.763629
ILMN_1696127	KIAA0240	-0.01502	0.211764	0.226788	0.7956	0.0009	<.0001	0.927105	0.016315	0.00285
ILMN_1696183	HBQ1	-0.87885	-0.79623	0.082626	<.0001	<.0001	0.5066	1.129e-07	1.1e-05	0.781462
ILMN_1696276	ZNF653	-0.39224	-0.56172	-0.16948	0.005	0.0002	0.2045	0.05424	0.006023	0.516517
ILMN_1696360	CTSB	-0.86792	-1.02269	-0.15478	<.0001	<.0001	0.3054	1.681e-05	2.145e-06	0.626487
ILMN_1696419	STOM	-0.88099	-1.18141	-0.30042	<.0001	<.0001	0.0641	4.831e-05	2.628e-07	0.275315
ILMN_1696512	AHSP	-1.23308	-1.65744	-0.42436	<.0001	<.0001	0.0106	9.89e-09	1.18e-12	0.089461
ILMN_1696601	VARS	0.498805	0.519926	0.021122	<.0001	<.0001	0.8234	9.482e-05	0.000173	0.937677
ILMN_1696657	LRRN2	-0.15224	-0.11219	0.040051	0.0003	0.0123	0.3137	0.007186	0.09836	0.634474
ILMN_1696675	CES2	0.21208	0.32572	0.11364	0.0002	<.0001	0.0342	0.004892	2.354e-05	0.18991
ILMN_1696702	NEO1	-0.17821	-0.50251	-0.3243	0.0721	<.0001	0.0008	0.294347	0.000335	0.015476
ILMN_1696708	C14ORF166	0.126115	0.373194	0.247079	0.1478	0.0001	0.0037	0.436715	0.003419	0.044462
ILMN_1696843	LOC613037	-0.25807	-0.66274	-0.40467	0.0377	<.0001	0.0009	0.201186	0.00014	0.015763
ILMN_1696870	TGFBRAP1	0.289667	0.277545	-0.01212	0.0004	0.0015	0.8749	0.008676	0.023353	0.957331
ILMN_1696991	DYRK1B	-0.21293	-0.28898	-0.07605	0.0021	0.0001	0.2482	0.029104	0.003864	0.567286
ILMN_1697166	C9ORF78	-0.4697	-1.16999	-0.70029	0.0045	<.0001	<.0001	0.050551	1.78e-07	0.000849
ILMN_1697218	MED22	0.251229	0.358339	0.10711	0.0003	<.0001	0.1007	0.006654	0.00016	0.355515
ILMN_1697363	C20ORF27	0.269248	0.321632	0.052383	0.0003	<.0001	0.4507	0.006439	0.002089	0.744545
ILMN_1697420	TINF2	0.228207	0.269359	0.041152	<.0001	<.0001	0.4017	0.000698	0.000172	0.708595
ILMN_1697440	PRPF4	0.243069	0.29458	0.051511	<.0001	<.0001	0.3556	0.001686	0.000321	0.671136
ILMN_1697448	TXNIP	0.054783	0.228005	0.173223	0.3343	0.0003	0.0019	0.652075	0.006872	0.027277
ILMN_1697503	DHX29	-0.15438	-0.67331	-0.51893	0.098	<.0001	<.0001	0.350065	1.333e-07	7.263e-06
ILMN_1697529	RNF10	-1.55299	-2.01157	-0.45858	<.0001	<.0001	0.0119	4.65e-11	9.31e-15	0.096327
ILMN_1697546	BRCC3	0.168799	0.216491	0.047692	0.0027	0.0004	0.3738	0.03539	0.009095	0.686445
ILMN_1697585	ACTR6	0.088821	0.289104	0.200283	0.2122	0.0002	0.0041	0.525935	0.006127	0.046893
ILMN_1697639	OGT	-0.01124	-0.37875	-0.3675	0.9097	0.0005	0.0002	0.97025	0.011163	0.00515
ILMN_1697735	EWSR1	0.462225	0.379092	-0.08313	<.0001	0.0004	0.3794	0.000328	0.009716	0.690897
ILMN_1697736	EXOSC2	0.137142	0.209625	0.072483	0.0055	0.0001	0.1251	0.057564	0.003347	0.399075
ILMN_1697777	TSTA3	-0.53484	-1.33438	-0.79954	0.0091	<.0001	<.0001	0.080853	1.896e-06	0.002556
ILMN_1697820	HINT2	0.317523	0.279815	-0.03771	<.0001	0.0001	0.5542	0.000245	0.003957	0.80975
ILMN_1697827	ATP2A3	0.334489	0.374234	0.039744	<.0001	<.0001	0.5494	0.000201	0.00011	0.806989
ILMN_1697971	TRIM38	0.153982	0.393679	0.239697	0.1109	0.0002	0.0108	0.37504	0.005797	0.090853
ILMN_1698072	PITRM1	0.062213	-0.14226	-0.20447	0.2586	0.0176	0.0002	0.578912	0.124506	0.004967
ILMN_1698085	C14ORF21	0.131548	0.119858	-0.01169	0.0002	0.0014	0.7231	0.004854	0.022009	0.896781
ILMN_1698164	LOC641693	-0.13752	-0.03177	0.105745	0.0003	0.4291	0.0038	0.007402	0.729223	0.044854
ILMN_1698213	RBM3	0.563135	0.454066	-0.10907	<.0001	<.0001	0.2474	6.884e-06	0.001242	0.566351
ILMN_1698225	MYO5A	0.110137	0.337114	0.226977	0.1127	<.0001	0.0009	0.378503	0.000668	0.0158
ILMN_1698307	DBNL	0.148224	0.289607	0.141383	0.0081	<.0001	0.0091	0.075109	0.000223	0.080881
ILMN_1698463	ILF3	0.16869	-0.2208	-0.38949	0.0176	0.0042	<.0001	0.124428	0.04779	8.695e-06
ILMN_1698487	SDHD	-0.04908	0.257079	0.306162	0.5524	0.0045	0.0002	0.808739	0.050361	0.005182
ILMN_1698491	MBD3	0.145316	0.27232	0.127004	0.0106	<.0001	0.0206	0.089568	0.000733	0.137681
ILMN_1698668	NR1D2	0.136473	0.114401	-0.02207	0.0004	0.0053	0.5433	0.008369	0.056758	0.803108
ILMN_1698849	CHRNA2	-0.13794	-0.31054	-0.17259	0.025	<.0001	0.0042	0.155903	0.000328	0.048212
ILMN_1698940	LOC653232	0.127789	0.250822	0.123033	0.0417	0.0003	0.0427	0.213587	0.006864	0.216535
ILMN_1698968	ASXL2	0.317684	0.357421	0.039737	<.0001	<.0001	0.5973	0.002413	0.001516	0.834165
ILMN_1698985	DCAF6	-0.31487	-0.61953	-0.30465	0.0009	<.0001	0.0009	0.015986	1.397e-06	0.015913
ILMN_1699022	ENDOD1	-0.43429	-1.00571	-0.57143	0.0006	<.0001	<.0001	0.011885	2.601e-09	0.000278
ILMN_1699206	FHDC1	-0.35735	-0.70251	-0.34516	0.0202	<.0001	0.0205	0.136145	0.001482	0.137231
ILMN_1699226	UBR4	0.179296	-0.33063	-0.50993	0.1336	0.0111	<.0001	0.413577	0.092062	0.001051
ILMN_1699323	LOC650406	-0.23487	-0.46159	-0.22672	0.0105	<.0001	0.0106	0.089012	0.000349	0.089702
ILMN_1699358	GNA12	-0.21311	-0.38763	-0.17452	0.0346	0.0005	0.0731	0.191111	0.009935	0.29696
ILMN_1699449	MGC35361	0.132916	0.063788	-0.06913	0.0004	0.1076	0.052	0.008358	0.368904	0.243716
ILMN_1699451	LOC401218	0.115379	0.20503	0.089651	0.0151	<.0001	0.0501	0.112983	0.002878	0.238416
ILMN_1699472	ST3GAL3	0.204951	0.179007	-0.02594	0.0002	0.0028	0.6228	0.006336	0.035924	0.847073
ILMN_1699503	UBE2D2	0.103469	0.312281	0.208812	0.1198	<.0001	0.0014	0.390626	0.001074	0.021731
ILMN_1699570	TPD52L2	0.279454	0.461106	0.181652	0.0008	<.0001	0.0229	0.015043	6.136e-05	0.147412
ILMN_1699598	AP2M1	-0.46304	-0.73626	-0.27322	<.0001	<.0001	0.0147	0.002883	3.597e-06	0.110826
ILMN_1699603	MRPL12	0.412666	0.389439	-0.02323	<.0001	<.0001	0.7892	0.000523	0.003115	0.924643
ILMN_1699632	RANBP3	0.117591	0.205967	0.088375	0.0247	0.0003	0.0798	0.154576	0.007846	0.311915
ILMN_1699636	ACIN1	-0.10831	-0.39623	-0.28792	0.137	<.0001	<.0001	0.419118	0.000107	0.002403
ILMN_1699644	2012-03-03	-0.23729	-0.74138	-0.50408	0.0346	<.0001	<.0001	0.190927	1.548e-06	0.000401
ILMN_1699711	DEDD	-0.10433	-0.25065	-0.14632	0.1084	0.0004	0.0205	0.370422	0.009875	0.137161
ILMN_1699867	IGF2	0.042784	-0.13867	-0.18146	0.3661	0.0073	0.0001	0.679971	0.070004	0.003544
ILMN_1699931	HCST	0.168868	0.321899	0.153032	0.0229	<.0001	0.033	0.147372	0.002816	0.185425
ILMN_1700168	LARS2	0.153533	0.220214	0.06668	0.0025	<.0001	0.1687	0.033334	0.002546	0.468821
ILMN_1700231	IP6K1	-0.27759	-0.55143	-0.27384	0.0159	<.0001	0.014	0.116958	0.000748	0.107114
ILMN_1700306	OCIAD2	0.254224	0.46287	0.208646	0.0141	<.0001	0.0367	0.10793	0.001892	0.198094
ILMN_1700546	ELOVL6	-0.19072	-0.37263	-0.18191	0.0412	0.0003	0.0443	0.212037	0.007043	0.221492
ILMN_1700625	ATP5S	-0.21476	0.114572	0.32933	0.0098	0.1979	<.0001	0.085112	0.508213	0.002138
ILMN_1700674	LOC728481	0.101416	0.416305	0.314888	0.2708	<.0001	0.0005	0.591412	0.001835	0.011156
ILMN_1700681	CD99L2	0.250521	0.179856	-0.07067	0.0002	0.013	0.2717	0.006054	0.102047	0.592439
ILMN_1700695	SLC44A1	0.245884	0.435683	0.189799	0.0098	<.0001	0.0384	0.084721	0.001369	0.203267
ILMN_1700955	TCTEX1D2	-0.02807	0.296617	0.324684	0.7387	0.0013	0.0001	0.903834	0.021466	0.003334
ILMN_1701111	RP5-1022P6.2	-0.40808	-0.76535	-0.35728	0.0003	<.0001	0.001	0.007264	4.755e-07	0.017576
ILMN_1701131	C2ORF49	0.121756	0.278464	0.156708	0.0637	0.0001	0.014	0.274341	0.003716	0.107397
ILMN_1701165	BCL7C	0.159141	0.202357	0.043216	0.0003	<.0001	0.3002	0.007479	0.001122	0.621162
ILMN_1701169	HP1BP3	-0.07651	-0.19842	-0.12191	0.1372	0.0005	0.015	0.419412	0.009994	0.112212
ILMN_1701244	ITFG2	0.243947	0.167508	-0.07644	0.0003	0.0196	0.2313	0.007305	0.133585	0.548208
ILMN_1701247	LOC132241	-0.17623	-0.37574	-0.19951	0.0644	0.0003	0.0308	0.276032	0.007901	0.177488
ILMN_1701269	ATP5C1	0.104485	0.406867	0.302382	0.26	<.0001	0.0009	0.580187	0.002647	0.016504
ILMN_1701386	STRADB	-1.17237	-1.42826	-0.25589	<.0001	<.0001	0.0908	4.243e-09	3.19e-11	0.335734
ILMN_1701402	IKBIP	-0.13208	0.104616	0.236691	0.0287	0.1071	<.0001	0.170118	0.367965	0.002524
ILMN_1701413	PIGQ	-0.70702	-0.72245	-0.01543	<.0001	0.0002	0.9276	0.003021	0.005505	0.976518
ILMN_1701434	RAP1B	-0.00743	0.293045	0.300474	0.9288	0.0013	0.0003	0.97693	0.021466	0.006698
ILMN_1701477	CCDC101	0.215304	0.253321	0.038017	0.0002	<.0001	0.4906	0.006023	0.002304	0.771293
ILMN_1701512	KIAA0391	0.170786	0.392779	0.221992	0.0321	<.0001	0.0042	0.182381	0.000506	0.048256
ILMN_1701514	TRAF3IP2	0.25846	0.248295	-0.01016	0.0003	0.0011	0.8791	0.006635	0.018552	0.958846
ILMN_1701643	GDPD5	-0.23144	-0.40949	-0.17805	0.0133	<.0001	0.0479	0.103398	0.002409	0.232293
ILMN_1701724	C7ORF20	0.304388	0.187286	-0.1171	0.0001	0.0264	0.1196	0.003973	0.161273	0.390214
ILMN_1701837	KLHL2	-0.16647	0.172945	0.339415	0.0485	0.0574	<.0001	0.233713	0.258655	0.001859
ILMN_1701855	PPP1CC	0.226719	0.274627	0.047908	0.0001	<.0001	0.39	0.00432	0.001085	0.698982
ILMN_1701875	ZYX	0.039483	0.393671	0.354188	0.6589	<.0001	<.0001	0.86581	0.002598	0.002466
ILMN_1701933	SNCA	-1.27476	-1.60862	-0.33386	<.0001	<.0001	0.0129	3.44e-13	1.62e-16	0.101636
ILMN_1702124	LNX2	-0.12124	-0.48762	-0.36639	0.2555	<.0001	0.0005	0.575673	0.001592	0.010741
ILMN_1702177	GLO1	0.33628	0.443951	0.107671	0.0001	<.0001	0.1904	0.003567	0.000221	0.498017
ILMN_1702247	CCNDBP1	-0.54431	-1.09094	-0.54664	<.0001	<.0001	<.0001	8.686e-05	1.44e-13	4.677e-05
ILMN_1702265	HDHD2	0.182757	0.291944	0.109187	0.0012	<.0001	0.0427	0.019669	0.000193	0.216548
ILMN_1702341	LOC388237	-0.18961	-0.16044	0.029174	0.0078	0.0362	0.6683	0.073172	0.196491	0.870813
ILMN_1702383	CNGB1	0.167378	0.365265	0.197887	0.0046	<.0001	0.0006	0.051451	6.294e-06	0.011929
ILMN_1702447	IGF2BP2	-1.39135	-1.58563	-0.19428	<.0001	<.0001	0.2802	3.289e-09	4.07e-10	0.600721
ILMN_1702636	TUBB6	0.238774	0.139641	-0.09913	0.0001	0.0354	0.0945	0.004135	0.193838	0.343175
ILMN_1702738	KLC3	-1.06208	-1.37531	-0.31322	<.0001	<.0001	0.1224	9.772e-05	1.934e-06	0.394792
ILMN_1702835	SH3BGRL	-0.14193	-0.38407	-0.24214	0.1275	0.0002	0.0077	0.403359	0.005178	0.072453
ILMN_1703072	CREB3	0.085307	0.273312	0.188005	0.0942	<.0001	0.0002	0.342622	0.000136	0.005172
ILMN_1703102	LOC731777	0.006699	-0.73416	-0.74085	0.9624	<.0001	<.0001	0.988062	0.000276	3.254e-05
ILMN_1703142	2012-03-02	-0.52015	-0.73705	-0.2169	0.0004	<.0001	0.1232	0.009857	0.000356	0.396089
ILMN_1703244	MAP1LC3B	-0.48961	-0.76947	-0.27986	<.0001	<.0001	0.0101	0.000955	5.227e-07	0.086719
ILMN_1703246	SBF1	0.347015	0.283939	-0.06308	<.0001	0.0017	0.4293	0.001748	0.025543	0.729409
ILMN_1703314	KLHL36	0.226547	0.316831	0.090283	0.0002	<.0001	0.1152	0.005081	0.000144	0.382553
ILMN_1703335	LACTB	0.270942	0.51242	0.241478	0.0091	<.0001	0.016	0.080905	0.000462	0.117104
ILMN_1703441	ZNF593	0.27321	0.462937	0.189727	0.0009	<.0001	0.0165	0.016653	4.613e-05	0.119179
ILMN_1703475	LOC642981	0.282541	0.123427	-0.15911	<.0001	0.0335	0.0024	4.628e-05	0.187347	0.032608
ILMN_1703565	GLTSCR2	0.387753	0.411228	0.023475	<.0001	<.0001	0.7759	0.000603	0.000783	0.919835
ILMN_1703622	PPIB	-0.12485	0.107385	0.232233	0.0398	0.1005	0.0001	0.207346	0.354953	0.00339
ILMN_1703650	TNIP1	-0.44934	-0.24638	0.202958	0.0001	0.0462	0.0664	0.003711	0.227354	0.281042
ILMN_1703718	CCT7	0.16847	0.382805	0.214335	0.0058	<.0001	0.0003	0.060284	4.936e-06	0.008
ILMN_1703743	AATF	0.198564	0.25861	0.060046	0.0017	0.0002	0.319	0.025301	0.004914	0.639131
ILMN_1703866	SUPT5H	0.069299	-0.17738	-0.24668	0.3214	0.0197	0.0004	0.640964	0.133825	0.008307
ILMN_1703955	FBXO32	0.179104	0.374332	0.195227	0.0061	<.0001	0.0021	0.061805	3.326e-05	0.029006
ILMN_1703984	TIGD6	0.085392	-0.0583	-0.14369	0.0316	0.1721	0.0002	0.180901	0.473435	0.006184
ILMN_1704014	LOC730256	0.402798	0.296025	-0.10677	<.0001	0.0016	0.1971	0.000343	0.024256	0.507045
ILMN_1704024	TMEM160	0.490533	0.490562	2.851e-05	<.0001	<.0001	0.9997	1.062e-05	5.3e-05	0.999911
ILMN_1704055	HSPC111	0.318148	0.366957	0.048809	<.0001	<.0001	0.5122	0.002194	0.000919	0.784857
ILMN_1704079	RBM38	-1.1656	-1.55946	-0.39385	<.0001	<.0001	0.0378	3.01e-06	4.596e-09	0.201512
ILMN_1704154	TNFRSF19	0.038495	-0.15728	-0.19578	0.3986	0.0017	<.0001	0.705822	0.025111	0.000844
ILMN_1704238	C14ORF126	0.162434	0.201365	0.038931	<.0001	<.0001	0.2816	0.001122	0.000133	0.602137
ILMN_1704286	FXYD5	0.413918	0.423475	0.009557	<.0001	<.0001	0.8981	3.641e-05	0.0001	0.966111
ILMN_1704291	LOC645317	0.104912	0.352082	0.24717	0.1682	<.0001	0.001	0.468066	0.001344	0.016995
ILMN_1704305	NIP7	0.201568	0.368984	0.167416	0.0005	<.0001	0.0025	0.010083	2.219e-06	0.033454
ILMN_1704351	WDR25	0.177949	0.222217	0.044268	0.0008	0.0001	0.3775	0.014407	0.003505	0.68933
ILMN_1704385	LOC347376	-0.55648	0.159518	0.715997	0.0012	0.38	<.0001	0.019372	0.691351	0.000956
ILMN_1704404	PSMD13	0.164902	0.274418	0.109517	0.0018	<.0001	0.0305	0.026277	0.00019	0.176666
ILMN_1704431	LOC554203	0.013553	0.060352	0.046799	0.8045	0.3082	0.3775	0.930471	0.629209	0.68933
ILMN_1704446	SLC6A10P	-1.33686	-1.9807	-0.64384	<.0001	<.0001	0.0015	3.904e-07	2.77e-12	0.023605
ILMN_1704477	COX5A	0.257097	0.507312	0.250215	0.0006	<.0001	0.0005	0.012039	5.21e-07	0.011424
ILMN_1704529	PPIA	0.215129	0.299088	0.083959	0.0011	<.0001	0.1803	0.018478	0.001372	0.484228
ILMN_1704617	EFHB	0.127932	0.294973	0.167041	0.0221	<.0001	0.0022	0.144089	0.000166	0.030116
ILMN_1704785	C10ORF125	0.178345	0.202339	0.023994	0.0007	0.0004	0.6295	0.01329	0.008524	0.850731
ILMN_1704793	MYPOP	0.144715	0.224627	0.079912	0.0014	<.0001	0.0649	0.022121	0.000397	0.277569
ILMN_1704795	MARK3	-0.25555	-0.71375	-0.45819	0.0066	<.0001	<.0001	0.065652	2.094e-08	9.656e-05
ILMN_1704842	ARL4A	-0.31523	-0.87168	-0.55645	0.0509	<.0001	0.0004	0.240587	0.000116	0.009901
ILMN_1704876	USP38	0.103503	0.242999	0.139496	0.0319	<.0001	0.003	0.181787	0.000368	0.038428
ILMN_1705032	SEH1L	0.171904	0.223771	0.051867	0.001	<.0001	0.294	0.016847	0.002706	0.615131
ILMN_1705093	ORC5L	0.540768	0.636779	0.096011	<.0001	<.0001	0.2811	4.65e-06	5.049e-07	0.601632
ILMN_1705144	ULK1	-0.2369	-0.44149	-0.20459	0.0053	<.0001	0.0127	0.056772	0.000204	0.100499
ILMN_1705261	CAPN1	0.144034	0.301301	0.157267	0.0326	<.0001	0.016	0.184173	0.001935	0.117357
ILMN_1705364	BAT3	-0.58053	-0.77437	-0.19384	<.0001	<.0001	0.1251	0.000802	2.1e-05	0.399139
ILMN_1705442	CMTM3	0.207348	0.321542	0.114194	0.0004	<.0001	0.0415	0.009448	7.073e-05	0.212823
ILMN_1705458	TRIM58	-2.13751	-2.72292	-0.58541	<.0001	<.0001	0.0021	2.22e-17	5.23e-22	0.029506
ILMN_1705464	MRPL41	0.435042	0.482926	0.047883	<.0001	<.0001	0.5759	0.000175	0.00011	0.822778
ILMN_1705570	H2AFY2	0.396963	0.388296	-0.00867	<.0001	<.0001	0.8923	2.944e-06	2.786e-05	0.963943
ILMN_1705594	NAT10	0.469591	0.386419	-0.08317	<.0001	<.0001	0.241	5.075e-07	0.000194	0.559347
ILMN_1705627	USP2	-0.14734	-0.091	0.056346	<.0001	0.0209	0.1085	0.002611	0.138653	0.370683
ILMN_1705689	ADAM12	-0.00166	-0.14767	-0.14601	0.9662	0.0006	0.0002	0.989372	0.012778	0.004992
ILMN_1705737	IMPDH2	0.471385	0.424535	-0.04685	<.0001	0.0001	0.6248	0.0003	0.003525	0.848203
ILMN_1705750	TGM2	-0.56681	-1.14357	-0.57677	0.0006	<.0001	0.0003	0.011925	2.649e-07	0.007474
ILMN_1705774	TIGD5	0.206517	0.298134	0.091617	0.0006	<.0001	0.1082	0.011823	0.000362	0.370124
ILMN_1705783	NXF1	-0.10006	-0.38953	-0.28947	0.2607	<.0001	0.0009	0.580919	0.002696	0.016753
ILMN_1705871	DDHD2	0.150848	-0.11283	-0.26368	0.0251	0.119	<.0001	0.15614	0.389158	0.002551
ILMN_1705892	SH2D1A	0.30582	0.448726	0.142906	0.0003	<.0001	0.0779	0.00803	0.000138	0.307673
ILMN_1705907	NUP153	-0.02124	-0.30765	-0.28641	0.7779	0.0002	0.0001	0.920349	0.005957	0.003971
ILMN_1705984	HNMT	-0.07963	-0.66334	-0.58371	0.6085	0.0001	0.0002	0.839901	0.003711	0.004502
ILMN_1706005	GALT	0.195447	0.254924	0.059477	0.0026	0.0003	0.3368	0.034726	0.007529	0.654234
ILMN_1706015	FAM43A	0.156607	0.31324	0.156633	0.0236	<.0001	0.02	0.150269	0.001763	0.13523
ILMN_1706094	HECTD1	0.090122	-0.12721	-0.21733	0.1383	0.0534	0.0003	0.42127	0.247492	0.007257
ILMN_1706117	LOC391656	-0.2875	0.031526	0.319027	0.0019	0.7477	0.0004	0.0269	0.907498	0.00876
ILMN_1706118	HN1L	-0.13635	-0.49869	-0.36234	0.2234	<.0001	0.001	0.538898	0.002187	0.017474
ILMN_1706149	PDCD2L	0.335355	0.390659	0.055304	<.0001	<.0001	0.4409	0.000653	0.000198	0.737578
ILMN_1706246	CCT5	0.153656	0.220377	0.066721	0.0029	<.0001	0.1757	0.037243	0.003079	0.478246
ILMN_1706273	HCCA2	-0.35702	-0.45545	-0.09843	0.0007	<.0001	0.3265	0.014007	0.002633	0.645229
ILMN_1706275	C8ORF33	0.251378	0.192993	-0.05838	<.0001	0.0007	0.2462	0.000229	0.014179	0.564936
ILMN_1706376	OSBP	0.244215	0.252942	0.008727	<.0001	<.0001	0.8625	0.000382	0.000712	0.952565
ILMN_1706397	CHMP6	0.236426	0.166377	-0.07005	<.0001	0.0034	0.1629	0.000565	0.041283	0.46047
ILMN_1706410	HUS1B	0.208414	0.0935	-0.11491	0.0002	0.1154	0.0315	0.005545	0.382775	0.180407
ILMN_1706434	LOC440359	-0.89739	-1.39143	-0.49404	<.0001	<.0001	0.0003	3.462e-07	2.51e-13	0.006562
ILMN_1706521	CSNK1G2	0.237838	0.276389	0.038551	0.0001	<.0001	0.5042	0.003371	0.001359	0.779957
ILMN_1706546	MAX	-0.45334	-0.27946	0.173876	<.0001	0.0061	0.058	0.000231	0.062085	0.260173
ILMN_1706553	SMG7	-0.13907	-0.51501	-0.37594	0.1257	<.0001	<.0001	0.400098	4.976e-05	0.001334
ILMN_1706645	C6ORF150	0.310767	0.459518	0.148751	0.0047	0.0001	0.1571	0.051964	0.003975	0.451599
ILMN_1706652	OGG1	0.144994	0.175284	0.030291	0.0016	0.0004	0.4877	0.024139	0.009588	0.769313
ILMN_1706734	ZNF451	0.080022	-0.15865	-0.23867	0.2429	0.0331	0.0004	0.561589	0.185937	0.009461
ILMN_1706764	GOLPH3L	0.014867	-0.18307	-0.19794	0.7946	0.0035	0.0005	0.926749	0.04205	0.009998
ILMN_1706825	PKN2	-0.16448	0.071525	0.236006	0.0161	0.3281	0.0004	0.117515	0.646784	0.009387
ILMN_1707084	UBE2D4	0.105932	0.310532	0.204599	0.0304	<.0001	<.0001	0.17608	3.867e-06	0.001094
ILMN_1707169	AGMAT	0.372854	0.474774	0.10192	0.0002	<.0001	0.2891	0.006353	0.000878	0.610076
ILMN_1707199	WDR20	0.085267	0.216399	0.131132	0.1244	0.0004	0.0153	0.398062	0.00899	0.113519
ILMN_1707304	KLF1	-1.02704	-1.17156	-0.14452	<.0001	<.0001	0.4322	3.1e-05	9.548e-06	0.731436
ILMN_1707312	NFIL3	-0.30895	0.141298	0.450248	0.0087	0.2616	<.0001	0.07884	0.581912	0.003227
ILMN_1707372	RNF187	-0.25208	-0.39988	-0.1478	0.0157	0.0005	0.1405	0.115921	0.009946	0.424725
ILMN_1707434	LOC653778	-1.16487	-1.82242	-0.65755	<.0001	<.0001	0.0006	3.034e-06	8.17e-12	0.012466
ILMN_1707464	MST1	-0.29999	-0.21813	0.081859	<.0001	0.0029	0.2061	0.000717	0.037132	0.518371
ILMN_1707475	UBE2E2	0.285974	0.221715	-0.06426	0.0002	0.0065	0.3731	0.005101	0.064764	0.685966
ILMN_1707720	SLC1A5	-1.20788	-1.50943	-0.30155	<.0001	<.0001	0.119	2.209e-06	3.127e-08	0.389237
ILMN_1707804	SULT1A3	-0.18292	-0.29117	-0.10825	0.0144	0.0004	0.1318	0.109395	0.008516	0.410833
ILMN_1707810	RPS5	0.374943	0.330952	-0.04399	<.0001	0.0004	0.5907	0.000975	0.0093	0.830434
ILMN_1707945	HELB	0.421409	0.390277	-0.03113	<.0001	0.0001	0.7236	0.000459	0.00352	0.897083
ILMN_1708009	LANCL2	0.242833	0.259247	0.016414	<.0001	<.0001	0.755	0.000791	0.000926	0.910775
ILMN_1708016	C20ORF108	-1.27377	-1.61467	-0.34091	<.0001	<.0001	0.083	8.51e-07	5.397e-09	0.319237
ILMN_1708098	LIX1L	0.205888	0.476423	0.270535	0.0041	<.0001	0.0001	0.046919	1.018e-06	0.003609
ILMN_1708151	LAGE3	0.366705	0.341667	-0.02504	<.0001	0.0002	0.7534	0.000829	0.005101	0.909981
ILMN_1708160	KPNA2	-0.04772	0.113553	0.161269	0.2658	0.015	0.0001	0.585939	0.112212	0.004328
ILMN_1708164	EIF3A	0.177454	0.402737	0.225283	0.0332	<.0001	0.0054	0.186131	0.000673	0.057408
ILMN_1708323	ALAS2	-1.91583	-2.62959	-0.71376	<.0001	<.0001	0.0028	4.32e-10	7.6e-15	0.035927
ILMN_1708328	RAB11FIP3	0.192085	0.296168	0.104082	0.0052	<.0001	0.1135	0.055456	0.002797	0.379715
ILMN_1708416	ARL6IP1	-0.27393	-0.64191	-0.36798	0.0059	<.0001	0.0002	0.060339	2.209e-06	0.004529
ILMN_1708537	RBPJ	-0.1176	0.207616	0.325219	0.1757	0.0277	0.0002	0.47826	0.166103	0.004497
ILMN_1708604	C7ORF28A	-0.05708	0.156195	0.213272	0.3457	0.0179	0.0004	0.662798	0.125819	0.008554
ILMN_1708605	LOC652481	0.004092	-0.25661	-0.26071	0.9549	0.0013	0.0003	0.985505	0.020476	0.006871
ILMN_1708660	RWDD4A	0.136003	0.248675	0.112672	0.0284	0.0003	0.0598	0.168654	0.006571	0.264456
ILMN_1708881	RAB20	0.069111	0.254265	0.185154	0.2709	0.0002	0.0025	0.591534	0.006106	0.033044
ILMN_1708936	EXOSC3	0.119854	0.291474	0.17162	0.0999	0.0003	0.0155	0.353965	0.007029	0.114893
ILMN_1708954	GAR1	0.08184	0.201302	0.119462	0.1125	0.0004	0.0172	0.377963	0.008815	0.122724
ILMN_1709044	TGIF2	0.268967	0.255305	-0.01366	<.0001	<.0001	0.7797	4.134e-05	0.000387	0.920907
ILMN_1709092	ABCC13	-1.26554	-1.73509	-0.46955	<.0001	<.0001	0.0097	8.259e-08	8.92e-12	0.084595
ILMN_1709237	EPHX2	0.279582	0.379883	0.100301	0.0043	0.0004	0.2829	0.048614	0.008428	0.603473
ILMN_1709265	RNF170	0.12475	0.244529	0.11978	0.0428	0.0003	0.0443	0.216783	0.00731	0.221583
ILMN_1709611	PSMA1	0.166269	0.292718	0.126449	0.0036	<.0001	0.0214	0.043524	0.000246	0.140865
ILMN_1709634	CMBL	-0.49521	-0.87836	-0.38316	0.0051	<.0001	0.0245	0.055252	0.000413	0.153696
ILMN_1709635	SLC38A11	0.165522	0.133411	-0.03211	0.0002	0.0044	0.4385	0.004724	0.050076	0.736019
ILMN_1709683	RASSF2	-0.11559	0.225214	0.340803	0.2268	0.0301	0.0003	0.542664	0.175224	0.007509
ILMN_1709814	NMRAL1	0.392709	0.37812	-0.01459	<.0001	0.0003	0.8738	0.00219	0.007642	0.956854
ILMN_1709894	CLPX	-0.08553	-0.38888	-0.30335	0.3274	<.0001	0.0004	0.646146	0.002235	0.009787
ILMN_1709937	KCNN4	0.26891	0.180233	-0.08868	0.0003	0.0215	0.2036	0.006691	0.141259	0.515484
ILMN_1710017	CD79B	0.530422	0.145996	-0.38443	0.0004	0.3572	0.0075	0.009212	0.672685	0.071023
ILMN_1710075	FAM89A	-0.03099	0.24585	0.276842	0.6202	0.0004	<.0001	0.845882	0.008579	0.000548
ILMN_1710124	CMTM8	0.283255	0.458518	0.175263	0.0046	<.0001	0.0678	0.051596	0.001316	0.284181
ILMN_1710136	HDHD1A	0.195126	0.262103	0.066977	0.0057	0.0006	0.3207	0.059348	0.012711	0.640435
ILMN_1710216	AVEN	0.133202	0.226831	0.093628	0.0113	<.0001	0.0642	0.093476	0.002875	0.27553
ILMN_1710220	LOC729985	0.262916	0.343389	0.080473	0.0008	<.0001	0.2772	0.014235	0.002023	0.597834
ILMN_1710221	GPR35	0.142112	0.114361	-0.02775	0.0001	0.0036	0.4243	0.003631	0.043637	0.725469
ILMN_1710303	TTC25	-0.64045	-0.91927	-0.27882	<.0001	<.0001	0.0531	0.001231	7.953e-06	0.246743
ILMN_1710571	PAPD5	0.315592	0.181889	-0.1337	<.0001	0.0335	0.0802	0.003114	0.187203	0.312777
ILMN_1710600	L3MBTL2	-0.12457	-0.09442	0.030144	0.0003	0.0106	0.3575	0.007722	0.089448	0.6728
ILMN_1710735	ZNF451	-0.10786	-0.24756	-0.1397	0.0564	<.0001	0.011	0.255588	0.002561	0.091757
ILMN_1710756	ENO1	0.319056	0.274093	-0.04496	<.0001	0.0006	0.5231	0.001018	0.012698	0.791616
ILMN_1710962	TMEM97	0.176354	0.385983	0.209629	0.0032	<.0001	0.0003	0.039781	2.147e-06	0.00778
ILMN_1711069	YPEL5	-0.15414	-0.44607	-0.29192	0.0867	<.0001	0.001	0.32726	0.000492	0.016899
ILMN_1711227	GMDS	0.23018	0.332427	0.102246	0.003	<.0001	0.1677	0.038249	0.002966	0.467177
ILMN_1711361	ZNF319	0.082989	0.299355	0.216366	0.1585	<.0001	0.0002	0.453513	0.000331	0.005421
ILMN_1711383	STK4	0.107639	0.217063	0.109424	0.0537	0.0004	0.0427	0.248379	0.008932	0.216416
ILMN_1711450	TH1L	0.357636	0.269974	-0.08766	<.0001	0.0004	0.1908	7.131e-05	0.009113	0.498599
ILMN_1711573	CD96	0.465325	0.634738	0.169414	<.0001	<.0001	0.0708	0.000237	1.95e-06	0.291297
ILMN_1711596	PQBP1	0.187729	0.26141	0.073682	0.0021	<.0001	0.2043	0.028928	0.002845	0.516336
ILMN_1711611	LOC653907	-0.43114	-0.83355	-0.40242	0.0008	<.0001	0.0012	0.015008	1.849e-06	0.020014
ILMN_1711617	GMFG	-0.06686	0.298864	0.365721	0.3808	0.0004	<.0001	0.692013	0.008779	0.000149
ILMN_1711766	SKP1A	-0.09543	-0.51723	-0.4218	0.2727	<.0001	<.0001	0.593284	2.067e-05	0.000123
ILMN_1711786	NFE2	-0.92364	-0.82614	0.097501	<.0001	<.0001	0.3848	2.9e-10	2.231e-07	0.694885
ILMN_1711799	C9ORF40	-0.41067	-1.12939	-0.71872	0.0037	<.0001	<.0001	0.043834	2.943e-09	3.968e-05
ILMN_1711862	RNF7	0.173635	0.212868	0.039233	0.0012	0.0003	0.4423	0.020271	0.006706	0.738674
ILMN_1711878	ENOPH1	0.246344	0.391254	0.14491	0.0003	<.0001	0.027	0.008002	3.223e-05	0.163726
ILMN_1711919	SCYL2	-0.20209	-0.44273	-0.24064	0.0271	<.0001	0.0068	0.163961	0.000656	0.066498
ILMN_1712027	RSBN1L	-0.04335	0.245616	0.288963	0.5218	0.001	<.0001	0.790755	0.017047	0.000913
ILMN_1712095	FOXO4	-0.87711	-1.51448	-0.63737	<.0001	<.0001	<.0001	5e-06	2.54e-13	0.001012
ILMN_1712177	LOC401934	0.196915	0.084719	-0.1122	<.0001	0.0878	0.0121	0.001305	0.329282	0.097599
ILMN_1712298	ANKRD46	0.204428	0.311378	0.10695	0.0062	0.0001	0.1347	0.062433	0.004105	0.415312
ILMN_1712320	DDX50	0.270763	0.332195	0.061431	0.0003	<.0001	0.3832	0.006997	0.001648	0.693741
ILMN_1712386	C21ORF45	0.094178	0.282099	0.187921	0.1318	<.0001	0.0021	0.41083	0.001805	0.029854
ILMN_1712390	CUTA	0.360581	0.445757	0.085176	<.0001	<.0001	0.2699	0.000727	7.546e-05	0.590444
ILMN_1712423	SKIP	-0.08169	-0.33182	-0.25012	0.2007	<.0001	<.0001	0.511816	0.000244	0.002751
ILMN_1712446	LOC653884	0.129631	0.041201	-0.08843	0.0004	0.2881	0.0118	0.009206	0.609092	0.09563
ILMN_1712487	LGTN	0.284781	0.306102	0.021322	<.0001	<.0001	0.7244	0.000587	0.000629	0.897362
ILMN_1712515	FOXO3	-0.14832	-0.47021	-0.32189	0.2009	0.0002	0.0046	0.512102	0.006202	0.050909
ILMN_1712517	ZNF696	0.20363	0.20854	0.004911	0.0004	0.0007	0.9276	0.008525	0.013671	0.9765
ILMN_1712705	RAB40C	0.263318	0.332272	0.068954	<.0001	<.0001	0.2487	0.00146	0.000136	0.567878
ILMN_1712707	ABHD8	0.24818	0.246063	-0.00212	<.0001	<.0001	0.9668	0.000342	0.001191	0.989483
ILMN_1712718	BPNT1	0.259013	0.368363	0.10935	<.0001	<.0001	0.0746	0.001885	2.068e-05	0.300233
ILMN_1712766	ERGIC2	0.023099	0.328882	0.305783	0.745	<.0001	<.0001	0.906581	0.001267	0.000896
ILMN_1712999	LOC642103	-0.638	-0.39108	0.246925	<.0001	0.0173	0.0917	0.001615	0.123068	0.337519
ILMN_1713006	CDC34	-1.26367	-1.58984	-0.32618	<.0001	<.0001	0.0884	5.075e-07	3.638e-09	0.330567
ILMN_1713143	MRPL3	0.215096	0.327653	0.112558	0.003	<.0001	0.1041	0.037778	0.001509	0.36236
ILMN_1713156	MSL3L1	0.174214	0.435263	0.261049	0.0371	<.0001	0.0014	0.199322	0.000213	0.021995
ILMN_1713266	FAM46C	-1.70986	-2.61544	-0.90558	<.0001	<.0001	<.0001	3.29e-24	4.9e-35	1.476e-08
ILMN_1713285	NAPA	-0.30037	-0.62888	-0.3285	0.0083	<.0001	0.0029	0.076084	7e-05	0.03741
ILMN_1713290	GLT8D1	0.09899	0.218325	0.119335	0.0314	<.0001	0.0077	0.180106	0.000891	0.072128
ILMN_1713450	MYL6B	0.240325	0.342148	0.101822	0.0032	0.0001	0.1906	0.039678	0.003726	0.498306
ILMN_1713458	HBZ	-0.98284	-1.93957	-0.95673	0.0123	<.0001	0.0118	0.098495	0.000462	0.095648
ILMN_1713636	S100A6	0.060222	0.440573	0.380351	0.5836	0.0003	0.0005	0.826442	0.007089	0.010067
ILMN_1713759	UBE2J1	0.282696	0.320102	0.037406	0.0004	0.0002	0.6217	0.009407	0.005923	0.846653
ILMN_1713807	MAN1C1	0.531379	0.497615	-0.03376	0.0002	0.001	0.7993	0.004664	0.01736	0.928394
ILMN_1713884	C16ORF42	0.171115	0.341365	0.17025	0.001	<.0001	0.0007	0.016851	1.131e-06	0.013339
ILMN_1713918	CYTH3	0.208759	0.038639	-0.17012	0.0002	0.506	0.0013	0.004522	0.780945	0.021225
ILMN_1713978	SDF2	-0.14473	0.171909	0.316639	0.0466	0.0288	<.0001	0.228446	0.170507	0.000634
ILMN_1713985	MAF1	-0.41709	-0.79129	-0.37419	0.0045	<.0001	0.0083	0.050661	0.000106	0.07618
ILMN_1714073	LOC651578	-0.10527	-0.26234	-0.15708	0.0758	<.0001	0.0072	0.302799	0.002318	0.069409
ILMN_1714082	CMAS	-0.06899	-0.82095	-0.75197	0.5769	<.0001	<.0001	0.823104	1.567e-06	8.624e-07
ILMN_1714093	RMND5A	-0.4814	-1.15395	-0.67255	0.001	<.0001	<.0001	0.017354	3.905e-09	0.000221
ILMN_1714167	CYB5A	0.091519	-0.14952	-0.24104	0.1788	0.0428	0.0003	0.482412	0.216577	0.007931
ILMN_1714384	PCCA	0.210767	0.253184	0.042417	0.0001	<.0001	0.4139	0.003962	0.001055	0.717728
ILMN_1714445	SLC6A9	-0.72676	-1.10903	-0.38227	<.0001	<.0001	0.0293	0.002879	9.255e-06	0.172196
ILMN_1714461	RNF14	-1.08764	-1.75615	-0.66851	<.0001	<.0001	0.0002	2.323e-06	1.17e-12	0.004992
ILMN_1714515	MRPS12	0.17305	0.287261	0.114211	0.0138	0.0002	0.0911	0.10636	0.005255	0.336345
ILMN_1714592	CDA	-0.5112	-0.08439	0.426804	0.0001	0.548	0.0009	0.003962	0.805963	0.01584
ILMN_1714623	TOMM22	0.358052	0.339078	-0.01897	<.0001	<.0001	0.7485	5.264e-06	8.35e-05	0.907808
ILMN_1714635	OR1L4	0.147979	0.047135	-0.10084	0.0002	0.2589	0.0076	0.005141	0.579175	0.071902
ILMN_1714643	MGAM	-0.56019	-0.29547	0.264721	<.0001	0.0459	0.0459	0.002327	0.226704	0.226622
ILMN_1714741	LOC346887	0.17556	0.205765	0.030205	0.0003	0.0001	0.5128	0.00778	0.003277	0.78509
ILMN_1714759	CNIH4	-0.0584	0.443906	0.502309	0.5536	<.0001	<.0001	0.809472	0.001955	5.061e-05
ILMN_1714765	LOC389599	-1.45767	-1.57954	-0.12186	<.0001	<.0001	0.4849	1.61e-10	1.43e-10	0.767356
ILMN_1714809	RPIA	-0.61542	-1.14943	-0.53402	<.0001	<.0001	0.0002	0.001525	6.291e-09	0.005403
ILMN_1714891	OR2A14	-0.1202	-0.21891	-0.09871	0.0305	0.0003	0.0657	0.176605	0.007825	0.279364
ILMN_1714896	SART3	0.136781	0.204088	0.067307	0.0041	<.0001	0.1403	0.04767	0.003062	0.42433
ILMN_1714965	NFKB1	0.263396	0.430758	0.167362	<.0001	<.0001	0.0026	0.000411	2.56e-08	0.034221
ILMN_1714990	DBT	0.33692	0.427877	0.090957	<.0001	<.0001	0.2315	0.001337	0.000109	0.548439
ILMN_1715013	ERMAP	-0.72406	-0.79055	-0.06649	<.0001	<.0001	0.6585	0.000423	0.000357	0.865585
ILMN_1715069	TANK	-0.26447	-0.56366	-0.29919	0.0102	<.0001	0.0028	0.087392	8.35e-05	0.03595
ILMN_1715131	CCR7	0.5362	0.656241	0.120041	0.0006	<.0001	0.4146	0.011522	0.003255	0.718095
ILMN_1715173	RPS6KA1	0.111055	0.280513	0.169457	0.099	0.0002	0.0098	0.352249	0.004567	0.084705
ILMN_1715392	PRPF3	-0.07752	-0.25488	-0.17736	0.2302	0.0003	0.005	0.546707	0.008147	0.054451
ILMN_1715555	DBP	0.386329	0.376568	-0.00976	<.0001	<.0001	0.8991	0.000221	0.001035	0.966423
ILMN_1715574	ZC3H11A	-0.13382	-0.06731	0.066509	0.0003	0.0871	0.0582	0.008002	0.328068	0.260715
ILMN_1715583	BOP1	0.330922	0.36252	0.031598	<.0001	<.0001	0.6256	0.000159	0.000124	0.84856
ILMN_1715607	CHMP4A	0.179685	0.330228	0.150543	0.017	<.0001	0.0381	0.12164	0.002387	0.202364
ILMN_1715625	C20ORF94	0.10883	0.166043	0.057213	0.0095	0.0003	0.1553	0.083598	0.007259	0.448611
ILMN_1715636	EIF3B	0.151386	-0.37968	-0.53106	0.1317	0.0006	<.0001	0.410748	0.011849	2.252e-05
ILMN_1715931	ISCA1	-0.48221	-1.50717	-1.02496	0.0048	<.0001	<.0001	0.052879	5.9e-11	8.722e-07
ILMN_1715947	LOC648210	0.219471	0.627007	0.407536	0.1155	<.0001	0.0028	0.382959	0.001886	0.036327
ILMN_1715963	FBXO7	-1.34227	-1.88417	-0.5419	<.0001	<.0001	0.0064	2.014e-07	1.17e-11	0.063843
ILMN_1715969	SLC25A37	-0.53521	-0.95429	-0.41909	<.0001	<.0001	0.0002	0.000481	1.3e-09	0.005788
ILMN_1716004	NSUN4	0.233846	0.164164	-0.06968	<.0001	0.0019	0.1357	0.000213	0.027303	0.416918
ILMN_1716014	LOC653232	-0.03091	0.584505	0.615418	0.8316	0.0003	<.0001	0.940815	0.006936	0.001041
ILMN_1716089	KANK2	-0.61487	-1.5173	-0.90243	0.0023	<.0001	<.0001	0.031127	2.154e-08	0.000352
ILMN_1716093	KRT10	0.326084	0.201587	-0.1245	0.0001	0.0256	0.122	0.003938	0.157875	0.394231
ILMN_1716265	PGM2L1	-0.09841	-0.74895	-0.65053	0.4594	<.0001	<.0001	0.750203	6.12e-05	0.000106
ILMN_1716471	LCE1F	-0.03219	-0.13218	-0.09999	0.2964	0.0001	0.0009	0.617199	0.003552	0.015925
ILMN_1716578	PTPN6	-0.34161	-0.55434	-0.21273	0.0162	0.0004	0.1193	0.117956	0.008393	0.389653
ILMN_1716583	NME7	0.205002	0.302048	0.097046	0.0002	<.0001	0.0668	0.006191	8.086e-05	0.281936
ILMN_1716591	SPRR1A	-0.02379	-0.33415	-0.31036	0.7687	0.0002	0.0001	0.916447	0.005248	0.003552
ILMN_1716596	NSMAF	-0.04607	0.250274	0.296344	0.4963	0.0008	<.0001	0.775108	0.014693	0.000643
ILMN_1716687	TPM1	-0.3764	-0.88324	-0.50684	0.0225	<.0001	0.0016	0.145821	0.00013	0.024639
ILMN_1716730	FAM44B	0.193572	0.256831	0.063259	0.0023	0.0002	0.2962	0.03158	0.005571	0.617098
ILMN_1716733	MYOM2	-0.35431	-0.23291	0.121396	0.3596	0.5766	0.7452	0.674397	0.822947	0.906641
ILMN_1716816	TMEM87A	0.168053	0.254341	0.086288	0.0017	<.0001	0.0919	0.02552	0.00077	0.337952
ILMN_1716862	PPM1B	0.142019	0.241756	0.099737	0.0049	<.0001	0.04	0.053816	0.000723	0.208188
ILMN_1716872	LOC653163	-0.16243	-0.1287	0.03373	0.0003	0.0079	0.4315	0.008064	0.073389	0.730886
ILMN_1716876	MED27	0.109546	0.482197	0.372651	0.2021	<.0001	<.0001	0.513448	6.221e-05	0.000706
ILMN_1716983	LILRA2	-0.29407	0.173025	0.467098	0.0257	0.2212	0.0003	0.158449	0.536292	0.007475
ILMN_1717063	FBXO9	-0.92688	-1.05858	-0.13171	<.0001	<.0001	0.4733	0.000197	7.4e-05	0.759508
ILMN_1717173	ECT2	-0.11618	0.069133	0.185313	0.0137	0.1708	<.0001	0.105408	0.471721	0.002344
ILMN_1717197	CD3G	0.600762	0.697042	0.09628	<.0001	<.0001	0.4281	0.000275	8.012e-05	0.728477
ILMN_1717313	NFKBIE	0.178209	0.334082	0.155873	0.0083	<.0001	0.0166	0.075883	0.000437	0.120094
ILMN_1717334	VAV1	0.223006	0.265793	0.042787	0.0014	0.0004	0.5175	0.021537	0.009484	0.787994
ILMN_1717492	GHSR	-0.17464	-0.08567	0.088977	<.0001	0.0428	0.0196	0.000803	0.216577	0.133425
ILMN_1717674	PEPD	0.338356	0.317458	-0.0209	<.0001	<.0001	0.7336	4.119e-05	0.000462	0.901608
ILMN_1717809	RNF24	-0.57398	-0.23176	0.34222	<.0001	0.1339	0.0141	0.003037	0.41415	0.107796
ILMN_1717934	SYT11	0.090307	0.400033	0.309726	0.3458	0.0002	0.001	0.662858	0.004608	0.017706
ILMN_1717935	SPTA1	-0.52073	-0.96195	-0.44122	0.0004	<.0001	0.0017	0.008274	1.031e-06	0.024877
ILMN_1718044	ELAC2	0.299877	0.317368	0.017491	<.0001	<.0001	0.7956	0.001349	0.001743	0.927105
ILMN_1718071	AGTPBP1	-0.16235	-0.43212	-0.26977	0.0389	<.0001	0.0005	0.204758	8.576e-05	0.010325
ILMN_1718093	ALG1	0.196173	0.27201	0.075837	0.0002	<.0001	0.1239	0.004725	0.000149	0.397162
ILMN_1718132	ECHS1	0.265377	0.387336	0.121959	0.0002	<.0001	0.0718	0.005474	7.816e-05	0.293689
ILMN_1718265	ATG5	0.07049	0.172242	0.101752	0.1031	0.0003	0.0155	0.360268	0.00726	0.115019
ILMN_1718336	C7ORF50	0.182849	0.329997	0.147148	0.0254	0.0002	0.0622	0.157264	0.006149	0.270469
ILMN_1718424	MRPS28	0.122703	0.252226	0.129523	0.0358	<.0001	0.0221	0.195057	0.002992	0.144137
ILMN_1718537	HPS6	0.26887	0.340641	0.071771	<.0001	<.0001	0.166	0.000115	4.296e-06	0.464758
ILMN_1718565	CDKN1C	0.325767	0.533211	0.207443	0.0145	0.0003	0.1053	0.10962	0.006541	0.364394
ILMN_1718610	ARHGAP17	0.27467	0.177117	-0.09755	0.0002	0.0223	0.1576	0.004786	0.144911	0.452305
ILMN_1718672	NHP2	0.298523	0.248123	-0.0504	<.0001	0.002	0.4743	0.002666	0.028196	0.7601
ILMN_1718706	ERAL1	-0.20728	-0.33122	-0.12395	0.0107	0.0002	0.112	0.090136	0.005342	0.377217
ILMN_1718712	C20ORF177	0.143276	0.328387	0.185112	0.0245	<.0001	0.0028	0.153696	0.000245	0.036583
ILMN_1718718	MKKS	0.20117	0.282975	0.081805	0.0029	0.0001	0.2055	0.0376	0.003923	0.517602
ILMN_1718766	MT1F	0.020351	0.44721	0.426858	0.8413	<.0001	<.0001	0.944417	0.002612	0.001158
ILMN_1718769	ITSN1	-0.04053	-0.72661	-0.68608	0.7712	<.0001	<.0001	0.917722	0.000237	9.656e-05
ILMN_1718831	TMEM57	-0.19526	-0.55817	-0.36291	0.0625	<.0001	0.0004	0.271247	0.000152	0.009656
ILMN_1718900	KCTD2	-0.09434	-0.24463	-0.15029	0.1042	0.0001	0.0079	0.362578	0.004061	0.073788
ILMN_1718961	BNIP3L	-1.91577	-2.79471	-0.87895	<.0001	<.0001	<.0001	6.58e-18	2.28e-26	6.141e-05
ILMN_1718982	BEST1	-0.39252	-0.11954	0.272976	0.0001	0.2641	0.0049	0.003567	0.584506	0.053744
ILMN_1719097	C18ORF8	-0.13321	-0.69015	-0.55694	0.2542	<.0001	<.0001	0.574003	2.3e-05	0.000161
ILMN_1719158	CTBP1	0.316071	0.372202	0.056131	<.0001	<.0001	0.4415	0.001826	0.000554	0.737918
ILMN_1719185	THRAP5	-0.33554	-0.28502	0.050516	<.0001	0.0018	0.5309	0.003005	0.026814	0.796039
ILMN_1719204	PRPF31	0.229065	0.185865	-0.0432	0.0003	0.0052	0.4611	0.006442	0.056112	0.751282
ILMN_1719205	FBL	0.359693	0.607214	0.247521	0.0015	<.0001	0.0227	0.023251	0.000109	0.146615
ILMN_1719219	ZNF616	0.123047	0.167811	0.044764	0.0037	0.0003	0.2679	0.043763	0.006864	0.588056
ILMN_1719290	CRYZL1	-0.18045	-0.30951	-0.12906	0.014	0.0001	0.0679	0.107397	0.003803	0.284487
ILMN_1719316	TMED3	0.44054	0.589654	0.149114	<.0001	<.0001	0.0347	2.067e-06	2.662e-09	0.19121
ILMN_1719343	WDR26	-1.16479	-1.94948	-0.78469	<.0001	<.0001	<.0001	1.509e-06	8.56e-14	0.001358
ILMN_1719344	LOC730820	-0.35039	-0.03192	0.318475	0.0002	0.7485	0.0005	0.005654	0.907808	0.010325
ILMN_1719386	FLJ20209	-0.05624	-0.20208	-0.14585	0.2	<.0001	0.0008	0.510756	0.001358	0.01481
ILMN_1719392	FH	0.146145	0.34061	0.194465	0.0917	0.0004	0.0209	0.337578	0.008281	0.138884
ILMN_1719543	MAF	0.164339	0.324963	0.160624	0.0337	0.0001	0.032	0.188233	0.004098	0.182003
ILMN_1719656	MRPL38	0.356946	0.401041	0.044095	<.0001	<.0001	0.5403	0.000263	0.000136	0.801274
ILMN_1719694	LOC729446	0.190356	0.25138	0.061024	0.0002	<.0001	0.2056	0.005203	0.000387	0.517713
ILMN_1719763	MORG1	0.156646	0.229421	0.072775	0.0028	<.0001	0.1458	0.036099	0.002265	0.433459
ILMN_1719906	HADH	0.24449	0.337837	0.093347	0.0002	<.0001	0.1272	0.004556	0.000148	0.402739
ILMN_1719985	FEM1A	-0.66219	-1.15232	-0.49014	<.0001	<.0001	0.0011	0.001144	3.318e-08	0.018611
ILMN_1719988	HAL	-0.18573	-0.01507	0.170662	0.0004	0.786	0.0008	0.0093	0.923305	0.014478
ILMN_1720027	ZNF23	-0.77208	-0.88984	-0.11776	<.0001	<.0001	0.4205	8.947e-05	2.553e-05	0.722816
ILMN_1720053	ZFAND3	-0.00656	-0.32465	-0.31809	0.9399	0.0007	0.0002	0.9804	0.013673	0.005952
ILMN_1720241	TRIP12	-0.58287	-0.89386	-0.31099	<.0001	<.0001	0.0055	9.331e-05	1.107e-08	0.057981
ILMN_1720287	E4F1	0.301872	0.343763	0.041891	0.0007	0.0004	0.6207	0.013945	0.008655	0.846206
ILMN_1720344	NIPA2	0.179131	0.254727	0.075597	0.0051	0.0003	0.2163	0.055001	0.006635	0.530787
ILMN_1720373	SLC7A5	-1.36877	-2.07148	-0.70271	<.0001	<.0001	0.0008	5.005e-07	1.5e-12	0.015338
ILMN_1720542	POLR2I	0.425741	0.282289	-0.14345	<.0001	0.0002	0.0339	1.668e-06	0.006151	0.18872
ILMN_1720600	MGC13168	-0.22612	-0.23611	-0.00999	0.0003	0.0005	0.8666	0.00783	0.010768	0.954069
ILMN_1720703	SLC25A3	0.166695	0.252345	0.08565	0.0012	<.0001	0.0806	0.019548	0.000449	0.313659
ILMN_1720745	LOC645385	0.315563	0.472037	0.156474	0.0067	0.0002	0.1603	0.065933	0.005534	0.4563
ILMN_1720988	ABI2	0.152607	0.101999	-0.05061	<.0001	0.0128	0.1648	0.002697	0.10111	0.463064
ILMN_1721008	DUT	0.151231	0.366275	0.215044	0.0849	0.0002	0.0118	0.323385	0.004477	0.095835
ILMN_1721026	SAMHD1	0.164111	0.212777	0.048666	0.0009	<.0001	0.301	0.016479	0.002747	0.621972
ILMN_1721106	C14ORF159	-0.23611	-0.2764	-0.04029	0.0006	0.0002	0.5345	0.011647	0.005382	0.798038
ILMN_1721225	C20ORF4	0.202396	0.176175	-0.02622	0.0004	0.0043	0.6306	0.00985	0.049132	0.851231
ILMN_1721241	PSCD2	0.067405	0.225849	0.158444	0.164	<.0001	0.0009	0.46208	0.001194	0.015819
ILMN_1721344	MOBKL2A	-0.03005	0.237065	0.267113	0.6933	0.0045	0.0004	0.882843	0.050464	0.00899
ILMN_1721651	LOC646463	-0.60418	-1.09119	-0.48701	0.0001	<.0001	0.0014	0.004328	3.157e-07	0.022285
ILMN_1721669	IDH3B	0.226343	0.22059	-0.00575	0.0002	0.0009	0.9213	0.006369	0.015929	0.974401
ILMN_1721713	EXOSC9	0.113689	0.234162	0.120473	0.059	0.0004	0.0388	0.262582	0.008995	0.204547
ILMN_1721762	IL18RAP	-0.32347	0.256062	0.579535	0.0367	0.1242	0.0001	0.198044	0.397771	0.004303
ILMN_1721901	CTNNAL1	-0.66299	-1.47628	-0.81329	0.0004	<.0001	<.0001	0.009615	4.466e-09	0.000573
ILMN_1721978	CARD11	0.184425	0.376744	0.192319	0.0579	0.0004	0.041	0.259839	0.0093	0.211387
ILMN_1722025	CPEB4	-0.56937	-0.91042	-0.34105	<.0001	<.0001	0.0073	0.000996	3.509e-07	0.06994
ILMN_1722066	ARMC1	0.142725	0.26379	0.121065	0.0109	<.0001	0.0252	0.091126	0.000947	0.1565
ILMN_1722276	PAFAH1B1	0.271222	0.182238	-0.08898	<.0001	0.0118	0.1663	0.002487	0.095722	0.465322
ILMN_1722309	ENDOG	0.306285	0.326975	0.02069	<.0001	<.0001	0.7583	0.000955	0.001111	0.912126
ILMN_1722491	APRT	0.437248	0.404021	-0.03323	<.0001	0.0004	0.7375	0.00148	0.008416	0.903209
ILMN_1722502	CCT6A	0.109712	0.233457	0.123745	0.0416	<.0001	0.0178	0.213064	0.002845	0.125554
ILMN_1722634	NUCB1	-0.25621	-0.41472	-0.15851	0.0029	<.0001	0.0525	0.037082	0.000586	0.244923
ILMN_1722648	SF3B4	0.28681	0.413526	0.126716	0.0003	<.0001	0.096	0.008196	0.000192	0.346067
ILMN_1722774	VPS72	0.286216	0.225899	-0.06032	<.0001	0.0001	0.2376	2.775e-05	0.003523	0.555245
ILMN_1722855	VEGFB	0.240363	0.167211	-0.07315	<.0001	0.0061	0.176	0.001269	0.061968	0.478499
ILMN_1722858	PPP2CA	0.134067	0.290543	0.156475	0.0114	<.0001	0.0024	0.093765	8.35e-05	0.032423
ILMN_1722898	SFRP2	-0.22563	-0.48702	-0.2614	0.0489	0.0001	0.0186	0.23482	0.003579	0.129063
ILMN_1722953	USP47	0.14004	0.227547	0.087507	0.0127	0.0002	0.1052	0.100781	0.005816	0.364346
ILMN_1723116	AMFR	-0.27118	-0.65921	-0.38802	0.0555	<.0001	0.0049	0.253216	0.001181	0.053878
ILMN_1723158	NOP2	0.334375	0.230341	-0.10403	<.0001	0.0089	0.1833	0.00211	0.080099	0.488743
ILMN_1723185	ELOF1	-0.99986	-1.1241	-0.12424	<.0001	<.0001	0.4301	1.607e-06	5.455e-07	0.729872
ILMN_1723235	DUS3L	0.335052	0.270695	-0.06436	<.0001	0.0009	0.3697	0.000656	0.016245	0.683161
ILMN_1723274	GPR55	0.202546	0.213367	0.010821	<.0001	<.0001	0.8185	0.001897	0.002465	0.935864
ILMN_1723300	FAM70B	0.018431	-0.19467	-0.2131	0.6712	<.0001	<.0001	0.87226	0.002089	0.000103
ILMN_1723353	FAM122A	-0.02992	-0.43686	-0.40695	0.6966	<.0001	<.0001	0.884561	5e-05	2.31e-05
ILMN_1723414	HACL1	0.2085	0.317374	0.108874	0.0003	<.0001	0.0444	0.006457	4.8e-05	0.221842
ILMN_1723625	MAP4K2	0.284018	0.384171	0.100153	0.0001	<.0001	0.1568	0.004336	0.000197	0.451092
ILMN_1723662	ABHD2	-0.20508	-0.36395	-0.15887	0.011	<.0001	0.0409	0.091787	0.001659	0.211012
ILMN_1723729	RSL1D1	0.399841	0.356284	-0.04356	<.0001	0.0001	0.5937	0.000321	0.00417	0.832019
ILMN_1723735	KIAA0889	0.003587	-0.15763	-0.16121	0.9297	0.0004	<.0001	0.977228	0.009784	0.002421
ILMN_1723743	ROM1	-0.08472	-0.37446	-0.28974	0.2967	<.0001	0.0003	0.617457	0.001407	0.007445
ILMN_1723843	CSNK2A2	0.228041	0.316993	0.088953	<.0001	<.0001	0.0915	0.001752	2.99e-05	0.337181
ILMN_1723874	MRPS6	0.119862	0.289335	0.169473	0.0871	0.0002	0.0129	0.328065	0.005018	0.101707
ILMN_1724145	CBX4	0.215533	0.361843	0.146309	0.0047	<.0001	0.0455	0.051707	0.000795	0.225311
ILMN_1724183	CDKL1	-0.41695	-0.63741	-0.22046	0.001	<.0001	0.0675	0.017087	0.000297	0.283574
ILMN_1724213	PAGE2	-0.25079	-0.3076	-0.05681	<.0001	<.0001	0.3428	0.002741	0.000493	0.660294
ILMN_1724376	C2ORF30	0.144659	0.304563	0.159904	0.0502	0.0002	0.0255	0.238674	0.004998	0.157596
ILMN_1724490	PSPC1	0.083713	0.260861	0.177149	0.2141	0.0004	0.0071	0.528296	0.009699	0.068889
ILMN_1724504	SETD3	0.170819	0.239787	0.068968	0.005	0.0003	0.2359	0.054486	0.007398	0.553642
ILMN_1724658	BNIP3	0.09788	0.245518	0.147638	0.0887	0.0001	0.0084	0.331274	0.003485	0.076762
ILMN_1724700	RIOK3	-1.49277	-2.26141	-0.76864	<.0001	<.0001	<.0001	5.3e-15	3.29e-24	4.613e-05
ILMN_1724738	TFR2	-0.15866	-0.22603	-0.06737	0.0047	0.0002	0.2109	0.051873	0.006165	0.52433
ILMN_1724811	PARN	0.211527	0.395105	0.183578	0.0036	<.0001	0.0089	0.043637	9.1e-05	0.079669
ILMN_1724822	LOC399744	-0.56079	-0.52799	0.032805	<.0001	<.0001	0.779	0.000444	0.00284	0.920733
ILMN_1724825	PCBP2	-0.04635	-0.35132	-0.30497	0.5439	<.0001	<.0001	0.803536	0.001513	0.002235
ILMN_1724837	ZC3HAV1	-0.17005	-0.62037	-0.45032	0.1422	<.0001	<.0001	0.427859	0.000142	0.002933
ILMN_1724863	TICAM1	0.491543	0.504011	0.012468	<.0001	<.0001	0.856	5.178e-08	2.549e-07	0.950065
ILMN_1724897	C14ORF93	0.144408	0.177895	0.033487	0.0014	0.0003	0.4389	0.022401	0.007669	0.736337
ILMN_1724907	NUDT3	0.216444	0.174228	-0.04222	0.0004	0.0073	0.4624	0.008475	0.069711	0.75209
ILMN_1724990	C3ORF75	0.247901	0.321873	0.073973	<.0001	<.0001	0.1977	0.001877	0.000116	0.508038
ILMN_1725079	TSPAN31	0.193757	0.32679	0.133033	0.0014	<.0001	0.022	0.021893	9.7e-05	0.143391
ILMN_1725183	TBCE	0.157262	0.13782	-0.01944	0.0001	0.0018	0.6163	0.00401	0.025889	0.843693
ILMN_1725247	GTF2A1	0.214702	0.174838	-0.03986	<.0001	0.0006	0.3749	0.000462	0.012589	0.687209
ILMN_1725644	UBE2D2	0.241372	0.375465	0.134094	<.0001	<.0001	0.0137	0.001172	1.011e-06	0.105383
ILMN_1725705	CLPP	0.317839	0.355648	0.037809	<.0001	<.0001	0.6226	0.003224	0.002122	0.847022
ILMN_1725791	PTPLA	-0.23154	-0.47508	-0.24355	0.0176	<.0001	0.01	0.124422	0.000587	0.086066
ILMN_1725834	FAM90A6P	0.027804	-0.11079	-0.1386	0.4614	0.0072	0.0002	0.751451	0.069565	0.005654
ILMN_1726107	UBE2V1	-0.13705	-0.40706	-0.27001	0.1326	<.0001	0.0025	0.412022	0.002075	0.033224
ILMN_1726169	EDF1	0.325632	0.2873	-0.03833	<.0001	<.0001	0.5311	9.178e-05	0.001849	0.796108
ILMN_1726175	ITGAX	-0.2126	-0.14011	0.072491	0.0002	0.0206	0.1783	0.005214	0.137431	0.481734
ILMN_1726239	TBCA	0.179649	0.418147	0.238498	0.0088	<.0001	0.0004	0.079509	9.253e-06	0.008699
ILMN_1726266	ADAM12	0.029844	-0.10633	-0.13618	0.4109	0.0076	0.0002	0.715213	0.071982	0.004797
ILMN_1726288	TMEM106B	0.170776	0.236753	0.065977	0.0043	0.0003	0.2484	0.049061	0.007046	0.567514
ILMN_1726306	HMBS	-0.95657	-1.10067	-0.1441	<.0001	<.0001	0.3546	3.543e-06	7.021e-07	0.670449
ILMN_1726308	FAM10A4	-0.33886	-0.62379	-0.28493	0.0035	<.0001	0.0109	0.042867	0.000112	0.09151
ILMN_1726342	BIN2	-0.08315	0.199782	0.282928	0.2489	0.011	<.0001	0.568024	0.091773	0.002685
ILMN_1726410	APRT	0.475384	0.438292	-0.03709	<.0001	0.0003	0.7267	0.001192	0.007383	0.898574
ILMN_1726421	METTL9	-0.15563	-0.57773	-0.4221	0.2274	<.0001	0.0009	0.543297	0.002138	0.016555
ILMN_1726434	UNC45A	-0.37314	-0.57044	-0.1973	0.0004	<.0001	0.0503	0.009485	9.252e-05	0.238994
ILMN_1726512	ZSCAN2	0.25103	0.282779	0.031749	<.0001	<.0001	0.5648	0.000957	0.000517	0.815949
ILMN_1726520	TDP1	0.234251	0.305692	0.071441	0.0004	<.0001	0.2587	0.009869	0.001176	0.578959
ILMN_1726547	MAP3K5	-0.269	0.055936	0.324939	0.0004	0.488	<.0001	0.009509	0.769495	0.000705
ILMN_1726589	CD248	0.276566	0.486951	0.210385	0.0019	<.0001	0.014	0.027414	7.788e-05	0.10699
ILMN_1726597	FAM65B	0.182877	0.3404	0.157523	0.0067	<.0001	0.0154	0.065942	0.000322	0.114483
ILMN_1726624	YPEL4	-0.65625	-0.7793	-0.12305	<.0001	<.0001	0.3892	0.000832	0.000192	0.69833
ILMN_1726704	RSC1A1	-0.45808	-0.78532	-0.32724	0.0002	<.0001	0.0052	0.005079	1.954e-06	0.055485
ILMN_1726743	MRPS30	0.208931	0.308551	0.09962	0.0066	0.0002	0.1766	0.065652	0.006322	0.479281
ILMN_1726755	COPS4	0.253927	0.316574	0.062647	<.0001	<.0001	0.2929	0.002203	0.000291	0.614071
ILMN_1726769	CNDP2	0.265089	0.262337	-0.00275	0.0001	0.0005	0.9666	0.004255	0.01014	0.989472
ILMN_1726783	RNASEH1	0.271482	0.336522	0.06504	0.0002	<.0001	0.3455	0.005449	0.001039	0.662697
ILMN_1726842	TYW3	0.139184	0.302159	0.162975	0.0289	<.0001	0.0084	0.170877	0.000883	0.076919
ILMN_1726906	AKT1S1	-0.15786	-0.31598	-0.15812	0.0238	<.0001	0.0193	0.150908	0.001647	0.132029
ILMN_1726981	VEGFB	0.489048	0.586468	0.097421	<.0001	<.0001	0.3177	0.000214	3.166e-05	0.63781
ILMN_1727001	DDX46	0.20751	0.355556	0.148047	0.0037	<.0001	0.031	0.044038	0.000393	0.17856
ILMN_1727023	AMMECR1L	-0.01112	0.164191	0.175311	0.8119	0.0014	0.0002	0.933086	0.022119	0.004617
ILMN_1727127	PPM1A	-0.15854	-0.47311	-0.31457	0.0534	<.0001	0.0001	0.247588	3.453e-05	0.003349
ILMN_1727249	FAM21C	0.044341	-0.43022	-0.47456	0.6553	<.0001	<.0001	0.863913	0.00313	0.000161
ILMN_1727309	FAM82A2	-0.38307	-0.61057	-0.2275	<.0001	<.0001	0.0052	0.000491	8.713e-08	0.056085
ILMN_1727315	DENND1A	-0.03661	-0.38987	-0.35327	0.6884	0.0001	<.0001	0.880414	0.003677	0.003224
ILMN_1727389	CDC16	-0.39563	-0.45415	-0.05853	<.0001	<.0001	0.5128	0.001405	0.000594	0.78509
ILMN_1727390	ATPAF2	0.144378	0.219941	0.075562	0.0032	<.0001	0.1064	0.039598	0.001646	0.366426
ILMN_1727458	HDAC1	0.314721	0.347438	0.032718	0.0001	<.0001	0.6725	0.003943	0.003056	0.872712
ILMN_1727479	TPRG1L	-0.09048	-0.57344	-0.48295	0.4294	<.0001	<.0001	0.72941	0.000438	0.001079
ILMN_1727709	GPBAR1	0.413277	0.397712	-0.01556	0.0003	0.0013	0.8861	0.007843	0.020895	0.961554
ILMN_1727738	RAB33B	-0.23133	0.189947	0.421282	0.017	0.0683	<.0001	0.121936	0.285603	0.000621
ILMN_1727761	GMEB1	0.165292	0.283529	0.118237	0.0078	<.0001	0.0478	0.072937	0.001405	0.231785
ILMN_1727813	BRP44	-0.29341	-0.52002	-0.22661	0.0028	<.0001	0.0165	0.036617	0.000142	0.119528
ILMN_1727855	PEMT	0.222207	0.235494	0.013287	<.0001	<.0001	0.799	0.002296	0.002859	0.928359
ILMN_1728048	LOC158160	-0.09739	0.158148	0.255537	0.1752	0.0423	0.0003	0.477752	0.215318	0.007597
ILMN_1728083	EIF4EBP2	-0.48061	-0.8194	-0.33879	<.0001	<.0001	0.0008	0.000357	4.261e-09	0.014499
ILMN_1728230	ZNF30	0.11263	0.199988	0.087358	0.0142	<.0001	0.0484	0.108413	0.002622	0.233713
ILMN_1728338	LOC400499	-0.1565	-0.18837	-0.03186	0.0009	0.0002	0.4779	0.016719	0.0063	0.762724
ILMN_1728349	TMEM63B	-0.59581	-1.09399	-0.49818	0.0005	<.0001	0.0026	0.011156	2.672e-06	0.034402
ILMN_1728426	INPPL1	0.09692	-0.17085	-0.26777	0.2086	0.041	0.0004	0.521652	0.211286	0.009531
ILMN_1728467	GHITM	-0.00108	-0.43043	-0.42934	0.9904	<.0001	<.0001	0.997452	0.000866	0.000161
ILMN_1728660	PMPCB	0.199998	0.320606	0.120609	0.0021	<.0001	0.0532	0.02976	0.000451	0.246868
ILMN_1728677	CREB5	-0.21154	0.186667	0.398211	0.0243	0.0707	<.0001	0.153142	0.291095	0.001175
ILMN_1728698	GDE1	-0.52485	-1.14732	-0.62248	0.0006	<.0001	<.0001	0.011633	1.816e-08	0.001239
ILMN_1728699	SPTY2D1	0.322362	0.448729	0.126367	<.0001	<.0001	0.092	0.00192	3.339e-05	0.33816
ILMN_1728710	ZNF816A	0.188162	0.305699	0.117537	0.0007	<.0001	0.0258	0.01291	5.75e-05	0.158986
ILMN_1728742	C5ORF4	-1.45681	-1.73801	-0.2812	<.0001	<.0001	0.2004	4.755e-07	2.094e-08	0.511433
ILMN_1728802	SDCCAG8	0.12226	0.167477	0.045216	0.0035	0.0002	0.2584	0.04284	0.006353	0.578742
ILMN_1728845	SMARCD1	0.280152	0.235477	-0.04467	0.0002	0.0029	0.5223	0.004522	0.037461	0.791065
ILMN_1728898	SPINK8	-0.1659	-0.04624	0.119666	0.0002	0.3294	0.0054	0.005923	0.647994	0.057079
ILMN_1728907	SCAMP1	0.195191	0.271575	0.076384	0.0013	<.0001	0.1862	0.020752	0.001681	0.492592
ILMN_1728984	PA2G4	0.034155	-0.4384	-0.47255	0.7513	0.0002	<.0001	0.909135	0.006191	0.000637
ILMN_1729019	2012-09-07	-0.11588	0.286974	0.402855	0.2612	0.0107	<.0001	0.581448	0.089898	0.002828
ILMN_1729051	MSH6	0.173272	0.272431	0.099159	0.0026	<.0001	0.0717	0.034303	0.000806	0.293531
ILMN_1729112	CHPT1	-1.0115	-1.47742	-0.46592	<.0001	<.0001	0.0054	3.881e-06	2.3e-10	0.056922
ILMN_1729115	LOC651816	0.489849	0.479182	-0.01067	<.0001	<.0001	0.9148	0.000309	0.001317	0.972041
ILMN_1729123	PPP2R4	-0.19004	-0.49022	-0.30018	0.1263	0.0003	0.0131	0.401215	0.00805	0.102714
ILMN_1729142	CENPV	-0.7735	-1.17112	-0.39762	<.0001	<.0001	0.0234	0.001318	2.491e-06	0.149503
ILMN_1729269	LOC285074	-0.40543	-0.4293	-0.02387	<.0001	<.0001	0.8017	0.002243	0.002836	0.929412
ILMN_1729281	SPHK2	0.280269	0.243938	-0.03633	<.0001	<.0001	0.5009	0.000121	0.002824	0.777848
ILMN_1729306	LOC283029	-0.1575	-0.03871	0.118792	0.0002	0.3855	0.0034	0.005406	0.69528	0.041343
ILMN_1729319	USP7	-0.09616	-0.84809	-0.75193	0.4647	<.0001	<.0001	0.753692	3.265e-06	4.253e-06
ILMN_1729421	LOC649754	-0.22232	-0.19789	0.024423	<.0001	0.0007	0.633	0.001763	0.013355	0.852436
ILMN_1729487	GMPR	-0.80509	-1.99138	-1.1863	0.0002	<.0001	<.0001	0.00571	7.38e-12	7.043e-06
ILMN_1729495	TRIM41	-0.09591	-0.28316	-0.18725	0.1187	<.0001	0.0019	0.388665	0.001388	0.02715
ILMN_1729563	UGDH	0.038183	0.227142	0.188959	0.4125	<.0001	<.0001	0.716582	0.000659	0.001807
ILMN_1729611	REEP4	-0.22617	-0.33545	-0.10927	0.0002	<.0001	0.059	0.005553	6.038e-05	0.26263
ILMN_1729645	BBC3	-0.19205	-0.40886	-0.2168	0.0222	<.0001	0.0078	0.144191	0.000592	0.072799
ILMN_1729767	TARBP2	0.256991	0.411962	0.154971	<.0001	<.0001	0.0122	0.002692	2.462e-06	0.097862
ILMN_1729775	OPA1	0.073579	-0.68258	-0.75616	0.5507	<.0001	<.0001	0.80788	8.4e-05	6.833e-07
ILMN_1729816	VDAC3	0.129908	0.21829	0.088382	0.0043	<.0001	0.0432	0.049142	0.000695	0.218018
ILMN_1729973	ZC3HAV1	-0.27921	-0.68343	-0.40422	0.0189	<.0001	0.0005	0.130461	3.465e-05	0.010948
ILMN_1729980	RNF216	0.326663	0.390115	0.063453	0.0001	<.0001	0.4279	0.003732	0.001063	0.728402
ILMN_1730077	RPUSD2	0.2005	0.259906	0.059407	0.0031	0.0004	0.3576	0.03864	0.009385	0.672977
ILMN_1730082	RPUSD4	0.157045	0.294084	0.137039	0.0103	<.0001	0.0203	0.087685	0.000695	0.136225
ILMN_1730260	N6AMT2	0.094847	0.187051	0.092204	0.0328	0.0001	0.0319	0.184951	0.00396	0.181809
ILMN_1730294	INO80C	0.094577	-0.11216	-0.20673	0.1022	0.0729	0.0003	0.358652	0.296406	0.00718
ILMN_1730307	MED16	-0.34993	-0.49758	-0.14764	0.0061	0.0003	0.226	0.061751	0.008141	0.541824
ILMN_1730433	CD2AP	0.127309	-0.23638	-0.36369	0.2136	0.0334	0.0003	0.527839	0.187096	0.007787
ILMN_1730523	FAM195A	0.248498	0.29184	0.043342	<.0001	<.0001	0.4546	0.002091	0.000673	0.747266
ILMN_1730575	GCLC	-0.8058	-1.55824	-0.75244	<.0001	<.0001	<.0001	0.000778	2.4e-10	0.001264
ILMN_1730612	DBNDD2	0.175837	0.431032	0.255196	0.0303	<.0001	0.0013	0.175691	0.00015	0.020844
ILMN_1730622	EVL	0.518296	0.559708	0.041412	<.0001	<.0001	0.7227	0.001344	0.001339	0.896506
ILMN_1730631	C2ORF44	0.214604	0.263976	0.049372	0.0001	<.0001	0.3521	0.004088	0.000797	0.668255
ILMN_1730773	SNORA70	-0.20436	-0.47504	-0.27067	0.0561	<.0001	0.0093	0.254676	0.002156	0.082037
ILMN_1730940	KLHDC3	0.372156	0.407774	0.035617	<.0001	<.0001	0.5112	1.829e-07	1.185e-07	0.78444
ILMN_1730986	MALT1	0.213801	0.340993	0.127192	0.0018	<.0001	0.0521	0.026231	0.000372	0.243928
ILMN_1731048	TLR1	-0.39853	0.246249	0.644783	0.0033	0.0892	<.0001	0.040671	0.332396	0.000135
ILMN_1731137	TXNDC9	0.039221	0.29024	0.251019	0.5671	0.0001	0.0002	0.817184	0.004011	0.005836
ILMN_1731174	LOC647856	0.275042	0.4047	0.129658	0.0027	<.0001	0.1393	0.035535	0.0021	0.422792
ILMN_1731354	PARL	0.23738	0.123397	-0.11398	<.0001	0.043	0.037	0.00163	0.217214	0.198827
ILMN_1731546	RPL26	0.229369	0.528626	0.299257	0.0131	<.0001	0.0009	0.102398	3.756e-05	0.016301
ILMN_1731609	CHMP6	0.275864	0.383263	0.107399	<.0001	<.0001	0.0507	0.000194	8.659e-07	0.239967
ILMN_1731612	UCHL5	0.12158	0.341612	0.220032	0.0939	<.0001	0.002	0.341962	0.001028	0.027897
ILMN_1731648	FOXJ2	0.052155	-0.34258	-0.39474	0.5117	0.0001	<.0001	0.78466	0.00329	8.133e-05
ILMN_1731714	CREB5	-0.56425	-0.36013	0.20412	0.0003	0.0318	0.1721	0.008185	0.181341	0.473484
ILMN_1731745	NINJ2	-0.31989	-0.85485	-0.53496	0.1245	0.0002	0.0084	0.3982	0.005383	0.076991
ILMN_1731922	LOC644931	-0.2227	-0.67908	-0.45638	0.0716	<.0001	0.0002	0.293376	8.788e-05	0.005079
ILMN_1732049	DPM2	-0.6916	-1.18777	-0.49618	0.0016	<.0001	0.018	0.023846	8.6e-05	0.126319
ILMN_1732071	HIST2H2BE	-0.52779	-0.25368	0.274107	0.0002	0.0856	0.0386	0.004523	0.325048	0.203847
ILMN_1732080	SUMO1P3	-0.27002	0.048818	0.318836	0.0011	0.5791	<.0001	0.019222	0.824199	0.00284
ILMN_1732143	FLJ42957	-0.17797	-0.15569	0.022274	<.0001	0.0011	0.5946	0.002331	0.018332	0.832467
ILMN_1732575	SEC14L1	-0.50206	-0.71156	-0.20949	<.0001	<.0001	0.0544	0.000735	4.495e-06	0.250276
ILMN_1732609	KIAA1539	-0.90941	-1.45673	-0.54732	<.0001	<.0001	0.0006	1.34e-05	4.51e-11	0.012347
ILMN_1732688	DUT	0.220492	0.318671	0.098179	0.0007	<.0001	0.1123	0.01344	0.000446	0.377557
ILMN_1732772	PPME1	-0.20288	-0.72825	-0.52538	0.0904	<.0001	<.0001	0.334903	1.151e-05	0.000586
ILMN_1732776	NUP98	-0.1865	-0.81801	-0.63152	0.1435	<.0001	<.0001	0.430077	3.32e-06	8.086e-05
ILMN_1732860	FLJ26850	0.181188	0.110081	-0.07111	0.0002	0.0334	0.1235	0.00548	0.186802	0.396528
ILMN_1732919	LILRB5	-0.08381	-0.17795	-0.09415	0.0681	0.0004	0.0352	0.284953	0.009765	0.193186
ILMN_1733103	LOC285908	-0.0798	-0.22418	-0.14438	0.1653	0.0004	0.0101	0.463852	0.00905	0.086529
ILMN_1733305	EIF2A	0.431479	0.445424	0.013945	<.0001	<.0001	0.8804	0.000706	0.001316	0.959419
ILMN_1733377	FASTKD5	0.198354	0.186543	-0.01181	0.0004	0.0019	0.8234	0.008993	0.027474	0.937638
ILMN_1733390	LARP1B	0.177314	0.288448	0.111134	0.0044	<.0001	0.0628	0.049848	0.001126	0.272071
ILMN_1733443	SULT1B1	-0.18857	0.043541	0.232114	0.0003	0.4334	<.0001	0.008084	0.732227	0.000407
ILMN_1733453	LOC284988	-0.15815	0.153039	0.311192	0.0753	0.1105	0.0004	0.301722	0.374303	0.008655
ILMN_1733579	EVI2A	-0.16541	0.209567	0.374978	0.0969	0.0518	0.0001	0.347817	0.243054	0.004168
ILMN_1733581	C16ORF35	-0.82827	-1.2008	-0.37253	<.0001	<.0001	0.0278	0.000288	5.288e-07	0.166669
ILMN_1733666	PLDN	-0.14163	-0.56177	-0.42014	0.1415	<.0001	<.0001	0.426567	2.886e-05	0.000645
ILMN_1733675	MPP1	-1.18433	-1.8236	-0.63927	<.0001	<.0001	0.0001	1.62e-08	2.95e-15	0.003263
ILMN_1733696	IMP3	0.318683	0.343082	0.024399	<.0001	<.0001	0.7233	0.000767	0.000807	0.896886
ILMN_1733799	FAM195B	0.309288	0.316734	0.007446	<.0001	0.0002	0.9204	0.003128	0.005539	0.974004
ILMN_1733811	JUP	0.6077	0.46619	-0.14151	0.0002	0.0075	0.36	0.005296	0.071299	0.674864
ILMN_1733863	FAM100A	-0.602	-0.83721	-0.23521	0.0003	<.0001	0.1322	0.006654	0.000245	0.411597
ILMN_1733869	OGDH	-0.0391	-0.30792	-0.26882	0.5941	0.0002	0.0002	0.832191	0.004426	0.005816
ILMN_1733927	TCEB2	-0.07223	-0.39617	-0.32394	0.4636	0.0003	0.0009	0.752913	0.006876	0.015537
ILMN_1733947	FKBP8	-1.03456	-1.26671	-0.23215	<.0001	<.0001	0.1852	8.704e-06	3.635e-07	0.491406
ILMN_1733970	BAG1	-0.24208	-0.33132	-0.08924	0.0036	0.0003	0.2607	0.043235	0.006498	0.580919
ILMN_1733991	UBL7	-0.45437	-0.41731	0.037059	0.0001	0.001	0.7404	0.003977	0.017955	0.904735
ILMN_1734096	DCLRE1A	0.117136	0.223864	0.106728	0.028	0.0001	0.0382	0.167416	0.004025	0.20284
ILMN_1734190	TCEAL3	0.228115	0.493584	0.265469	0.0158	<.0001	0.0038	0.116416	0.000195	0.04528
ILMN_1734231	DDOST	0.157315	0.314746	0.157431	0.0129	<.0001	0.0102	0.101522	0.000423	0.087487
ILMN_1734312	GCN1L1	0.323086	0.320775	-0.00231	<.0001	<.0001	0.9728	0.000496	0.001616	0.991499
ILMN_1734478	PIP5K1B	-0.12642	-0.48146	-0.35504	0.2261	<.0001	0.0006	0.541913	0.001415	0.01168
ILMN_1734483	BSDC1	-0.15607	-0.38725	-0.23118	0.0602	<.0001	0.0043	0.265547	0.001147	0.048963
ILMN_1734486	C1ORF19	0.176354	0.401061	0.224707	0.0253	<.0001	0.0034	0.156737	0.000304	0.041549
ILMN_1734510	PTK9	0.237682	0.174869	-0.06281	<.0001	0.0007	0.165	9.415e-05	0.013133	0.463401
ILMN_1734696	FRG1	-0.02888	0.384328	0.413208	0.7512	0.0001	<.0001	0.90912	0.00419	0.000376
ILMN_1734740	GPR65	-0.16607	0.351274	0.517346	0.0706	0.0005	<.0001	0.290882	0.010609	5.23e-06
ILMN_1734814	HSPA4	-0.00612	0.264618	0.270734	0.9301	0.0006	<.0001	0.97745	0.011848	0.003104
ILMN_1734826	NUP88	0.259782	0.170234	-0.08955	0.0002	0.0218	0.1753	0.005436	0.142691	0.4778
ILMN_1735038	2012-03-03	-0.3068	-0.64785	-0.34105	0.02	<.0001	0.0077	0.135014	0.00052	0.07233
ILMN_1735052	ULK1	-0.24488	-0.43596	-0.19108	0.0056	<.0001	0.0249	0.058949	0.000466	0.155409
ILMN_1735180	NCSTN	0.183878	0.361665	0.177786	0.0051	<.0001	0.0051	0.055254	7.283e-05	0.055304
ILMN_1735474	R3HCC1	0.309591	0.383857	0.074266	<.0001	<.0001	0.252	0.000462	4.32e-05	0.57185
ILMN_1735712	KRT1	-1.75765	-2.80263	-1.04497	<.0001	<.0001	<.0001	1.92e-10	9.34e-19	0.000208
ILMN_1735743	FBLN7	0.170848	0.211654	0.040806	0.0011	0.0002	0.4131	0.019072	0.005545	0.716953
ILMN_1735792	RHBDF2	-0.18887	-0.40304	-0.21417	0.0116	<.0001	0.0032	0.094761	0.000111	0.039795
ILMN_1736015	PHF17	0.136307	0.325239	0.188932	0.0131	<.0001	0.0004	0.102287	1.828e-05	0.009653
ILMN_1736021	PRPF4B	-0.14025	-0.29936	-0.15912	0.067	0.0004	0.032	0.282325	0.008558	0.1822
ILMN_1736054	SUB1	0.093471	0.475628	0.382157	0.3057	<.0001	<.0001	0.626844	0.000231	0.001176
ILMN_1736077	LIAS	-0.50653	-0.77392	-0.26739	0.0001	<.0001	0.0312	0.003431	1.278e-05	0.179081
ILMN_1736130	C18ORF22	0.175316	0.063679	-0.11164	0.0003	0.2162	0.0163	0.007703	0.530762	0.118556
ILMN_1736190	CYP4F3	-0.57244	-0.21253	0.359914	0.0004	0.2145	0.0198	0.009141	0.528654	0.13425
ILMN_1736234	C1ORF77	0.50667	0.567654	0.060983	<.0001	<.0001	0.5717	0.000609	0.000345	0.820041
ILMN_1736353	PSMC1	0.130445	0.24847	0.118025	0.0263	0.0001	0.0374	0.16084	0.003699	0.200398
ILMN_1736441	PDXP	0.308261	0.404684	0.096423	<.0001	<.0001	0.158	0.001028	4.2e-05	0.4528
ILMN_1736481	SECISBP2	-0.08109	-0.36797	-0.28688	0.2213	<.0001	<.0001	0.536418	7.753e-05	0.000739
ILMN_1736548	PHACTR4	0.150525	0.25918	0.108655	0.0182	0.0002	0.0769	0.127133	0.005682	0.305581
ILMN_1736563	LOC730050	-0.16255	-0.25465	-0.0921	0.004	<.0001	0.0885	0.046466	0.001599	0.330839
ILMN_1736567	CD74	0.414632	0.350211	-0.06442	0.0003	0.004	0.5485	0.006725	0.046302	0.806294
ILMN_1736619	PHOX2B	-0.09332	-0.14882	-0.0555	0.0102	0.0002	0.1117	0.08752	0.005099	0.376502
ILMN_1736623	NCKIPSD	0.08674	0.274671	0.187931	0.1046	<.0001	0.0004	0.363052	0.000278	0.008365
ILMN_1736654	PIP5K1B	-0.07536	-0.34825	-0.27289	0.307	<.0001	0.0002	0.627925	0.001039	0.005214
ILMN_1736751	VPS26B	0.336938	0.100857	-0.23608	<.0001	0.224	0.0017	0.000981	0.539588	0.025788
ILMN_1736806	PAG1	0.166626	0.272814	0.106188	0.0079	<.0001	0.078	0.073741	0.002595	0.307885
ILMN_1736888	SAR1B	0.113734	0.343453	0.229719	0.1588	0.0001	0.0037	0.454144	0.003711	0.043765
ILMN_1736911	TMOD1	-1.56705	-2.30736	-0.74031	<.0001	<.0001	0.0008	3.946e-08	1.07e-13	0.01539
ILMN_1737025	PLCL2	0.034611	-0.31473	-0.34934	0.7062	0.0018	0.0001	0.888778	0.026428	0.003948
ILMN_1737146	TRAM1	0.232485	0.339011	0.106527	0.0005	<.0001	0.0925	0.010422	0.000244	0.33918
ILMN_1737344	DDX41	0.249617	0.157989	-0.09163	0.0002	0.0245	0.1432	0.004646	0.153745	0.429568
ILMN_1737360	TSPYL3	0.129068	0.145542	0.016473	0.0005	0.0003	0.6382	0.010529	0.006968	0.855222
ILMN_1737396	PSMD14	0.140044	0.287585	0.147542	0.0211	<.0001	0.0121	0.139647	0.000887	0.097668
ILMN_1737398	PTPLAD1	0.253581	0.392782	0.139201	0.0002	<.0001	0.0324	0.005627	2.641e-05	0.18371
ILMN_1737418	ACSL6	-0.42228	-1.15804	-0.73576	0.0114	<.0001	<.0001	0.093577	3.396e-07	0.000483
ILMN_1737462	OXR1	0.276274	0.329388	0.053113	0.0004	<.0001	0.4713	0.008925	0.00319	0.758259
ILMN_1737484	RTN4R	0.122367	0.225027	0.10266	0.0034	<.0001	0.0107	0.041486	0.000104	0.090136
ILMN_1737517	RPL29	0.167402	0.245469	0.078067	0.0016	<.0001	0.122	0.023831	0.001053	0.394182
ILMN_1737585	VARS2	0.236803	0.17122	-0.06558	0.0003	0.0137	0.2876	0.007011	0.105655	0.60856
ILMN_1737588	C21ORF33	0.233985	0.242283	0.008298	<.0001	<.0001	0.8748	0.001493	0.002402	0.957284
ILMN_1737611	VAMP1	-0.30502	-0.46602	-0.161	0.0021	<.0001	0.0899	0.029814	0.000911	0.333828
ILMN_1737651	CDC40	0.273163	0.291544	0.018381	<.0001	<.0001	0.7509	0.000574	0.000683	0.908857
ILMN_1737685	CRLS1	0.20627	0.34895	0.14268	0.0006	<.0001	0.0134	0.012386	2.372e-05	0.103781
ILMN_1737818	C12ORF43	0.092513	0.278665	0.186151	0.1232	<.0001	0.0016	0.395995	0.001249	0.023791
ILMN_1737947	LSM5	0.234039	0.495803	0.261764	0.0038	<.0001	0.0009	0.044997	7.566e-06	0.015734
ILMN_1738103	COPE	0.262394	0.109928	-0.15247	<.0001	0.1175	0.016	0.002799	0.386491	0.117146
ILMN_1738110	PRAMEF17	0.141397	0.049828	-0.09157	0.0001	0.1979	0.0089	0.003691	0.508244	0.079782
ILMN_1738150	SUMO2	-0.33643	0.098994	0.435421	0.0045	0.4295	0.0002	0.050256	0.729462	0.005109
ILMN_1738220	TREML3	-0.75615	-0.50814	0.248008	<.0001	0.0019	0.0866	0.0001	0.027277	0.326901
ILMN_1738263	PIGU	0.181171	0.364509	0.183338	0.0061	<.0001	0.0041	0.061852	7.028e-05	0.047586
ILMN_1738356	LOC402694	0.176981	0.397929	0.220948	0.0184	<.0001	0.0025	0.128207	0.000153	0.033569
ILMN_1738468	KEL	-0.55659	-0.65995	-0.10336	<.0001	<.0001	0.4322	0.002481	0.000712	0.731446
ILMN_1738572	USP48	0.060104	0.243039	0.182935	0.3179	0.0003	0.002	0.638013	0.006523	0.028022
ILMN_1738652	BAD	0.150021	0.251481	0.10146	0.0162	0.0002	0.0913	0.118032	0.006168	0.336953
ILMN_1738656	GLOD4	0.149109	0.404106	0.254998	0.058	<.0001	0.0009	0.260173	0.000272	0.016699
ILMN_1738681	NUP62	0.358178	0.446751	0.088573	<.0001	<.0001	0.1336	4.542e-06	9.004e-08	0.413587
ILMN_1738796	PITPNC1	0.069636	0.147329	0.077694	0.0547	0.0002	0.027	0.250957	0.005843	0.163783
ILMN_1738816	FOXO1	0.415953	0.369054	-0.0469	<.0001	<.0001	0.5581	0.00012	0.002216	0.81198
ILMN_1738819	EFTUD2	0.255638	0.127058	-0.12858	0.0002	0.0802	0.0484	0.005345	0.312775	0.233713
ILMN_1738866	DEXI	0.174514	0.348956	0.174443	0.045	0.0003	0.0383	0.223734	0.006674	0.203148
ILMN_1738955	C10ORF104	0.236109	0.286949	0.05084	0.0002	<.0001	0.4051	0.006216	0.001489	0.711003
ILMN_1739008	ATG9A	-0.73998	-1.07469	-0.33471	<.0001	<.0001	0.0143	4.672e-05	1.984e-08	0.10876
ILMN_1739054	CCDC121	-0.05481	-0.41528	-0.36047	0.5927	0.0002	0.0004	0.831279	0.006376	0.008645
ILMN_1739210	NSL1	0.164251	0.302364	0.138113	0.0256	0.0002	0.0518	0.157947	0.005074	0.242821
ILMN_1739236	ZNF668	0.236005	0.385991	0.149986	0.0007	<.0001	0.0236	0.013073	5.138e-05	0.150059
ILMN_1739253	STAMBP	-0.08958	0.095844	0.18542	0.0612	0.0635	<.0001	0.267926	0.273806	0.00295
ILMN_1739257	EIF3E	0.294861	0.491287	0.196426	0.0003	<.0001	0.0115	0.00712	8.59e-06	0.094112
ILMN_1739263	LOC643284	0.365375	0.501311	0.135937	0.0001	<.0001	0.1339	0.00416	0.000145	0.41415
ILMN_1739297	GALNT4	-0.12021	-0.61629	-0.49608	0.3583	<.0001	0.0001	0.673338	0.001069	0.004007
ILMN_1739325	LOC284023	0.162173	0.199261	0.037089	0.0011	0.0002	0.4328	0.018867	0.006004	0.731875
ILMN_1739423	RN7SK	-0.52188	-0.45995	0.061928	<.0001	0.0009	0.61	0.002029	0.015787	0.840565
ILMN_1739441	GANAB	0.264826	0.253184	-0.01164	0.0001	0.0007	0.8587	0.004125	0.013339	0.951109
ILMN_1739454	USP34	0.07024	-0.17907	-0.24931	0.2919	0.0133	0.0001	0.61307	0.103555	0.004283
ILMN_1739532	DPRXP4	-0.16917	-0.21474	-0.04558	0.0005	<.0001	0.323	0.010773	0.001919	0.642331
ILMN_1739587	UTY	0.011329	0.058461	0.047132	0.8015	0.2306	0.2804	0.929316	0.54722	0.600867
ILMN_1739641	MTMR3	-0.65351	-0.98011	-0.3266	<.0001	<.0001	0.001	3.509e-07	1.29e-12	0.017276
ILMN_1739726	JSRP1	0.116034	0.24817	0.132136	0.0598	0.0002	0.027	0.264445	0.00642	0.163575
ILMN_1739798	C7ORF30	0.141209	0.295077	0.153868	0.0309	<.0001	0.0153	0.178097	0.00174	0.113777
ILMN_1739840	LRRC8A	-0.14925	-0.51208	-0.36283	0.2603	0.0005	0.0052	0.580519	0.009961	0.055517
ILMN_1739876	RAB3GAP1	0.20598	0.291921	0.085942	0.0057	0.0003	0.2277	0.059291	0.007812	0.543636
ILMN_1739942	FAM117B	0.345604	0.350109	0.004505	0.0003	0.0007	0.9604	0.007658	0.013594	0.987564
ILMN_1739985	TAGAP	-0.29798	-0.4536	-0.15562	0.0091	0.0003	0.1551	0.080855	0.006919	0.448327
ILMN_1739987	KCNH2	-0.10829	-0.29993	-0.19164	0.1026	<.0001	0.0031	0.359267	0.001752	0.039254
ILMN_1740170	CHCHD10	0.391184	0.291924	-0.09926	0.0002	0.009	0.3161	0.005253	0.080268	0.636565
ILMN_1740171	DUSP11	0.080477	0.202395	0.121917	0.0945	0.0001	0.0093	0.343162	0.004144	0.082505
ILMN_1740180	SNX3	-0.02368	-0.61866	-0.59498	0.8126	<.0001	<.0001	0.933468	8.572e-06	1.556e-06
ILMN_1740185	TPMT	0.333947	0.413248	0.079301	<.0001	<.0001	0.1636	1.012e-05	3.124e-07	0.461477
ILMN_1740319	IFI27L2	-0.16041	0.211692	0.372105	0.072	0.0283	<.0001	0.29424	0.168457	0.001169
ILMN_1740441	CYB5R3	-0.36253	-0.47576	-0.11322	0.0007	<.0001	0.2663	0.013957	0.001837	0.586366
ILMN_1740490	ZFP82	0.241098	0.303409	0.062311	<.0001	<.0001	0.2656	0.001947	0.000209	0.585825
ILMN_1740597	CDKN2D	-0.13418	-0.54398	-0.4098	0.1462	<.0001	<.0001	0.434095	2.368e-05	0.000496
ILMN_1740620	FLJ40113	-0.08786	-0.78062	-0.69276	0.5871	<.0001	<.0001	0.82831	0.000773	0.000886
ILMN_1740742	UROD	-0.35588	-0.67944	-0.32356	0.0035	<.0001	0.006	0.042614	5.751e-05	0.061396
ILMN_1740749	RPL7A	0.115471	0.417726	0.302255	0.1437	<.0001	0.0001	0.430244	0.000175	0.003541
ILMN_1740752	AGPAT6	0.273269	0.064306	-0.20896	<.0001	0.2999	0.0002	0.000296	0.620848	0.006188
ILMN_1740875	FPR2	-0.603	-0.0994	0.503599	<.0001	0.5291	0.0005	0.002252	0.795068	0.010573
ILMN_1740903	C7ORF49	0.055025	0.223318	0.168294	0.2624	<.0001	0.0005	0.582644	0.001681	0.010827
ILMN_1741176	CHMP2B	0.141855	0.340039	0.198184	0.0765	0.0001	0.011	0.304392	0.003686	0.09155
ILMN_1741483	HPS1	-0.70511	-1.48385	-0.77874	0.0006	<.0001	<.0001	0.011692	6.86e-08	0.003065
ILMN_1741491	ZNHIT1	0.283907	0.3333	0.049393	0.0007	0.0002	0.5322	0.013137	0.006023	0.796609
ILMN_1741564	DCTN4	-0.25373	-0.42193	-0.16821	0.0067	<.0001	0.0615	0.066356	0.001653	0.268602
ILMN_1741632	RAB3IL1	-0.69584	-0.94492	-0.24909	0.0007	<.0001	0.2033	0.014017	0.001188	0.514979
ILMN_1741727	QPCT	-0.53935	0.033246	0.572595	0.0002	0.8256	<.0001	0.004819	0.938504	0.001618
ILMN_1741957	RABEPK	0.115448	0.237634	0.122186	0.0285	<.0001	0.0167	0.169208	0.00173	0.120322
ILMN_1742031	IFRD2	-0.31842	-0.63445	-0.31603	0.005	<.0001	0.004	0.054558	5.484e-05	0.046647
ILMN_1742074	C8ORF76	0.074308	0.162092	0.087785	0.0777	0.0005	0.0316	0.307331	0.009998	0.180836
ILMN_1742187	MAN1A1	-0.22829	-0.34013	-0.11184	0.0006	<.0001	0.078	0.012335	0.000238	0.307986
ILMN_1742238	SET	0.288621	0.370706	0.082085	0.0006	<.0001	0.3024	0.011929	0.001911	0.623298
ILMN_1742382	RIMS3	0.14128	0.197388	0.056109	0.0013	<.0001	0.1786	0.020543	0.001538	0.482133
ILMN_1742410	BCL2L1	-1.47725	-2.37726	-0.9	<.0001	<.0001	<.0001	2.287e-07	2.23e-14	0.002082
ILMN_1742427	POLR1D	-0.62612	-1.27492	-0.6488	0.0004	<.0001	0.0001	0.008345	5.792e-08	0.00411
ILMN_1742456	OSTF1	-0.00226	0.336405	0.33867	0.9781	0.0002	<.0001	0.993204	0.0062	0.00164
ILMN_1742461	UAP1	0.01698	0.275634	0.258654	0.8054	0.0003	0.0002	0.930735	0.007308	0.004533
ILMN_1742577	GTPBP4	0.134089	0.27774	0.143651	0.0502	0.0002	0.0305	0.238775	0.00603	0.176395
ILMN_1742611	C1ORF52	0.004141	-0.28823	-0.29237	0.9532	0.0002	<.0001	0.985146	0.00598	0.001405
ILMN_1742789	LPXN	0.203708	0.330283	0.126575	0.0062	<.0001	0.0762	0.0625	0.001984	0.30375
ILMN_1742813	TMEM167A	-0.20823	0.083139	0.291371	0.0027	0.2608	<.0001	0.035418	0.581027	0.000942
ILMN_1742872	UBA2	-0.05127	0.140444	0.191711	0.3372	0.0158	0.0003	0.654686	0.116236	0.007074
ILMN_1742887	LOC645058	0.030429	-0.30442	-0.33485	0.6666	0.0001	<.0001	0.86977	0.003307	0.000183
ILMN_1742901	RSPH10B	-0.61237	-1.02811	-0.41573	0.0001	<.0001	0.006	0.003567	1.462e-06	0.061446
ILMN_1742947	SEC14L4	-0.40514	-0.5353	-0.13016	0.0016	0.0001	0.2852	0.023706	0.00381	0.606298
ILMN_1743097	XRCC6	0.266118	0.326952	0.060834	0.0013	0.0003	0.438	0.020603	0.006706	0.735743
ILMN_1743232	MICALCL	-1.15719	-1.88116	-0.72397	<.0001	<.0001	0.0005	2.4e-05	7.21e-11	0.01113
ILMN_1743241	ARL4A	-0.64709	-1.6838	-1.03671	0.0021	<.0001	<.0001	0.02916	2.575e-09	6.9e-05
ILMN_1743303	TTC1	0.003874	-0.36516	-0.36904	0.9645	0.0002	<.0001	0.988671	0.004444	0.001012
ILMN_1743427	SCYL3	-0.13962	0.16381	0.303428	0.0081	0.0041	<.0001	0.075047	0.047451	2.66e-06
ILMN_1743677	HNRNPU	0.285282	0.344341	0.059059	<.0001	<.0001	0.3489	0.001027	0.000186	0.665367
ILMN_1743911	SLC25A39	-0.24251	-0.24714	-0.00463	<.0001	0.0001	0.9326	0.001654	0.003282	0.977986
ILMN_1744147	CEBPZ	0.422212	0.46263	0.040418	<.0001	<.0001	0.6163	0.000106	8.1e-05	0.843648
ILMN_1744604	CYBA	0.370914	0.259674	-0.11124	<.0001	0.0068	0.1912	0.001659	0.066798	0.499192
ILMN_1744628	FDX1L	0.157594	0.203321	0.045727	0.0017	0.0002	0.3388	0.025399	0.005421	0.656503
ILMN_1744713	PARK7	0.600545	0.570191	-0.03035	<.0001	<.0001	0.7811	4.312e-05	0.000397	0.921358
ILMN_1744822	BECN1	-0.26071	-0.5875	-0.32679	0.0027	<.0001	0.0001	0.035216	6.215e-07	0.003711
ILMN_1744980	ZCCHC7	0.316703	0.223776	-0.09293	0.0001	0.0098	0.2267	0.003281	0.084741	0.542431
ILMN_1745152	UQCC	0.149524	0.276034	0.126509	0.0043	<.0001	0.0128	0.049152	0.000173	0.100801
ILMN_1745274	LOC653934	0.07109	-0.04481	-0.1159	0.0347	0.2152	0.0004	0.191371	0.529493	0.009888
ILMN_1745343	ZMAT2	-0.75992	-1.16028	-0.40035	<.0001	<.0001	0.003	1.9e-05	6.14e-10	0.038025
ILMN_1745385	HNRPM	0.325005	0.340751	0.015747	<.0001	0.0001	0.8405	0.003096	0.004311	0.944259
ILMN_1745420	PHF19	0.296092	0.340499	0.044407	<.0001	<.0001	0.5125	0.001662	0.000707	0.784968
ILMN_1745421	ZMAT5	0.198954	0.318703	0.119749	0.0017	<.0001	0.0484	0.025346	0.000321	0.233553
ILMN_1745423	UTP3	-0.11969	0.23501	0.354696	0.1527	0.0099	<.0001	0.4448	0.085567	0.000976
ILMN_1745533	FAM117A	-1.06171	-1.45231	-0.3906	<.0001	<.0001	0.0155	4.813e-07	1.24e-10	0.114839
ILMN_1745593	STMN1	0.167019	0.289343	0.122325	0.0021	<.0001	0.0197	0.029782	0.000137	0.133703
ILMN_1745655	PEX16	0.25497	0.211249	-0.04372	<.0001	0.0006	0.4202	0.000599	0.012547	0.722542
ILMN_1745787	POLL	-0.5382	-0.61257	-0.07437	0.0003	0.0001	0.5948	0.006946	0.004003	0.832612
ILMN_1745811	TDRD3	0.118576	0.203329	0.084754	0.0094	<.0001	0.0537	0.083018	0.00195	0.248405
ILMN_1745885	POLR2F	0.258461	0.447734	0.189273	0.0008	<.0001	0.0101	0.014248	2.067e-05	0.086578
ILMN_1745887	FBXO21	0.278402	0.322007	0.043606	<.0001	<.0001	0.4454	0.000345	0.000109	0.740819
ILMN_1745900	LOC641849	0.231829	0.541703	0.309874	0.016	<.0001	0.001	0.117286	4.613e-05	0.01684
ILMN_1745904	CCDC6	0.32189	0.219546	-0.10234	<.0001	0.0015	0.0943	8.89e-05	0.023227	0.342699
ILMN_1745962	FBXO7	-0.91186	-1.22101	-0.30915	<.0001	<.0001	0.0155	5.88e-08	1.49e-11	0.114885
ILMN_1746085	IGFBP3	-0.16621	-0.30308	-0.13688	0.0218	0.0001	0.0502	0.14281	0.004171	0.238775
ILMN_1746135	PHF23	0.064478	0.295631	0.231152	0.3041	<.0001	0.0002	0.625087	0.001058	0.005407
ILMN_1746252	LOC391811	0.400317	0.451917	0.0516	<.0001	<.0001	0.5167	0.000208	9.656e-05	0.78753
ILMN_1746276	EPC1	0.169579	0.2835	0.113921	0.0036	<.0001	0.0415	0.04326	0.000548	0.212774
ILMN_1746436	HCG27	-0.55769	-0.46917	0.088522	<.0001	0.0001	0.4084	0.000113	0.003971	0.713216
ILMN_1746579	UBE2O	-1.19925	-2.26284	-1.06359	<.0001	<.0001	<.0001	2.226e-05	6.85e-14	0.000116
ILMN_1746588	TALDO1	-0.26547	-0.45068	-0.18521	0.0013	<.0001	0.0196	0.021395	8.139e-05	0.133248
ILMN_1746704	TRIM8	0.239493	0.306886	0.067393	0.0003	<.0001	0.2831	0.007476	0.001011	0.603702
ILMN_1746716	LOC643035	-0.01068	0.326066	0.336749	0.9117	0.0021	0.0004	0.970906	0.029047	0.009257
ILMN_1746720	TTC39C	0.210373	0.290278	0.079905	0.0001	<.0001	0.1222	0.003677	0.00011	0.394446
ILMN_1746784	SLAIN1	0.101805	0.283969	0.182164	0.0707	<.0001	0.001	0.291106	0.000369	0.017074
ILMN_1746788	TRIM10	-1.14034	-1.76468	-0.62434	<.0001	<.0001	0.001	4.2e-06	2.35e-11	0.017845
ILMN_1746864	PSCDBP	0.071672	0.439866	0.368194	0.3943	<.0001	<.0001	0.702712	0.000222	0.000638
ILMN_1747020	SGK3	0.072563	0.228991	0.156428	0.1898	0.0002	0.0039	0.497258	0.005017	0.045529
ILMN_1747146	TSG101	-0.10792	-0.58343	-0.47552	0.2363	<.0001	<.0001	0.553821	3.841e-06	3.178e-05
ILMN_1747160	SYT15	-0.30515	-1.20433	-0.89917	0.0867	<.0001	<.0001	0.32715	8.51e-07	5.555e-05
ILMN_1747223	FRYL	0.44209	0.618634	0.176544	<.0001	<.0001	0.0267	2.975e-05	3.152e-08	0.162261
ILMN_1747227	ADORA1	-0.68337	-1.1685	-0.48513	<.0001	<.0001	0.0024	0.001805	1.769e-07	0.032759
ILMN_1747281	EVI5L	0.23973	0.360019	0.120289	<.0001	<.0001	0.0208	0.000706	1e-06	0.138331
ILMN_1747305	GIMAP8	0.311004	0.327897	0.016893	<.0001	<.0001	0.8022	0.000804	0.001116	0.929629
ILMN_1747556	CDK9	0.303057	0.248229	-0.05483	<.0001	0.0006	0.3855	0.000435	0.011617	0.69528
ILMN_1747577	ALAD	-0.31662	-0.67158	-0.35496	0.0043	<.0001	0.001	0.048955	1.03e-05	0.017367
ILMN_1747598	PPP1R11	0.123906	0.31043	0.186524	0.0429	<.0001	0.0018	0.216877	0.000326	0.026385
ILMN_1747630	DEK	-0.07187	0.235627	0.307494	0.382	0.0086	0.0002	0.692967	0.078398	0.004625
ILMN_1747744	LHFPL2	-0.29732	-0.66065	-0.36333	0.0163	<.0001	0.0024	0.118328	0.000125	0.032151
ILMN_1747857	SMARCE1	0.226523	0.327842	0.101319	0.0045	0.0002	0.1837	0.050234	0.004722	0.489317
ILMN_1748018	GORASP2	0.312927	0.445774	0.132847	<.0001	<.0001	0.0517	0.000793	4.578e-06	0.242742
ILMN_1748105	DDB1	-0.00488	-0.21003	-0.20515	0.9314	0.0008	0.0003	0.977774	0.014463	0.006611
ILMN_1748438	POLR2G	0.216089	0.216284	0.000194	0.0002	0.0005	0.9972	0.005109	0.010728	0.999016
ILMN_1748450	TAL1	-0.33942	-0.39454	-0.05512	0.001	0.0004	0.5742	0.017639	0.00946	0.821637
ILMN_1748476	NOP58	0.314907	0.395675	0.080768	0.0011	0.0002	0.377	0.018259	0.004522	0.688921
ILMN_1748591	ODC1	-0.33938	-0.88496	-0.54558	0.0156	<.0001	<.0001	0.115515	4.422e-06	0.002749
ILMN_1748650	MRPL45	0.233168	0.400971	0.167802	0.0047	<.0001	0.0343	0.051995	0.000571	0.190118
ILMN_1748651	PSMB3	0.240099	0.26829	0.028192	0.0006	0.0004	0.672	0.012653	0.009342	0.872568
ILMN_1748742	LOC647592	-0.14801	-0.07245	0.07556	0.0004	0.1002	0.056	0.008577	0.354428	0.254665
ILMN_1748767	LOC730740	-0.25408	0.192219	0.4463	0.0128	0.0793	<.0001	0.100854	0.310649	0.000557
ILMN_1748819	MRPL22	0.222117	0.245119	0.023002	0.0004	0.0003	0.6985	0.008662	0.006644	0.885328
ILMN_1748827	LOC388564	0.511724	0.669464	0.15774	<.0001	<.0001	0.1103	0.000117	1.954e-06	0.373962
ILMN_1748883	CDKN2D	-0.51289	-1.26631	-0.75342	0.0002	<.0001	<.0001	0.005572	7.32e-12	7.187e-06
ILMN_1748908	PROSC	0.128802	0.253686	0.124883	0.0316	0.0001	0.0312	0.180794	0.003706	0.179081
ILMN_1748911	SNAP23	-0.25898	0.150528	0.409504	0.0137	0.1812	<.0001	0.105852	0.485698	0.002637
ILMN_1748915	S100A12	-0.30538	0.466412	0.771792	0.1483	0.0416	0.0002	0.437452	0.213248	0.005804
ILMN_1748916	C18ORF55	0.18692	0.20615	0.01923	<.0001	<.0001	0.6502	0.001484	0.001111	0.861281
ILMN_1749009	REXO2	-0.38925	-0.84454	-0.45529	0.0015	<.0001	0.0001	0.023545	3.822e-07	0.004311
ILMN_1749213	SDF2L1	0.435646	0.496637	0.060991	0.0006	0.0003	0.614	0.012748	0.007829	0.842631
ILMN_1749244	LYRM1	-0.08398	0.204792	0.288771	0.2282	0.0068	<.0001	0.54421	0.066937	0.001214
ILMN_1749253	TUBD1	0.069143	0.288287	0.219144	0.2686	<.0001	0.0004	0.588897	0.001405	0.008793
ILMN_1749327	MAPK13	0.535809	0.515649	-0.02016	<.0001	<.0001	0.813	2.102e-06	2.956e-05	0.933718
ILMN_1749405	KIAA1191	-0.31166	-0.45692	-0.14526	0.0032	<.0001	0.1509	0.040165	0.002721	0.442
ILMN_1749409	LOC649864	-0.25178	-0.28802	-0.03625	0.0003	0.0002	0.5861	0.008236	0.00457	0.827819
ILMN_1749432	MRPL32	0.082089	0.233177	0.151088	0.1468	0.0002	0.0062	0.435153	0.005179	0.062841
ILMN_1749447	RPS9	0.295383	0.292926	-0.00246	0.0003	0.0008	0.9744	0.006779	0.014602	0.992096
ILMN_1749478	TCEAL3	0.132734	0.282215	0.149481	0.07	0.0004	0.0353	0.289654	0.009882	0.193347
ILMN_1749662	GPX1	-0.79601	-0.75912	0.036887	<.0001	<.0001	0.7068	5.4e-10	4.881e-08	0.889035
ILMN_1749709	NDUFB11	0.462644	0.412297	-0.05035	<.0001	<.0001	0.5714	0.000118	0.002082	0.819861
ILMN_1749722	RNF213	-1.38322	-1.68478	-0.30156	<.0001	<.0001	0.3336	0.001346	0.000224	0.651525
ILMN_1749792	SORBS1	-0.09205	-0.19582	-0.10378	0.0325	<.0001	0.013	0.183946	0.001564	0.10191
ILMN_1749882	STRN	-0.05808	-0.39284	-0.33476	0.5088	<.0001	0.0001	0.782956	0.002161	0.00388
ILMN_1749915	C1ORF63	-0.42278	-0.02573	0.397044	0.0004	0.8377	0.0006	0.008804	0.943064	0.011512
ILMN_1749984	LOC440313	-1.04603	-1.31273	-0.26669	0.0008	0.0001	0.3653	0.014285	0.003275	0.679406
ILMN_1750051	FLJ39827	0.183184	0.091539	-0.09164	0.0004	0.0929	0.0607	0.008481	0.340052	0.266659
ILMN_1750075	DMTF1	-0.08892	-0.21642	-0.1275	0.0786	0.0001	0.01	0.30936	0.003558	0.085976
ILMN_1750101	S100A11	-0.53816	0.014008	0.552171	<.0001	0.9202	<.0001	0.002081	0.973896	0.000948
ILMN_1750130	GSPT1	-0.94113	-1.16299	-0.22186	<.0001	<.0001	0.0716	4.319e-09	1.92e-11	0.29321
ILMN_1750158	ACOX1	-0.28684	0.02666	0.313503	0.0005	0.7598	<.0001	0.010873	0.912702	0.003129
ILMN_1750178	LOC653450	0.166991	-0.33943	-0.50642	0.0892	0.0016	<.0001	0.332332	0.024052	3.7e-05
ILMN_1750181	TESC	-0.73359	-0.73974	-0.00614	<.0001	<.0001	0.9697	0.001176	0.00275	0.990429
ILMN_1750518	THOC4	0.356406	0.4935	0.137094	0.0002	<.0001	0.1341	0.005959	0.000223	0.414446
ILMN_1750981	SLC25A26	0.187542	0.18364	-0.0039	0.0003	0.0009	0.9361	0.006866	0.016362	0.979045
ILMN_1751079	TAP1	0.365898	0.513948	0.14805	0.0036	0.0002	0.2177	0.043509	0.005028	0.532388
ILMN_1751086	ATL3	0.147004	0.255942	0.108938	0.0264	0.0004	0.0878	0.161302	0.009311	0.329244
ILMN_1751195	LOC653438	0.379143	0.42023	0.041087	<.0001	<.0001	0.5989	0.000335	0.000207	0.83481
ILMN_1751351	FLJ90086	0.095154	-0.12971	-0.22487	0.1258	0.0538	0.0002	0.400358	0.248771	0.006374
ILMN_1751400	SKAP1	0.361695	0.696289	0.334594	0.0003	<.0001	0.0005	0.007109	2.014e-07	0.01085
ILMN_1751571	RAD23A	-0.19827	-1.00108	-0.80281	0.2024	<.0001	<.0001	0.513851	3.148e-06	3.768e-05
ILMN_1751572	TLE1	0.307268	0.263022	-0.04425	0.0002	0.0033	0.5751	0.006212	0.040539	0.822261
ILMN_1751627	TRAPPC3	0.109689	0.242846	0.133157	0.0723	0.0003	0.0245	0.294872	0.007258	0.153791
ILMN_1751692	ZNF17	0.187253	0.272969	0.085717	0.003	<.0001	0.1557	0.038521	0.002697	0.449183
ILMN_1751753	IDH2	0.389016	0.380088	-0.00893	0.0003	0.0011	0.9307	0.008159	0.019167	0.977582
ILMN_1751816	MCTS1	-0.09231	0.420026	0.512338	0.3515	0.0001	<.0001	0.667712	0.003943	3.73e-05
ILMN_1751871	STK11	-0.29034	-0.51302	-0.22268	0.0122	<.0001	0.0459	0.097862	0.002103	0.226576
ILMN_1751941	LOC728772	-0.07948	-0.29707	-0.21759	0.2909	0.0003	0.0032	0.612085	0.008152	0.039751
ILMN_1752027	UBE3B	-0.32219	-0.62555	-0.30336	0.0015	<.0001	0.0019	0.022847	5.867e-06	0.027744
ILMN_1752111	SMARCAL1	0.218886	0.305084	0.086198	0.0009	<.0001	0.1687	0.01595	0.001041	0.468874
ILMN_1752159	AHNAK	0.182971	0.215954	0.032984	0.0007	0.0002	0.519	0.013523	0.005906	0.788803
ILMN_1752273	KIAA1143	0.024815	0.171772	0.146957	0.57	0.0004	0.0007	0.81894	0.008611	0.013013
ILMN_1752285	RPL4	0.310791	0.209778	-0.10101	0.0004	0.0241	0.2206	0.008978	0.151978	0.535601
ILMN_1752303	YY1AP1	-0.63847	-0.63324	0.005237	<.0001	<.0001	0.9627	2.044e-05	0.000104	0.988137
ILMN_1752409	TNRC6A	-0.24226	-0.65763	-0.41537	0.016	<.0001	<.0001	0.116989	1.987e-06	0.001337
ILMN_1752478	DHRS3	0.324968	0.335476	0.010507	<.0001	<.0001	0.8849	0.001214	0.002161	0.961073
ILMN_1752574	LEAP-2	-0.09655	-0.16791	-0.07136	0.0227	0.0003	0.0807	0.146616	0.007372	0.313818
ILMN_1752582	RAB5B	-0.22413	-0.48671	-0.26258	0.0099	<.0001	0.0019	0.085864	5.55e-05	0.027345
ILMN_1752589	TMEM183A	-0.14509	-0.42452	-0.27942	0.1037	<.0001	0.0014	0.36168	0.000892	0.022013
ILMN_1752591	LEPROTL1	0.214626	0.440356	0.22573	0.0067	<.0001	0.0033	0.065975	6.144e-05	0.040499
ILMN_1752741	TRIM23	-0.36668	-0.74696	-0.38028	0.0092	<.0001	0.0053	0.081577	0.000143	0.056457
ILMN_1752899	BCL11A	0.377996	0.256228	-0.12177	0.0002	0.0181	0.2064	0.005594	0.126487	0.518764
ILMN_1752932	MPZL2	-0.144	0.086191	0.230193	0.0283	0.2232	0.0004	0.168352	0.538737	0.008619
ILMN_1753002	RAB2B	-1.26953	-1.69155	-0.42202	<.0001	<.0001	0.0062	1.8e-10	1.17e-14	0.062814
ILMN_1753122	MCPH1	0.193573	0.240353	0.04678	0.0007	0.0001	0.3891	0.013937	0.003552	0.698283
ILMN_1753165	WNK1	-0.52928	-1.56616	-1.03687	0.0074	<.0001	<.0001	0.07035	4.16e-09	2.181e-05
ILMN_1753183	CDCA4	0.179316	0.306701	0.127385	0.0097	<.0001	0.056	0.084166	0.00212	0.254548
ILMN_1753190	C9ORF102	0.249414	0.277816	0.028402	<.0001	<.0001	0.6331	0.002767	0.001885	0.852497
ILMN_1753207	FZR1	-0.08153	-0.48477	-0.40323	0.4535	<.0001	0.0002	0.746565	0.002206	0.005109
ILMN_1753241	SNTA1	0.118279	0.263624	0.145345	0.0627	0.0002	0.0185	0.271781	0.004714	0.128384
ILMN_1753411	LOC221442	-0.11655	-0.25096	-0.13441	0.0714	0.0004	0.0319	0.29266	0.009176	0.181875
ILMN_1753440	DCAF16	0.251972	0.332787	0.080815	0.0004	<.0001	0.231	0.009113	0.000887	0.547793
ILMN_1753534	RPS18	0.143364	0.483413	0.340048	0.1396	<.0001	0.0004	0.42311	0.000455	0.008684
ILMN_1753607	PNO1	0.228186	0.332063	0.103877	<.0001	<.0001	0.0266	0.000307	5.255e-07	0.161943
ILMN_1753745	HDDC2	0.174978	0.349155	0.174177	0.0367	0.0002	0.0317	0.19792	0.004416	0.181091
ILMN_1753789	TNN	-0.19628	-0.10534	0.090944	<.0001	0.0301	0.0368	0.000921	0.175243	0.19813
ILMN_1753790	ZNF259	0.235182	0.261768	0.026586	<.0001	<.0001	0.6173	0.001421	0.000946	0.844155
ILMN_1753819	RFFL	-0.13159	-0.34701	-0.21542	0.048	<.0001	0.0009	0.232371	0.00021	0.01678
ILMN_1753925	LOC645609	-0.08091	-0.38852	-0.30761	0.4158	0.0004	0.0017	0.718942	0.009033	0.024877
ILMN_1754179	AP1G2	-0.14251	-0.31708	-0.17457	0.0471	<.0001	0.0123	0.229676	0.002274	0.098226
ILMN_1754187	DMRTB1	-0.20999	-0.76906	-0.55907	0.1205	<.0001	<.0001	0.391659	4.719e-05	0.001358
ILMN_1754195	RPL31	0.04643	0.211903	0.165473	0.3436	<.0001	0.0006	0.660958	0.003149	0.012439
ILMN_1754235	SLC35C2	-0.01933	-0.30441	-0.28508	0.7967	0.0002	0.0001	0.92761	0.006357	0.003982
ILMN_1754538	C10ORF58	0.174614	0.158045	-0.01657	<.0001	0.001	0.6939	0.003112	0.017043	0.883147
ILMN_1754553	MED19	0.222024	0.193691	-0.02833	0.0003	0.0035	0.6289	0.008142	0.042873	0.850385
ILMN_1754600	FNBP1L	-0.33552	-0.96838	-0.63286	0.0199	<.0001	<.0001	0.134721	8.786e-07	0.000536
ILMN_1754772	LOC650698	0.175435	0.14562	-0.02982	0.0003	0.0045	0.5151	0.006881	0.050428	0.786563
ILMN_1754865	LOC400455	0.25894	0.250994	-0.00795	0.0003	0.001	0.9054	0.00659	0.017146	0.968805
ILMN_1754912	GLE1	0.159446	0.125026	-0.03442	0.0003	0.0084	0.4124	0.007882	0.076576	0.716542
ILMN_1754990	LOC388720	0.133068	0.320013	0.186945	0.0124	<.0001	0.0003	0.098936	1.277e-05	0.007913
ILMN_1755077	HEBP2	-0.00149	0.514214	0.515707	0.9916	0.001	0.0003	0.997782	0.01788	0.006581
ILMN_1755138	NEK8	0.245483	0.205176	-0.04031	0.0004	0.0061	0.5421	0.009785	0.061812	0.802491
ILMN_1755281	FBXO15	0.155126	0.142492	-0.01263	<.0001	0.0003	0.7143	0.001144	0.007419	0.89238
ILMN_1755364	RALA	0.328327	0.35666	0.028334	<.0001	<.0001	0.659	0.000158	0.000142	0.865873
ILMN_1755391	ARL2BP	0.230477	0.166944	-0.06353	<.0001	0.0051	0.2287	0.001633	0.05505	0.544799
ILMN_1755405	FRAG1	0.066592	0.226778	0.160186	0.1676	<.0001	0.0007	0.467066	0.001079	0.014179
ILMN_1755537	EIF1AY	-0.18025	-0.59959	-0.41935	0.2996	0.0018	0.0132	0.620502	0.02626	0.102932
ILMN_1755582	PCSK1N	-1.52033	-1.2053	0.315029	<.0001	<.0001	0.175	6.674e-07	0.000411	0.477425
ILMN_1755643	MGAT4A	0.076445	0.193917	0.117472	0.1146	0.0003	0.0128	0.381631	0.006955	0.100837
ILMN_1755658	ABI3	0.08367	0.344869	0.261199	0.3302	0.0003	0.002	0.648499	0.006989	0.028223
ILMN_1755733	RPLP2	-0.0594	-0.18335	-0.12395	0.1086	<.0001	0.0008	0.370813	0.000578	0.014259
ILMN_1755808	LOC654194	0.273842	1.24084	0.967003	0.1941	<.0001	<.0001	0.503222	2.472e-05	0.000304
ILMN_1755862	PFAS	0.148623	0.291842	0.143219	0.0364	0.0002	0.0371	0.197165	0.00514	0.19912
ILMN_1755883	RPS27A	0.166227	0.28457	0.118343	0.0159	0.0002	0.0747	0.116874	0.004784	0.300398
ILMN_1755974	ALDOC	0.200897	0.355824	0.154927	0.0263	0.0003	0.0754	0.160628	0.007827	0.301905
ILMN_1756104	LARP7	-0.12966	0.141646	0.271303	0.0455	0.043	<.0001	0.225418	0.217461	0.001107
ILMN_1756126	STUB1	0.280015	0.239348	-0.04067	<.0001	0.0012	0.5301	0.001885	0.019319	0.795631
ILMN_1756139	LOC643310	-0.37644	-0.61505	-0.23862	0.0016	<.0001	0.0362	0.02377	0.000204	0.196334
ILMN_1756146	WDR45	-0.63423	-0.7433	-0.10907	<.0001	<.0001	0.4099	0.000444	0.000116	0.714217
ILMN_1756220	DDX18	0.330394	0.283615	-0.04678	0.0002	0.0028	0.5757	0.005297	0.03595	0.822649
ILMN_1756289	PPP1R12B	0.072189	0.256834	0.184645	0.233	0.0001	0.0019	0.550281	0.003857	0.02724
ILMN_1756311	UFSP2	0.309884	0.423975	0.114091	<.0001	<.0001	0.1117	0.001816	4.265e-05	0.376507
ILMN_1756352	MAPBPIP	0.301504	0.306894	0.00539	0.0002	0.0004	0.9429	0.004616	0.008383	0.981498
ILMN_1756355	NDUFS3	0.287525	0.350729	0.063204	<.0001	<.0001	0.3087	0.000735	0.000105	0.629749
ILMN_1756469	GAMT	0.385189	0.505782	0.120593	<.0001	<.0001	0.0904	5.338e-05	5.49e-07	0.334915
ILMN_1756506	CYORF15B	-0.06062	-0.01147	0.04915	0.3108	0.8588	0.3954	0.631788	0.95113	0.703549
ILMN_1756674	ATP5EP2	-0.0652	-0.26889	-0.20369	0.1766	<.0001	<.0001	0.479364	7.1e-05	0.001038
ILMN_1756696	USF2	0.421137	0.444956	0.02382	<.0001	<.0001	0.8088	0.002009	0.002487	0.931824
ILMN_1756715	RUNDC3A	-2.59668	-2.08208	0.514602	<.0001	<.0001	0.0262	4.81e-17	1.34e-10	0.160394
ILMN_1756860	TXNL1	-0.13185	0.199385	0.331239	0.1304	0.0348	0.0001	0.408448	0.191835	0.003806
ILMN_1756953	GBP6	-0.237	-0.16339	0.073608	<.0001	0.0103	0.1941	0.002749	0.087694	0.503222
ILMN_1756989	EPHA8	-0.29397	-0.30245	-0.00848	0.0004	0.0007	0.9139	0.00899	0.013783	0.97175
ILMN_1757081	SYN2	0.249186	0.162696	-0.08649	<.0001	0.0076	0.1101	0.000772	0.071631	0.373663
ILMN_1757186	GIMAP1	0.148502	0.687418	0.538916	0.2404	<.0001	<.0001	0.558848	0.000112	0.000922
ILMN_1757230	ZNF250	0.159399	0.201673	0.042274	0.0003	<.0001	0.3119	0.007516	0.001214	0.632753
ILMN_1757298	BTBD7	-0.26969	-0.46481	-0.19512	0.0006	<.0001	0.0093	0.01179	1.387e-05	0.082502
ILMN_1757343	PABPC4	0.207164	0.25221	0.045046	0.0013	0.0003	0.459	0.021243	0.007331	0.749997
ILMN_1757388	OCEL1	0.310794	0.310179	-0.00061	<.0001	<.0001	0.9906	7.315e-06	4.014e-05	0.997469
ILMN_1757408	ZNF256	0.231472	0.348884	0.117412	0.0002	<.0001	0.0477	0.005638	4.455e-05	0.231628
ILMN_1757439	RBM4	0.21644	0.332881	0.116442	0.0111	0.0003	0.1544	0.09235	0.008234	0.447349
ILMN_1757467	H1F0	-0.35496	-1.33502	-0.98006	0.0541	<.0001	<.0001	0.249477	1.106e-07	1.9e-05
ILMN_1757644	UBE2H	-1.1903	-2.07362	-0.88332	<.0001	<.0001	<.0001	2.942e-06	4.83e-14	0.000507
ILMN_1757702	LOC647673	-0.51459	-0.25031	0.26428	0.0002	0.0881	0.0448	0.005572	0.329784	0.223157
ILMN_1757742	ZRANB1	-0.66874	-1.10083	-0.43209	<.0001	<.0001	0.0018	0.000304	1.049e-08	0.02629
ILMN_1757781	SAP30L	0.103699	0.34205	0.238351	0.1299	<.0001	0.0004	0.407512	0.000435	0.009244
ILMN_1757872	DKFZP761P0423	0.33388	0.427783	0.093904	0.0026	0.0004	0.373	0.033877	0.008635	0.685924
ILMN_1757900	ZNF611	-0.12188	-0.48176	-0.35988	0.285	0.0001	0.0013	0.605986	0.004064	0.021372
ILMN_1757956	PCGF1	0.153318	0.297862	0.144543	0.0466	0.0004	0.0523	0.228352	0.009427	0.244335
ILMN_1758049	NFIA	-0.42933	-0.6021	-0.17276	0.0002	<.0001	0.1176	0.006029	0.000181	0.386624
ILMN_1758173	TMEM99	0.137722	0.263039	0.125317	0.0282	0.0001	0.0389	0.168106	0.004129	0.204716
ILMN_1758371	IL1R2	-0.09663	0.167981	0.264608	0.1626	0.0253	0.0001	0.459944	0.15698	0.003555
ILMN_1758378	TSC1	-0.08516	-0.25184	-0.16668	0.19	0.0004	0.0086	0.497476	0.009559	0.07803
ILMN_1758398	GUK1	-0.43352	-0.56005	-0.12652	<.0001	<.0001	0.2107	0.002367	0.000172	0.524137
ILMN_1758626	IDS	-0.30456	-0.07322	0.231343	0.0002	0.3901	0.0028	0.004737	0.699131	0.036363
ILMN_1758658	FADD	0.091652	0.34644	0.254788	0.1621	<.0001	<.0001	0.45919	0.000181	0.002966
ILMN_1758674	TMEM93	0.178202	0.279135	0.100934	0.0075	0.0001	0.1141	0.071057	0.003973	0.380787
ILMN_1758864	VNN2	-0.75828	-0.07784	0.680444	0.0002	0.715	0.0005	0.005068	0.892682	0.010529
ILMN_1758928	IQSEC3	-0.02929	-0.21766	-0.18837	0.5424	<.0001	<.0001	0.802616	0.001837	0.002799
ILMN_1758941	REEP5	0.225129	0.375505	0.150376	0.0019	<.0001	0.0304	0.027218	0.000196	0.176101
ILMN_1759023	WFS1	0.227539	0.268735	0.041196	<.0001	<.0001	0.4531	0.003142	0.001007	0.746171
ILMN_1759030	MAP4K5	-0.34989	-0.70893	-0.35903	0.0018	<.0001	0.001	0.026704	3.639e-06	0.017223
ILMN_1759092	CXORF40A	0.080974	0.179403	0.098429	0.0584	0.0001	0.0185	0.261231	0.004011	0.128625
ILMN_1759117	XK	-1.05504	-2.06324	-1.0082	<.0001	<.0001	<.0001	7.074e-05	2.1e-13	8.79e-05
ILMN_1759155	IFIT1L	-1.60604	-2.88826	-1.28221	<.0001	<.0001	<.0001	7.916e-08	1.06e-17	1.71e-05
ILMN_1759252	ADD1	0.00378	-0.30793	-0.31171	0.965	0.0012	0.0003	0.988874	0.019377	0.006654
ILMN_1759436	NOSIP	0.378569	0.391317	0.012748	0.0001	0.0002	0.8911	0.003945	0.006214	0.963458
ILMN_1759493	LOC653107	-0.08588	-0.25522	-0.16934	0.087	<.0001	0.0006	0.327938	0.000324	0.012088
ILMN_1759495	XPO5	0.166276	0.163827	-0.00245	0.0004	0.0012	0.9562	0.009324	0.020178	0.985962
ILMN_1759549	SRGAP2	-0.16341	-0.69449	-0.53107	0.1892	<.0001	<.0001	0.496572	7e-05	0.000897
ILMN_1759595	C22ORF29	0.269014	0.119416	-0.1496	<.0001	0.0524	0.007	0.000311	0.244729	0.068157
ILMN_1759628	ATP1B3	-0.01652	0.361517	0.378039	0.8699	0.0011	0.0002	0.955377	0.018968	0.004602
ILMN_1759729	NDUFA8	0.356346	0.567218	0.210872	<.0001	<.0001	0.0069	0.000772	2.281e-07	0.067441
ILMN_1759772	LRRC56	0.13319	0.191936	0.058746	0.003	<.0001	0.1706	0.038198	0.003038	0.471437
ILMN_1759915	ARPC1A	0.251865	0.315562	0.063697	0.0005	<.0001	0.3533	0.010793	0.002252	0.669517
ILMN_1759948	RNF5P1	0.290285	0.177169	-0.11312	<.0001	0.0204	0.0967	0.002139	0.136577	0.347415
ILMN_1759952	PSMA5	0.218488	0.488255	0.269767	0.0139	<.0001	0.0018	0.10671	8e-05	0.026557
ILMN_1759954	PTMA	-0.2315	0.382751	0.614248	0.1851	0.0433	0.0004	0.491275	0.218164	0.008491
ILMN_1760256	RBM22	0.146067	0.2889	0.142833	0.0076	<.0001	0.007	0.072031	0.000156	0.06805
ILMN_1760280	NXT1	0.365032	0.481281	0.116249	<.0001	<.0001	0.0739	2.553e-05	1.724e-07	0.298806
ILMN_1760303	PIK3R1	0.17166	0.376813	0.205153	0.0213	<.0001	0.0046	0.140675	0.000335	0.051603
ILMN_1760320	GNB1	0.102635	0.210417	0.107781	0.04	0.0001	0.026	0.208159	0.003999	0.159467
ILMN_1760347	SRGN	-0.3794	-0.10832	0.271079	<.0001	0.2558	0.0018	0.001301	0.576008	0.025964
ILMN_1760400	C8ORF41	0.117638	0.217405	0.099767	0.0247	0.0002	0.0486	0.154411	0.004581	0.233993
ILMN_1760493	LIMS2	0.366878	0.410681	0.043803	<.0001	<.0001	0.58	0.000743	0.000431	0.824728
ILMN_1760556	C1ORF63	-0.37501	-0.63116	-0.25615	0.003	<.0001	0.0344	0.037848	0.00036	0.190531
ILMN_1760563	BAT2	0.323228	0.160062	-0.16317	<.0001	0.0667	0.0373	0.003062	0.281822	0.199804
ILMN_1760667	POLR3GL	0.180776	0.46019	0.279415	0.0152	<.0001	0.0001	0.113252	6.949e-06	0.004048
ILMN_1761044	GNB1L	0.205509	0.294589	0.089079	0.0035	0.0001	0.1849	0.04233	0.003867	0.491033
ILMN_1761072	LOC653631	-0.37245	-0.59525	-0.2228	0.0004	<.0001	0.0251	0.008365	3.036e-05	0.156113
ILMN_1761113	GNL2	0.404166	0.484768	0.080602	<.0001	<.0001	0.2466	1.285e-05	1e-06	0.565435
ILMN_1761131	PECI	0.206125	0.530755	0.32463	0.03	<.0001	0.0005	0.174572	6.119e-05	0.010515
ILMN_1761155	PABPC1	0.206734	-0.14173	-0.34847	0.005	0.0725	<.0001	0.054573	0.295274	0.000151
ILMN_1761159	ESYT1	0.321212	0.28122	-0.03999	0.0002	0.0019	0.6152	0.004611	0.027613	0.843153
ILMN_1761176	GRIPAP1	-0.08962	-0.34804	-0.25842	0.1624	<.0001	<.0001	0.459601	0.000113	0.001907
ILMN_1761242	COMMD1	0.13908	0.317583	0.178503	0.0404	<.0001	0.0069	0.209539	0.001085	0.067108
ILMN_1761479	ZC3HC1	0.20931	0.273902	0.064591	<.0001	<.0001	0.176	0.001515	7.742e-05	0.47859
ILMN_1761490	ZNF75D	0.047283	-0.1927	-0.23998	0.4348	0.0037	<.0001	0.733387	0.043767	0.002413
ILMN_1761566	C5ORF32	-0.80616	-1.09842	-0.29226	<.0001	<.0001	0.0557	8.185e-05	3.822e-07	0.253733
ILMN_1761721	VPS35	0.38279	0.52614	0.14335	<.0001	<.0001	0.0542	0.00013	6.094e-07	0.249816
ILMN_1761764	ALKBH7	0.341097	0.324406	-0.01669	<.0001	0.0005	0.8378	0.00284	0.010527	0.943092
ILMN_1761804	ALDH9A1	0.342084	0.369612	0.027529	<.0001	<.0001	0.7062	0.000639	0.000637	0.888778
ILMN_1761828	E2F4	-0.09857	-0.40455	-0.30597	0.2571	<.0001	0.0004	0.577274	0.001253	0.008512
ILMN_1761912	MGAT1	0.320407	0.370032	0.049625	0.0002	<.0001	0.5396	0.005178	0.002436	0.800749
ILMN_1762003	SEC62	-0.08324	-0.74268	-0.65944	0.5666	<.0001	<.0001	0.816907	0.000321	0.000369
ILMN_1762151	LOC126520	-0.11019	-0.1905	-0.08031	0.0088	<.0001	0.0472	0.079165	0.001562	0.230076
ILMN_1762225	DDX49	0.336051	0.239636	-0.09642	<.0001	0.0006	0.1189	4.916e-05	0.012711	0.388986
ILMN_1762262	PKIA	0.185035	0.29257	0.107535	0.0067	<.0001	0.1	0.065658	0.002998	0.354057
ILMN_1762281	DCTN3	0.280284	0.320805	0.04052	<.0001	<.0001	0.502	0.000717	0.0003	0.77861
ILMN_1762436	UBB	-0.2144	-0.19536	0.019043	<.0001	<.0001	0.6441	0.000181	0.002083	0.858173
ILMN_1762573	LOC401630	0.122707	-0.02119	-0.14389	0.0024	0.6211	0.0003	0.032063	0.846437	0.006498
ILMN_1762615	FAM175B	0.154977	0.246812	0.091835	0.0029	<.0001	0.0652	0.036746	0.000785	0.278035
ILMN_1762674	NUP43	0.207829	0.267668	0.059839	0.0015	0.0002	0.3379	0.023674	0.004998	0.655443
ILMN_1762803	RFXDC2	0.178848	0.202545	0.023698	0.0002	<.0001	0.5948	0.004502	0.00263	0.832615
ILMN_1763080	QARS	0.340276	0.293403	-0.04687	<.0001	0.0001	0.4849	0.000209	0.004251	0.767362
ILMN_1763127	CCBP2	-0.33597	-0.34337	-0.00741	0.0004	0.0008	0.9344	0.009279	0.014861	0.978679
ILMN_1763129	DCTPP1	0.341437	0.339048	-0.00239	<.0001	<.0001	0.9695	4.831e-05	0.000217	0.990369
ILMN_1763144	NEU1	-0.26155	-0.23625	0.025299	<.0001	0.0001	0.6384	0.000368	0.003952	0.85539
ILMN_1763264	MRPL2	0.258183	0.334946	0.076763	0.0004	<.0001	0.2643	0.008662	0.001058	0.584637
ILMN_1763386	BID	-0.07315	0.220687	0.293839	0.3799	0.0151	0.0004	0.691242	0.112523	0.008392
ILMN_1763436	SETX	0.452958	0.247764	-0.20519	<.0001	0.0066	0.0119	2.832e-05	0.065652	0.096523
ILMN_1763460	NHP2L1	0.285156	0.400415	0.115259	0.0008	<.0001	0.1541	0.014782	0.000825	0.446841
ILMN_1763523	HARS	0.430986	0.489702	0.058717	<.0001	<.0001	0.4834	0.000142	5.778e-05	0.766408
ILMN_1763539	IER3IP1	0.025274	0.298889	0.273616	0.7304	0.0002	0.0002	0.900276	0.006059	0.004819
ILMN_1763540	PSME4	-0.36686	-1.26575	-0.89889	0.0198	<.0001	<.0001	0.134412	2.999e-09	3.447e-06
ILMN_1763568	ZDHHC16	0.18278	0.292668	0.109887	0.0047	<.0001	0.0762	0.051961	0.001539	0.303808
ILMN_1763605	DIDO1	-0.12245	-0.40632	-0.28388	0.2029	0.0001	0.0026	0.514504	0.004011	0.034373
ILMN_1763694	RSPRY1	0.008566	0.349196	0.34063	0.9272	0.0007	0.0002	0.976359	0.013955	0.006371
ILMN_1763875	ABCF1	0.281714	0.216889	-0.06483	0.0002	0.008	0.3708	0.006202	0.074216	0.683799
ILMN_1763882	LOC644634	0.076945	-0.13709	-0.21403	0.2091	0.0391	0.0004	0.522156	0.20537	0.00904
ILMN_1764043	TTL	-0.09118	-0.31693	-0.22575	0.2315	0.0002	0.0025	0.548422	0.004771	0.033601
ILMN_1764323	LOC124512	0.184689	0.355114	0.170425	0.006	<.0001	0.0087	0.06137	0.000152	0.078665
ILMN_1764362	LYAR	0.210774	0.3471	0.136326	0.0067	<.0001	0.068	0.066327	0.001885	0.284812
ILMN_1764380	GLTP	0.170305	0.349488	0.179183	0.0023	<.0001	0.001	0.031781	4.691e-06	0.017002
ILMN_1764383	MCOLN1	-0.89633	-1.2212	-0.32487	<.0001	<.0001	0.0684	0.000192	1.469e-06	0.285695
ILMN_1764396	HDAC4	-0.09391	0.317166	0.411079	0.3328	0.0028	<.0001	0.650768	0.036415	0.000999
ILMN_1764410	C22ORF13	-0.63493	-0.95955	-0.32462	<.0001	<.0001	0.0155	0.000465	3.972e-07	0.114893
ILMN_1764549	UBE3A	0.274251	0.351774	0.077523	<.0001	<.0001	0.1761	0.000437	2.067e-05	0.478637
ILMN_1764573	XIST	-0.22788	-0.56038	-0.3325	0.0069	<.0001	<.0001	0.067434	1.099e-06	0.002225
ILMN_1764577	MFNG	0.321556	0.413692	0.092137	<.0001	<.0001	0.1288	9.2e-05	1.887e-06	0.405591
ILMN_1764826	TFE3	-0.40996	-0.39622	0.013742	<.0001	<.0001	0.8672	0.000243	0.001255	0.954219
ILMN_1765060	FBXO34	-0.19919	-0.66375	-0.46456	0.053	<.0001	<.0001	0.246456	2.731e-06	0.000369
ILMN_1765076	APPL2	-0.10337	-0.38527	-0.2819	0.0933	<.0001	<.0001	0.340937	6.105e-06	0.000311
ILMN_1765085	TRMT6	0.064243	0.151406	0.087163	0.0886	0.0003	0.0175	0.331069	0.006761	0.124265
ILMN_1765116	PAOX	0.222559	0.144404	-0.07815	<.0001	0.0063	0.0957	0.000491	0.062938	0.345539
ILMN_1765184	MBNL3	-0.12677	-0.26968	-0.14291	0.0416	<.0001	0.0178	0.213125	0.002845	0.125595
ILMN_1765204	ST13	-0.47102	-1.21017	-0.73914	0.0046	<.0001	<.0001	0.051344	7.416e-08	0.00041
ILMN_1765208	GLUL	-0.8726	-1.44356	-0.57096	<.0001	<.0001	0.0033	0.000937	1.081e-07	0.040641
ILMN_1765417	RBBP9	0.234129	0.206895	-0.02723	<.0001	0.0001	0.5591	0.000215	0.003468	0.812808
ILMN_1765446	EMP3	0.410278	0.264512	-0.14577	<.0001	0.0084	0.102	0.000772	0.076457	0.358206
ILMN_1765520	MTIF2	0.19184	0.346756	0.154915	0.0149	<.0001	0.0413	0.111562	0.002275	0.212369
ILMN_1765547	IRF2	-0.21651	-0.26124	-0.04472	0.0005	0.0001	0.451	0.011402	0.003778	0.74477
ILMN_1765621	HDGF	-0.50093	-1.04331	-0.54239	0.0005	<.0001	<.0001	0.01023	5.682e-08	0.003218
ILMN_1765644	COMMD8	-0.04507	0.187684	0.232756	0.495	0.0093	0.0004	0.774392	0.082037	0.008506
ILMN_1765649	IRF3	-0.36623	-0.44527	-0.07904	<.0001	<.0001	0.3551	0.002103	0.0004	0.670866
ILMN_1765684	C19ORF70	0.392274	0.381092	-0.01118	<.0001	<.0001	0.8674	1.134e-05	9.57e-05	0.95435
ILMN_1765825	WDR23	-0.03079	-0.41255	-0.38176	0.7638	0.0003	0.0002	0.914331	0.006842	0.004892
ILMN_1766010	YARS	0.25433	0.359698	0.105367	0.0004	<.0001	0.1242	0.00949	0.000341	0.39767
ILMN_1766024	PDCD10	-0.11201	-0.50986	-0.39785	0.303	<.0001	0.0002	0.623885	0.001138	0.005865
ILMN_1766085	REL	-0.04975	0.207847	0.257602	0.4964	0.0093	0.0004	0.77516	0.082037	0.008554
ILMN_1766125	LONP1	0.291446	0.238229	-0.05322	0.0002	0.0046	0.4742	0.005785	0.051603	0.760053
ILMN_1766165	SNCA	-1.75956	-2.59281	-0.83325	<.0001	<.0001	<.0001	2.25e-13	4.21e-21	0.000643
ILMN_1766171	SNF8	0.678435	0.777168	0.098732	<.0001	<.0001	0.3631	2.313e-06	4.933e-07	0.677461
ILMN_1766222	LARP4B	0.250599	0.126182	-0.12442	<.0001	0.0558	0.0355	0.002233	0.254038	0.19415
ILMN_1766245	SUPT4H1	-0.24404	-0.34326	-0.09922	0.0023	<.0001	0.1938	0.031462	0.002903	0.502753
ILMN_1766309	ANKRD54	0.433554	0.342075	-0.09148	<.0001	<.0001	0.2314	2.2e-05	0.00308	0.548247
ILMN_1766657	STOM	-1.30378	-1.89404	-0.59026	<.0001	<.0001	<.0001	1.53e-14	9.99e-22	0.000705
ILMN_1766797	CCS	-0.18798	-0.42672	-0.23874	0.0641	0.0001	0.0155	0.27547	0.00411	0.114834
ILMN_1767142	ZNF280D	0.149426	0.231297	0.08187	0.0034	<.0001	0.0936	0.041577	0.001482	0.34146
ILMN_1767320	MAPK1	-0.27712	-0.4774	-0.20028	0.0006	<.0001	0.0099	0.012552	1.638e-05	0.085675
ILMN_1767414	CDK3	0.026895	-0.13071	-0.15761	0.5464	0.0073	0.0004	0.8051	0.070068	0.008285
ILMN_1767459	POLR3B	0.186179	0.320446	0.134266	0.0022	<.0001	0.0216	0.030855	0.000152	0.141976
ILMN_1767662	LASS6	0.361818	0.344689	-0.01713	<.0001	<.0001	0.7997	7.034e-05	0.000558	0.92868
ILMN_1767691	VPS25	0.157935	0.230832	0.072897	0.0058	0.0002	0.1835	0.060071	0.005946	0.488887
ILMN_1767766	PRDX2	-0.62963	-1.35223	-0.7226	0.0038	<.0001	0.0006	0.044864	5.373e-06	0.012698
ILMN_1767809	DNAJC25-GNG10	-0.23776	0.053201	0.29096	0.0031	0.5287	0.0002	0.0386	0.794947	0.004994
ILMN_1767811	ZNF416	0.141607	0.210979	0.069372	0.0042	<.0001	0.1423	0.047832	0.003131	0.427956
ILMN_1767848	PCMTD2	-0.64257	-1.26413	-0.62156	<.0001	<.0001	<.0001	0.001703	1.235e-09	0.001696
ILMN_1768077	C10ORF61	0.156832	0.250088	0.093256	0.0027	<.0001	0.0624	0.035293	0.000698	0.271086
ILMN_1768110	ZAK	-0.14432	-0.43631	-0.29199	0.1906	0.0003	0.0068	0.498272	0.007931	0.066609
ILMN_1768194	BIRC2	-0.91062	-1.53232	-0.6217	<.0001	<.0001	0.0001	1.316e-05	4.78e-12	0.00352
ILMN_1768311	LOC728888	-0.21008	-0.50521	-0.29513	0.049	<.0001	0.0045	0.235134	0.000923	0.050753
ILMN_1768394	ARPC5	-0.05436	0.390364	0.444722	0.4968	<.0001	<.0001	0.775394	0.000653	7.868e-06
ILMN_1768433	CCDC71	0.322066	0.226277	-0.09579	<.0001	0.0001	0.0612	1.756e-06	0.003381	0.268077
ILMN_1768470	EIF4G1	0.212685	-0.08392	-0.29661	0.0117	0.3519	0.0003	0.095287	0.66812	0.007833
ILMN_1768480	VGLL4	0.215247	0.313488	0.09824	0.0013	<.0001	0.1236	0.020978	0.00091	0.396687
ILMN_1768510	MAN2B2	0.113288	0.260496	0.147208	0.068	0.0001	0.0147	0.284872	0.004178	0.11057
ILMN_1768662	UCK2	0.154002	0.227263	0.073261	0.006	0.0002	0.1721	0.061396	0.005574	0.473481
ILMN_1768743	FIP1L1	0.295553	0.179939	-0.11561	<.0001	0.0017	0.0231	1.121e-05	0.025299	0.148181
ILMN_1768784	PSMC2	0.15786	0.273762	0.115902	0.0122	<.0001	0.0561	0.098088	0.002692	0.254886
ILMN_1768958	RASGRP1	0.2042	0.471767	0.267567	0.0369	<.0001	0.005	0.198543	0.000705	0.054059
ILMN_1769031	FRAP1	0.026032	-0.17121	-0.19724	0.6355	0.0044	0.0003	0.853743	0.049775	0.007109
ILMN_1769118	2012-09-09	0.396349	0.275269	-0.12108	0.0002	0.0139	0.2217	0.004981	0.106871	0.536913
ILMN_1769158	ISOC2	0.332741	0.344505	0.011765	<.0001	0.0001	0.8812	0.002539	0.004077	0.959817
ILMN_1769191	GNAS	-0.15209	-0.30577	-0.15367	0.0025	<.0001	0.0016	0.033369	8.964e-06	0.024341
ILMN_1769394	PLCD1	0.208644	0.198138	-0.01051	0.0001	0.0006	0.8357	0.003406	0.012207	0.94253
ILMN_1769412	RAPGEF1	0.314774	0.251101	-0.06367	<.0001	0.0029	0.3919	0.002452	0.037	0.700645
ILMN_1769810	ARL6IP5	0.156939	0.401011	0.244072	0.025	<.0001	0.0004	0.15572	3.756e-05	0.008693
ILMN_1770053	RBBP7	0.000289	0.335916	0.335627	0.9973	0.0005	0.0001	0.999106	0.010214	0.003371
ILMN_1770206	GEMIN4	0.378503	0.414128	0.035625	<.0001	<.0001	0.6025	3.756e-05	2.9e-05	0.836915
ILMN_1770245	EPB41L5	-0.2522	-0.46146	-0.20926	0.0015	<.0001	0.0061	0.022649	2.212e-05	0.061751
ILMN_1770356	POLRMT	0.334708	0.225863	-0.10885	0.0002	0.017	0.1959	0.004843	0.121899	0.50555
ILMN_1770425	CDIPT	-0.42291	-0.65642	-0.23352	0.0007	<.0001	0.0508	0.014112	0.000155	0.240371
ILMN_1770623	FAM58A	0.32463	0.341523	0.016893	<.0001	<.0001	0.7975	0.00029	0.000435	0.927875
ILMN_1770742	TMEM55B	0.107921	-0.13621	-0.24413	0.0734	0.0367	<.0001	0.297595	0.197998	0.001731
ILMN_1770831	LOC641978	-0.111	-0.18786	-0.07686	0.0204	0.0003	0.0953	0.136651	0.007998	0.34471
ILMN_1770936	COQ5	0.119497	0.221458	0.101961	0.0256	0.0002	0.0496	0.157964	0.004992	0.236779
ILMN_1770977	TMEM134	0.291119	0.142709	-0.14841	<.0001	0.0513	0.024	0.001246	0.241657	0.151783
ILMN_1771051	RPL29	0.196286	0.397783	0.201497	0.0024	<.0001	0.0013	0.03221	6.564e-06	0.020843
ILMN_1771061	BRD4	-0.34273	-0.7327	-0.38998	0.0069	<.0001	0.0016	0.067424	2.918e-05	0.023847
ILMN_1771084	ACSM3	-0.04452	-0.3221	-0.27758	0.5846	0.0003	0.0006	0.826882	0.008195	0.011654
ILMN_1771139	FBXO31	0.281393	0.316934	0.035541	0.0008	0.0005	0.6536	0.014365	0.009976	0.862962
ILMN_1771149	MRPL19	-0.05434	0.162196	0.216539	0.3779	0.0157	0.0004	0.689692	0.11586	0.008676
ILMN_1771333	CD47	0.324284	0.284623	-0.03966	<.0001	<.0001	0.4897	2.472e-05	0.000844	0.770638
ILMN_1771376	PEA15	0.230868	0.425407	0.194539	0.0031	<.0001	0.0097	0.03892	8.4e-05	0.084186
ILMN_1771734	LOC728564	0.286674	0.214024	-0.07265	<.0001	0.0059	0.2912	0.002927	0.060684	0.612378
ILMN_1771835	NUP54	-0.01347	0.18688	0.200355	0.8011	0.0015	0.0002	0.929229	0.022987	0.004623
ILMN_1771966	BCCIP	0.217231	0.356474	0.139243	0.0025	<.0001	0.0432	0.03345	0.000402	0.217799
ILMN_1772123	ACACA	0.141761	0.172671	0.030911	0.0015	0.0004	0.4656	0.022847	0.008356	0.75434
ILMN_1772132	ATP5B	0.108616	-0.10148	-0.2101	0.047	0.0852	<.0001	0.229539	0.32413	0.003252
ILMN_1772163	PRKY	-0.00769	-0.11574	-0.10804	0.9062	0.1042	0.0911	0.96912	0.362509	0.336396
ILMN_1772261	GLG1	0.308182	0.330829	0.022647	<.0001	<.0001	0.7138	0.000238	0.000265	0.892264
ILMN_1772286	OCIAD2	0.121151	0.421234	0.300083	0.219	0.0001	0.0019	0.533999	0.003547	0.027546
ILMN_1772302	MTHFS	-0.18603	0.1232	0.309234	0.0353	0.1943	0.0004	0.19334	0.503431	0.008486
ILMN_1772455	HDAC3	0.162486	0.119301	-0.04319	0.0001	0.0078	0.2774	0.003644	0.073175	0.598042
ILMN_1772466	SH2D3A	0.251767	0.23747	-0.0143	<.0001	<.0001	0.7595	6.273e-05	0.00059	0.912587
ILMN_1772482	SLC6A10P	-0.35792	-0.74946	-0.39154	0.0045	<.0001	0.0014	0.050127	1.488e-05	0.021537
ILMN_1772702	SFRS2B	-0.2816	-0.96465	-0.68305	0.018	<.0001	<.0001	0.126481	2.264e-09	3.034e-06
ILMN_1772713	BMS1	0.344557	0.287444	-0.05711	<.0001	0.0006	0.4364	0.000609	0.011944	0.734566
ILMN_1772731	HAGH	-0.79227	-1.02967	-0.2374	<.0001	<.0001	0.1549	0.000496	1.868e-05	0.448159
ILMN_1772780	TCP11L2	-0.77182	-1.01485	-0.24304	<.0001	<.0001	0.1352	0.000496	1.4e-05	0.41608
ILMN_1772809	SLC4A1	-1.76483	-2.55056	-0.78574	<.0001	<.0001	0.0007	3.185e-09	7.6e-15	0.013857
ILMN_1772845	SNRNP35	0.118076	0.317016	0.19894	0.0404	<.0001	0.0004	0.209511	8.252e-05	0.009646
ILMN_1772876	ZNF395	0.337454	0.238148	-0.09931	0.0004	0.0181	0.2672	0.008365	0.126501	0.587287
ILMN_1773018	CUEDC2	0.216803	0.342081	0.125278	0.0001	<.0001	0.0193	0.003711	7.183e-06	0.132185
ILMN_1773073	PHYH	0.164428	0.430291	0.265863	0.0172	<.0001	<.0001	0.122538	5.615e-06	0.003021
ILMN_1773154	NFKBIA	0.132821	0.465422	0.332601	0.1878	<.0001	0.0008	0.49474	0.001378	0.01486
ILMN_1773390	LOC641996	-0.31598	-0.35263	-0.03664	<.0001	<.0001	0.6195	0.00214	0.001409	0.845487
ILMN_1773493	TIMM23	0.102555	-0.17862	-0.28118	0.1533	0.022	<.0001	0.445684	0.143391	0.002705
ILMN_1773716	MRPL9	0.077834	0.299873	0.222039	0.2808	0.0002	0.0017	0.601364	0.00485	0.025643
ILMN_1773751	HRAS	0.299729	0.411436	0.111707	<.0001	<.0001	0.0372	2.639e-05	5.057e-08	0.199528
ILMN_1773763	MTA2	0.129391	0.284488	0.155097	0.0206	<.0001	0.0043	0.137326	0.0003	0.048963
ILMN_1773849	ATP6V0C	-0.96159	-1.23452	-0.27293	<.0001	<.0001	0.0617	5.275e-07	1.838e-09	0.269197
ILMN_1773865	HSPA5	0.222508	0.335722	0.113214	0.0005	<.0001	0.0626	0.009949	0.000118	0.27145
ILMN_1773868	U2AF1L2	0.240468	0.152977	-0.08749	0.0042	0.0883	0.275	0.047887	0.330406	0.595445
ILMN_1773906	NCOA4	-0.86021	-0.9167	-0.05649	<.0001	<.0001	0.5064	2.46e-14	5.08e-14	0.781316
ILMN_1773963	GNA15	0.195886	0.371856	0.17597	0.034	0.0002	0.0488	0.189108	0.006371	0.234621
ILMN_1773968	SERBP1	0.283704	0.143564	-0.14014	<.0001	0.0138	0.0074	4.4e-05	0.106159	0.070639
ILMN_1774066	TMEM141	0.211075	0.380604	0.169528	0.0034	<.0001	0.0146	0.041658	0.000148	0.109895
ILMN_1774083	TRIAP1	0.12158	0.2252	0.10362	0.0138	<.0001	0.0296	0.106087	0.001457	0.173396
ILMN_1774091	FECH	-2.05481	-3.0948	-1.03999	<.0001	<.0001	<.0001	8.42e-14	3.45e-22	0.000174
ILMN_1774134	BRD4	-0.31079	-0.60308	-0.29229	0.0113	<.0001	0.0136	0.093193	0.000493	0.105348
ILMN_1774196	URM1	0.314001	0.395447	0.081446	<.0001	<.0001	0.1627	6.09e-05	2e-06	0.460181
ILMN_1774334	HIGD2A	0.274456	0.281887	0.007431	0.0002	0.0003	0.9136	0.004579	0.007657	0.971627
ILMN_1774375	LOC284422	-1.24995	-0.96813	0.281823	<.0001	<.0001	0.1295	3.059e-07	0.000385	0.406805
ILMN_1774380	LOC650898	-0.92782	-1.19529	-0.26747	<.0001	<.0001	0.1469	0.000197	5.79e-06	0.435352
ILMN_1774427	CALCOCO1	-0.45135	-0.4397	0.011649	<.0001	<.0001	0.8902	7.289e-05	0.000409	0.963175
ILMN_1774584	C2ORF28	0.235107	0.316943	0.081837	0.0001	<.0001	0.1567	0.003552	0.000168	0.450987
ILMN_1774602	FBLN2	0.280601	0.251679	-0.02892	0.0001	0.0014	0.6757	0.004007	0.021642	0.873917
ILMN_1774604	PNKD	-0.606	-0.81291	-0.20692	0.0029	0.0002	0.2855	0.036781	0.006212	0.606543
ILMN_1774735	DDB1	0.048351	-0.15072	-0.19907	0.3833	0.0127	0.0003	0.69384	0.100473	0.007083
ILMN_1774901	GDPD3	-0.19478	-0.33887	-0.14409	0.0232	0.0003	0.0815	0.148723	0.0076	0.315681
ILMN_1774949	PIGP	0.168744	0.265637	0.096894	0.0106	0.0002	0.1265	0.089781	0.006178	0.401503
ILMN_1774974	CLUAP1	0.125778	0.213375	0.087597	0.0105	<.0001	0.0639	0.089115	0.002682	0.27492
ILMN_1775008	NCAPD2	0.446561	0.454263	0.007702	0.0002	0.0004	0.9456	0.005301	0.009507	0.982662
ILMN_1775074	TUBGCP2	0.228127	-0.02987	-0.258	0.0009	0.6817	0.0001	0.016365	0.876628	0.003696
ILMN_1775111	SND1	0.243752	-0.15743	-0.40118	0.0019	0.0602	<.0001	0.027321	0.265547	3.384e-05
ILMN_1775182	GSR	-0.18634	-0.34486	-0.15852	0.0263	0.0002	0.0501	0.160706	0.00503	0.238523
ILMN_1775235	AFF3	0.365295	0.451754	0.086459	0.0004	<.0001	0.3769	0.009226	0.00215	0.688817
ILMN_1775243	LOC646766	0.275208	0.434461	0.159253	0.0007	<.0001	0.0377	0.013175	9.448e-05	0.201383
ILMN_1775257	PROK2	-0.5177	0.247418	0.765122	0.0086	0.2401	<.0001	0.078117	0.558544	0.002692
ILMN_1775273	LOC650815	0.126487	0.205057	0.078569	0.0153	0.0003	0.1169	0.113627	0.00778	0.385464
ILMN_1775304	DNAJB1	0.25487	0.174495	-0.08038	0.0004	0.0237	0.2414	0.009509	0.150344	0.559763
ILMN_1775380	SMOX	-0.77153	-1.58258	-0.81105	0.0001	<.0001	<.0001	0.004075	4.206e-09	0.001502
ILMN_1775405	ARL4A	-1.29433	-1.8226	-0.52827	<.0001	<.0001	0.0032	2.094e-08	3.71e-13	0.039479
ILMN_1775522	MAGED1	0.322501	0.414778	0.092277	0.0019	0.0002	0.3517	0.027823	0.00639	0.66792
ILMN_1775542	FAIM3	0.428458	0.395351	-0.03311	0.0002	0.0015	0.761	0.00606	0.022706	0.913278
ILMN_1775677	TYSND1	0.299355	0.220396	-0.07896	<.0001	0.0035	0.2368	0.001144	0.042482	0.554359
ILMN_1775708	SLC2A3	0.032472	0.433517	0.401045	0.7579	0.0002	0.0001	0.912107	0.00548	0.003901
ILMN_1775743	BTG1	0.166231	0.319087	0.152856	0.0097	<.0001	0.0139	0.084604	0.000428	0.106539
ILMN_1775937	DDB1	-0.01799	-0.62979	-0.6118	0.8738	<.0001	<.0001	0.956854	7.9e-05	1.569e-05
ILMN_1776038	UBXN2A	0.277608	0.295757	0.01815	0.0002	0.0003	0.7994	0.006351	0.00723	0.928489
ILMN_1776073	CCT4	0.205761	0.314305	0.108544	0.0004	<.0001	0.0502	0.009256	8.914e-05	0.238775
ILMN_1776076	POFUT1	0.214457	0.283573	0.069116	0.0007	<.0001	0.2512	0.013916	0.001659	0.570865
ILMN_1776080	GTPBP6	0.347097	0.278803	-0.06829	0.0002	0.005	0.4363	0.005211	0.054067	0.7345
ILMN_1776104	NDUFS5	0.246089	0.327013	0.080925	0.0015	0.0001	0.2735	0.023387	0.003518	0.594064
ILMN_1776109	ZNF622	0.150559	0.292678	0.142119	0.0126	<.0001	0.015	0.100254	0.000628	0.112252
ILMN_1776181	BIRC3	0.395831	0.277287	-0.11854	0.0002	0.0148	0.241	0.005745	0.111297	0.559325
ILMN_1776195	TMSB4Y	-0.0493	0.008177	0.057482	0.2995	0.8733	0.2067	0.620401	0.956683	0.519188
ILMN_1776216	MMGT1	0.296382	0.337742	0.04136	<.0001	<.0001	0.5326	0.001219	0.000569	0.796807
ILMN_1776333	TBCEL	-0.9932	-1.67095	-0.67774	<.0001	<.0001	0.0002	3.056e-05	2.81e-11	0.005425
ILMN_1776352	MUTED	0.157019	0.37243	0.215411	0.0463	<.0001	0.005	0.227619	0.000942	0.0543
ILMN_1776375	PIN1	0.230347	0.343075	0.112728	<.0001	<.0001	0.0359	0.001917	7.638e-06	0.19539
ILMN_1776519	RAP1GAP	-0.7374	-2.76998	-2.03257	0.0696	<.0001	<.0001	0.288642	6.67e-07	6.555e-05
ILMN_1776522	RAG1AP1	0.186375	-0.09105	-0.27742	0.013	0.2569	0.0002	0.102093	0.577144	0.004733
ILMN_1776577	DSCC1	0.232869	0.074128	-0.15874	0.0002	0.2538	0.007	0.004556	0.573591	0.067719
ILMN_1776586	RPL26L1	0.105068	0.219064	0.113996	0.0631	0.0004	0.0375	0.272881	0.009375	0.200665
ILMN_1776649	LRRK2	-0.48657	-0.22588	0.260693	<.0001	0.0606	0.0161	0.000999	0.266447	0.117418
ILMN_1776678	GIMAP7	0.168877	0.380258	0.211381	0.0768	0.0003	0.0226	0.305364	0.007264	0.146196
ILMN_1776685	LOC387683	-0.08163	-0.1809	-0.09927	0.0427	<.0001	0.0112	0.216542	0.001855	0.09265
ILMN_1776879	HMGN2	0.043385	0.247761	0.204376	0.4764	0.0002	0.0007	0.761621	0.006146	0.01319
ILMN_1776939	MS4A1	-0.24524	-0.36148	-0.11623	0.0094	0.0004	0.199	0.08292	0.009901	0.509558
ILMN_1776998	DNAJA4	-0.76574	-1.43235	-0.66661	<.0001	<.0001	<.0001	0.000175	1.85e-11	0.000896
ILMN_1777066	NIF3L1	0.167314	0.230848	0.063534	0.0015	<.0001	0.2049	0.022893	0.002172	0.517021
ILMN_1777118	INTS9	0.318301	0.387916	0.069616	<.0001	<.0001	0.1729	2.358e-06	7.987e-08	0.474681
ILMN_1777139	MAK16	0.252305	0.477111	0.224805	0.0006	<.0001	0.0016	0.012768	1.908e-06	0.024358
ILMN_1777233	E2F2	-1.70233	-2.0993	-0.39697	<.0001	<.0001	0.0196	2.29e-14	1.64e-17	0.133248
ILMN_1777286	LOC388344	0.046253	0.362194	0.315941	0.5892	0.0001	0.0002	0.829559	0.00382	0.005216
ILMN_1777378	COMMD6	0.27271	0.322036	0.049326	0.0008	0.0003	0.5226	0.014822	0.006635	0.791247
ILMN_1777614	TCL6	0.156606	0.150503	-0.0061	0.0001	0.0005	0.8724	0.003394	0.010986	0.956369
ILMN_1777740	C8ORF55	0.323958	0.466947	0.14299	0.0055	0.0002	0.1999	0.057783	0.006313	0.510713
ILMN_1777745	FAM133B	0.215797	0.35268	0.136883	0.0007	<.0001	0.0237	0.012954	5.123e-05	0.150615
ILMN_1777811	URG4	-0.5875	-0.27188	0.315614	<.0001	0.0652	0.0173	0.00122	0.278214	0.123329
ILMN_1777853	MBOAT2	-0.40319	-0.82977	-0.42658	0.0017	<.0001	0.0006	0.025489	2.058e-06	0.012572
ILMN_1777976	SLC25A26	0.208797	0.299031	0.090234	0.0002	<.0001	0.0876	0.005057	9.452e-05	0.329006
ILMN_1777990	FAM21B	-0.12662	-0.2931	-0.16648	0.0418	<.0001	0.006	0.213919	0.000983	0.061119
ILMN_1778032	SURF6	0.353287	0.397726	0.044438	0.0003	0.0002	0.63	0.00731	0.004758	0.850954
ILMN_1778121	CALN1	0.032401	-0.2727	-0.30511	0.7055	0.0037	0.0003	0.888378	0.044124	0.007788
ILMN_1778144	FLJ20489	-0.22618	-0.44694	-0.22077	0.0447	0.0003	0.0428	0.222882	0.007385	0.216648
ILMN_1778177	ZNF207	0.213139	0.220562	0.007423	<.0001	<.0001	0.8728	0.000839	0.001493	0.956484
ILMN_1778374	BSG	-1.11733	-1.41169	-0.29436	<.0001	<.0001	0.1073	3.721e-06	4.522e-08	0.36828
ILMN_1778464	TMEM1	0.077566	0.261835	0.184269	0.1706	<.0001	0.0009	0.47138	0.001331	0.016532
ILMN_1778505	LOC642771	0.279577	0.18941	-0.09017	0.0002	0.0168	0.2005	0.004948	0.120857	0.511591
ILMN_1778523	KLF9	0.157069	0.28161	0.124542	0.0121	<.0001	0.039	0.097433	0.00173	0.205166
ILMN_1778681	EBF1	0.348877	0.42618	0.077304	<.0001	<.0001	0.2835	0.000312	4.5e-05	0.60424
ILMN_1778844	FAM5B	-0.53246	-0.32693	0.205538	<.0001	0.0005	0.0136	1.031e-06	0.010805	0.105348
ILMN_1779014	TSPYL1	-0.14967	-0.36488	-0.21521	0.054	<.0001	0.0045	0.249309	0.001037	0.050318
ILMN_1779185	CYTSA	0.329449	0.329494	4.5e-05	<.0001	<.0001	0.9994	8.613e-05	0.000314	0.999799
ILMN_1779404	PUF60	0.283458	0.274958	-0.0085	0.0004	0.0015	0.9111	0.009592	0.02309	0.970738
ILMN_1779423	MRPS14	0.078336	0.15919	0.080854	0.0388	0.0001	0.0276	0.204682	0.004083	0.165943
ILMN_1779616	SUCLG1	0.099745	0.29607	0.196324	0.1261	<.0001	0.0021	0.400912	0.001693	0.029782
ILMN_1779632	TMEM1	-0.04243	-0.18324	-0.14081	0.3336	0.0002	0.0012	0.651476	0.004886	0.019565
ILMN_1779706	TP53BP2	0.326914	0.194452	-0.13246	0.0004	0.0484	0.1322	0.009415	0.233608	0.411564
ILMN_1779965	AK1	-0.49769	-0.61343	-0.11574	0.0001	<.0001	0.3436	0.003818	0.0007	0.660985
ILMN_1780058	DEGS1	0.183314	0.39635	0.213036	0.0088	<.0001	0.0018	0.079603	4.433e-05	0.025818
ILMN_1780189	PSMC5	0.120257	0.345588	0.225331	0.162	0.0003	0.0073	0.459114	0.006746	0.069829
ILMN_1780197	TBC1D24	-0.21539	0.141539	0.356931	0.0141	0.1325	<.0001	0.107701	0.411901	0.001538
ILMN_1780236	PMM1	0.614499	0.735807	0.121308	<.0001	<.0001	0.2404	7.53e-06	5.49e-07	0.558812
ILMN_1780302	DYNC1H1	0.21389	-0.03698	-0.25087	0.0013	0.5994	0.0001	0.02077	0.835096	0.003442
ILMN_1780315	PUSL1	0.149533	0.288758	0.139225	0.0042	<.0001	0.0058	0.048212	6.73e-05	0.060063
ILMN_1780546	OSM	-0.06477	0.273248	0.33802	0.4306	0.0023	<.0001	0.730338	0.031712	0.001362
ILMN_1780582	CD83	0.200936	0.091045	-0.10989	0.0004	0.1313	0.0427	0.009322	0.410088	0.216503
ILMN_1780758	POLR1A	0.149038	0.121505	-0.02753	0.0002	0.0049	0.4705	0.005988	0.053524	0.757753
ILMN_1780769	TUBB2C	-0.28569	-0.51716	-0.23147	0.0047	<.0001	0.0174	0.052167	0.000256	0.123808
ILMN_1780913	PPP2R5C	0.170085	0.258265	0.08818	0.0005	<.0001	0.0576	0.010529	0.000126	0.259173
ILMN_1781097	UBXN4	0.238162	0.194781	-0.04338	0.0002	0.0041	0.469	0.004979	0.047172	0.756853
ILMN_1781099	ISY1	0.062889	0.256885	0.193995	0.2936	0.0001	0.001	0.614748	0.003422	0.017389
ILMN_1781104	MAP2K7	-0.2785	-0.47558	-0.19708	0.0016	<.0001	0.0199	0.024248	9.915e-05	0.134643
ILMN_1781121	TWISTNB	0.214058	0.252976	0.038918	0.0003	<.0001	0.4819	0.006608	0.00245	0.765329
ILMN_1781151	ARMC8	-0.06658	-0.36208	-0.29551	0.3454	<.0001	<.0001	0.66267	0.00032	0.001264
ILMN_1781231	SLC25A38	-0.23236	-0.55086	-0.3185	0.0921	0.0003	0.0175	0.33851	0.007065	0.124282
ILMN_1781290	RHOA	0.113121	0.277972	0.164851	0.1104	0.0004	0.0168	0.374138	0.008434	0.120678
ILMN_1781381	SHF	-0.06147	-0.14747	-0.086	0.0948	0.0003	0.0162	0.343849	0.006813	0.118023
ILMN_1781386	WIPI1	-0.30132	-0.51343	-0.21212	0.0012	<.0001	0.017	0.019331	5.98e-05	0.121922
ILMN_1781479	SUV39H1	0.263344	0.442963	0.179619	0.0002	<.0001	0.0089	0.006433	5.457e-06	0.080169
ILMN_1781680	DAP3	0.227445	0.126993	-0.10045	0.0002	0.0463	0.078	0.004537	0.227609	0.307885
ILMN_1781691	TRAK2	-1.53426	-2.18333	-0.64907	<.0001	<.0001	0.0012	2.575e-09	1.2e-14	0.019809
ILMN_1781752	CLEC16A	0.186031	0.115004	-0.07103	0.0001	0.0259	0.1228	0.004011	0.159161	0.39532
ILMN_1781906	RBM17	0.246153	0.24552	-0.00063	0.0003	0.0009	0.9922	0.007981	0.015986	0.99798
ILMN_1781966	OSBP2	-2.32839	-2.63871	-0.31032	<.0001	<.0001	0.1987	2.39e-13	2.29e-14	0.50909
ILMN_1781983	AP1B1	0.317714	0.303836	-0.01388	<.0001	<.0001	0.8058	2.685e-05	0.000244	0.930828
ILMN_1782070	NPL	-0.89402	-1.3245	-0.43048	<.0001	<.0001	0.0035	3.602e-06	1.16e-10	0.042889
ILMN_1782257	METT11D1	-0.1361	-0.39756	-0.26146	0.1068	<.0001	0.0016	0.367218	0.00102	0.023914
ILMN_1782429	TMEM56	-0.69544	-1.22882	-0.53338	<.0001	<.0001	0.0002	0.000311	8.26e-10	0.006212
ILMN_1782459	OSBPL8	-0.05206	0.460315	0.51237	0.6529	0.0003	<.0001	0.862488	0.007706	0.000548
ILMN_1782488	RNASEH2B	-0.07005	0.274153	0.344206	0.452	0.0068	0.0002	0.745421	0.066424	0.005629
ILMN_1782543	EEF1D	0.634964	0.600102	-0.03486	<.0001	<.0001	0.685	1.748e-08	1e-06	0.878412
ILMN_1782635	YARS2	0.260004	0.242499	-0.01751	<.0001	0.0001	0.7525	0.000634	0.004127	0.909561
ILMN_1782661	PDGFA	-0.15502	-0.13308	0.02194	0.0002	0.0027	0.5753	0.005214	0.0356	0.822394
ILMN_1782685	LOC652672	-0.12478	-0.87159	-0.74681	0.3523	<.0001	<.0001	0.668478	2.563e-06	7.53e-06
ILMN_1782788	CSDA	-0.46954	-0.58914	-0.11959	<.0001	<.0001	0.1239	6.704e-06	1.18e-07	0.397318
ILMN_1782845	SPTB	-0.4753	-1.26245	-0.78715	0.0088	<.0001	<.0001	0.079574	3.15e-07	0.000621
ILMN_1782890	SLC25A3	0.310046	0.456887	0.146842	0.0002	<.0001	0.0605	0.004813	5.16e-05	0.266188
ILMN_1782937	LOC647169	-0.09517	-0.18844	-0.09328	0.0469	0.0003	0.0443	0.229264	0.008061	0.221569
ILMN_1783142	RPS4Y1	0.179947	0.172521	-0.00743	0.0057	0.0144	0.9045	0.059105	0.109307	0.968392
ILMN_1783156	LOC650832	-1.2672	-1.72057	-0.45337	<.0001	<.0001	0.0093	1.967e-08	1.92e-12	0.082037
ILMN_1783231	PLEKHB1	0.242929	0.32362	0.080691	0.0009	<.0001	0.245	0.015886	0.001875	0.563629
ILMN_1783304	ATP1B3	0.099916	0.414474	0.314558	0.2529	<.0001	0.0003	0.572524	0.000958	0.006818
ILMN_1783556	LOC649765	-0.01089	0.046447	0.057334	0.7696	0.246	0.1146	0.916867	0.564857	0.381524
ILMN_1783681	MRPL34	0.293498	0.255194	-0.0383	0.0002	0.0028	0.611	0.006144	0.036255	0.841058
ILMN_1783709	RRAGA	-0.21101	-0.63415	-0.42314	0.0241	<.0001	<.0001	0.152301	7.106e-07	0.000344
ILMN_1783712	LOC400506	0.172115	0.193422	0.021307	0.0006	0.0004	0.6538	0.012207	0.008491	0.863069
ILMN_1783728	TBRG4	0.497048	0.468819	-0.02823	<.0001	<.0001	0.7491	2.662e-05	0.000302	0.908038
ILMN_1783843	MIIP	0.438032	0.44927	0.011238	0.0002	0.0004	0.9194	0.005434	0.009017	0.973547
ILMN_1783852	CD164	-0.15831	0.17784	0.33615	0.0283	0.0226	<.0001	0.168547	0.146098	0.000217
ILMN_1783881	ZIC5	0.18972	0.127818	-0.0619	<.0001	0.012	0.1711	0.002668	0.097111	0.472179
ILMN_1783946	MRC2	-0.15811	-0.25271	-0.0946	0.0113	0.0002	0.1162	0.093454	0.006089	0.384239
[truncated: 1,754 more rows]

## Sheet: combo_ancova_hb_geno
PROBE_ID	GENE	Diff of Genotype = (C)-(SC)	Diff of Genotype = (C)-(SS)	Diff of Genotype = (SC)-(SS)	p-Value for Diff of Genotype = (C)-(SC)	p-Value for Diff of Genotype = (C)-(SS)	p-Value for Diff of Genotype = (SC)-(SS)	Adjusted p-Value for Diff of Genotype = (C)-(SC)	Adjusted p-Value for Diff of Genotype = (C)-(SS)	Adjusted p-Value for Diff of Genotype = (SC)-(SS)
ILMN_1343295	GAPDH	0.210451	0.2875	0.07705	0.0036	0.0002	0.2735	0.024959	0.001779	0.543669
ILMN_1651228	RPS28	0.110407	0.538051	0.427644	0.2308	<.0001	<.0001	0.494531	1.577e-06	6.4e-05
ILMN_1651237	CDT1	0.153758	0.337638	0.183879	0.0121	<.0001	0.0023	0.064726	7.146e-06	0.017411
ILMN_1651262	HNRNPAB	0.262329	0.288506	0.026177	0.0005	0.0002	0.7182	0.004548	0.002504	0.876573
ILMN_1651278	SNIP1	0.102454	0.22155	0.119096	0.0227	<.0001	0.0072	0.104318	7.1e-05	0.042954
ILMN_1651279	LOC645349	-0.29984	-0.33566	-0.03581	0.0001	<.0001	0.6331	0.001389	0.000498	0.82817
ILMN_1651316	CD69	-0.14458	0.010503	0.155083	0.0012	0.8188	0.0004	0.009876	0.926829	0.003861
ILMN_1651336	MLYCD	0.062046	0.199282	0.137236	0.1504	<.0001	0.0013	0.383166	0.000217	0.010525
ILMN_1651347	SERTAD2	0.194042	0.250337	0.056295	0.0005	<.0001	0.2975	0.004934	0.000282	0.569236
ILMN_1651358	HBE1	-1.36391	-2.05624	-0.69233	<.0001	<.0001	<.0001	7.62e-12	2.24e-22	0.000795
ILMN_1651373	RHD	-0.5428	-1.08752	-0.54472	0.0002	<.0001	0.0001	0.002281	3.5e-10	0.001678
ILMN_1651385	MFN2	-0.42142	-0.9522	-0.53078	0.0002	<.0001	<.0001	0.002686	2.67e-12	5.8e-05
ILMN_1651403	LOC642161	0.330588	0.335248	0.00466	<.0001	<.0001	0.948	0.000151	0.000246	0.980429
ILMN_1651405	BRD9	0.206881	0.196683	-0.0102	<.0001	<.0001	0.8188	0.000139	0.000623	0.926829
ILMN_1651429	SELM	0.051139	0.170353	0.119214	0.2811	0.0007	0.0108	0.551763	0.006225	0.059244
ILMN_1651433	DCK	-0.0271	-0.6861	-0.659	0.7777	<.0001	<.0001	0.907418	2.786e-09	1.106e-09
ILMN_1651464	KDM2B	-0.18916	-0.26017	-0.07101	0.0047	0.0002	0.2748	0.030646	0.002242	0.545112
ILMN_1651506	NCOA6IP	0.062266	0.236015	0.173749	0.078	<.0001	<.0001	0.251204	2.842e-08	1.954e-05
ILMN_1651574	AQP3	0.12577	0.235907	0.110137	0.0075	<.0001	0.0167	0.044637	4.524e-05	0.082888
ILMN_1651606	LOC653210	-0.39417	-0.4699	-0.07573	0.0003	<.0001	0.4683	0.002823	0.000453	0.720345
ILMN_1651610	LOC730525	0.195976	0.081867	-0.11411	0.0001	0.1246	0.0229	0.001733	0.340988	0.105111
ILMN_1651636	CYP2A13	0.075985	-0.0436	-0.11959	0.0078	0.1418	<.0001	0.045839	0.369607	0.000354
ILMN_1651642	GPC2	0.10724	-0.07559	-0.18283	0.0062	0.0639	<.0001	0.038598	0.219572	5.367e-05
ILMN_1651680	LOC649150	0.05396	0.134562	0.080601	0.1432	0.0005	0.0259	0.371869	0.005087	0.115164
ILMN_1651684	KIAA0586	0.15747	0.159287	0.001817	<.0001	<.0001	0.9591	0.000292	0.000474	0.984692
ILMN_1651705	CAT	0.001105	-0.73268	-0.73379	0.9916	<.0001	<.0001	0.996905	6.99e-09	5.6e-10
ILMN_1651735	TGOLN2	0.290564	0.446045	0.155481	<.0001	<.0001	0.0095	5.846e-05	1.104e-09	0.053779
ILMN_1651741	ARMCX3	-0.14962	-0.32089	-0.17127	0.0031	<.0001	0.0006	0.021828	1.246e-07	0.005369
ILMN_1651811	LOC729269	-0.09392	-0.31473	-0.2208	0.0754	<.0001	<.0001	0.245368	8.97e-07	0.000381
ILMN_1651819	GALNT11	0.194882	0.206974	0.012091	<.0001	<.0001	0.7982	0.000893	0.000717	0.917527
ILMN_1651826	BASP1	-0.377	0.052172	0.429173	0.0015	0.6708	0.0002	0.01209	0.850142	0.002535
ILMN_1651828	CCT3	0.160051	0.390655	0.230605	0.0117	<.0001	0.0002	0.062917	3.339e-07	0.002504
ILMN_1651832	EHD1	0.210496	0.386183	0.175686	0.0007	<.0001	0.0039	0.006679	2.37e-07	0.026353
ILMN_1651850	RPS16	0.033452	0.128089	0.094637	0.3165	0.0003	0.004	0.588045	0.002953	0.027155
ILMN_1651872	UBIAD1	0.204716	0.298018	0.093302	<.0001	<.0001	0.0486	0.000426	3.362e-07	0.181394
ILMN_1651899	LOC653314	0.027513	0.196686	0.169173	0.5829	0.0002	0.0006	0.797683	0.002263	0.005984
ILMN_1651987	C6ORF129	0.260811	0.263341	0.00253	<.0001	<.0001	0.9672	0.000625	0.001	0.987854
ILMN_1652003	GNG10	-0.18151	0.202324	0.383834	0.0121	0.0069	<.0001	0.064628	0.04184	3.069e-06
ILMN_1652073	LOC653658	0.025385	0.337667	0.312282	0.7947	0.001	0.0012	0.915912	0.008834	0.010096
ILMN_1652085	MPHOSPH10	0.325215	0.357601	0.032386	<.0001	<.0001	0.5139	2.829e-08	4.541e-09	0.752857
ILMN_1652123	HMGN1	0.148756	0.252595	0.103839	0.0126	<.0001	0.0744	0.066688	0.000774	0.243255
ILMN_1652160	LRBA	-0.09763	-0.32975	-0.23212	0.0753	<.0001	<.0001	0.245199	7.157e-07	0.000318
ILMN_1652198	CCM2	0.073067	0.249591	0.176525	0.2297	0.0001	0.0033	0.493245	0.001313	0.023058
ILMN_1652207	COX4I1	0.210723	0.314059	0.103336	<.0001	<.0001	0.0196	8.263e-05	6.872e-09	0.093463
ILMN_1652230	LOC647361	0.300364	0.416132	0.115767	<.0001	<.0001	0.025	9.298e-07	3.88e-11	0.112447
ILMN_1652237	CBR3	0.12104	0.181303	0.060263	0.0014	<.0001	0.1023	0.011623	0.000105	0.300956
ILMN_1652242	LOC643206	-0.07628	-0.21129	-0.13501	0.1549	0.0002	0.0105	0.389965	0.002092	0.057805
ILMN_1652280	FBXO32	0.216955	0.193901	-0.02305	<.0001	<.0001	0.5123	1.961e-07	1.1e-05	0.751646
ILMN_1652331	KCTD5	0.136264	0.165671	0.029407	0.0005	<.0001	0.4349	0.004508	0.000661	0.694999
ILMN_1652333	FN3KRP	0.285055	0.409286	0.124232	<.0001	<.0001	0.0571	0.000373	3.886e-07	0.203279
ILMN_1652379	SUCLG2	0.20584	0.32676	0.120921	<.0001	<.0001	0.0179	0.001162	2.046e-07	0.087547
ILMN_1652394	RAB2A	-0.06773	0.21982	0.287555	0.2032	<.0001	<.0001	0.459084	0.001176	2.296e-06
ILMN_1652407	ZMYND8	0.092481	0.159034	0.066553	0.0335	0.0005	0.1175	0.139084	0.004907	0.328424
ILMN_1652431	CA1	-1.64275	-3.27903	-1.63628	<.0001	<.0001	<.0001	8.59e-15	1.57e-41	5.98e-15
ILMN_1652459	LOC654161	-0.13745	-0.48127	-0.34381	0.0485	<.0001	<.0001	0.180973	8.686e-09	1.782e-05
ILMN_1652472	BRAF	-0.19412	-0.30553	-0.1114	0.0002	<.0001	0.0305	0.002705	1.68e-06	0.129673
ILMN_1652486	THAP7	0.20046	0.136823	-0.06364	<.0001	0.0024	0.13	8.382e-05	0.017905	0.350286
ILMN_1652487	RIOK1	0.090385	0.150308	0.059923	0.0021	<.0001	0.0371	0.016137	2.78e-05	0.149625
ILMN_1652631	GLIPR2	0.069198	0.311107	0.241909	0.2554	<.0001	<.0001	0.523436	3.422e-05	0.000827
ILMN_1652650	SH3KBP1	0.958338	1.10828	0.149942	<.0001	<.0001	0.0446	1.29e-26	2.22e-31	0.170442
ILMN_1652677	FAM89A	0.063981	0.131834	0.067852	0.0466	<.0001	0.0312	0.175689	0.001251	0.131816
ILMN_1652685	LOC642595	0.102728	0.071996	-0.03073	<.0001	0.0024	0.1638	0.000142	0.017854	0.403417
ILMN_1652689	LOC202134	0.075531	0.123158	0.047626	0.0154	0.0002	0.1179	0.077995	0.001994	0.329087
ILMN_1652735	RFXAP	0.079264	-0.02565	-0.10492	0.0132	0.44	0.0009	0.069215	0.699053	0.007621
ILMN_1652749	ERF	0.00911	0.177409	0.1683	0.8606	0.0012	0.001	0.945173	0.009874	0.008899
ILMN_1652753	PAAF1	0.0924	0.205469	0.113069	0.1191	0.001	0.0517	0.331313	0.00855	0.189274
ILMN_1652754	ZNF428	0.38295	0.372597	-0.01035	<.0001	<.0001	0.8661	1.394e-07	1.04e-06	0.947451
ILMN_1652758	LOC647579	-0.13772	-0.17115	-0.03343	0.0012	0.0001	0.4176	0.009889	0.001412	0.680605
ILMN_1652762	HIC2	0.208934	0.248784	0.039851	<.0001	<.0001	0.3678	0.000103	6.828e-06	0.637123
ILMN_1652777	CDC42EP2	-0.03025	0.233136	0.263384	0.6925	0.0038	0.0005	0.862007	0.025906	0.004966
ILMN_1652787	PIK3AP1	-0.26704	0.266159	0.533198	0.0146	0.0196	<.0001	0.074785	0.093576	2.2e-05
ILMN_1652806	ATP5J	0.363869	0.259743	-0.10413	<.0001	0.0004	0.1248	7.37e-06	0.003813	0.341247
ILMN_1652819	OPA3	0.059849	0.149928	0.090079	0.0792	<.0001	0.0072	0.253831	0.000467	0.042954
ILMN_1652906	GBGT1	-0.57066	-0.45129	0.119378	<.0001	<.0001	0.2169	6.671e-07	0.00026	0.476895
ILMN_1652907	CDC5L	-0.03581	0.246865	0.282676	0.5339	<.0001	<.0001	0.766368	0.000704	2.122e-05
ILMN_1652913	EZH2	0.18226	0.248277	0.066017	<.0001	<.0001	0.0475	5.552e-06	1.626e-09	0.178351
ILMN_1652955	LOC648622	0.291909	0.649499	0.35759	0.0014	<.0001	<.0001	0.011807	2.78e-09	0.000955
ILMN_1653026	PLAC8	0.389861	0.361716	-0.02815	0.0002	0.0008	0.78	0.002084	0.007617	0.908595
ILMN_1653039	LOC642934	0.219717	0.383564	0.163847	0.0113	<.0001	0.0532	0.061572	0.000414	0.193298
ILMN_1653047	DHX40	-0.05315	-0.26485	-0.21171	0.2703	<.0001	<.0001	0.540118	7.093e-06	0.000175
ILMN_1653073	OR10Q1	-0.09016	-0.12473	-0.03458	0.0066	0.0003	0.2858	0.040292	0.003287	0.556885
ILMN_1653115	ECH1	0.268465	0.202849	-0.06562	<.0001	0.0007	0.2381	6.837e-05	0.006432	0.50311
ILMN_1653129	CSTF2	0.140972	0.231227	0.090255	0.0017	<.0001	0.0391	0.013526	2.517e-05	0.155185
ILMN_1653134	TMEM188	-0.13654	0.03618	0.172717	0.0078	0.4971	0.0006	0.046081	0.741174	0.005886
ILMN_1653163	ZSCAN2	-0.09944	-0.22771	-0.12828	0.0121	<.0001	0.001	0.064799	2.296e-06	0.008815
ILMN_1653165	AAMP	0.13477	0.166043	0.031273	0.0012	0.0001	0.4375	0.009818	0.001593	0.696978
ILMN_1653180	TPM4	0.249339	0.223029	-0.02631	0.0011	0.0051	0.7228	0.009516	0.032707	0.878921
ILMN_1653185	LOC731196	0.022242	-0.11182	-0.13406	0.5831	0.0085	0.0008	0.797827	0.048919	0.007453
ILMN_1653205	C8ORF59	0.244524	0.366352	0.121829	<.0001	<.0001	0.0165	6.786e-05	3.832e-09	0.082431
ILMN_1653266	DNAJB14	0.095033	0.282363	0.187329	0.0929	<.0001	0.0008	0.281876	5.242e-05	0.00711
ILMN_1653292	PFKFB4	-0.0789	0.198672	0.277576	0.3511	0.025	0.0009	0.62147	0.112368	0.007957
ILMN_1653367	TAF12	0.043128	0.158521	0.115394	0.319	0.0005	0.0068	0.590521	0.004965	0.040969
ILMN_1653369	FLJ39739	-0.05996	-0.15269	-0.09273	0.1187	0.0001	0.0139	0.330503	0.00176	0.072225
ILMN_1653404	NKIRAS2	-0.04015	-0.15526	-0.11511	0.3466	0.0006	0.0061	0.617127	0.005321	0.038058
ILMN_1653438	PHF14	0.134019	0.175433	0.041414	0.0045	0.0004	0.3671	0.029812	0.003959	0.636586
ILMN_1653494	S100A1	-0.20017	-0.13422	0.065951	0.0004	0.0225	0.2305	0.004175	0.103628	0.494226
ILMN_1653496	GLUL	-0.40647	-0.81524	-0.40877	<.0001	<.0001	<.0001	1.674e-05	2.75e-17	9.229e-06
ILMN_1653498	IGSF6	0.286037	0.743306	0.457269	0.0135	<.0001	<.0001	0.070365	9.415e-08	0.000851
ILMN_1653500	LOC649902	-0.08263	-0.10562	-0.02299	0.0058	0.0008	0.4306	0.036516	0.006971	0.691446
ILMN_1653524	SIKE	0.083677	0.085442	0.001765	0.0007	0.0008	0.9406	0.006119	0.00744	0.977481
ILMN_1653553	C14ORF80	0.23176	0.258616	0.026856	0.0007	0.0003	0.6854	0.006464	0.003123	0.857776
ILMN_1653599	ATP5D	0.289269	0.205008	-0.08426	<.0001	0.0071	0.2363	0.001084	0.042856	0.500857
ILMN_1653618	ZZZ3	0.131461	0.135045	0.003584	0.001	0.0012	0.9261	0.008377	0.009848	0.972103
ILMN_1653646	UBL7	-0.60448	-0.91048	-0.30601	<.0001	<.0001	0.004	1.615e-06	1.96e-12	0.027283
ILMN_1653652	PTPRC	1.21485	1.57773	0.36288	<.0001	<.0001	0.0088	5.21e-14	1.97e-20	0.050234
ILMN_1653708	CORO1B	0.299423	0.303754	0.004331	<.0001	<.0001	0.9437	5.6e-05	9.513e-05	0.978769
ILMN_1653711	FZD2	0.138046	0.237415	0.09937	0.0366	0.0006	0.1237	0.148013	0.005859	0.339309
ILMN_1653787	LOC341604	0.081689	0.10621	0.024521	0.0061	0.0007	0.3974	0.037708	0.006144	0.663315
ILMN_1653793	PDPK1	-0.00812	0.369913	0.378037	0.9177	<.0001	<.0001	0.969009	0.000164	3.314e-05
ILMN_1653794	C6ORF160	0.171762	0.265469	0.093707	0.0252	0.001	0.2109	0.112995	0.008517	0.469086
ILMN_1653797	C6ORF62	-0.44695	-0.88667	-0.43972	<.0001	<.0001	<.0001	5.738e-08	2.31e-24	4.885e-08
ILMN_1653814	HBBP1	-0.98497	-2.03544	-1.05048	<.0001	<.0001	<.0001	5.09e-10	5.39e-32	1.16e-11
ILMN_1653828	CHFR	0.149737	0.015643	-0.13409	0.0012	0.7428	0.0029	0.009853	0.889678	0.021028
ILMN_1653856	STS-1	0.046439	0.187047	0.140608	0.3594	0.0005	0.0049	0.629398	0.004617	0.031827
ILMN_1653871	NAMPT	-0.43545	0.061879	0.497332	0.0005	0.6326	<.0001	0.004986	0.827898	0.000738
ILMN_1653896	ATRIP	0.108216	0.167505	0.059289	0.0128	0.0002	0.1621	0.067667	0.002662	0.400935
ILMN_1654010	AGPAT3	-0.0947	-0.37968	-0.28498	0.1448	<.0001	<.0001	0.374454	1.516e-06	0.000176
ILMN_1654016	MRLC2	0.151864	0.226488	0.074624	0.0008	<.0001	0.0889	0.00699	4.134e-05	0.273755
ILMN_1654032	ZER1	-0.68719	-1.15484	-0.46765	<.0001	<.0001	<.0001	2.954e-08	4.77e-19	0.0002
ILMN_1654060	MKNK2	-0.18998	-0.43144	-0.24146	0.0065	<.0001	0.0004	0.039702	2.872e-07	0.004338
ILMN_1654063	HYDIN	0.091874	0.06711	-0.02476	0.001	0.0212	0.363	0.009066	0.099223	0.632806
ILMN_1654068	NUDT1	-0.17587	-0.45065	-0.27479	0.0171	<.0001	0.0002	0.084629	4.234e-07	0.001861
ILMN_1654112	PARD6A	0.068149	0.292152	0.224004	0.1668	<.0001	<.0001	0.408342	1.065e-06	9.416e-05
ILMN_1654118	BCL2L1	-1.31201	-1.76985	-0.45784	<.0001	<.0001	<.0001	4.27e-35	1.41e-50	4.721e-06
ILMN_1654151	COX6C	0.351092	0.35489	0.003798	<.0001	<.0001	0.9512	2.112e-06	4.655e-06	0.981528
ILMN_1654210	CD1C	0.265739	0.336388	0.070649	<.0001	<.0001	0.189	4.322e-05	4.344e-07	0.439701
ILMN_1654262	ZMAT3	0.375085	0.348351	-0.02673	<.0001	<.0001	0.6623	2.37e-07	5.221e-06	0.845496
ILMN_1654289	ELK1	0.180834	0.189191	0.008357	<.0001	<.0001	0.8358	0.000252	0.000243	0.934612
ILMN_1654313	LOC730995	0.229802	0.201754	-0.02805	<.0001	<.0001	0.4863	1.64e-06	7.772e-05	0.733628
ILMN_1654318	PTPN23	-0.10164	-0.1646	-0.06296	0.022	0.0004	0.1462	0.101911	0.004156	0.376661
ILMN_1654322	ATP1B3	0.15291	0.217727	0.064818	0.006	0.0002	0.2326	0.037442	0.00225	0.496721
ILMN_1654370	TESK2	-0.17159	-0.03223	0.139355	0.0011	0.5521	0.0065	0.009157	0.778171	0.039557
ILMN_1654392	KHNYN	-0.06932	-0.27902	-0.20971	0.1858	<.0001	<.0001	0.435231	1.423e-05	0.000743
ILMN_1654396	ITGB2	0.074421	0.166384	0.091963	0.0862	0.0003	0.0306	0.268335	0.002891	0.13006
ILMN_1654441	OAT	-0.06549	-0.39966	-0.33417	0.397	<.0001	<.0001	0.662902	2.746e-05	0.000234
ILMN_1654493	LOC649169	0.160819	0.191272	0.030453	<.0001	<.0001	0.3382	2.729e-05	1.287e-06	0.609265
ILMN_1654534	NPSR1	0.025005	-0.10268	-0.12768	0.4736	0.0051	0.0002	0.724405	0.032689	0.002441
ILMN_1654542	C5ORF21	0.082251	0.29079	0.208539	0.0595	<.0001	<.0001	0.209238	3.05e-08	3.5e-05
ILMN_1654543	MED6	0.197961	0.34234	0.144379	<.0001	<.0001	0.0019	0.000514	1.543e-09	0.014975
ILMN_1654552	MRPS31	0.170231	0.239181	0.06895	0.0009	<.0001	0.1677	0.00826	0.000171	0.409682
ILMN_1654566	HSPA1L	-0.00529	0.204085	0.209376	0.9246	0.0005	0.0002	0.971483	0.00519	0.001846
ILMN_1654583	CHD1	0.105054	0.215494	0.11044	0.0362	<.0001	0.0268	0.14682	0.000617	0.118119
ILMN_1654609	TIGA1	0.327499	0.359555	0.032057	<.0001	<.0001	0.5913	4.56e-06	1.272e-06	0.802737
ILMN_1654685	MCTP1	0.228102	0.409186	0.181084	0.0002	<.0001	0.0021	0.001791	1.004e-08	0.015947
ILMN_1654690	CECR5	0.293818	0.411513	0.117694	<.0001	<.0001	0.0423	2.468e-05	6.989e-09	0.164041
ILMN_1654691	FKBP3	0.089524	0.168755	0.079231	0.01	<.0001	0.0198	0.05585	8.389e-05	0.094164
ILMN_1654692	RALGPS2	-0.07168	-0.24791	-0.17623	0.2208	<.0001	0.0023	0.481714	0.000829	0.017056
ILMN_1654766	NHEDC2	-0.16962	-0.14358	0.026036	<.0001	0.0005	0.4986	0.000323	0.005011	0.742256
ILMN_1654773	CASK	0.149503	0.108451	-0.04105	<.0001	0.0008	0.1723	3.849e-05	0.007197	0.416568
ILMN_1654851	FAM134A	-0.61636	-0.74956	-0.1332	<.0001	<.0001	0.1481	1.319e-08	2.73e-11	0.379568
ILMN_1654861	ACO2	0.12608	-0.08403	-0.21011	0.0084	0.091	<.0001	0.048495	0.278175	0.000159
ILMN_1654890	LENG8	-0.22515	-0.31057	-0.08542	0.0005	<.0001	0.1742	0.004982	9.7e-05	0.419275
ILMN_1654893	SCAMP2	0.357452	0.306055	-0.0514	<.0001	<.0001	0.2449	5.07e-12	1.825e-08	0.511147
ILMN_1654920	HNRPH3	-0.20802	0.030432	0.238447	0.0054	0.6944	0.0011	0.034153	0.863028	0.00975
ILMN_1654939	TMED2	0.181993	0.304298	0.122305	0.0019	<.0001	0.0324	0.014924	2.16e-05	0.135631
ILMN_1654965	LOC646804	0.103175	0.047438	-0.05574	0.0003	0.1045	0.0423	0.002822	0.304961	0.164041
ILMN_1655011	SERF1B	0.202417	0.067488	-0.13493	0.0003	0.2386	0.0124	0.002824	0.503597	0.0659
ILMN_1655068	TOM1L2	-0.2193	-0.04911	0.170192	<.0001	0.3619	0.0008	0.000424	0.631712	0.007579
ILMN_1655077	PRDM1	-0.23007	0.144555	0.374624	0.0013	0.0508	<.0001	0.010513	0.18711	3.825e-06
ILMN_1655154	PTBP1	0.306796	0.170157	-0.13664	<.0001	0.0007	0.0034	2.077e-08	0.006124	0.024027
ILMN_1655194	PHF17	-0.00153	-0.2905	-0.28897	0.9794	<.0001	<.0001	0.992507	7.946e-05	2.517e-05
ILMN_1655244	LOC642755	0.263671	0.278563	0.014892	<.0001	<.0001	0.7899	0.000106	8.485e-05	0.913314
ILMN_1655296	UTRN	0.15998	0.089	-0.07098	0.0006	0.0665	0.1185	0.00595	0.225799	0.3302
ILMN_1655307	FAM136A	0.205396	0.182022	-0.02337	<.0001	0.0002	0.6009	0.00015	0.001853	0.80891
ILMN_1655316	PSMC6	0.141693	0.195982	0.054289	0.0028	<.0001	0.2389	0.020267	0.001056	0.504046
ILMN_1655329	RIOK2	0.006263	0.212034	0.20577	0.9213	0.0015	0.001	0.970283	0.012146	0.008895
ILMN_1655340	RNF181	0.088811	0.239413	0.150602	0.0822	<.0001	0.0027	0.260136	0.000168	0.019953
ILMN_1655347	SCGB1A1	-0.01775	-0.10654	-0.08879	0.5526	0.0007	0.0026	0.778445	0.006599	0.019097
ILMN_1655377	MRPS22	0.180751	0.1488	-0.03195	<.0001	0.0005	0.418	0.000174	0.004541	0.680901
ILMN_1655414	TNFSF14	-0.13323	0.168448	0.30168	0.0892	0.0397	0.0001	0.274372	0.156866	0.001264
ILMN_1655418	CAPNS1	0.250804	0.107875	-0.14293	<.0001	0.0346	0.003	1.228e-05	0.142457	0.02123
ILMN_1655422	RPL17	0.32855	0.293777	-0.03477	<.0001	<.0001	0.5868	2.023e-05	0.000345	0.800013
ILMN_1655469	TSPAN3	0.257119	0.293267	0.036149	0.0007	0.0002	0.6211	0.006121	0.002269	0.820967
ILMN_1655482	TRIM27	-0.17435	-0.12385	0.050503	0.0002	0.0113	0.2713	0.00248	0.0615	0.541332
ILMN_1655497	EIF4B	0.276412	0.202493	-0.07392	0.0006	0.015	0.3419	0.005449	0.076391	0.612547
ILMN_1655525	FLCN	-0.57511	-1.12353	-0.54842	<.0001	<.0001	<.0001	0.00036	2.44e-12	0.000539
ILMN_1655557	INTS6	0.139838	0.286869	0.147031	0.0004	<.0001	0.0001	0.00407	1.005e-09	0.001749
ILMN_1655561	ARPC3	0.109344	0.19504	0.085696	0.0103	<.0001	0.0396	0.057157	0.000238	0.156573
ILMN_1655577	TIAM1	0.220626	0.215614	-0.00501	<.0001	<.0001	0.8894	2.397e-07	1.502e-06	0.957644
ILMN_1655595	SERPINE2	0.181137	0.29314	0.112004	0.0049	<.0001	0.0742	0.031652	0.00025	0.242719
ILMN_1655622	PRKRIR	0.086061	0.159491	0.073431	0.063	0.001	0.1049	0.217295	0.008956	0.305711
ILMN_1655635	METTL3	-0.14245	-0.31488	-0.17243	0.0108	<.0001	0.0017	0.059342	3.537e-06	0.013428
ILMN_1655694	LOC642031	0.228104	0.123201	-0.1049	<.0001	0.0244	0.0409	0.000279	0.110494	0.160328
ILMN_1655702	ABHD5	-0.42482	-0.16093	0.263897	<.0001	0.1217	0.0071	0.000394	0.335844	0.042432
ILMN_1655710	LOC642989	-0.03592	0.609341	0.645264	0.7907	<.0001	<.0001	0.913806	0.000338	3.9e-05
ILMN_1655733	RFC2	0.095126	0.178635	0.083509	0.0099	<.0001	0.0207	0.055592	8.873e-05	0.09736
ILMN_1655734	RPF1	0.029757	0.182806	0.153049	0.5578	0.0006	0.0022	0.781861	0.00596	0.016994
ILMN_1655765	MRPS21	0.292904	0.283908	-0.009	<.0001	<.0001	0.8596	1.289e-06	7.265e-06	0.944719
[truncated: 8,084 more rows]
