# Supplementary material for: Genomic architecture of sickle cell disease in West African children
Source: Front Genet. 2014 Feb 14;5:26. doi: 10.3389/fgene.2014.00026 (PMC3924578; doi:10.3389/fgene.2014.00026)
Supplement: Supplementary file 4 [file DataSheet4.XLS]

## Sheet: Participant characteristics
ID	Age (years)	EvsFUvsCtls	DeathRisk_wo_RBC	Sex	Genotype	WBC	RBC	gPC1_Discov	gPC2_Discov	Phase	Data Set
A0005	5.8	E	0.404	F	SS	17	3	-0.0446	-0.088	Discovery	Combined II
A0006	4.3	A	0.185	F	SC	8	4			Discovery
A0007	6.6	E	0.329	F	SS	11	3	0.0359	0.0126	Discovery	Combined II
A0008	5.8	FU	0.381	F	SS	17	3	0.0939	-0.0436	Discovery	Combined II
A0009	5.4	FU	0.305	F	SS	8	4	0.1239	-0.0763	Discovery	Combined II
A0010	4	E	0.404	F	SS	22	2	0.0939	0.0014	Discovery	Combined II
A0011	3.2	E	0.404	F	SS	23	3	-0.0337	0.1623	Discovery	Combined II
A0012	5	FU	0.185	F	SC	6	4	-0.1056	0.0819	Discovery
A0013	5.5	FU	0.326	M	SS	11	3	0.0032	-0.0027	Discovery	Combined II
A0014	5.9	FU	0.185	F	SC	6	5	0.062	0.1248	Discovery
A0015	1.9	E	0.277	F	SC	7	5	-0.1377	0.0228	Discovery
A0016	5.1	FU	0.283	F	SC	11	5			Discovery
A0017	4.3	E	0.313	F	SS	12	4	-0.0259	0.0283	Discovery	Combined II
A0018	6	FU	0.401	M	SS	17	3	-0.0662	-0.0612	Discovery	Combined II
A0019	4.9	FU	0.302	M	SS	7	2			Discovery	Combined II
A0020	5.5	FU	0.378	M	SS	15	3	-0.0976	0.0482	Discovery	Combined II
A0021	6.1	FU	0.404	F	SS	20	2	0.0335	-0.0041	Discovery	Combined II
A0022	5.5	FU	0.404	F	SS	17	2	-0.1268	-0.0443	Discovery	Combined II
A0023	3.7	E	0.317	M	SS	14	3	0.0822	-0.0017	Discovery	Combined II
A0024	2.5	E	0.319	F	SS	19	3	-0.0586	-0.0474	Discovery	Combined II
A0027	6.6	A	0.401	M	SS	17	3	0.0744	0.0035	Discovery
A0028	7	E	0.329	F	SS	11	3	0.0184	0.0337	Discovery	Combined II
A0029	7.1	E	0.274	M	SS	7	5	0.0782	-0.0344	Discovery	Combined II
A0030	4.9	FU	0.401	M	SS	20	2	-0.0326	-0.0028	Discovery	Combined II
A0031	6.8	FU	0.183	M	SC	6	5	-0.042	0.0489	Discovery
A0032	4.7	E	0.277	F	SS	8	3	0.0174	-0.0741	Discovery	Combined II
A0033	6.7	FU	0.185	F	SC	6	5	-0.01	0.0388	Discovery
A0035	4.7	E	0.183	M	SC	8	5	-0.09	-0.0679	Discovery
A0036	5.5	E	0.378	M	SS	14	3	0.0462	0.0714	Discovery	Combined II
A0037	6.6	E	0.183	M	SC	8	4	-0.2452	0.1032	Discovery
A0038	8.7	FU	0.31	M	SS	12	4	-0.0024	-0.0218	Discovery	Combined II
A0040	3.8	E	0.277	F	SS	7	4.5	-0.0785	0.0586	Discovery	Combined II
A0041	7.7	FU	0.404	F	SS	16	2	0.0812	0.0144	Discovery	Combined II
A0043	3	E	0.381	F	SS	16	4	0.0366	-0.0061	Discovery	Combined II
A0044	3.7	E	0.274	M	SS	10	5	0.021	-0.0459	Discovery	Combined II
A0045	3.4	E	0.185	F	SC	10	5	0.0693	0.0319	Discovery
A0046	4.5	E	0.329	F	SS	13	3	0.0861	0.2863	Discovery	Combined II
A0047	5.8	FU	0.381	F	SS	14	4	0.0231	0.0729	Discovery	Combined II
A0048	5.8	FU	0.277	F	SS	8	5			Discovery
A0049	4.6	FU	0.404	F	SS	21	2	-0.0689	-0.0086	Discovery
A0050	4.8	E	0.277	F	SS	10	4	0.0058	-0.0958	Discovery	Combined II
A0051	8.2	FU	0.378	M	SS	20	5	0.045	0.031	Discovery	Combined II
A0052	7.2	FU	0.378	M	SS	26	4			Discovery	Combined II
A0054	6.6	A	0.401	M	SS	24	3	0.1494	-0.0223	Discovery
A0057	5.7	E	0.378	M	SS	14	3	0.059	0.0492	Discovery	Combined II
A0058	2.4	E	0.274	M	SS	10	6			Discovery	Combined II
A0059	3.9	A	0.404	F	SS	19	3	-0.0423	-0.0791	Discovery
A0061	3.2	A	0.378	M	SS	18	4	0.0344	0.0729	Discovery
A0062	1	E	0.183	M	SC	7	6	-0.1865	-0.0801	Discovery
A0063	3.6	FU	0.305	F	SC	14	5	0.0698	-0.0491	Discovery
A0065	4.7	E	0.31	M	SS	13	3	0.1254	-0.1952	Discovery	Combined II
A0066	2.4	A	0.401	M	SS	36	3	0.1205	0.1603	Discovery
A0067	6.2	E	0.185	F	SC	10	5	0.0022	0.0424	Discovery
A0068	4.3	E	0.329	F	SS	11	3	-0.11	-0.0112	Discovery	Combined II
A0069	1.1	A	0.303	M	SC	14	5	-0.0652	-0.1621	Discovery
A0070	2.7	FU	0.329	F	SS	12	3	-0.0487	-0.1007	Discovery	Combined II
A0071	3.1	FU	0.404	F	SS	16	3	0.0486	0.0022	Discovery	Combined II
A0072	2.1	FU	0.381	F	SS	20	3	0.1496	0.0317	Discovery	Combined II
A0074	2.9	FU	0.404	F	SS	15	3	0.1847	0.0902	Discovery	Combined II
A0075	4.7	FU	0.401	M	SS	16	3	-0.1142	-0.1989	Discovery	Combined II
A0076		E	0.281	M	SC	13	4	0.1589	-0.0088	Discovery
A0077	5	A	0.345	F	SS			0.0758	0.0773	Discovery
A0079	2.4	E	0.326	M	SS	13	3	0.1025	0.2702	Discovery	Combined II
A0080	2.1	FU	0.378	M	SS	22	4			Discovery
A0082	1.6	FU	0.401	M	SS	19	3			Discovery
A0085	3.1	E	0.274	M	SS	7	3	0.1176	0.0857	Discovery	Combined II
A0086	1.6	E	0.281	M	SC	11	4	0.0156	-0.0234	Discovery
A0087	3.6	FU	0.404	F	SS	16	3	0.0436	0.0349	Discovery	Combined II
A0089	4.5	E	0.183	M	SC	8	5	-0.0596	-0.0297	Discovery
A0090	2.9	E	0.378	M	SS	15	4	0.0431	0.0258	Discovery	Combined II
A0093	1.9	E	0.274	M	SS	9	5	-0.0499	-0.0637	Discovery	Combined II
A0094	6.3	A	0.401	M	SS	22	3	-0.4234	0.3273	Discovery
A0095	1.4	FU	0.404	F	SS	26	2	0.0345	-0.1337	Discovery	Combined II
A0096	6.3	FU	0.378	M	SS	16	3	0.0677	0.0472	Discovery	Combined II
A0098	1	E	0.305	F	SS	10	3	-0.1549	-0.1092	Discovery	Combined II
A0100	4.4	E	0.313	F	SS	12	4			Discovery
A0101	3.5	E	0.305	F	SS	8	4			Discovery
A0104	4.9	E	0.183	M	SC	9	4	-0.1636	0.0637	Discovery
A0105	1.9	FU	0.378	M	SS	15	2	0.1013	-0.1963	Discovery	Combined II
A0106	2.8	E	0.281	M	SC	12	5			Discovery
A0107	3.4	A	0.378	M	SS	19	4	-0.0308	0.0193	Discovery
A0108	4.6	A	0.401	M	SS	16	3	0.0045	0.0341	Discovery
A0109	7.7	A	0.31	M	SS	12	2	0.0173	0.0011	Discovery
A0111	2.6	E	0.401	M	SS	21	2	-0.0431	0.0089	Discovery	Combined II
A0113	4.8	A	0.277	F	SC	9	3			Discovery
A0114	5.7	E	0.183	M	SC	10	5			Discovery
A0115	2	FU	0.401	M	SS	14	3	0.0289	0.012	Discovery	Combined II
A0116	2.3	E	0.313	F	SS	11	4	0.0301	-0.0409	Discovery	Combined II
A0117	5.9	E	0.185	F	SC	6	5	0.0414	0.0627	Discovery
A0118	3.5	E	0.381	F	SS	16	4	-0.0033	0.0589	Discovery	Combined II
A0120	3.7	E	0.404	F	SS	19	2	0.0227	0.0222	Discovery	Combined II
A0121	3.5	E	0.31	M	SS	12	4	-0.015	0.0613	Discovery	Combined II
A0123	3.6	E	0.381	F	SS	14	4	0.0649	-0.0807	Discovery	Combined II
A0124	8.7	E	0.355	F	SS	12	2	-0.0728	0.0018	Discovery	Combined II
A0125	4.1	E	0.401	M	SS	21	3	-0.0982	-0.0485	Discovery	Combined II
A0126	3.3	E	0.183	M	SC	9	6	0.107	-0.0954	Discovery
A0127	8	E	0.404	F	SS	16		-0.013	-0.05	Discovery
A0129	6.1	FU	0.401	M	SS	14	3	-0.1258	-0.0325	Discovery	Combined II
A0130	4.9	E	0.274	M	SS	7	6			Discovery	Combined II
A0133	3.2	E	0.274	M	SS	8	4	-0.0617	-0.0644	Discovery	Combined II
A0135	3.8	E	0.404	F	SS	18	3	-0.0565	0.0061	Discovery	Combined II
A0136	1.3	A	0.274	M	SS	5	5	0.0625	-0.0549	Discovery
A0137	4	E	0.305	F	SS	6	3			Discovery	Combined II
A0141	3.1	FU	0.401	M	SS	14	3	-0.0936	-0.1481	Discovery	Combined II
A0150	0.8	E	0.404	F	SS	19	3			Discovery
A0156	3.4	A	0.378	M	SS	17	2	0.023	-0.0412	Discovery
A0163	4.5	FU	0.183	M	SC	6	4	0.0068	0.0376	Discovery
A0168	6.7	A	0.326	M	SS	12	2	-0.023	-0.1139	Discovery
A0170	5.4	A	0.31	M	SS	12	3	0.1097	0.0632	Discovery
A0178	5.6	A	0.303	M	SC	14	5	-0.0558	-0.1146	Discovery
A0197	2.6	E	0.401	M	SS	20	3			Discovery
A0202	1.8	E	0.277	F	SS	8	3			Discovery
A0214	4.4	E	0.404	F	SS	28	3	-0.0723	0.0212	Discovery	Combined II
A0217	5.7	E	0.185	F	SC	9	4	-0.0062	0.0644	Discovery
A0219	3	E	0.31	M	SS	12	3	0.0327	-0.018	Discovery	Combined II
A0220	6.9	E	0.183	M	SC	7	5	-0.019	-0.14	Discovery
A0224	5.6	E	0.404	F	SS	17	3	0.0243	-0.2341	Discovery	Combined II
A0234	3	E	0.31	M	SS	11	4			Discovery
A0237	2.8	FU	0.274	M	SS	9	6			Discovery
A0239	4.3	E	0.277	F	SS	9	3	0.0111	0.1046	Discovery	Combined II
A0259	6	E	0.378	M	SS	15	3	0.0028	-0.0521	Discovery	Combined II
A0266	3.5	E	0.404	F	SS	17	2	0.1544	-0.0096	Discovery	Combined II
A0267	3.5	E	0.302	M	SS	10	4	0.0403	-0.095	Discovery	Combined II
A0269	3.4	E	0.305	F	SS	10	4	-0.0393	0.0463	Discovery	Combined II
A0283	3.8	E	0.381	F	SS	14	3	-0.0947	-0.064	Discovery	Combined II
A0290	2.3	E	0.313	F	SS	13	4	-0.1322	-0.0172	Discovery	Combined II
HFS101	5	C	0	M	C	6.4	4.67	-0.1061	0.0367	Discovery	Combined II
HFS105	5	C	0	M	C	5.1	4.58			Discovery	Combined II
HFS106	4.7	C	0	F	C	9.2	4.46			Discovery	Combined II
HFS109	3.5	C	0	F	C	8.2	4.64	-0.0143	0.0654	Discovery	Combined II
HFS110	2	C	0	F	C		4.82	-0.1047	0.0102	Discovery
HFS111	2.5	C	0	F	C	6.4	4.29			Discovery	Combined II
HFS112	1	C	0	F	C	13.3	4.81			Discovery	Combined II
HFS113	0.7	C	0	M	C	10.2	5.33			Discovery	Combined II
HFS114	2	C	0	M	C	7.2	4.42			Discovery	Combined II
HFS115	5.5	C	0	M	C	5.4	5.6			Discovery	Combined II
HFS116	1.5	C	0	M		9.6	3.45	0.0415	0.0709	Discovery
HFS117	3.1	C	0	F	C	3.9	3.03			Discovery	Combined II
HFS118	1.5	C	0	F	C	13.6	5.22			Discovery	Combined II
HFS119	3.8	C	0	M	C	11.3	5.35			Discovery	Combined II
HFS120	0.7	C	0	M	C	8.8	5.34			Discovery	Combined II
HFS122	0.8	C	0	M	C	10.8	4.55			Discovery	Combined II
HFS124	0.7	C	0	F	C	7.2	4.31	0.0865	-0.0826	Discovery	Combined II
HFS126	1.4	C	0	M		10.7	3.77	0.0215	-0.1487	Discovery
HFS127	2	C	0	F	C	15.1	4.92	0.1422	0.2105	Discovery	Combined II
HFS129	3	C	0	M	C	6.1	5.31	-0.0491	0.0427	Discovery	Combined II
HFS130	3	C	0	F	C	8	4.87	-0.0373	0.061	Discovery	Combined II
HFS131	3	C	0	F	C	9	4.9			Discovery
HFS132	4.9	C	0	M	C	4.4	4.67			Discovery	Combined II
HFS134	5	C	0	F	C	7	5.07			Discovery	Combined II
HFS135	3	C	0	F	C	7.2	4.97			Discovery	Combined II
HFS136	2.3	C	0	M	C	9.3	4.97	0.1689	0.019	Discovery	Combined II
HFS137	1.5	C	0	M	C	15.5	4.39			Discovery	Combined II
HFS138	5	C	0	F	C	9.4	4.48	-0.0778	-0.1208	Discovery	Combined II
HFS139	4.8	C	0	M	C	8.3	5.18	-0.0869	0.1396	Discovery	Combined II
HFS140	5	C	0	F	C	10.1	4.87	-0.0401	0.036	Discovery	Combined II
HFS144	0.8	C	0	F	C	15	5.97			Discovery	Combined II
A0034	5.2	FU	0.185	F	SC	10	5			Replication
A0091	4.1	FU	0.401	M	SS	21	2			Replication
A0099	3.9	FU	0.401	M	SS	18	2			Replication	Combined II
A0103	6.6	FU	0.185	F	SC	6	4			Replication
A0119	6.6	FU	0.31	M	SS	11	3			Replication
A0122	5.8	FU	0.378	M	SS	18	3			Replication	Combined II
A0132	5.7	FU	0.274	M	SS	9	3			Replication	Combined II
A0134	7.5	FU	0.277	F	SC	7	4			Replication
A0144	3.4	FU	0.401	M	SS	25	3			Replication	Combined II
A0160	3.9	FU	0.185	F	SC	6	5			Replication
A0166	6.2	FU	0.183	M	SC	7	4			Replication
A0169	5.6	FU	0.183	M	SC	7	5			Replication
A0174	3.7	FU	0.313	F	SS	9	4			Replication
A0190	4.9	A	0.404	F	SS	15	2			Replication
A0192	4.5	A	0.211	M	SC					Replication
A0193	6.1	A	0.326	M	SS	13	2			Replication
A0196	4	A	0.329	F	SC	10	3			Replication
A0205	6.7	FU	0.274	M	SS	7	6			Replication	Combined II
A0210	5.4	FU	0.302	M	SS	10	2			Replication	Combined II
A0215	3.4	FU	0.378	M	SS	14	3			Replication
A0218	6.6	A	0.429	M	SS	33	2			Replication
A0223	3.6	A	0.378	M	SS	26	3			Replication
A0226	1.4	FU	0.183	M	SC	5	4			Replication
A0227	4.5	E	0.185	F	SC	7	4			Replication
A0228	5.2	FU	0.185	F	SC	6	4			Replication
A0230	5.9	FU	0.185	F	SC	8	5			Replication
A0235	9.5	E	0.31	M	SS	12	3			Replication	Combined II
A0236	3.6	E	0.326	M	SS	11	3			Replication	Combined II
A0240	4.8	FU	0.183	M	SC	8	4			Replication
A0242	4.6	A	0.342	M	SS					Replication
A0243	2	E	0.281	M	SC	12	6			Replication
A0244	1.1	E	0.381	F	SS	14	4			Replication
A0249	2	A	0.303	M	SC	16	5			Replication
A0251	4.9	FU	0.381	F	SS	15	3			Replication
A0252	3.7	E	0.185	F	SC	4	5			Replication
A0258	2.1	E	0.185	F	SC	10	5			Replication
A0260	2.5	FU	0.185	F	SC	7	4			Replication
A0262	2.4	E	0.303	M	SC	14	5			Replication
A0263	2.5	A	0.303	M	SC	18	4			Replication
A0264	4.3	FU	0.317	M	SS	22	2			Replication
A0268	6.7	FU	0.185	F	SC	7	4			Replication
A0271	3.5	A	0.345	F	SS					Replication
A0274	5.9	FU	0.183	M	SC	8	5			Replication
A0278	1.7	A	0.378	M	SS	22	3			Replication
A0282	5.2	FU	0.277	F	SS	6	5			Replication	Combined II
A0284	3.3	FU	0.277	F	SS	10	3			Replication
A0286	5.1	A	0.308	F	SC	15	6			Replication
A0287	5.2	FU	0.381	F	SS	17	4			Replication
A0291	1.7	E	0.277	F	SS	6	4			Replication	Combined II
A0293	2.8	E	0.281	M	SC	11	6			Replication
A0295	2.7	E	0.378	M	SS	20	3			Replication
A0296	6.7	E	0.401	M	SS	15	3			Replication
A0298	6.3	FU	0.31	M	SS	11	3			Replication
A0299	1.9	A	0.378	M	SS	21	4			Replication
A0300	5.1	A	0.404	F	SS	18	1			Replication
A0301	3.3	E	0.381	F	SS	14	5			Replication	Combined II
A0303	3.4	FU	0.404	F	SS	17	3			Replication
A0305	6.3	FU	0.31	M	SS	13	4			Replication
A0306	5.2	FU	0.401	M	SS	19	4			Replication
A0307	1.6	E	0.281	M	SC	11	4			Replication
A0308	1.4	E	0.381	F	SS	14	4			Replication	Combined II
A0310	1.4	E	0.274	M	SS	9	3			Replication	Combined II
A0311	7.3	E	0.326	M	SS	12	3			Replication
A0313	5.5	E	0.277	F	SS	9	4			Replication	Combined II
A0314	3.1	E	0.329	F	SS	13	3			Replication
A0315	0.2	E	0.378	M	SS	15	4			Replication	Combined II
A0317	4.4	E	0.183	M	SC	9	4			Replication
A0318	4.7	E	0.283	F	SC	12	4			Replication
A0320	3.1	A	0.329	F	SS	11	3			Replication
A0322	4.1	A	0.429	M	SS	18	1			Replication
A0323	5.9	FU	0.31	M	SS	12	3			Replication	Combined II
A0324	2.8	E	0.401	M	SS	17	3			Replication	Combined II
A0325	0.7	E	0.404	F	SS	15	3			Replication	Combined II
A0326	3.7	E	0.378	M	SS	14	2			Replication	Combined II
A0329	4.2	E	0.283	F	SC	11	5			Replication
A0330	3.8	FU	0.378	M	SS	14	4			Replication	Combined II
A0331	4.5	E	0.404	F	SS	14	2			Replication	Combined II
A0332	4.6	E	0.183	M	SC	10	5			Replication
A0334	0.3	E	0.401	M	SS	15	3			Replication	Combined II
A0335	3.1	E	0.274	M	SS	4	4			Replication	Combined II
A0336	6	E	0.329	F	SS	11	3			Replication	Combined II
A0337	5.2	FU	0.183	M	SC	9	4			Replication
A0338	2.8	FU	0.378	M	SS	15	3			Replication	Combined II
A0339	4.7	FU	0.381	F	SS	17	5			Replication	Combined II
A0340	2.4	E	0.313	F	SS	11	4			Replication	Combined II
A0343	2.2	E	0.378	M	SS	18	4			Replication	Combined II
A0344	5	FU	0.305	F	SS	10	3			Replication	Combined II
A0346	3.2	E	0.404	F	SS	16	3			Replication	Combined II
A0347	3.2	E	0.31	M	SS	12	3			Replication
A0348	2.9	FU	0.274	M	SS	9	3			Replication	Combined II
A0349	4.2	E	0.31	M	SS	13	4			Replication
A0350	4.6	FU	0.277	F	SS	9	4			Replication	Combined II
A0351	7.5	E	0.302	M	SS	7	3			Replication
A0353	7	FU	0.274	M	SC	9	4			Replication
A0354	4.3	E	0.404	F	SS	20	2			Replication
A0355	3.7	E	0.31	M	SS	12	3			Replication
A0357	6.6	E	0.277	F	SS	7	4			Replication
A0358	3.3	E	0.302	M	SS	10	4			Replication
A0360	6.2	E	0.302	M	SS	8	3			Replication	Combined II
A0363	1.6	E	0.274	M	SS	10	5			Replication	Combined II
A0364	4.6	E	0.404	F	SS	15	2			Replication	Combined II
A0366	4.6	E	0.305	F	SS	6	4			Replication	Combined II
A0369	5.5	E	0.404	F	SS	16	3			Replication	Combined II
A0370	3.8	E	0.277	F	SS	10	4			Replication	Combined II
A0371	3.7	E	0.401	M	SS	19	3			Replication	Combined II
A0372	3.7	E	0.185	F	SC	8	6			Replication
A0373	3.6	E	0.183	M	SC	6	5			Replication
A0374	2.6	E	0.185	F	SC	5	6			Replication
A0376	1.9	E	0.277	F	SS	3	4			Replication	Combined II
A0377	3.2	E	0.183	M	SC	6	5			Replication
A0379	3	E	0.31	M	SS	11	3			Replication	Combined II
A0381	1.7	E	0.313	F	SS	12	5			Replication	Combined II
A0382	1.7	E	0.274	M	SS	10	4			Replication	Combined II
A0384	7.6	E	0.401	M	SS	22	3			Replication
A0386	6.9	E	0.345	F	SS					Replication
A0387	4	E	0.183	M	SC	7	4			Replication
A0388	2.3	E	0.32	F	SS		4			Replication
A0389	3.5	E	0.277	F	SS	0	3			Replication
A0390	5.1	A	0.32	F	SS		3			Replication
A0391	6.9	E	0.401	M	SS	22	3			Replication	Combined II
A0392	6.1	A	0.329	F	SS	12	3			Replication
A0393	2.8	E	0.404	F	SS	20	2			Replication	Combined II
A0395	2.8	E	0.378	M	SS	20	3			Replication	Combined II
A0396	7.9	FU	0.277	F	SS	5	4			Replication	Combined II
HFS141	0.9	C	0	F	C	10.4	4.51			Replication	Combined II
HFS143	2	C	0	F	C	19.8	4.89			Replication	Combined II
HFS145	2.4	C	0	F	C	10	4.79			Replication	Combined II
HFS146	6	C	0	M	C	5.4	4.8			Replication	Combined II
HFS147	1.5	C	0	M		19.9	2.53			Replication
HFS148	2.8	C	0	M	C	10.2	5.3			Replication	Combined II
HFS149	2.3	C	0	F	C	7.7	5.41			Replication	Combined II
HFS150	2.6	C	0	F	C	4.5	5.18			Replication	Combined II
HFS151	2.5	C	0	F	C	6.4	5.15			Replication	Combined II
HFS152	1.4	C	0	M	C	5.7	4.42			Replication	Combined II
HFS153	0.6	C	0	F	C	12.3	4.44			Replication	Combined II
HFS154	4	C	0	F	C	5.6	4.37			Replication	Combined II
HFS156	5.6	C	0	F	C	8	4.38			Replication
HFS157	5	C	0	M	C	6.2	5.26			Replication	Combined II
HFS158	3.3	C	0	M	C	7.3	4.86			Replication	Combined II
HFS159	2	C	0	F	C	8.9	4.8			Replication	Combined II
HFS160	2.8	C	0	F		17.3	2.92			Replication
HFS161	3	C	0	F	C	7	4.5			Replication	Combined II
HFS162	5	C	0	F	C	7	5.36			Replication	Combined II
HFS163	0.4	C	0	F		5.9	3.8			Replication
HFS164	2.9	C	0	M	C	11.2	5.38			Replication	Combined II
HFS165	5	C	0	F	C	9.4	4.83			Replication	Combined II
HFS166	2.8	C	0	F	C	10.9	5.05			Replication	Combined II
HFS167	0.5	C	0	M	C	15.7	4.82			Replication	Combined II
HFS168	4	C	0	M	C	12.4	4.91			Replication	Combined II
HFS169	5.9	C	0	M	C	9.8	4.42			Replication	Combined II
HFS170	1.2	C	0	F	C	10.1	4.95			Replication	Combined II
HFS171	5.9	C	0	M	C	4.8	4.5			Replication	Combined II
HFS172	1.2	C	0	F	C	8	4.43			Replication	Combined II
HFS173	1.8	C	0	M	C	7.6	4.75			Replication	Combined II
