# Supplementary material for: Genomic architecture of sickle cell disease in West African children
Source: Front Genet. 2014 Feb 14;5:26. doi: 10.3389/fgene.2014.00026 (PMC3924578; doi:10.3389/fgene.2014.00026)
Supplement: Supplementary file 5 [file DataSheet5.XLS]

## Sheet: 390 eSNPs
Association	SNP	MAF	CHR_SNP	SNP_Gene	SNP_Location	Probe_ID	Probe_ID_GENE	Probe_ID_CHR	NLP_SNP_Model1	P_val_SNP_Model1	Diff of (C)-(E)	Diff of (C)-(FU)	Diff of (E)-(FU)	Adjusted p-Value for Diff (C)-(E)	Adjusted p-Value for Diff (C)-(FU)	Adjusted p-Value for Diff (E)-(FU)
Local	rs11071943	0.4393	15	FLJ11506	INTRON	ILMN_3237396	AAGAB	15	11.757	1.75e-12	0.070825	0.042558	-0.02827	0.242171	0.600051	0.626713
Local	rs10419072	0.1965	19	CNN2	INTRON	ILMN_1743205	ABCA7	19	10.7147	1.93e-11	-0.4127	-0.07042	0.342275	0.002005	0.764807	0.001319
Local	rs6591407	0.07514	11	OR5AK2 | LRRC55	INTERGENIC	ILMN_1753370	ABTB2	11	9.57106	2.69e-10	0.011536	0.056484	0.044948	0.864418	0.306579	0.233025
Local	rs17168173	0.06686	7	DLX5 | ACN9	INTERGENIC	ILMN_1771348	ACN9	7	8.16999	6.76e-09	0.201718	0.124223	-0.07749	0.005394	0.189066	0.261357
Local	rs4934434	0.1705	10	ACTA2 | FAS	INTERGENIC	ILMN_1671703	ACTA2	10	19.4226	3.78e-20	-0.26007	-0.16551	0.094559	0.084125	0.404833	0.523711
Local	rs6745500	0.4451	2	ADAM17	INTRON	ILMN_1765779	ADAM17	2	9.16494	6.84e-10	0.00532	0.053749	0.048429	0.95099	0.4396	0.294614
Local	rs4880119	0.4624	9	AGPAT2	UTR	ILMN_2377430	AGPAT2	9	17.4944	3.2e-18	-0.02225	0.116367	0.138616	0.8947	0.404583	0.107095
Local	rs7189819	0.4277	16	AKTIP	INTRON	ILMN_2377240	AKTIP	16	8.97922	1.05e-09	0.106976	0.06696	-0.04002	0.183286	0.530037	0.607594
Local	rs35438821	0.09249	19	ALKBH7	CODING	ILMN_1761764	ALKBH7	19	14.146	7.15e-15	0.272525	0.341057	0.068533	0.002729	0.000814	0.475509
Local	rs17208301	0.1541	15	RBPMS2 | PIF1	INTERGENIC	ILMN_1813139	ANKDD1A	15	10.6421	2.28e-11	0.067364	0.007541	-0.05982	0.505267	0.962724	0.447723
Local	rs11955373	0.2977	5	ANKRD32 | MCTP1	INTERGENIC	ILMN_2214278	ANKRD32	5	15.3678	4.29e-16	0.051748	0.067637	0.01589	0.544287	0.468967	0.847627
Local	rs11086065	0.2283	19	ANKLE1	CODING	ILMN_2091590	ANKRD41	19	10.9805	1.05e-11	-0.05665	-0.08878	-0.03213	0.432531	0.239361	0.611732
Local	rs6723149	0.09827	2	CNRIP1 | PLEK	INTERGENIC	ILMN_1780894	ANTXR1	2	9.14484	7.16e-10	0.027486	0.032189	0.004703	0.587237	0.571265	0.928584
Local	rs11150805	0.2023	17	CCDC137	CODING	ILMN_1679917	ARL16	17	12.436	3.66e-13	0.119382	0.19078	0.071399	0.148683	0.02777	0.317992
Local	rs7224296	0.2399	17	NSF	INTRON	ILMN_3231952	ARL17B	17	10.3124	4.87e-11	0.16747	0.214616	0.047146	0.001276	0.000228	0.373359
Local	rs1787646	0.2688	1	TCEA3	INTRON	ILMN_1685441	ASAP3	1	7.91435	1.22e-08	-0.14642	-0.07949	0.066927	0.026705	0.378775	0.272422
Local	rs893784	0.09249	2	ASNSD1 | ANKAR	INTERGENIC	ILMN_2221673	ASNSD1	2	8.74569	1.8e-09	-0.02556	-0.03823	-0.01268	0.8323	0.769999	0.903667
Local	rs3843540	0.2139	7	ZKSCAN5	INTRON	ILMN_2307883	ATP5J2	7	14.6345	2.32e-15	0.173523	0.162138	-0.01139	0.046151	0.117511	0.922247
Local	rs3843540	0.2139	7	ZKSCAN5	INTRON	ILMN_2310621	ATP5J2	7	12.447	3.57e-13	0.131924	0.145319	0.013395	0.138731	0.153054	0.903687
Local	rs601588	0.4191	8	AZIN1 | LOC643972	INTERGENIC	ILMN_2327994	AZIN1	8	15.537	2.9e-16	0.201517	0.09657	-0.10495	0.006858	0.353389	0.109971
Local	rs13439542	0.4249	8	KIAA1967 / BIN3	COMPLEX	ILMN_1708485	BIN3	8	14.768	1.71e-15	0.022097	0.036986	0.014889	0.827773	0.73205	0.859777
Local	rs9667878	0.1676	11	OR51V1 | HBB	INTERGENIC	ILMN_2182704	BIRC2	11	8.21417	6.11e-09	-1.45825	-1.46841	-0.01016	9.42e-23	1.04e-18	0.9644
Local	rs1872691	0.474	16	ADCY7	UTR	ILMN_1696420	BRD7	16	11.4139	3.86e-12	-0.02575	-0.06	-0.03425	0.784195	0.512747	0.615063
Local	rs1123936	0.4306	11	NRIP3	UTR	ILMN_1752988	C11ORF17	11	14.1356	7.32e-15	0.295198	0.386267	0.091069	0.000433	3.934e-05	0.269706
Local	rs1123936	0.4306	11	NRIP3	UTR	ILMN_1788356	C11ORF17	11	10.5909	2.57e-11	0.254945	0.387335	0.13239	0.009544	0.000296	0.127876
Local	rs4909989	0.1185	11	GALNTL4	INTRON	ILMN_1767642	C11ORF46	11	8.06895	8.53e-09	0.390858	0.285977	-0.10488	1.677e-06	0.003289	0.186142
Local	rs10141091	0.3692	14	C14orf167	INTRON	ILMN_3261811	C14ORF167	14	8.9333	1.17e-09	-0.01847	-0.0019	0.01657	0.847188	0.987453	0.826343
Local	rs4777724	0.06069	15	LOC100144604 | FAM174B	INTERGENIC	ILMN_3248556	C15ORF62	15	8.46118	3.46e-09	0.020309	-0.02889	-0.0492	0.714241	0.630903	0.148618
Local	rs1016499	0.3815	16	IFT140	INTRON	ILMN_1751559	C16ORF30	16	9.7333	1.85e-10	0.353469	0.299508	-0.05396	0.015439	0.090614	0.756355
Local	rs7210250	0.1676	17	C17orf44	INTRON	ILMN_1681252	C17ORF44	17	14.7878	1.63e-15	0.171253	0.135782	-0.03547	0.020879	0.138785	0.671041
Local	rs3809872	0.2861	17	LOC100288244	CODING	ILMN_2390310	C17ORF91	17	8.67469	2.12e-09	-0.27952	-0.16672	0.112805	0.049808	0.387789	0.413312
Local	rs11150882	0.3006	17	RPH3AL | C17orf97	INTERGENIC	ILMN_1707137	C17ORF97	17	34.978	1.05e-35	0.049892	0.064405	0.014512	0.795216	0.76315	0.934196
Local	rs11150882	0.3006	17	RPH3AL | C17orf97	INTERGENIC	ILMN_1713803	C17ORF97	17	16.902	1.25e-17	0.055122	0.081786	0.026664	0.612784	0.480052	0.782749
Local	rs12134624	0.1387	1	GJC2 | C1orf69	INTERGENIC	ILMN_1657144	C1ORF69	1	10.2101	6.17e-11	-0.14281	-0.10896	0.033852	0.184252	0.422467	0.770495
Local	rs8132028	0.407	21	MCM3AP	INTRON	ILMN_1656297	C21ORF57	21	11.0946	8.04e-12	0.051981	0.156115	0.104134	0.723324	0.234881	0.268608
Local	rs2839207	0.3497	21	C21orf57 | C21orf58	INTERGENIC	ILMN_1795836	C21ORF57	21	12.6737	2.12e-13	0.116381	0.258872	0.14249	0.340832	0.027802	0.104964
Local	rs8132028	0.407	21	MCM3AP	INTRON	ILMN_2411127	C21ORF57	21	9.37192	4.25e-10	0.158382	0.188131	0.029749	0.180086	0.156508	0.821583
Local	rs13408246	0.05491	2	MOGAT1 | ACSL3	INTERGENIC	ILMN_1797577	C2ORF73	2	8.48545	3.27e-09	-0.07608	-0.07605	2.8e-05	0.101325	0.162106	0.999584
Local	rs2072449	0.4798	12	FOXJ2 | C3AR1	INTERGENIC	ILMN_1787529	C3AR1	12	10.1345	7.34e-11	0.04742	0.141603	0.094182	0.739629	0.26988	0.305322
Local	rs6785976	0.3401	3	C3orf10	UTR	ILMN_1764500	C3ORF10	3	17.2016	6.29e-18	0.10965	0.0831	-0.02655	0.227488	0.468967	0.783019
Local	rs11120211	0.159	1	C4BPB | C4BPA	INTERGENIC	ILMN_1810752	C4BPA	1	49.9367	1.16e-50	0.117185	-0.07385	-0.19103	0.650659	0.82187	0.268063
Local	rs4296866	0.1908	6	SNX14	INTRON	ILMN_1653794	C6ORF160	6	13.0533	8.85e-14	0.26036	0.201914	-0.05845	0.016798	0.134898	0.62596
Local	rs4947331	0.05523	6	C6orf48 | NEU1	INTERGENIC	ILMN_2391765	C6ORF48	6	9.75548	1.76e-10	0.477784	0.569442	0.091658	1.974e-07	4.654e-08	0.338264
Local	rs10242703	0.4538	7	C7orf28B | LOC100131257	INTERGENIC	ILMN_2246083	C7ORF28B	7	16.8468	1.42e-17	0.080744	-0.21422	-0.29496	0.756304	0.377769	0.041485
Local	rs10869495	0.2486	9	C9orf95 | LOC100289547	INTERGENIC	ILMN_1674650	C9ORF95	9	8.19396	6.4e-09	0.068771	0.085535	0.016764	0.414421	0.360366	0.846956
Local	rs936524	0.4711	19	CAPN12	CODING	ILMN_2101034	CAPN12	19	8.43098	3.71e-09	-0.04938	0.003671	0.053049	0.717911	0.984498	0.608383
Local	rs3014712	0.08671	1	MAN1C1	INTRON	ILMN_1731073	CAPN9	1	9.03494	9.23e-10	-0.10142	-0.06449	0.036927	0.033283	0.304046	0.434201
Local	rs11083925	0.1599	19	CARD8	INTRON	ILMN_2192281	CARD8	19	11.7038	1.98e-12	-0.03154	-0.07155	-0.04001	0.75624	0.468589	0.588277
Local	rs11210712	0.0578	1	LEPRE1 / LOC100287607	COMPLEX	ILMN_2050023	CCDC23	1	8.00656	9.85e-09	-0.40288	-0.49258	-0.0897	5.074e-05	1.216e-05	0.392442
Local	rs7224892	0.2209	17	TBC1D3G | ZNHIT3	INTERGENIC	ILMN_2218856	CCL3L1	17	8.01377	9.69e-09	0.089426	0.084408	-0.00502	0.638718	0.708193	0.979719
Local	rs7224892	0.2209	17	TBC1D3G | ZNHIT3	INTERGENIC	ILMN_2105573	CCL3L3	17	10.2414	5.74e-11	0.082892	0.110149	0.027257	0.782299	0.739849	0.921019
Local	rs2070610	0.3468	21	CCT8	UTR	ILMN_1717868	CCT8	21	8.61816	2.41e-09	0.077499	0.168789	0.091291	0.503228	0.128062	0.276144
Local	rs7924806	0.4942	11	CD151	INTRON	ILMN_2326713	CD151	11	14.1828	6.57e-15	0.122403	0.081598	-0.0408	0.433246	0.686804	0.788643
Local	rs6797023	0.09593	3	CD200 | BTLA	INTERGENIC	ILMN_1787750	CD200	3	28.3025	4.98e-29	-0.0081	-0.01303	-0.00492	0.946079	0.923038	0.960482
Local	rs3211938	0.08671	7	CD36	CODING	ILMN_1796094	CD36	7	13.1941	6.4e-14	-0.09461	-0.12549	-0.03088	0.648508	0.580804	0.874964
Local	rs9590409	0.4162	13	CDC16 | UPF3A	INTERGENIC	ILMN_2256765	CDC16	13	8.23973	5.76e-09	-0.3593	-0.36401	-0.00471	6.484e-06	6.855e-05	0.969957
Local	rs2297454	0.4249	9	CDK5RAP2	INTRON	ILMN_1655990	CDK5RAP2	9	13.7049	1.97e-14	0.148924	0.092814	-0.05611	0.321509	0.64125	0.699416
Local	rs7141289	0.4104	14	CDKL1	INTRON	ILMN_1724183	CDKL1	14	12.3241	4.74e-13	-0.59118	-0.65217	-0.06099	1.31e-06	2.748e-06	0.685829
Local	rs6895641	0.3815	5	CENPK	INTRON	ILMN_1737195	CENPK	5	22.1111	7.74e-23	0.017696	0.014353	-0.00334	0.900812	0.930825	0.978163
Local	rs10399931	0.3266	1	CHI3L1 | CHIT1	INTERGENIC	ILMN_3307868	CHI3L1	1	7.99268	1.02e-08	-0.17551	-0.31326	-0.13775	0.300169	0.068065	0.313203
Local	rs11235951	0.06686	11	PAAF1 | DNAJB13	INTERGENIC	ILMN_1691151	CHKA	11	8.24741	5.66e-09	-0.11064	-0.07564	0.034998	0.052715	0.307144	0.555648
Local	rs12627787	0.1329	22	MULTIPLE_GENES:1375,1120	COMPLEX	ILMN_1659054	CHKB	22	10.4333	3.69e-11	-0.17002	-0.05871	0.111308	0.021389	0.604085	0.072342
Local	rs1467573	0.3728	14	SPTB | CHURC1	INTERGENIC	ILMN_1798177	CHURC1	14	15.0278	9.38e-16	0.118017	0.122286	0.004269	0.700447	0.73035	0.98852
Local	rs7313235	0.3526	12	CLEC12A	INTRON	ILMN_1663142	CLEC12A	12	26.9739	1.06e-27	0.273524	0.032182	-0.24134	0.265344	0.939107	0.208466
Local	rs7313235	0.3526	12	CLEC12A	INTRON	ILMN_2292178	CLEC12A	12	18.8097	1.55e-19	0.411356	0.177714	-0.23364	0.054048	0.567508	0.210295
Local	rs7313235	0.3526	12	CLEC12A	INTRON	ILMN_2403228	CLEC12A	12	26.2664	5.42e-27	0.191277	-0.03507	-0.22634	0.403612	0.923508	0.172505
Local	rs3852166	0.3844	5	CMBL	INTRON	ILMN_1709634	CMBL	5	10.1964	6.36e-11	-0.80282	-0.92569	-0.12286	7.641e-06	5.489e-06	0.548286
Local	rs3764647	0.2659	19	ABCA7	CODING	ILMN_1770290	CNN2	19	11.596	2.54e-12	0.319108	0.31619	-0.00292	0.000945	0.004765	0.983763
Local	rs7571084	0.1127	2	COMMD1	UTR	ILMN_1761242	COMMD1	2	8.71332	1.94e-09	0.139524	0.071277	-0.06825	0.052287	0.477118	0.295326
Local	rs968404	0.1243	7	CPA1	CODING	ILMN_1791530	CPA5	7	13.8533	1.4e-14	0.057007	0.142835	0.085828	0.493264	0.06327	0.130308
Local	rs12481545	0.0843	20	PHF20	INTRON	ILMN_1670841	CPNE1	20	23.551	2.81e-24	-0.14066	-0.01754	0.123116	0.069987	0.901717	0.04381
Local	rs12481545	0.0843	20	PHF20	INTRON	ILMN_2307025	CPNE1	20	12.9027	1.25e-13	-0.1518	-0.04738	0.104422	0.09928	0.741493	0.173772
Local	rs16930895	0.1936	9	CRAT	CODING	ILMN_1737992	CRAT	9	32.7575	1.75e-33	-0.89369	-0.76751	0.126181	0.000144	0.005721	0.651454
Local	rs711627	0.3179	3	CRBN	UTR	ILMN_2225735	CRBN	3	19.8748	1.33e-20	0.337277	0.324047	-0.01323	0.000183	0.001963	0.920457
Local	rs7213159	0.3728	17	LOC100289105 | CSNK1D	INTERGENIC	ILMN_1720708	CSNK1D	17	14.2947	5.07e-15	0.231989	0.093791	-0.1382	0.011781	0.488126	0.079543
Local	rs7213159	0.3728	17	LOC100289105 | CSNK1D	INTERGENIC	ILMN_2286870	CSNK1D	17	13.1292	7.43e-14	-0.16384	-0.05829	0.105555	0.074378	0.6773	0.177669
Local	rs12555920	0.2832	9	CTNNAL1	INTRON	ILMN_2136446	CTNNAL1	9	8.12453	7.51e-09	-0.72275	-0.79463	-0.07189	2.159e-08	5.327e-08	0.643214
Local	rs568617	0.4769	11	FIBP	INTRON	ILMN_1794364	CTSW	11	9.78995	1.62e-10	-0.092	-0.11088	-0.01888	0.627008	0.601355	0.921059
Local	rs352010	0.4566	4	PPBP | CXCL5	INTERGENIC	ILMN_1752562	CXCL5	4	9.96457	1.09e-10	0.169577	-0.02028	-0.18986	0.103851	0.914949	0.014402
Local	rs425535	0.4624	4	CXCL5	CODING	ILMN_2171384	CXCL5	4	13.4444	3.59e-14	0.179878	-0.00358	-0.18345	0.124046	0.986638	0.038403
Local	rs11680268	0.3064	2	C2orf37 | CYBRD1	INTERGENIC	ILMN_1712305	CYBRD1	2	8.22315	5.98e-09	-0.3393	-0.43208	-0.09278	0.000614	0.000103	0.359278
Local	rs7603709	0.3931	2	TTLL4 | CYP27A1	INTERGENIC	ILMN_1704985	CYP27A1	2	10.1387	7.27e-11	0.137787	0.0292	-0.10859	0.525985	0.928706	0.534985
Local	rs6843595	0.3671	4	ZNF509 | D4S234E	INTERGENIC	ILMN_1772627	D4S234E	4	10.3387	4.59e-11	0.248568	0.251523	0.002955	0.102545	0.158332	0.988147
Local	rs10120822	0.3555	9	EXOSC3 | WDR32	INTERGENIC	ILMN_3235917	DCAF10	9	8.39892	3.99e-09	-0.47008	-0.43316	0.036919	6.022e-06	0.000323	0.785926
Local	rs7588	0.1127	16	DCTN5	UTR	ILMN_1666192	DCTN5	16	9.96617	1.08e-10	0.027145	0.079387	0.052242	0.802502	0.428835	0.470514
Local	rs6502047	0.2688	17	DCXR	INTRON	ILMN_1681437	DCXR	17	9.56767	2.71e-10	0.083616	0.062876	-0.02074	0.465991	0.663063	0.859729
Local	rs10743750	0.3064	12	DDX11	INTRON	ILMN_2345908	DDX11	12	14.3252	4.73e-15	-0.16024	-0.08611	0.074134	0.052279	0.447991	0.32906
Local	rs10493008	0.2977	1	USP48	INTRON	ILMN_1815035	DENND2C	1	9.21254	6.13e-10	-0.37007	-0.38923	-0.01916	0.000607	0.001696	0.901316
Local	rs10134537	0.1301	14	DHRS1	CODING	ILMN_1807206	DHRS1	14	10.4578	3.49e-11	-0.07913	-0.11405	-0.03492	0.364253	0.220807	0.667179
Local	rs16979409	0.1965	21	DIP2A	CODING	ILMN_2285618	DIP2A	21	13.8831	1.31e-14	-0.19366	-0.1803	0.013359	0.090265	0.1871	0.928357
Local	rs10500542	0.2428	16	DPEP2	CODING	ILMN_1689160	DPEP2	16	9.27959	5.25e-10	-0.18567	-0.18479	0.000872	0.154516	0.228429	0.996037
Local	rs8019556	0.3198	14	EAPP	INTRON	ILMN_3243744	EAPP	14	11.5456	2.85e-12	0.198098	0.059026	-0.13907	0.077689	0.739259	0.13472
Local	rs7910140	0.3035	10			ILMN_2072178	ECHDC3	10	9.16526	6.84e-10	0.190628	0.175593	-0.01503	0.003559	0.023187	0.863689
Local	rs577372	0.3468	6	MTO1	INTRON	ILMN_3251737	EEF1A1	6	11.4692	3.4e-12	0.23168	0.318139	0.086459	0.012908	0.001918	0.336051
Local	rs4796398	0.4017	17	YBX2 | EIF5A	INTERGENIC	ILMN_1794522	EIF5A	17	30.8377	1.45e-31	-0.24926	-0.31657	-0.06731	0.098566	0.058276	0.67302
Local	rs10079609	0.1387	5	LOC100289045 | ENC1	INTERGENIC	ILMN_1779147	ENC1	5	18.6596	2.19e-19	0.027913	-0.04214	-0.07006	0.802673	0.726932	0.311031
Local	rs1056893	0.3613	5	ERAP2	CODING	ILMN_1743145	ERAP2	5	54.5224	3e-55	0.030389	0.303561	0.273172	0.950496	0.440527	0.294438
Local	rs17026985	0.1329	1	ACOT7 | HES2	INTERGENIC	ILMN_1806710	ESPN	1	8.95001	1.12e-09	-1.08932	-1.11213	-0.02282	1.719e-06	2.012e-05	0.94739
Local	rs136584	0.07803	22	SMC1B	INTRON	ILMN_1809147	FAM118A	22	13.0516	8.88e-14	0.035013	0.064227	0.029214	0.637833	0.387763	0.619042
Local	rs2256941	0.1503	2	CREB1	UTR	ILMN_3250243	FAM119A	2	19.4374	3.65e-20	-0.02538	-0.02131	0.00407	0.873409	0.910614	0.976964
Local	rs2709373	0.1541	2	KLF7 | CREB1	INTERGENIC	ILMN_3251137	FAM119A	2	10.6946	2.02e-11	0.007714	0.012924	0.005209	0.952145	0.927545	0.960317
Local	rs2618476	0.1069	8	BLK	INTRON	ILMN_3248511	FAM167A	8	9.0836	8.25e-10	0.11292	0.128658	0.015738	0.119107	0.117993	0.855282
Local	rs12267385	0.1012	10	ANUBL1	CODING	ILMN_3238452	FAM21D	10	7.94577	1.13e-08	-0.20676	-0.37266	-0.16589	0.130856	0.007943	0.130588
Local	rs4282551	0.1272	8	WDR67 | FAM83A	INTERGENIC	ILMN_1670158	FAM83A	8	8.03896	9.14e-09	-0.35284	-0.28864	0.0642	0.016204	0.108831	0.707333
Local	rs4282551	0.1272	8	WDR67 | FAM83A	INTERGENIC	ILMN_2239774	FAM83A	8	9.99654	1.01e-10	-0.39472	-0.35284	0.041882	0.06022	0.162205	0.874313
Local	rs1736067	0.3468	8	FDFT1	INTRON	ILMN_1741096	FDFT1	8	9.44491	3.59e-10	-0.13495	-0.20517	-0.07022	0.395291	0.220015	0.621648
Local	rs3258	0.3497	8	FDFT1	UTR	ILMN_2144088	FDFT1	8	11.1987	6.33e-12	-0.17745	-0.25537	-0.07792	0.179377	0.071084	0.530141
Local	rs6041750	0.4335	20	FKBP1A	UTR	ILMN_1702237	FKBP1A	20	14.0534	8.84e-15	0.069198	0.020813	-0.04839	0.567614	0.90581	0.62962
Local	rs11869283	0.1474	17	FLCN	INTRON	ILMN_1655525	FLCN	17	8.57807	2.64e-09	-1.09587	-1.09563	0.000241	6.252e-09	3.536e-07	0.99922
Local	rs11869283	0.1474	17	FLCN	INTRON	ILMN_1683390	FLCN	17	8.48772	3.25e-09	-0.50181	-0.5549	-0.0531	0.00017	0.000266	0.752477
Local	rs11869283	0.1474	17	FLCN	INTRON	ILMN_1814952	FLCN	17	8.10491	7.85e-09	-0.75944	-0.63872	0.120722	2.648e-06	0.000732	0.505145
Local	rs10865489	0.3642	2	FABP1 | THNSL2	INTERGENIC	ILMN_2173294	FLJ10916	2	9.53091	2.95e-10	0.006857	0.006987	0.00013	0.950993	0.956688	0.998705
Local	rs32558	0.1618	5	KIAA0947 | FLJ33360	INTERGENIC	ILMN_1695562	FLJ11292	5	8.11942	7.6e-09	-0.01073	-0.03873	-0.028	0.869216	0.508736	0.500464
Local	rs2850369	0.1879	4	PPP3CA	INTRON	ILMN_1754114	FLJ20021	4	9.33734	4.6e-10	0.055016	0.084565	0.02955	0.542663	0.372759	0.709651
Local	rs2243523	0.4422	17	FN3KRP	INTRON	ILMN_1652333	FN3KRP	17	9.78146	1.65e-10	0.381589	0.336308	-0.04528	1.273e-05	0.000976	0.669656
Local	rs7925545	0.1936	11	C11orf51 | FOLR3	INTERGENIC	ILMN_1730454	FOLR3	11	16.8564	1.39e-17	0.069296	-0.15303	-0.22233	0.873539	0.728452	0.395735
Local	rs1051855	0.4104	17	FOXK2	UTR	ILMN_2310685	FOXK2	17	9.2119	6.14e-10	0.075795	0.095514	0.019719	0.144674	0.09684	0.721061
Local	rs2501424	0.3526	1	FUCA1 | CNR2	INTERGENIC	ILMN_1752728	FUCA1	1	17.1259	7.48e-18	-0.33193	-0.37021	-0.03828	0.006997	0.008356	0.804043
Local	rs2285515	0.315	19	FXYD5	INTRON	ILMN_2309848	FXYD5	19	11.3686	4.28e-12	0.420078	0.266953	-0.15312	1.976e-07	0.006245	0.032922
Local	rs7842256	0.1012	8	FZD3	INTRON	ILMN_1703408	FZD3	8	11.3131	4.86e-12	0.069198	0.06897	-0.00023	0.204703	0.283355	0.997418
Local	rs11747325	0.2341	5	MFAP3 | GALNT10	INTERGENIC	ILMN_1681984	GALNT10	5	8.42354	3.77e-09	-0.27963	-0.26637	0.013258	0.000935	0.006945	0.913482
Local	rs2230281	0.2399	12	GALNT4	CODING	ILMN_1739297	GALNT4	12	9.81559	1.53e-10	-0.68333	-0.69064	-0.00732	3.547e-07	6.871e-06	0.972342
Local	rs1389308	0.2457	5	GAPT	UTR	ILMN_1675191	GAPT	5	8.5321	2.94e-09	0.090371	0.086909	-0.00346	0.524554	0.605701	0.981999
Local	rs1389308	0.2457	5	GAPT	UTR	ILMN_3242271	GAPT	5	8.2044	6.25e-09	-0.12999	-0.18425	-0.05426	0.266272	0.141819	0.625337
Local	rs9994891	0.4422	4	LRIT3	CODING	ILMN_2412549	GAR1	4	7.96577	1.08e-08	0.266573	0.213878	-0.0527	0.030166	0.15896	0.705401
Local	rs1894644	0.2471	22	H1F0	UTR	ILMN_1724437	GCAT	22	15.0906	8.12e-16	-0.41003	-0.39081	0.019229	0.001482	0.00961	0.917356
Local	rs7554192	0.2341	1	GGPS1 | TBCE	INTERGENIC	ILMN_1692276	GGPS1	1	8.48294	3.29e-09	-0.05036	-0.04749	0.002874	0.56996	0.654102	0.976248
Local	rs1004736	0.1416	5	CCDC69 | GM2A	INTERGENIC	ILMN_2221046	GM2A	5	9.04364	9.04e-10	0.094985	0.084289	-0.0107	0.424939	0.559403	0.935961
Local	rs12714151	0.3613	2	GNLY | ATOH8	INTERGENIC	ILMN_1708779	GNLY	2	8.51641	3.05e-09	0.096946	0.185179	0.088234	0.756896	0.560873	0.719479
Local	rs12714151	0.3613	2	GNLY | ATOH8	INTERGENIC	ILMN_2256295	GNLY	2	8.20747	6.2e-09	0.078482	0.097961	0.01948	0.787153	0.763408	0.9426
Local	rs9849087	0.07514	3	GOLGB1	INTRON	ILMN_1747935	GOLGB1	3	10.0299	9.34e-11	0.00832	-0.03805	-0.04637	0.960006	0.814085	0.653173
Local	rs4661188	0.4191	1	TTC24 | APOA1BP	INTERGENIC	ILMN_2383306	GPATCH4	1	16.107	7.82e-17	0.215892	0.189675	-0.02622	0.011118	0.0633	0.803799
Local	rs2180314	0.2587	6	GSTA2	CODING	ILMN_1788122	GSTA5	6	8.77754	1.67e-09	-1.24696	-1.03408	0.212884	2.768e-09	1.917e-05	0.329818
Local	rs4147567	0.1387	1	GSTM1	INTRON	ILMN_1668134	GSTM1	1	11.3843	4.13e-12	-0.1704	0.005634	0.176038	0.434971	0.98708	0.282882
Local	rs4147567	0.1387	1	GSTM1	INTRON	ILMN_1762255	GSTM1	1	11.2467	5.67e-12	-0.11326	-0.02061	0.092647	0.601229	0.948486	0.591789
Local	rs7544426	0.474	1	LOC100289114 | GSTM4	INTERGENIC	ILMN_2391861	GSTM1	1	10.3877	4.1e-11	-0.01246	0.123938	0.136401	0.968937	0.659724	0.442963
Local	rs7544426	0.474	1	LOC100289114 | GSTM4	INTERGENIC	ILMN_2201580	GSTM2	1	8.43652	3.66e-09	-0.03137	0.095734	0.127104	0.927939	0.78118	0.550387
Local	rs11101973	0.263	1	LOC100289114 | GSTM4	INTERGENIC	ILMN_1651800	GSTM4	1	9.06961	8.52e-10	0.015114	0.058342	0.043229	0.898921	0.588375	0.56531
Local	rs589007	0.06069	10	GSTO2	INTRON	ILMN_1808196	GSTO1	10	16.0169	9.62e-17	0.180458	0.179588	-0.00087	0.076623	0.137555	0.995106
Local	rs589007	0.06069	10	GSTO2	INTRON	ILMN_2227573	GSTO1	10	17.4255	3.75e-18	0.129921	0.070365	-0.05956	0.194223	0.613388	0.523009
Local	rs2236620	0.1792	22	SLC2A11	INTRON	ILMN_1730054	GSTT1	22	11.5075	3.11e-12	0.086103	-0.01761	-0.10371	0.612679	0.943553	0.398538
Local	rs6540080	0.0578	16	KLHDC4 | SLC7A5	INTERGENIC	ILMN_1667796	HBA2	16	8.74425	1.8e-09	-0.08066	-0.06183	0.018828	0.02577	0.171868	0.634735
Local	rs9667878	0.1676	11	OR51V1 | HBB	INTERGENIC	ILMN_1653814	HBBP1	11	9.74763	1.79e-10	-1.95121	-1.76631	0.184902	2.38e-24	6.75e-17	0.33385
Local	rs9667878	0.1676	11	OR51V1 | HBB	INTERGENIC	ILMN_1815527	HBD	11	11.0901	8.13e-12	-4.03452	-4.17078	-0.13625	9.58e-62	3.63e-55	0.50344
Local	rs3115628	0.2803	6	LOC100133214 | HLA-H	INTERGENIC	ILMN_1660923	HCG4	6	8.15218	7.04e-09	0.103144	0.121943	0.018799	0.416193	0.392789	0.891626
Local	rs929683	0.07225	12	GPRC5D | HEBP1	INTERGENIC	ILMN_1802557	HEBP1	12	33.6914	2.04e-34	0.14612	0.007001	-0.13912	0.278654	0.976286	0.184065
Local	rs4896353	0.4711	6	LOC202451 | HEBP2	INTERGENIC	ILMN_1755077	HEBP2	6	24.5714	2.68e-25	0.452881	0.271107	-0.18177	0.000211	0.082668	0.10327
Local	rs17131261	0.1069	1	HHLA3 / HHLA3	COMPLEX	ILMN_1802338	HHLA3	1	24.6728	2.12e-25	-0.0353	0.035017	0.070322	0.672807	0.720178	0.186452
Local	rs10821352	0.1127	9	HIATL1 | FBP2	INTERGENIC	ILMN_1737964	HIATL1	9	8.45867	3.48e-09	-0.0508	-0.04679	0.004008	0.757292	0.80903	0.979826
Local	rs1179625	0.3728	7	HIP1	INTRON	ILMN_1701403	HIP1	7	10.769	1.7e-11	-0.03653	0.06951	0.106045	0.740714	0.534271	0.100504
Local	rs2735097	0.289	6	HLA-A | HCG9	INTERGENIC	ILMN_2165753	HLA-A29.1	6	16.0914	8.1e-17	-0.03053	-0.43357	-0.40305	0.979719	0.690268	0.575195
Local	rs1265062	0.4913	6	HCG22 | C6orf15	INTERGENIC	ILMN_1721113	HLA-C	6	16.5962	2.53e-17	-0.12225	0.05044	0.172687	0.830954	0.944763	0.677125
Local	rs2179915	0.4162	6	HLA-DPB1 | HLA-DPB2	INTERGENIC	ILMN_1749070	HLA-DPB1	6	22.7513	1.77e-23	0.185715	0.072257	-0.11346	0.273136	0.770527	0.436581
Local	rs9272219	0.3179	6	HLA-DRB1 | HLA-DQA1	INTERGENIC	ILMN_1808405	HLA-DQA1	6	13.7131	1.94e-14	0.234047	0.336975	0.102928	0.205498	0.088674	0.553054
Local	rs1063355	0.4827	6	HLA-DQB1	UTR	ILMN_1661266	HLA-DQB1	6	46.1193	7.6e-47	0.478382	0.228854	-0.24953	0.196356	0.662647	0.452502
Local	rs2213585	0.4046	6	HLA-DRA | HLA-DRB5	INTERGENIC	ILMN_2157441	HLA-DRA	6	8.86328	1.37e-09	0.003925	-0.0244	-0.02833	0.981384	0.893239	0.808975
Local	rs9270856	0.2457	6	HLA-DRB1 | HLA-DQA1	INTERGENIC	ILMN_1715169	HLA-DRB1	6	65.4571	3.49e-66	-0.12673	0.280998	0.407731	0.895415	0.772905	0.48706
Local	rs2187668	0.07803	6	HLA-DQA1	INTRON	ILMN_1752592	HLA-DRB4	6	11.0568	8.77e-12	0.250718	0.353693	0.102975	0.075117	0.0207	0.444717
Local	rs9271488	0.1618	6	HLA-DRB1 | HLA-DQA1	INTERGENIC	ILMN_2159694	HLA-DRB4	6	50.9115	1.23e-51	0.352143	0.249234	-0.10291	0.380373	0.628156	0.798713
Local	rs9270986	0.1908	6	HLA-DRB1 | HLA-DQA1	INTERGENIC	ILMN_1697499	HLA-DRB5	6	68.3472	4.5e-69	0.293271	0.746109	0.452837	0.784027	0.463908	0.545001
Local	rs34369284	0.4535	6	HLA-DRB5 | HLA-DRB6	INTERGENIC	ILMN_2066060	HLA-DRB6	6	20.4355	3.67e-21	0.268877	-0.2467	-0.51557	0.588993	0.678191	0.105606
Local	rs2571382	0.2471	6	HLA-A | HCG9	INTERGENIC	ILMN_1666078	HLA-H	6	27.9516	1.12e-28	0.308209	0.190218	-0.11799	0.239158	0.585235	0.641981
Local	rs17016906	0.06358	3	ROBO1	INTRON	ILMN_1673820	HLTF	3	8.46357	3.44e-09	0.047701	0.031834	-0.01587	0.614319	0.790058	0.859782
Local	rs10088428	0.3873	8	HMBOX1	UTR	ILMN_1720059	HMBOX1	8	26.7937	1.61e-27	-0.07567	-0.06506	0.010606	0.52291	0.651429	0.933367
Local	rs2070865	0.4364	21	HMGN1	INTRON	ILMN_2151579	HMGN1	21	13.4057	3.93e-14	0.311514	0.287714	-0.0238	0.002088	0.015914	0.861425
Local	rs2278012	0.4682	19	HNRNPL	INTRON	ILMN_2389582	HNRNPL	19	10.398	4e-11	0.000479	-0.02069	-0.02117	0.998345	0.934524	0.903039
Local	rs1042815	0.1561	17	HOXB2	UTR	ILMN_1810274	HOXB2	17	12.4389	3.64e-13	0.003556	-0.0493	-0.05286	0.98163	0.735592	0.573116
Local	rs3771130	0.4364	2	HPCAL1	UTR	ILMN_2240457	HPCAL1	2	9.13053	7.4e-10	-0.04493	-0.04806	-0.00313	0.439876	0.475617	0.963346
Local	rs481825	0.3208	6	HSPA1L	INTRON	ILMN_1660436	HSPA1B	6	14.0333	9.26e-15	0.062427	-0.06455	-0.12697	0.759697	0.784418	0.334421
Local	rs10917148	0.06647	1	CDC42	INTRON	ILMN_3272768	HSPC157	1	8.12396	7.52e-09	0.07079	-0.01958	-0.09037	0.483529	0.897318	0.207116
Local	rs11177718	0.06936	12	FRS2	INTRON	ILMN_1725833	IFLTD1	12	9.38185	4.15e-10	-0.00437	-0.01477	-0.0104	0.953795	0.846596	0.847895
Local	rs8413	0.3728	9	INPP5E	UTR	ILMN_1811301	INPP5E	9	13.0047	9.89e-14	-0.16527	0.000525	0.16579	0.103629	0.997816	0.03206
Local	rs11834524	0.1387	12	TMTC1 | IPO8	INTERGENIC	ILMN_1753164	IPO8	12	32.0687	8.54e-33	-0.07825	-0.04153	0.036726	0.564886	0.817417	0.763882
Local	rs8043	0.4884	7	TNPO3	CODING	ILMN_1670576	IRF5	7	33.4378	3.65e-34	-0.20434	-0.09417	0.110171	0.092068	0.588388	0.306273
Local	rs8043	0.4884	7	TNPO3	CODING	ILMN_2312606	IRF5	7	39.5284	2.96e-40	-0.01707	0.007937	0.025005	0.95706	0.981999	0.917936
Local	rs748815	0.3169	16	LOC728792 | LOC643911	INTERGENIC	ILMN_1811468	IRX3	16	9.80521	1.57e-10	0.03001	-0.02855	-0.05856	0.860346	0.886367	0.611987
Local	rs7216371	0.1676	17	JUP | SC65	INTERGENIC	ILMN_1733811	JUP	17	11.2577	5.53e-12	0.051586	0.435637	0.384051	0.867074	0.04854	0.009306
Local	rs7216371	0.1676	17	JUP | SC65	INTERGENIC	ILMN_2366864	JUP	17	8.20308	6.27e-09	-0.09832	-0.01465	0.083671	0.196581	0.910809	0.156736
Local	rs6663	0.1098	12	KCTD10 / LOC100287749	COMPLEX	ILMN_1719064	KCTD10	12	12.3299	4.68e-13	0.093006	0.07568	-0.01733	0.213706	0.414606	0.834829
Local	rs6835	0.3295	13	KCTD12	UTR	ILMN_2229649	KCTD12	13	29.9389	1.15e-30	0.087265	-0.00315	-0.09042	0.544678	0.988479	0.404622
Local	rs1859287	0.4133	19	SF4	INTRON	ILMN_1685631	KIAA0892	19	18.8038	1.57e-19	-0.02133	0.018929	0.040261	0.84982	0.887678	0.60153
Local	rs676385	0.3237	1	KIAA1324	INTRON	ILMN_1771482	KIAA1324	1	18.2612	5.48e-19	0.133215	-0.04729	-0.18051	0.578271	0.889712	0.282429
Local	rs10510025	0.341	10	KIAA1598	INTRON	ILMN_1805992	KIAA1598	10	16.3239	4.74e-17	0.160779	0.205611	0.044833	0.29278	0.222264	0.774853
Local	rs10419232	0.4046	19	JUND | LSM4	INTERGENIC	ILMN_2158003	KIAA1683	19	7.95821	1.1e-08	-0.06703	-0.00674	0.060288	0.544372	0.968821	0.486028
Local	rs7863385	0.1445	9	KLHL9	UTR	ILMN_1664466	KLHL9	9	8.91364	1.22e-09	0.09771	0.163746	0.066036	0.320886	0.10574	0.423841
Local	rs1034575	0.1272	7	KRIT1	INTRON	ILMN_2323418	KRIT1	7	10.1893	6.47e-11	0.014965	0.072894	0.057929	0.870184	0.339692	0.26787
Local	rs11991560	0.2139	8	XKR9	INTRON	ILMN_1660635	LACTB2	8	9.05027	8.91e-10	0.255605	0.222285	-0.03332	0.000212	0.00637	0.690354
Local	rs6142738	0.3343	20	LAMA5	INTRON	ILMN_1773567	LAMA5	20	9.73802	1.83e-10	-0.03606	0.134356	0.170421	0.845247	0.410545	0.085204
Local	rs3820194	0.3439	1	LAX1	CODING	ILMN_1769782	LAX1	1	8.61208	2.44e-09	0.147621	0.244799	0.097178	0.170804	0.028762	0.285442
Local	rs1662955	0.2197	2	LCLAT1	INTRON	ILMN_1708081	LCLAT1	2	8.98172	1.04e-09	0.028182	0.10633	0.078148	0.774244	0.205793	0.183087
Local	rs10878255	0.3179	12	LEMD3 | MSRB3	INTERGENIC	ILMN_2183938	LEMD3	12	25.9076	1.24e-26	0.379696	0.18852	-0.19118	0.000104	0.147699	0.023571
Local	rs103294	0.1069	19	LILRB2 | LILRA3	INTERGENIC	ILMN_1661631	LILRA3	19	9.65208	2.23e-10	0.244801	0.340586	0.095786	0.442913	0.321884	0.751061
Local	rs8101605	0.2168	19	LILRB1	UTR	ILMN_1708248	LILRB1	19	8.29585	5.06e-09	-0.01355	0.115896	0.129443	0.937233	0.400994	0.134062
Local	rs12441485	0.4506	15	LINS1	INTRON	ILMN_2338197	LINS1	15	8.50073	3.16e-09	0.032361	0.058475	0.026114	0.692615	0.482696	0.690895
Local	rs1502004	0.3699	16	CAPNS2 | LPCAT2	INTERGENIC	ILMN_1796335	LPCAT2	16	21.841	1.44e-22	0.019381	-0.06046	-0.07984	0.922746	0.756351	0.50487
Local	rs1047881	0.2312	1	LQK1	UTR	ILMN_3301042	LQK1	1	26.2667	5.41e-27	0.058864	0.068938	0.010074	0.615798	0.602569	0.932988
Local	rs6512265	0.1541	19	LRRC25	CODING	ILMN_2150196	LRRC25	19	8.46294	3.44e-09	0.175099	0.005719	-0.16938	0.253882	0.98297	0.148094
Local	rs2638597	0.185	3	LRRC58	UTR	ILMN_3251467	LRRC58	3	16.1809	6.59e-17	0.027953	0.055133	0.027179	0.790605	0.60706	0.739391
Local	rs2256974	0.3035	6	LST1	INTRON	ILMN_1718936	LST1	6	12.4447	3.59e-13	0.143923	-0.08614	-0.23006	0.478293	0.746993	0.090747
Local	rs977785	0.3208	6	LOC285780 | LY86	INTERGENIC	ILMN_1807825	LY86	6	8.9813	1.04e-09	0.117659	0.032646	-0.08501	0.366877	0.870002	0.42857
Local	rs7560053	0.2081	2	MFF	INTRON	ILMN_2198408	MFF	2	35.95	1.12e-36	0.07206	-0.06879	-0.14085	0.678942	0.737346	0.206085
Local	rs9692345	0.2399	7	LOC441268 | MGC72080	INTERGENIC	ILMN_2152502	MGC72080	7	8.15015	7.08e-09	-0.01073	-0.0055	0.005236	0.937145	0.972634	0.963419
Local	rs2516463	0.3459	6	MICA | HCP5	INTERGENIC	ILMN_1797929	MICA	6	18.7815	1.65e-19	-0.05578	-0.08211	-0.02632	0.48378	0.330594	0.715751
Local	rs8118692	0.1134	20	C20orf94	INTRON	ILMN_1718718	MKKS	20	9.47939	3.32e-10	0.174516	0.19108	0.016564	0.047301	0.058539	0.884026
Local	rs643652	0.1792	18	MPPE1	INTRON	ILMN_1776515	MPPE1	18	16.1841	6.55e-17	0.25729	0.400979	0.143688	0.067617	0.00738	0.245636
Local	rs16961406	0.2341	17	MPRIP | PLD6	INTERGENIC	ILMN_1774547	MPRIP	17	8.39019	4.07e-09	0.068617	0.21506	0.146443	0.475473	0.011488	0.015438
Local	rs3752606	0.237	1	MPZL1	UTR	ILMN_2386008	MPZL1	1	14.1568	6.97e-15	-0.203	-0.2051	-0.0021	0.22406	0.294241	0.991981
Local	rs701836	0.4393	10	LZTS2	UTR	ILMN_1652147	MRPL43	10	13.1857	6.52e-14	0.012004	0.022086	0.010082	0.906759	0.837419	0.902003
Local	rs11190786	0.4709	10	LZTS2	INTRON	ILMN_1700477	MRPL43	10	17.4514	3.54e-18	-0.00361	0.049887	0.053495	0.979084	0.688322	0.501157
Local	rs4919510	0.4827	10	SEMA4G	INTRON	ILMN_2258774	MRPL43	10	15.8164	1.53e-16	0.315384	0.41564	0.100256	2.415e-05	7.486e-07	0.157987
Local	rs13960	0.4798	19	MRPL54	INTRON	ILMN_1658486	MRPL54	19	12.0012	9.97e-13	0.369118	0.417564	0.048445	6.05e-05	6.6e-05	0.661101
Local	rs17172505	0.211	7	ZNF713	INTRON	ILMN_1804851	MRPS17	7	8.46395	3.44e-09	0.260217	0.264503	0.004286	0.000491	0.002149	0.97015
Local	rs668134	0.1647	11	MS4A4E	INTRON	ILMN_1797731	MS4A6A	11	9.72125	1.9e-10	0.24036	0.20874	-0.03162	0.1307	0.281383	0.868384
Local	rs162031	0.0896	5	MTRR	INTRON	ILMN_1718932	MTRR	5	13.9987	1e-14	0.153394	0.19289	0.039496	0.067279	0.038265	0.659437
Local	rs7151277	0.3266	14	LOC440180 | EXOC5	INTERGENIC	ILMN_2204297	MUDENG	14	9.76246	1.73e-10	0.075973	-0.03972	-0.11569	0.450002	0.770495	0.090454
Local	rs4798075	0.4971	18	MYOM1 | LOC727918	INTERGENIC	ILMN_1680344	MYOM1	18	8.46827	3.4e-09	-0.00949	-0.07893	-0.06944	0.941316	0.453267	0.321619
Local	rs2280900	0.3006	8	MYOM2	INTRON	ILMN_1716733	MYOM2	8	33.7768	1.67e-34	0.355899	0.366562	0.010663	0.467064	0.521024	0.984375
Local	rs2287328	0.1387	2	NAGK	CODING	ILMN_1716547	NAGK	2	9.81389	1.54e-10	0.121642	0.132913	0.011271	0.361775	0.38581	0.942179
Local	rs3865365	0.1705	18	APCDD1 | NAPG	INTERGENIC	ILMN_1788268	NAPG	18	14.0015	9.97e-15	-0.39089	-0.5131	-0.12221	0.001484	0.00019	0.318408
Local	rs1809148	0.3035	8	EEF1D	INTRON	ILMN_1710752	NAPRT1	8	15	1e-15	0.240679	0.208706	-0.03197	0.108756	0.254003	0.859418
Local	rs3219281	0.2283	19	NR1H2 | POLD1	INTERGENIC	ILMN_2109416	NAPSB	19	9.62801	2.36e-10	0.157443	0.35344	0.195997	0.246024	0.007199	0.044426
Local	rs7934948	0.2197	11	NARS2	UTR	ILMN_1797332	NARS2	11	13.5837	2.61e-14	0.090699	0.109091	0.018391	0.164132	0.135203	0.79874
Local	rs9938157	0.3295	16	NECAB2	INTRON	ILMN_1663437	NECAB2	16	8.24413	5.7e-09	0.046945	0.005629	-0.04132	0.620138	0.968326	0.576994
Local	rs6986709	0.0578	8	LZTS1 | GFRA2	INTERGENIC	ILMN_1659086	NEFL	8	9.05012	8.91e-10	-0.06752	-0.0865	-0.01899	0.288365	0.21752	0.77195
Local	rs17421310	0.06395	1	ELTD1 | LOC729817	INTERGENIC	ILMN_1783276	NEXN	1	10.1882	6.48e-11	0.064229	0.03356	-0.03067	0.421712	0.754118	0.665647
Local	rs10517204	0.2965	4	NIPAL1	INTRON	ILMN_1682197	NFXL1	4	10.9535	1.11e-11	0.158103	0.186254	0.028151	0.098412	0.0831	0.796658
Local	rs11611048	0.3064	12	NINJ2 | LOC100049716	INTERGENIC	ILMN_1731745	NINJ2	12	8.13853	7.27e-09	-0.92394	-1.13408	-0.21014	3.822e-06	5.384e-07	0.303257
Local	rs7637845	0.4422	3	NMNAT3 | CLSTN2	INTERGENIC	ILMN_2153485	NMNAT3	3	10.5627	2.74e-11	-0.09615	-0.10853	-0.01239	0.172808	0.176557	0.88307
Local	rs8063084	0.4104	16	HMOX2	INTRON	ILMN_1709814	NMRAL1	16	12.0605	8.7e-13	0.520062	0.555253	0.035191	1.181e-07	6.948e-07	0.78584
Local	rs11079016	0.08382	17	FKBP10	INTRON	ILMN_1750511	NT5C3L	17	11.0841	8.24e-12	0.135632	0.082632	-0.053	0.073149	0.412865	0.468033
Local	rs11111806	0.2543	12	NT5DC3	INTRON	ILMN_1756049	NT5DC3	12	8.93968	1.15e-09	0.048889	-0.03143	-0.08032	0.598885	0.790807	0.194426
Local	rs4879784	0.3699	9	C9orf24	INTRON	ILMN_1778347	NUDT2	9	20.6496	2.24e-21	0.220913	0.319834	0.098921	0.033022	0.004413	0.302649
Local	rs4879784	0.3699	9	C9orf24	INTRON	ILMN_2349444	NUDT2	9	11.7838	1.65e-12	0.152271	0.25669	0.104419	0.107318	0.009173	0.185706
Local	rs3743756	0.0896	16	NUDT7	INTRON	ILMN_3226181	NUDT7	16	7.94462	1.14e-08	0.161734	0.077482	-0.08425	0.030146	0.462107	0.204268
Local	rs12500395	0.4942	4	PABPC4L | LOC100289626	INTERGENIC	ILMN_1771835	NUP54	4	8.12027	7.58e-09	0.139124	0.119485	-0.01964	0.007951	0.058711	0.756708
Local	rs3741981	0.1185	12	OAS1	COMPLEX	ILMN_1658247	OAS1	12	8.35556	4.41e-09	-0.37301	-0.30605	0.066957	0.109971	0.288796	0.801333
Local	rs10849968	0.09538	12	ACACB	INTRON	ILMN_1709333	OAS2	12	9.20915	6.18e-10	0.055528	-0.01721	-0.07274	0.620905	0.913243	0.345904
Local	rs10849968	0.09538	12	ACACB	INTRON	ILMN_1681721	OASL	12	8.66434	2.17e-09	0.090714	0.06492	-0.02579	0.593032	0.757121	0.873418
Local	rs9595303	0.1424	13	GTF2F2 | TPT1	INTERGENIC	ILMN_1802023	OR7E156P	13	13.0263	9.41e-14	-0.03776	-0.02797	0.009789	0.72402	0.830802	0.923449
Local	rs9595303	0.1424	13	GTF2F2 | TPT1	INTERGENIC	ILMN_2090351	OR7E156P	13	18.587	2.59e-19	-0.04412	-0.03031	0.013811	0.818009	0.898392	0.936011
Local	rs1225099	0.06936	2	ANKAR	CODING	ILMN_1698406	ORMDL1	2	8.51314	3.07e-09	0.052833	0.074275	0.021442	0.561711	0.447984	0.798724
Local	rs11693521	0.1618	2	LOC100130549 | LOC151121	INTERGENIC	ILMN_1663347	OTOF	2	8.33283	4.65e-09	-0.25559	-0.07931	0.176276	0.433589	0.87017	0.519079
Local	rs461605	0.4538	5	SLCO6A1 | PAM	INTERGENIC	ILMN_2313901	PAM	5	9.31283	4.87e-10	0.082494	-0.05352	-0.13601	0.519485	0.745686	0.109785
Local	rs10012438	0.4509	4	DKFZP564O0823	UTR	ILMN_1656560	PARM1	4	13.0123	9.72e-14	0.109726	0.139625	0.029899	0.115419	0.071795	0.685482
Local	rs2826	0.3324	11	ACER3	UTR	ILMN_1812552	PHCA	11	11.5047	3.13e-12	0.201366	0.210591	0.009225	0.039497	0.062999	0.945094
Local	rs13338868	0.2254	16	TAT	INTRON	ILMN_2083567	PHLPP2	16	11.328	4.7e-12	-0.16232	-0.05637	0.105947	0.09656	0.706497	0.202985
Local	rs11761253	0.08382	7	PILRB	INTRON	ILMN_1723984	PILRB	7	10.1633	6.87e-11	-0.03427	-0.02532	0.008955	0.556435	0.729392	0.878287
Local	rs3731014	0.2543	19	LIG1	INTRON	ILMN_1810191	PLA2G4C	19	9.17895	6.62e-10	0.025684	0.090724	0.06504	0.8678	0.516265	0.508123
Local	rs9667878	0.1676	11	OR51V1 | HBB	INTERGENIC	ILMN_1787923	PNPLA2	11	9.0078	9.82e-10	-1.71037	-1.3555	0.354873	5.99e-31	6.61e-18	0.001838
Local	rs1131383	0.4769	7	LRWD1 / POLR2J	COMPLEX	ILMN_1657317	POLR2J	7	9.63227	2.33e-10	-0.0417	-0.13632	-0.09462	0.74892	0.235275	0.245288
Local	rs17718122	0.1416	7	LOC100133091 | POMZP3	INTERGENIC	ILMN_1709800	POMZP3	7	10.8771	1.33e-11	0.052975	0.062697	0.009721	0.486088	0.461642	0.904579
Local	rs4322372	0.2457	11	PPFIBP2	INTRON	ILMN_1675656	PPFIBP2	11	7.93144	1.17e-08	0.196498	0.213181	0.016683	0.02361	0.032296	0.883891
Local	rs7606251	0.2861	2	PPIL3	INTRON	ILMN_1770020	PPIL3	2	30.9034	1.25e-31	0.122879	0.061017	-0.06186	0.315828	0.720592	0.57651
Local	rs16930895	0.1936	9	CRAT	CODING	ILMN_1729123	PPP2R4	9	21.8582	1.39e-22	-0.55364	-0.47511	0.07853	7.8e-05	0.004033	0.635318
Local	rs16930895	0.1936	9	CRAT	CODING	ILMN_2372922	PPP2R4	9	14.7126	1.94e-15	-0.3202	-0.19732	0.122883	5.686e-05	0.048103	0.092133
Local	rs10889147	0.2803	1	PPT1	INTRON	ILMN_1669273	PPT1	1	9.8687	1.35e-10	0.173676	0.018422	-0.15525	0.227773	0.941658	0.16647
Local	rs2952317	0.2948	17	FAM20A	INTRON	ILMN_2389590	PRKAR1A	17	35.3198	4.79e-36	0.180266	-0.03074	-0.21101	0.539035	0.944945	0.321649
Local	rs198688	0.3526	2	ERMN | CYTIP	INTERGENIC	ILMN_1746864	PSCDBP	2	10.8216	1.51e-11	0.399293	0.183368	-0.21592	3.763e-07	0.072689	0.000942
Local	rs2071477	0.4942	6	PSMB9	INTRON	ILMN_1798233	PSMB9	6	10.1351	7.33e-11	0.061602	0.228412	0.16681	0.643335	0.041631	0.033589
Local	rs689470	0.4422	1	PTGS2	UTR	ILMN_2054297	PTGS2	1	14.561	2.75e-15	0.010821	-0.25305	-0.26387	0.966182	0.149076	0.01961
Local	rs4821544	0.2965	22	NCF4	INTRON	ILMN_2069224	PVALB	22	19.7289	1.87e-20	0.083117	0.038528	-0.04459	0.416231	0.787269	0.630843
Local	rs7426	0.3642	17	RABEP1	UTR	ILMN_1719622	RABEP1	17	7.93405	1.16e-08	-0.03127	0.060174	0.09144	0.776023	0.594011	0.161414
Local	rs2289937	0.3295	8	RAD21	INTRON	ILMN_2221006	RAD21	8	10.9423	1.14e-11	0.173242	0.019142	-0.1541	0.312907	0.946983	0.250523
Local	rs10493008	0.2977	1	USP48	INTRON	ILMN_1776519	RAP1GAP	1	17.1148	7.68e-18	-2.40507	-2.36844	0.036628	3.51e-11	9.722e-09	0.947395
Local	rs7495961	0.3699	15	OAZ2 | RBPMS2	INTERGENIC	ILMN_1808238	RBPMS2	15	35.1487	7.1e-36	0.335544	0.205156	-0.13039	0.267239	0.610971	0.654556
Local	rs3219175	0.1647	19	STXBP2 | RETN	INTERGENIC	ILMN_1675190	RETN	19	35.3743	4.22e-36	0.280482	0.4238	0.143318	0.268758	0.113496	0.531019
Local	rs2836	0.06069	1	DSTYK	UTR	ILMN_2352023	RIPK5	1	20.0201	9.55e-21	0.271275	0.351787	0.080513	0.000749	9.534e-05	0.316223
Local	rs2232745	0.4509	2	RNF181	INTRON	ILMN_1655340	RNF181	2	22.7703	1.7e-23	0.221113	0.164406	-0.05671	0.003058	0.075556	0.470017
Local	rs1555051	0.237	6	RNF182 | CD83	INTERGENIC	ILMN_3243112	RNF182	6	10.9674	1.08e-11	-1.19743	-1.65275	-0.45532	0.004466	0.000386	0.256437
Local	rs7311543	0.4653	12	RNF34	INTRON	ILMN_2398664	RNF34	12	8.31795	4.81e-09	0.068739	0.021079	-0.04766	0.321656	0.840798	0.409855
Local	rs17734	0.1445	17	RPA1	UTR	ILMN_2049642	RPA1	17	8.06228	8.66e-09	-0.2333	-0.23683	-0.00353	0.037854	0.070678	0.981749
Local	rs11539046	0.2168	3	RPL14	UTR	ILMN_2404850	RPL14	3	47.8604	1.38e-48	0.549426	0.522335	-0.02709	0.035994	0.092191	0.93987
Local	rs34001546	0.2543	1	RPRD2 | TARS2	INTERGENIC	ILMN_3238889	RPRD2	1	8.63564	2.31e-09	0.211472	0.183646	-0.02783	0.001274	0.018923	0.728452
Local	rs17663059	0.1185	16	RPS15A / RPS15A	COMPLEX	ILMN_2255310	RPS15A	16	13.2576	5.53e-14	0.006499	0.082209	0.075709	0.97631	0.675023	0.560185
Local	rs16919992	0.2312	8	RPS20 | MOS	INTERGENIC	ILMN_1701596	RPS20	8	13.3182	4.81e-14	0.093021	0.063672	-0.02935	0.37206	0.636311	0.776422
Local	rs6898784	0.2428	5	SSBP2 | ATG10	INTERGENIC	ILMN_1772459	RPS23	5	10.2106	6.16e-11	0.342609	0.295822	-0.04679	0.157668	0.317118	0.870557
Local	rs10876864	0.1647	12	SUOX | IKZF4	INTERGENIC	ILMN_2209027	RPS26	12	23.8324	1.47e-24	-0.16598	0.155824	0.321801	0.336482	0.45212	0.004774
Local	rs11171739	0.1936	12	RPS26 | ERBB3	INTERGENIC	ILMN_2310703	RPS26L	12	24.787	1.63e-25	0.048718	0.279597	0.23088	0.809772	0.077287	0.030903
Local	rs480153	0.1773	11	RPUSD4	UTR	ILMN_1730082	RPUSD4	11	8.88506	1.3e-09	0.171347	0.205226	0.033879	0.007161	0.004246	0.63789
Local	rs4700810	0.3324	5	RUFY1	INTRON	ILMN_1659777	RUFY1	5	10.5168	3.04e-11	0.001798	0.057991	0.056193	0.989695	0.646301	0.497764
Local	rs4700810	0.3324	5	RUFY1	INTRON	ILMN_2310968	RUFY1	5	11.271	5.36e-12	0.020307	0.073468	0.053161	0.896804	0.6098	0.602478
Local	rs7555339	0.2543	1	TMEM56 | RWDD3	INTERGENIC	ILMN_1796835	RWDD3	1	14.1046	7.86e-15	-0.08326	-0.15747	-0.07421	0.322026	0.061058	0.258622
Local	rs10052782	0.07225	5	CNOT6	INTRON	ILMN_1679666	SCGB3A1	5	8.76599	1.71e-09	0.018499	0.105984	0.087485	0.942525	0.645674	0.575876
Local	rs201621	0.2081	17	MYH3 | SCO1	INTERGENIC	ILMN_1728975	SCO1	17	20.0647	8.62e-21	0.13924	0.22807	0.08883	0.123155	0.015754	0.247839
Local	rs1043839	0.422	14	SDR39U1	UTR	ILMN_3248985	SDR39U1	14	9.92227	1.2e-10	0.013975	0.00652	-0.00746	0.858024	0.945936	0.910809
Local	rs11190786	0.4709	10	LZTS2	INTRON	ILMN_1678974	SEMA4G	10	15.3636	4.33e-16	-0.03026	-0.03439	-0.00412	0.764611	0.764633	0.966592
Local	rs1058041	0.2399	19	SERTAD3	UTR	ILMN_1801934	SERTAD3	19	8.56288	2.74e-09	0.184146	0.118396	-0.06575	0.017163	0.239343	0.38469
Local	rs90192	0.3006	11	SIDT2	INTRON	ILMN_1791912	SIDT2	11	18.9755	1.06e-19	0.20098	0.330768	0.129788	0.093771	0.008536	0.201445
Local	rs273658	0.4827	19	SIGLECP3	UTR	ILMN_2409384	SIGLEC7	19	20.5524	2.8e-21	0.033024	0.012199	-0.02083	0.805224	0.944064	0.852854
Local	rs3819179	0.2399	18	SLC14A1	UTR	ILMN_1805561	SLC14A1	18	11.0374	9.17e-12	-1.96116	-2.11552	-0.15436	1.39e-18	5.45e-17	0.538926
Local	rs6507641	0.4364	18	SLC14A1	INTRON	ILMN_2197659	SLC14A1	18	11.4218	3.79e-12	-0.47634	-0.70247	-0.22613	0.000636	5.461e-06	0.067079
Local	rs1059264	0.1445	14	SLC25A29	INTRON	ILMN_1697544	SLC25A29	14	9.06459	8.62e-10	-0.02539	0.020854	0.04624	0.85155	0.897968	0.619357
Local	rs1059264	0.1445	14	SLC25A29	INTRON	ILMN_2350801	SLC25A29	14	8.656	2.21e-09	0.004937	0.03894	0.034003	0.970537	0.753492	0.684999
Local	rs9331	0.4595	4	SLC39A8	UTR	ILMN_2233539	SLC39A8	4	18.1565	6.98e-19	0.097807	0.068203	-0.0296	0.32427	0.593974	0.766154
Local	rs9833685	0.1618	3	SLC41A3	COMPLEX	ILMN_2356111	SLC41A3	3	10.9965	1.01e-11	0.357443	0.323967	-0.03348	0.000392	0.00623	0.797384
Local	rs2702204	0.1387	1	SMG7	INTRON	ILMN_2368597	SMG7	1	10.7147	1.93e-11	-0.50599	-0.35677	0.149223	9.577e-08	0.00151	0.090278
Local	rs4296866	0.1908	6	SNX14	INTRON	ILMN_2200659	SNHG5	6	14.6302	2.34e-15	0.229845	0.295093	0.065248	0.204028	0.138876	0.727406
Local	rs758334	0.1445	16	NDUFB10	INTRON	ILMN_3238785	SNHG9	16	13.1311	7.4e-14	0.001824	0.165013	0.163189	0.991981	0.210211	0.057863
Local	rs11231242	0.159	11	WDR74	INTRON	ILMN_1784328	SNORD25	11	12.5981	2.52e-13	-0.05383	-0.08008	-0.02625	0.46109	0.300314	0.691023
Local	rs3828194	0.2543	2	RNF149	INTRON	ILMN_3238662	SNORD89	2	18.8925	1.28e-19	0.043926	-0.02213	-0.06605	0.699186	0.881728	0.39716
Local	rs3803610	0.218	16	SNX29	UTR	ILMN_1659761	SNX29	16	8.99268	1.02e-09	0.120794	0.083367	-0.03743	0.152129	0.44496	0.664134
Local	rs1043793	0.3642	2	SOS1	UTR	ILMN_1767135	SOS1	2	11.1711	6.74e-12	0.233706	0.282696	0.048991	0.007165	0.003831	0.613119
Local	rs1122634	0.1127	17	EPN3 | SPATA20	INTERGENIC	ILMN_1687247	SPATA20	17	25.0078	9.82e-26	-0.081	-0.10542	-0.02442	0.504589	0.427695	0.83685
Local	rs3816551	0.3786	19	MYBPC2	INTRON	ILMN_2143314	SPIB	19	9.40705	3.92e-10	-0.07275	0.164032	0.236778	0.728054	0.41702	0.046572
Local	rs1063964	0.4422	7	SRI	UTR	ILMN_1699525	SRI	7	19.7144	1.93e-20	0.066281	0.010363	-0.05592	0.449569	0.940643	0.420301
Local	rs1063964	0.4422	7	SRI	UTR	ILMN_2400219	SRI	7	16.2704	5.37e-17	0.070711	-0.0049	-0.07561	0.399174	0.972121	0.225537
Local	rs2292488	0.2197	12	KIAA0528	UTR	ILMN_1664859	ST8SIA1	12	12.8085	1.55e-13	0.044466	0.020501	-0.02397	0.503761	0.821859	0.682438
Local	rs4559	0.4884	12	NAB2 / STAT6	COMPLEX	ILMN_1763198	STAT6	12	24.4919	3.22e-25	-0.02284	-0.07467	-0.05184	0.830187	0.440322	0.449624
Local	rs12335	0.4215	9	SURF6	UTR	ILMN_1778032	SURF6	9	15.4247	3.76e-16	0.420089	0.436299	0.01621	2.151e-05	0.000118	0.911682
Local	rs8137455	0.05491	22	CABIN1	INTRON	ILMN_1693270	SUSD2	22	17.3397	4.57e-18	0.003522	0.012601	0.00908	0.967402	0.888896	0.884974
Local	rs3827039	0.2486	20	SYS1	UTR	ILMN_1756590	SYS1	20	9.9838	1.04e-10	0.088051	0.099166	0.011115	0.336034	0.341635	0.916084
Local	rs9904598	0.1098	17	LOC390806	INTRON	ILMN_1685112	TACO1	17	16.162	6.89e-17	0.409516	0.401262	-0.00825	5e-05	0.000574	0.957881
Local	rs90192	0.3006	11	SIDT2	INTRON	ILMN_1778668	TAGLN	11	13.7781	1.67e-14	0.06829	0.173972	0.105682	0.728597	0.344618	0.433981
Local	rs241441	0.1279	6	TAP2	CODING	ILMN_1759250	TAP2	6	8.59448	2.54e-09	-0.03564	0.175899	0.211543	0.855906	0.276242	0.034241
Local	rs11120027	0.09249	1	NSL1	INTRON	ILMN_2330371	TATDN3	1	9.63545	2.32e-10	0.379821	0.392352	0.012532	2.617e-07	3.209e-06	0.909305
Local	rs6775719	0.1715	3	CRYGS	INTRON	ILMN_1796411	TBCCD1	3	8.81446	1.53e-09	0.125579	0.157577	0.031998	0.00924	0.003464	0.532904
Local	rs1981539	0.4162	16	PRSS27 | LOC100128788	INTERGENIC	ILMN_2377185	TCEB2	16	11.5209	3.01e-12	0.057556	0.053733	-0.00382	0.560506	0.647875	0.971695
Local	rs1046789	0.3699	20	COL9A3 / TCFL5	COMPLEX	ILMN_1814247	TCFL5	20	8.43581	3.67e-09	0.155401	0.234902	0.079502	0.120048	0.027207	0.37783
Local	rs3026424	0.06358	12	IFT81 | ATP2A2	INTERGENIC	ILMN_1685124	TCTN1	12	20.7409	1.82e-21	-0.16919	-0.16042	0.008775	0.19005	0.296809	0.958044
Local	rs16981238	0.1214	19	TEAD2 | DKKL1	INTERGENIC	ILMN_1682781	TEAD2	19	10.7794	1.66e-11	0.104234	0.095632	-0.0086	0.089461	0.19547	0.91428
Local	rs6775161	0.4682	3	TFG	INTRON	ILMN_2341815	TFG	3	14.1739	6.7e-15	0.06459	0.069408	0.004818	0.722879	0.7401	0.97876
Local	rs2279770	0.3671	5	LSM11	UTR	ILMN_2093720	THG1L	5	9.87746	1.33e-10	0.111748	0.054984	-0.05676	0.062827	0.51627	0.293608
Local	rs7219458	0.263	17	TIMM22 | ABR	INTERGENIC	ILMN_1706959	TIMM22	17	9.63339	2.33e-10	0.268704	0.26751	-0.00119	0.001613	0.006858	0.992471
Local	rs1434960	0.1416	7	DDX56	INTRON	ILMN_1804148	TMED4	7	11.2017	6.29e-12	0.222568	0.042066	-0.1805	0.00888	0.775098	0.008017
Local	rs2278637	0.3459	17	PER1 | VAMP2	INTERGENIC	ILMN_2413331	TMEM107	17	16.0742	8.43e-17	0.233747	0.199664	-0.03408	0.00129	0.021557	0.695182
Local	rs11066119	0.2948	12	TMEM116	INTRON	ILMN_2052871	TMEM116	12	10.427	3.74e-11	0.117586	0.077068	-0.04052	0.152125	0.474082	0.620742
Local	rs1045911	0.4277	6	TMEM14C	UTR	ILMN_1657857	TMEM14C	6	9.17367	6.7e-10	-0.00094	-0.01504	-0.0141	0.995579	0.933895	0.911326
Local	rs1045911	0.4277	6	TMEM14C	UTR	ILMN_2175131	TMEM14C	6	15.0538	8.83e-16	0.072468	0.092205	0.019736	0.637799	0.588149	0.895774
Local	rs245207	0.3844	3	CDCP1 | TMEM158	INTERGENIC	ILMN_1792455	TMEM158	3	15.1392	7.26e-16	-0.8656	-0.88725	-0.02165	0.014407	0.030854	0.966587
Local	rs7806458	0.07558	7	LOC100287165 | LOC100128542	INTERGENIC	ILMN_1791511	TMEM176A	7	16.754	1.76e-17	-0.01935	-0.21674	-0.19739	0.922502	0.128491	0.037866
Local	rs7806458	0.07558	7	LOC100287165 | LOC100128542	INTERGENIC	ILMN_2085012	TMEM176B	7	18.841	1.44e-19	0.002835	-0.06922	-0.07206	0.983211	0.544437	0.320361
Local	rs1016499	0.3815	16	IFT140	INTRON	ILMN_3241657	TMEM204	16	8.55721	2.77e-09	0.417503	0.32048	-0.09702	0.001142	0.041111	0.480093
Local	rs9734266	0.3757	11	DEAF1	INTRON	ILMN_1708482	TMEM80	11	8.15397	7.02e-09	-0.15331	-0.01322	0.140092	0.022804	0.919511	0.007733
Local	rs735911	0.1105	19	TMPRSS9	CODING	ILMN_1770387	TMPRSS9	19	30.9508	1.12e-31	-0.27389	-0.46202	-0.18813	0.320536	0.102565	0.413848
Local	rs1058007	0.2543	20	TMX4	UTR	ILMN_1702759	TMX4	20	8.54929	2.82e-09	0.139327	-0.04245	-0.18177	0.080137	0.734316	0.001699
Local	rs4621903	0.3497	9	FBXO10 | TOMM5	INTERGENIC	ILMN_1808661	TOMM5	9	8.28743	5.16e-09	0.182914	0.142502	-0.04041	0.0735	0.265274	0.720242
Local	rs3814772	0.1445	8	RHPN1	UTR	ILMN_2405628	TOP1MT	8	9.21796	6.05e-10	0.156776	0.221442	0.064667	0.182567	0.080239	0.564196
Local	rs3814547	0.185	9	C9orf78	CODING	ILMN_1805812	TOR1A	9	12.4769	3.34e-13	-0.13862	-0.07349	0.065129	0.068238	0.485185	0.351253
Local	rs1058003	0.4075	20	MYH7B / TRPC4AP	COMPLEX	ILMN_2402805	TRPC4AP	20	26.4453	3.59e-27	-0.03731	0.005617	0.042926	0.768102	0.974295	0.649725
Local	rs1204859	0.1715	6	LOC100287430 | TSPYL1	INTERGENIC	ILMN_1779014	TSPYL1	6	8.10746	7.81e-09	-0.28854	-0.34966	-0.06112	0.000709	0.000277	0.511307
Local	rs2073653	0.3006	1	USF1	INTRON	ILMN_3197097	TSTD1	1	16.5536	2.8e-17	0.126979	0.108318	-0.01866	0.160878	0.328014	0.86032
Local	rs7563410	0.1098	2	TTC32	INTRON	ILMN_2083588	TTC32	2	13.2447	5.69e-14	0.246976	0.133153	-0.11382	0.003929	0.24864	0.14155
Local	rs9392465	0.3642	6	TUBB2A | LOC100132153	INTERGENIC	ILMN_2038775	TUBB2A	6	22.8444	1.43e-23	-1.43989	-1.18598	0.253904	0.000271	0.011992	0.570515
Local	rs7807	0.2849	7	UBE3C	UTR	ILMN_2181363	UBE3C	7	9.42159	3.79e-10	0.128614	0.136498	0.007883	0.016281	0.028139	0.915483
Local	rs12094943	0.05202	1	UBR4	INTRON	ILMN_1699226	UBR4	1	25.2397	5.76e-26	-0.4499	-0.20897	0.240927	0.000392	0.227316	0.02598
Local	rs12902632	0.1301	15	UNQ9370 | MCTP2	INTERGENIC	ILMN_1679495	ULK3	15	8.69037	2.04e-09	-0.19686	-0.15028	0.046585	0.00281	0.063895	0.510414
Local	rs7951010	0.1618	11	NDUFS8 | TCIRG1	INTERGENIC	ILMN_2193591	UNC93B1	11	9.62379	2.38e-10	0.029292	0.119357	0.090065	0.898466	0.560837	0.526997
Local	rs17337919	0.1098	13	CDC16	CODING	ILMN_1705515	UPF3A	13	8.80355	1.57e-09	-0.20293	-0.07126	0.131672	0.009424	0.548611	0.044471
Local	rs161827	0.3092	1	TNFRSF9	INTRON	ILMN_1671818	UTS2	1	9.55642	2.78e-10	0.051621	0.046325	-0.0053	0.80353	0.850522	0.978474
Local	rs161827	0.3092	1	TNFRSF9	INTRON	ILMN_1732198	UTS2	1	11.3109	4.89e-12	0.101717	0.101194	-0.00052	0.588388	0.646339	0.997881
Local	rs1001373	0.1301	1	VAMP4	INTRON	ILMN_1761363	VAMP4	1	8.7113	1.94e-09	0.086586	0.050235	-0.03635	0.321245	0.668157	0.66039
Local	rs10483877	0.4769	14	ESRRB | VASH1	INTERGENIC	ILMN_1796216	VASH1	14	17.191	6.44e-18	0.014694	-0.00934	-0.02403	0.933487	0.964456	0.854179
Local	rs10995	0.1127	19	VASP	UTR	ILMN_1743646	VASP	19	9.87648	1.33e-10	-0.04161	-0.00115	0.040465	0.792691	0.995876	0.741666
Local	rs8676	0.4624	1	VAV3	UTR	ILMN_2399463	VAV3	1	58.302	4.99e-59	-0.3132	-0.33701	-0.02381	0.219646	0.252369	0.939697
Local	rs11574460	0.1561	22	PRAMEL | VPREB1	INTERGENIC	ILMN_1738549	VPREB1	22	10.7948	1.6e-11	0.205972	0.247334	0.041362	0.133532	0.106367	0.785261
Local	rs7081677	0.3064	10	SRGN | VPS26A	INTERGENIC	ILMN_2344850	VPS26A	10	17.8938	1.28e-18	0.000281	-0.06137	-0.06165	0.999062	0.806976	0.71173
Local	rs10419911	0.2312	19	ZNF473	CODING	ILMN_1805535	VRK3	19	7.9838	1.04e-08	0.079966	0.088383	0.008417	0.384843	0.401156	0.935918
Local	rs662850	0.4364	19	VSTM1	INTRON	ILMN_1763455	VSTM1	19	8.16292	6.87e-09	0.161913	0.193236	0.031322	0.301081	0.27174	0.854934
Local	rs2998285	0.1301	10	LOC100288110 | WAC	INTERGENIC	ILMN_2374692	WAC	10	13.8309	1.48e-14	-0.01136	-0.03702	-0.02565	0.944214	0.821057	0.824733
Local	rs11075338	0.3468	16	XYLT1	UTR	ILMN_1830462	XYLT1	16	27.1866	6.51e-28	0.084201	0.188129	0.103929	0.517545	0.128796	0.264732
Local	rs17385566	0.1676	9	ZCCHC7	INTRON	ILMN_1744980	ZCCHC7	9	27.2152	6.09e-28	0.198024	0.193841	-0.00418	0.079056	0.144906	0.978413
Local	rs16975090	0.1763	16	ZDHHC7	INTRON	ILMN_1730568	ZDHHC7	16	8.65936	2.19e-09	0.061395	-0.03416	-0.09555	0.409409	0.733013	0.058067
Local	rs2833	0.2225	8	ZHX2	UTR	ILMN_2184966	ZHX2	8	20.6664	2.16e-21	0.26875	0.143517	-0.12523	0.005717	0.276111	0.154664
Local	rs1065646	0.4162	7	ZMIZ2	UTR	ILMN_1760718	ZMIZ2	7	10.4552	3.51e-11	-0.08947	-0.07617	0.013303	0.381577	0.543604	0.907862
Local	rs11880207	0.4624	19	ZNF266	INTRON	ILMN_1753782	ZNF266	19	17.4698	3.39e-18	-0.08715	0.032808	0.119961	0.497353	0.857736	0.17919
Local	rs4714675	0.2139	6	CRIP3 | ZNF318	INTERGENIC	ILMN_1792305	ZNF318	6	11.4423	3.61e-12	-0.08926	-0.04677	0.042495	0.262427	0.670634	0.560956
Local	rs379192	0.1358	19	NLRP5	INTRON	ILMN_1658173	ZNF418	19	7.89177	1.28e-08	-0.04969	-0.07284	-0.02315	0.387167	0.231749	0.66254
Local	rs1264702	0.4162	6	RNF39 | TRIM31	INTERGENIC	ILMN_2398587	ZNRD1	6	8.33059	4.67e-09	0.013243	-0.01271	-0.02595	0.894707	0.912638	0.701981
Local	rs17718122	0.1416	7	LOC100133091 | POMZP3	INTERGENIC	ILMN_1662970	ZP3	7	12.6115	2.45e-13	0.057391	0.187098	0.129708	0.641458	0.080366	0.087085
Local	rs17718122	0.1416	7	LOC100133091 | POMZP3	INTERGENIC	ILMN_1805377	ZP3	7	17.8339	1.47e-18	0.236216	0.194763	-0.04145	0.150303	0.336717	0.824081
Local	rs9891938	0.2601	17	TTC19	INTRON	ILMN_3298167	ZSWIM7	17	19.927	1.18e-20	-0.01606	0.046341	0.062401	0.921762	0.774409	0.529591
Distal	rs7503750	0.1358	17	BAHCC1 | ACTG1	INTERGENIC	ILMN_2294762	AMY1A	1	47.0019	9.96e-48	0.671195	0.194632	-0.47656	0.001644	0.561157	0.006266
Distal	rs7503750	0.1358	17	BAHCC1 | ACTG1	INTERGENIC	ILMN_1663313	AMY1C	1	18.3228	4.76e-19	0.179776	-0.01445	-0.19423	0.100462	0.943566	0.018027
Distal	rs9667878	0.1676	11	OR51V1 | HBB	INTERGENIC	ILMN_1718961	BNIP3L	8	12.1326	7.37e-13	-2.95354	-2.9465	0.007041	1.06e-68	1.69e-58	0.970003
Distal	rs9667878	0.1676	11	OR51V1 | HBB	INTERGENIC	ILMN_2352921	BPGM	7	12.5397	2.89e-13	-3.70506	-3.59347	0.111583	1.55e-61	3.23e-50	0.560524
Distal	rs10493008	0.2977	1	USP48	INTRON	ILMN_1739054	CCDC121	2	12.5183	3.03e-13	-0.34685	-0.35974	-0.01289	0.001406	0.004071	0.934931
Distal	rs17421310	0.06395	1	ELTD1 | LOC729817	INTERGENIC	ILMN_1686573	DEFB1	8	13.1693	6.77e-14	-0.02911	0.040936	0.070043	0.61677	0.507577	0.042628
Distal	rs7935470	0.1301	11	OR51V1 | HBB	INTERGENIC	ILMN_1713266	FAM46C	1	13.7399	1.82e-14	-2.65106	-2.63781	0.013253	8.99e-81	1.38e-69	0.920819
Distal	rs10493008	0.2977	1	USP48	INTRON	ILMN_1740620	FLJ40113	15	13.4013	3.97e-14	-0.62811	-0.67536	-0.04725	0.000151	0.00037	0.830954
Distal	rs6489721	0.4422	12	NCAPD2 | GAPDH	INTERGENIC	ILMN_3267451	GAPDHL6	15	21.0878	8.17e-22	0.142221	0.104382	-0.03784	0.229646	0.489538	0.75911
Distal	rs9667878	0.1676	11	OR51V1 | HBB	INTERGENIC	ILMN_1695187	GYPE	4	11.3856	4.12e-12	-2.92995	-2.87016	0.059796	2.07e-38	2.31e-30	0.82648
Distal	rs10493008	0.2977	1	USP48	INTRON	ILMN_1705984	HNMT	2	15.3246	4.74e-16	-0.50159	-0.52871	-0.02713	0.001145	0.002867	0.901678
Distal	rs2541696	0.1272	16	LOC100132169 | POLR3K	INTERGENIC	ILMN_1705605	MGC13005	2	11.3595	4.37e-12	-0.04446	-0.01635	0.028112	0.78475	0.939156	0.835997
Distal	rs9667878	0.1676	11	OR51V1 | HBB	INTERGENIC	ILMN_1724700	RIOK3	18	12.3387	4.59e-13	-2.412	-2.46615	-0.05416	2.13e-61	4.51e-53	0.6864
Distal	rs11171739	0.1936	12	RPS26 | ERBB3	INTERGENIC	ILMN_1657950	RPS26P10	8	11.6809	2.09e-12	0.212617	0.226294	0.013677	0.072289	0.097485	0.930059
Distal	rs10493008	0.2977	1	USP48	INTRON	ILMN_2177832	TOR2A	9	15.1728	6.72e-16	-0.68288	-0.6604	0.022481	5.442e-05	0.00074	0.928477
Distal	rs9392465	0.3642	6	TUBB2A | LOC100132153	INTERGENIC	ILMN_1750100	TUBB4Q	4	22.305	4.96e-23	-0.55979	-0.59887	-0.03908	0.009191	0.015395	0.894537
Distal	rs9667878	0.1676	11	OR51V1 | HBB	INTERGENIC	ILMN_1678919	YOD1	1	11.4101	3.89e-12	-3.60867	-3.6722	-0.06352	7.91e-67	3.42e-58	0.737733
Distal	rs2504565	0.4682	6	ZNF322A	INTRON	ILMN_2224290	ZNF322B	9	13.5456	2.85e-14	0.050878	0.02929	-0.02159	0.515115	0.775821	0.764617
Distal	rs10493008	0.2977	1	USP48	INTRON	ILMN_1757900	ZNF611	19	11.9278	1.18e-12	-0.33914	-0.38791	-0.04878	0.003056	0.00283	0.72392
