# Supplementary material for: Genomic architecture of sickle cell disease in West African children
Source: Front Genet. 2014 Feb 14;5:26. doi: 10.3389/fgene.2014.00026 (PMC3924578; doi:10.3389/fgene.2014.00026)
Supplement: Supplementary file 6 [file DataSheet6.XLS]

## Sheet: EvsC_Up-regulated
NAME	SIZE	Rank.discov	NES.discov	NOM.p.val.discov	FDR.q.val.discov	FWER.p.val.discov	Rank.rep	NES.rep	NOM.p.val.rep	FDR.q.val.rep	FWER.p.val.rep
REACTOME_SRP_DEPENDENT_COTRANSLATIONAL_PROTEIN_TARGETING_TO_MEMBRANE	112	1	2.49141	0	0	0	6	2.33299	0	0	0
REACTOME_TRANSLATION	148	2	2.44439	0	0	0	2	2.39538	0	0	0
KEGG_RIBOSOME	85	3	2.41113	0	0	0	11	2.29073	0	0	0
MIPS_RIBOSOME_CYTOPLASMIC	80	4	2.39752	0	0	0	10	2.29836	0	0	0
REACTOME_INFLUENZA_VIRAL_RNA_TRANSCRIPTION_AND_REPLICATION	104	5	2.3736	0	0	0	4	2.37132	0	0	0
REACTOME_3_UTR_MEDIATED_TRANSLATIONAL_REGULATION	108	6	2.36891	0	0	0	5	2.35668	0	0	0
MIPS_55S_RIBOSOME_MITOCHONDRIAL	77	7	2.35953	0	0	0	1	2.48708	0	0	0
M_1.7_MHC_RIBOSOMAL PROTEINS	76	8	2.35179	0	0	0	31	2.02339	0	0.000448304	0.012
REACTOME_PEPTIDE_CHAIN_ELONGATION	89	9	2.3505	0	0	0	8	2.31307	0	0	0
MIPS_NOP56P_ASSOCIATED_PRE_RRNA_COMPLEX	97	10	2.34171	0	0	0	9	2.30464	0	0	0
REACTOME_METABOLISM_OF_MRNA	207	11	2.33543	0	0	0	13	2.23337	0	0	0
REACTOME_METABOLISM_OF_RNA	247	12	2.3139	0	0	0	15	2.21627	0	0	0
REACTOME_RESPIRATORY_ELECTRON_TRANSPORT	58	13	2.27303	0	0	0	20	2.13276	0	5.37794e-05	0.001
MIPS_60S_RIBOSOMAL_SUBUNIT_CYTOPLASMIC	46	14	2.26196	0	0	0	18	2.18936	0	5.97549e-05	0.001
REACTOME_RESPIRATORY_ELECTRON_TRANSPORT_ATP_SYNTHESIS_BY_CHEMIOSMOTIC_COUPLING_AND_HEAT_PRODUCTION_BY_UNCOUPLING_PROTEINS_	74	15	2.25824	0	0	0	23	2.11289	0	4.67647e-05	0.001
REACTOME_NONSENSE_MEDIATED_DECAY_ENHANCED_BY_THE_EXON_JUNCTION_COMPLEX	108	16	2.25116	0	0	0	16	2.21395	0	0	0
REACTOME_INFLUENZA_LIFE_CYCLE	136	17	2.23151	0	0	0	12	2.27089	0	0	0
M_2.8_T CELLS	100	18	2.21876	0	0	0	14	2.21734	0	0	0
M_2.4_RIBOSOMAL PROTEINS	97	19	2.21203	0	0	0	19	2.16254	0	5.66099e-05	0.001
REACTOME_TCA_CYCLE_AND_RESPIRATORY_ELECTRON_TRANSPORT	106	20	2.19554	0	0	0	29	2.0504	0	0.000183635	0.005
MIPS_39S_RIBOSOMAL_SUBUNIT_MITOCHONDRIAL	47	21	2.19363	0	0	0	3	2.39099	0	0	0
REACTOME_MRNA_SPLICING	96	22	2.19287	0	0	0	17	2.2027	0	6.32699e-05	0.001
M_3.7_SPLICEOSOME_METHYLATION_UBIQUITIN	221	23	2.1874	0	0	0	7	2.31882	0	0	0
KEGG_OXIDATIVE_PHOSPHORYLATION	97	24	2.17429	0	4.84001e-05	0.001	28	2.06645	0	0.000152203	0.004
REACTOME_METABOLISM_OF_PROTEINS	377	25	2.16645	0	4.64641e-05	0.001	22	2.11466	0	4.88904e-05	0.001
REACTOME_FORMATION_OF_THE_TERNARY_COMPLEX_AND_SUBSEQUENTLY_THE_43S_COMPLEX	48	26	2.10684	0	0.000132996	0.003	37	1.98159	0	0.000777744	0.025
REACTOME_ACTIVATION_OF_THE_MRNA_UPON_BINDING_OF_THE_CAP_BINDING_COMPLEX_AND_EIFS_AND_SUBSEQUENT_BINDING_TO_43S	56	27	2.09535	0	0.00012807	0.003	32	2.00076	0	0.000567141	0.016
MIPS_40S_RIBOSOMAL_SUBUNIT_CYTOPLASMIC	31	28	2.08197	0	0.000163491	0.004	95	1.77539	0.00261438	0.00975096	0.594
REACTOME_CLEAVAGE_OF_GROWING_TRANSCRIPT_IN_THE_TERMINATION_REGION_	33	29	2.0795	0	0.000157853	0.004	74	1.8293	0	0.00523007	0.311
KEGG_SPLICEOSOME	108	30	2.06572	0	0.000152591	0.004	46	1.94143	0	0.00127446	0.053
MIPS_17S_U2_SNRNP	30	31	2.0534	0	0.000184231	0.005	54	1.90423	0	0.00199539	0.098
KEGG_PARKINSONS_DISEASE	93	32	2.03508	0	0.000251045	0.007	49	1.93763	0	0.00126116	0.056
BIOCARTA_PROTEASOME_PATHWAY	27	33	2.02971	0	0.000277646	0.008	57	1.88403	0	0.00274935	0.138
MIPS_26S_PROTEASOME	21	34	2.02673	0	0.000303088	0.009	26	2.07563	0	0.000122998	0.003
REACTOME_REGULATION_OF_MRNA_STABILITY_BY_PROTEINS_THAT_BIND_AU_RICH_ELEMENTS	79	35	2.01058	0	0.000359153	0.011	36	1.9865	0	0.000710937	0.022
MIPS_28S_RIBOSOMAL_SUBUNIT_MITOCHONDRIAL	30	36	1.99078	0	0.000508122	0.016	24	2.10611	0	4.48162e-05	0.001
REACTOME_DESTABILIZATION_OF_MRNA_BY_KSRP	17	37	1.98974	0	0.000556408	0.018	98	1.76802	0.00282486	0.0105601	0.627
REACTOME_RNA_POL_II_TRANSCRIPTION	87	38	1.98176	0	0.000571157	0.019	50	1.9209	0	0.00170522	0.077
REACTOME_PROCESSING_OF_CAPPED_INTRON_CONTAINING_PRE_MRNA	124	39	1.97738	0	0.000704299	0.024	25	2.07734	0	0.000127918	0.003
MIPS_SPLICEOSOME	121	40	1.97317	0	0.000715065	0.025	45	1.94192	0	0.00130278	0.053
BIOCARTA_CSK_PATHWAY	20	41	1.9638	0	0.000947623	0.034	202	1.52607	0.0230665	0.0832287	1
MIPS_C_COMPLEX_SPLICEOSOME	73	42	1.94828	0	0.00119753	0.044	21	2.12578	0	5.12185e-05	0.001
PID_CD8TCRPATHWAY	53	43	1.94714	0	0.00119655	0.045	131	1.68437	0.00369914	0.0230527	0.948
KEGG_ALZHEIMERS_DISEASE	131	44	1.94559	0	0.00119518	0.046	88	1.79373	0	0.0082071	0.505
REACTOME_CYCLIN_E_ASSOCIATED_EVENTS_DURING_G1_S_TRANSITION_	58	45	1.9418	0	0.00129664	0.049	53	1.90547	0	0.0020128	0.097
REACTOME_ER_PHAGOSOME_PATHWAY	54	46	1.93478	0	0.00153925	0.059	39	1.97342	0	0.000792638	0.027
REACTOME_AUTODEGRADATION_OF_CDH1_BY_CDH1_APC_C	54	47	1.93439	0	0.0015065	0.059	40	1.97	0	0.000799712	0.028
MIPS_PA700_20S_PA28_COMPLEX	35	48	1.92889	0	0.00166408	0.066	55	1.88945	0	0.00255921	0.126
REACTOME_ORC1_REMOVAL_FROM_CHROMATIN	55	49	1.92326	0	0.00170105	0.069	52	1.90828	0	0.00194903	0.092
REACTOME_MRNA_PROCESSING	141	50	1.91755	0	0.00201172	0.083	27	2.06827	0	0.00015784	0.004
REACTOME_SCFSKP2_MEDIATED_DEGRADATION_OF_P27_P21	50	51	1.89888	0	0.0025532	0.108	51	1.91331	0	0.00192387	0.089
REACTOME_SYNTHESIS_OF_DNA	77	52	1.88466	0	0.00318133	0.13	42	1.95021	0	0.00121781	0.046
PID_TCR_PATHWAY	66	53	1.88127	0	0.00329438	0.138	114	1.72221	0	0.0167931	0.839
REACTOME_CDT1_ASSOCIATION_WITH_THE_CDC6_ORC_ORIGIN_COMPLEX	45	54	1.87853	0	0.00333787	0.141	43	1.94667	0	0.00131438	0.051
REACTOME_ACTIVATION_OF_NF_KAPPAB_IN_B_CELLS	59	55	1.87342	0.00138313	0.0035029	0.152	35	1.99545	0	0.00054881	0.017
KEGG_PROTEASOME	41	56	1.87034	0	0.00370473	0.163	59	1.87732	0	0.00289211	0.151
REACTOME_TCR_SIGNALING	49	57	1.85936	0	0.00425755	0.186	213	1.50734	0.0223325	0.0938393	1
REACTOME_PROCESSING_OF_CAPPED_INTRONLESS_PRE_MRNA	22	58	1.85697	0.00447094	0.00432105	0.193	115	1.71834	0.00401606	0.0173976	0.854
M_3.6_RIBOSOMAL_T CELL_BETA-CATENIN	192	59	1.85164	0	0.00440227	0.198	34	1.99625	0	0.000564951	0.017
REACTOME_PERK_REGULATED_GENE_EXPRESSION	26	60	1.84559	0	0.00456005	0.207	104	1.75713	0.00131752	0.0116327	0.678
REACTOME_MITOTIC_M_M_G1_PHASES	149	61	1.8452	0	0.00450434	0.208	94	1.77844	0	0.00942516	0.579
PID_MYC_PATHWAY	24	62	1.8447	0	0.00448674	0.21	241	1.4485	0.0555556	0.137794	1
MIPS_CDC5L_COMPLEX	27	63	1.84361	0	0.0044695	0.213	85	1.80058	0.00271739	0.0076686	0.463
REACTOME_S_PHASE	91	64	1.84254	0	0.00448846	0.216	41	1.95173	0	0.00122228	0.045
REACTOME_MRNA_3_END_PROCESSING	25	65	1.83976	0	0.00457756	0.223	92	1.78266	0	0.00922573	0.565
MIPS_18S_U11_U12_SNRNP	22	66	1.8391	0	0.00454235	0.225	106	1.74788	0.00276243	0.0129515	0.72
REACTOME_ANTIGEN_PROCESSING_CROSS_PRESENTATION	68	67	1.83793	0.00131062	0.00450836	0.226	105	1.75357	0	0.0120911	0.698
REACTOME_CDK_MEDIATED_PHOSPHORYLATION_AND_REMOVAL_OF_CDC6	43	68	1.83641	0	0.00456005	0.231	47	1.93915	0	0.00129214	0.055
REACTOME_AUTODEGRADATION_OF_THE_E3_UBIQUITIN_LIGASE_COP1	46	69	1.83421	0.0013947	0.00469143	0.239	63	1.86419	0	0.00353694	0.194
MIPS_PA28_20S_PROTEASOME	15	70	1.83371	0	0.0047061	0.243	62	1.87125	0	0.00311384	0.17
M_3.4_LIGASE_KINASE_KIP1_UBIQUITIN_CHAPERONE	262	71	1.83346	0	0.00463981	0.243	118	1.70886	0	0.019048	0.89
KEGG_HUNTINGTONS_DISEASE	144	72	1.83245	0	0.00465419	0.247	111	1.7239	0	0.0169207	0.833
REACTOME_G1_S_TRANSITION	91	73	1.83071	0	0.00477742	0.259	82	1.80563	0	0.00727657	0.437
REACTOME_P53_DEPENDENT_G1_DNA_DAMAGE_RESPONSE	51	74	1.82071	0.00139665	0.00547094	0.297	87	1.795	0	0.00810597	0.493
REACTOME_DNA_REPLICATION	167	75	1.8182	0	0.00554928	0.304	97	1.77063	0	0.0102411	0.613
REACTOME_SIGNALING_BY_THE_B_CELL_RECEPTOR_BCR	116	76	1.81818	0	0.00547626	0.304	60	1.87352	0	0.00298696	0.158
REACTOME_DESTABILIZATION_OF_MRNA_BY_AUF1_HNRNP_D0	48	77	1.81811	0	0.00540514	0.304	44	1.943	0	0.00130844	0.052
REACTOME_ACTIVATION_OF_GENES_BY_ATF4	23	78	1.81675	0.00144718	0.0054382	0.31	120	1.70529	0.00401606	0.0195723	0.9
REACTOME_ASSOCIATION_OF_TRIC_CCT_WITH_TARGET_PROTEINS_DURING_BIOSYNTHESIS	24	79	1.81161	0	0.00584707	0.336	113	1.72315	0.00131752	0.0167629	0.834
REACTOME_MITOCHONDRIAL_PROTEIN_IMPORT	46	80	1.81132	0	0.00577399	0.336	38	1.9815	0	0.000757277	0.025
REACTOME_SCF_BETA_TRCP_MEDIATED_DEGRADATION_OF_EMI1	47	81	1.81008	0	0.00587052	0.345	80	1.80788	0	0.00723247	0.426
REACTOME_MRNA_SPLICING_MINOR_PATHWAY	37	82	1.80567	0	0.00621696	0.366	30	2.02781	0	0.000427963	0.011
REACTOME_APC_C_CDC20_MEDIATED_DEGRADATION_OF_MITOTIC_PROTEINS	61	83	1.80193	0	0.00663769	0.387	64	1.86214	0	0.00359839	0.2
REACTOME_REGULATION_OF_APOPTOSIS	52	84	1.8018	0	0.00655867	0.387	58	1.87974	0	0.00288621	0.148
BIOCARTA_RELA_PATHWAY	16	85	1.80129	0	0.00657433	0.393	263	1.42733	0.0531609	0.149317	1
KEGG_BETA_ALANINE_METABOLISM	18	86	1.79993	0.00147493	0.00668572	0.403	165	1.59402	0.00995733	0.0515281	0.999
BIOCARTA_TCR_PATHWAY	44	87	1.7907	0	0.00755423	0.446	70	1.8412	0.00121803	0.00449175	0.259
KEGG_RNA_DEGRADATION	52	88	1.78979	0	0.00758606	0.451	33	1.99971	0	0.000549955	0.016
BIOCARTA_MPR_PATHWAY	27	89	1.78424	0.00146199	0.00819369	0.472	125	1.69511	0.0065703	0.0210725	0.931
REACTOME_TRNA_AMINOACYLATION	40	90	1.77909	0.00145773	0.00863532	0.493	48	1.9378	0	0.00128744	0.056
KEGG_CITRATE_CYCLE_TCA_CYCLE	29	91	1.77751	0.00143062	0.00874202	0.499	237	1.45605	0.0372751	0.131395	1
ST_TUMOR_NECROSIS_FACTOR_PATHWAY	27	92	1.77673	0	0.00873388	0.504	279	1.40388	0.0738255	0.169659	1
REACTOME_RNA_POL_II_TRANSCRIPTION_PRE_INITIATION_AND_PROMOTER_OPENING	36	93	1.77451	0	0.00889684	0.518	139	1.66594	0.0101652	0.0272908	0.975
REACTOME_DEADENYLATION_DEPENDENT_MRNA_DECAY	41	94	1.7728	0	0.00898346	0.528	67	1.84919	0	0.00426422	0.236
BIOCARTA_DEATH_PATHWAY	33	95	1.77269	0	0.00891337	0.528	168	1.58942	0.00784314	0.0530349	1
REACTOME_SIGNALING_BY_CONSTITUTIVELY_ACTIVE_EGFR	17	96	1.77125	0	0.00898634	0.532	103	1.75881	0.00423131	0.0114878	0.67
REACTOME_DOWNSTREAM_TCR_SIGNALING	32	97	1.77065	0	0.00901232	0.537	203	1.52404	0.0160643	0.0844869	1
REACTOME_TRANSCRIPTION	169	98	1.77038	0	0.0089552	0.538	107	1.74026	0	0.0141742	0.755
REACTOME_P53_INDEPENDENT_G1_S_DNA_DAMAGE_CHECKPOINT	47	99	1.76747	0.00137741	0.00925582	0.554	75	1.82538	0	0.00567171	0.337
REACTOME_LYSOSOME_VESICLE_BIOGENESIS	20	100	1.76662	0.00153846	0.00933579	0.561	345	1.31219	0.134535	0.260659	1
REACTOME_VIF_MEDIATED_DEGRADATION_OF_APOBEC3G	47	101	1.76355	0	0.00963727	0.573	65	1.85568	0	0.00382207	0.21
REACTOME_CYTOSOLIC_TRNA_AMINOACYLATION	23	102	1.76116	0.00287356	0.0098674	0.586	73	1.8314	0	0.0051691	0.304
BIOCARTA_CTLA4_PATHWAY	19	103	1.76089	0.00152207	0.00983864	0.589	145	1.65012	0.0112994	0.0312586	0.989
MIPS_EMERIN_COMPLEX_25	15	104	1.76069	0.0015528	0.00976566	0.59	132	1.68423	0.00848656	0.0228942	0.948
ST_T_CELL_SIGNAL_TRANSDUCTION	42	105	1.7569	0.00141443	0.00998708	0.601	150	1.63904	0.00370828	0.0346825	0.994
BIOCARTA_TNFR1_PATHWAY	29	106	1.75545	0.00288184	0.010086	0.61	208	1.51631	0.0292943	0.0884631	1
REACTOME_SIGNALLING_TO_RAS	23	107	1.75181	0.0030349	0.0105472	0.633	305	1.36161	0.0859599	0.211193	1
REACTOME_ANTIGEN_ACTIVATES_B_CELL_RECEPTOR_LEADING_TO_GENERATION_OF_SECOND_MESSENGERS	29	108	1.75001	0.00597015	0.010712	0.642	146	1.64678	0.008	0.0322844	0.991
REACTOME_HIV_INFECTION	182	109	1.7446	0	0.0113412	0.666	90	1.78454	0	0.00918362	0.552
KEGG_VALINE_LEUCINE_AND_ISOLEUCINE_DEGRADATION	42	110	1.74156	0.00285307	0.011858	0.688	258	1.43449	0.04436	0.143846	1
PID_CERAMIDE_PATHWAY	47	111	1.738	0.00138889	0.012304	0.703	128	1.69247	0.00253165	0.0213362	0.935
PID_INSULIN_GLUCOSE_PATHWAY	18	112	1.73636	0.0046083	0.0125299	0.709	395	1.25971	0.179666	0.315012	1
REACTOME_ASPARAGINE_N_LINKED_GLYCOSYLATION	73	113	1.73328	0	0.0129757	0.72	151	1.63571	0.00472813	0.0357587	0.994
REACTOME_CROSS_PRESENTATION_OF_SOLUBLE_EXOGENOUS_ANTIGENS_ENDOSOMES	45	114	1.72579	0.00137931	0.0142586	0.759	117	1.71507	0	0.0177395	0.866
REACTOME_INTEGRIN_ALPHAIIB_BETA3_SIGNALING	22	115	1.72412	0	0.014451	0.767	326	1.33326	0.107776	0.239754	1
KEGG_PROPANOATE_METABOLISM	31	116	1.72168	0.00597015	0.0148076	0.779	69	1.84261	0	0.00444922	0.252
REACTOME_HOST_INTERACTIONS_OF_HIV_FACTORS	115	117	1.71851	0	0.0154895	0.801	83	1.80526	0	0.00724019	0.439
REACTOME_CELL_CYCLE_CHECKPOINTS	97	118	1.71375	0	0.0163139	0.813	72	1.8369	0	0.00473751	0.277
M_3.9_CHROMATIN_CHECKPOINT_REPLICATION_TRANSACTIVATION	214	119	1.70874	0	0.0171125	0.835	91	1.78381	0	0.00917591	0.556
BIOCARTA_HIVNEF_PATHWAY	56	120	1.70572	0.00136054	0.0175085	0.842	373	1.2818	0.104242	0.291898	1
REACTOME_APC_C_CDH1_MEDIATED_DEGRADATION_OF_CDC20_AND_OTHER_APC_C_CDH1_TARGETED_PROTEINS_IN_LATE_MITOSIS_EARLY_G1	61	121	1.70032	0	0.0186613	0.861	78	1.81221	0	0.00700814	0.411
KEGG_T_CELL_RECEPTOR_SIGNALING_PATHWAY	98	122	1.69894	0	0.0187907	0.866	228	1.4823	0.0124858	0.109469	1
REACTOME_M_G1_TRANSITION	66	123	1.69676	0	0.0190728	0.87	71	1.83941	0	0.00460854	0.267
REACTOME_REGULATION_OF_ORNITHINE_DECARBOXYLASE_ODC	45	124	1.69354	0.00138313	0.0197448	0.881	99	1.76774	0	0.0104968	0.629
REACTOME_DOWNSTREAM_SIGNALING_EVENTS_OF_B_CELL_RECEPTOR_BCR	87	125	1.68967	0	0.0204724	0.891	93	1.78128	0	0.00924017	0.566
PID_P53REGULATIONPATHWAY	54	126	1.68378	0	0.0217943	0.905	230	1.4743	0.0282555	0.116084	1
PID_HIVNEFPATHWAY	35	127	1.68353	0.00143678	0.0216944	0.905	271	1.4139	0.0514139	0.161447	1
MIPS_SNF2H_COHESIN_NURD_COMPLEX	16	128	1.68263	0.00754148	0.021747	0.907	137	1.67098	0.00818554	0.0258752	0.969
REACTOME_ASSEMBLY_OF_THE_PRE_REPLICATIVE_COMPLEX	54	129	1.68263	0.00276243	0.0215784	0.907	84	1.80456	0.00122549	0.00734334	0.444
MIPS_TRBP_CONTAINING_COMPLEX_1	25	130	1.68184	0.00886263	0.0216482	0.909	61	1.87184	0	0.00307758	0.165
REACTOME_REGULATION_OF_MITOTIC_CELL_CYCLE	72	131	1.68087	0	0.0217521	0.912	76	1.82357	0	0.00585051	0.348
MIPS_SIN3_ING1B_COMPLEX_II	16	132	1.67726	0.0180995	0.0227454	0.924	66	1.84985	0	0.0042963	0.235
PID_AMB2_NEUTROPHILS_PATHWAY	34	133	1.67638	0.00291545	0.0228571	0.928	402	1.24933	0.165775	0.32882	1
KEGG_PATHOGENIC_ESCHERICHIA_COLI_INFECTION	45	134	1.67061	0.00137174	0.0242756	0.935	170	1.58501	0.00742574	0.0547115	1
KEGG_AMINOACYL_TRNA_BIOSYNTHESIS	40	135	1.66967	0.00414365	0.0243074	0.935	79	1.81133	0	0.00698738	0.414
REACTOME_PROTEIN_FOLDING	43	136	1.66772	0.00573888	0.0247662	0.938	86	1.79537	0	0.00815077	0.491
PID_NFKAPPABATYPICALPATHWAY	17	137	1.66399	0.00623053	0.0258419	0.947	211	1.51108	0.0360111	0.091494	1
BIOCARTA_TID_PATHWAY	17	138	1.65932	0.0074184	0.0273007	0.959	218	1.49975	0.0405797	0.0981921	1
REACTOME_MITOTIC_PROMETAPHASE	79	139	1.65633	0.00133511	0.0281937	0.963	183	1.5613	0.00799087	0.0646991	1
BIOCARTA_STATHMIN_PATHWAY	17	140	1.65616	0.00748503	0.0280333	0.963	522	1.08004	0.371669	0.583567	1
REACTOME_METABOLISM_OF_NON_CODING_RNA	43	141	1.65357	0.00280899	0.028812	0.967	144	1.65167	0.00250313	0.0309348	0.988
REACTOME_GENERATION_OF_SECOND_MESSENGER_MOLECULES	25	142	1.65287	0.00449102	0.0288333	0.967	351	1.3023	0.135616	0.272859	1
MIPS_LARC_COMPLEX	19	143	1.65275	0.0104948	0.0286474	0.967	96	1.77191	0.00278552	0.0101483	0.608
REACTOME_CITRIC_ACID_CYCLE_TCA_CYCLE	19	144	1.64896	0.0046225	0.0297598	0.967	147	1.64607	0.00843882	0.0323981	0.991
MIPS_CEN_COMPLEX	30	145	1.64812	0.00572246	0.0297982	0.967	171	1.58269	0.0106809	0.0557185	1
REACTOME_SIGNALING_BY_WNT	61	146	1.64393	0.00273973	0.0310504	0.973	101	1.76078	0.00242718	0.0114616	0.662
MIPS_ALL_1_SUPERCOMPLEX	27	147	1.63836	0.00447094	0.0331112	0.981	119	1.7068	0.00516796	0.0194164	0.894
REACTOME_HIV_LIFE_CYCLE	106	148	1.63778	0	0.0331426	0.983	108	1.73285	0	0.0154559	0.786
MIPS_BRM_SIN3A_COMPLEX	15	149	1.63617	0.0120482	0.0334841	0.986	133	1.68372	0.00138504	0.0228824	0.948
REACTOME_DNA_REPAIR	91	150	1.63601	0	0.0333591	0.986	56	1.88914	0	0.00251351	0.126
REACTOME_DESTABILIZATION_OF_MRNA_BY_TRISTETRAPROLIN_TTP	17	151	1.63165	0.00729927	0.0348801	0.987	126	1.69307	0.00859599	0.0214469	0.934
REACTOME_ACTIVATED_NOTCH1_TRANSMITS_SIGNAL_TO_THE_NUCLEUS	20	152	1.63016	0.00445765	0.0351895	0.987	330	1.32658	0.101764	0.248021	1
REACTOME_DESTABILIZATION_OF_MRNA_BY_BRF1	17	153	1.62999	0.0167939	0.0350787	0.987	122	1.70062	0.00275862	0.0201399	0.911
NETPATH-ALPHA6.BETA4.INTEGRIN	25	154	1.62886	0.00873363	0.0352717	0.988	295	1.37744	0.108757	0.194891	1
M_1.5_MYELOID LINEAGE	102	155	1.62855	0.003861	0.0351842	0.988	592	0.99829	0.480726	0.698425	1
REACTOME_SPHINGOLIPID_DE_NOVO_BIOSYNTHESIS	18	156	1.62737	0.0100575	0.0353956	0.988	155	1.62019	0.0123626	0.0416475	0.998
KEGG_RNA_POLYMERASE	28	157	1.62633	0.0111576	0.0355967	0.989	81	1.80754	0.00134048	0.00715653	0.426
REACTOME_ERK_MAPK_TARGETS	20	158	1.62475	0.00746269	0.0359756	0.989	169	1.589	0.0162382	0.0528737	1
REACTOME_MITOTIC_G1_G1_S_PHASES	115	159	1.62338	0	0.0362505	0.989	134	1.68333	0	0.0228303	0.95
REACTOME_RNA_POL_II_PRE_TRANSCRIPTION_EVENTS	54	160	1.62031	0.00421941	0.0372207	0.991	157	1.61937	0.00250627	0.0414284	0.998
M_2.11_REPLICATION_REPRESS_RAS_AUTOPHOSPHORYLATION_ONCOGENIC	104	161	1.61808	0	0.0379426	0.993	585	1.00529	0.489865	0.690108	1
MIPS_NUA4_TIP60_HAT_COMPLEX	15	162	1.61536	0.0105581	0.0387768	0.994	149	1.63994	0.0103858	0.0344571	0.994
BIOCARTA_CHREBP2_PATHWAY	38	163	1.6089	0.00430416	0.0415261	0.996	422	1.22791	0.170157	0.353767	1
PID_PI3KCIPATHWAY	48	164	1.60468	0.0124654	0.0431943	0.996	314	1.35218	0.0690506	0.218507	1
BIOCARTA_FAS_PATHWAY	30	165	1.59835	0.0114449	0.0460259	0.997	187	1.55224	0.0142119	0.0694065	1
PID_BCR_5PATHWAY	65	166	1.59796	0.00422535	0.0459464	0.997	121	1.70119	0.00119332	0.0201743	0.91
PID_INSULIN_PATHWAY	41	167	1.59416	0.0058309	0.0473179	0.997	226	1.4849	0.0216561	0.108016	1
PID_FOXM1PATHWAY	33	168	1.58727	0.010043	0.0502952	0.999	284	1.39761	0.0654206	0.174501	1
BIOCARTA_SPRY_PATHWAY	16	169	1.58489	0.0150602	0.0513529	1	421	1.22794	0.194051	0.354544	1
PID_HIF2PATHWAY	27	170	1.5726	0.0114943	0.0577631	1	224	1.48695	0.0285714	0.107218	1
BIOCARTA_ERK5_PATHWAY	17	171	1.57198	0.0212443	0.0577463	1	175	1.5782	0.0223152	0.0570986	1
BIOCARTA_CDMAC_PATHWAY	16	172	1.57081	0.00762195	0.0581134	1	188	1.55121	0.0356633	0.0697688	1
REACTOME_SPHINGOLIPID_METABOLISM	45	173	1.56947	0.0125174	0.05862	1	298	1.37016	0.0762389	0.203635	1
PID_BARD1PATHWAY	25	174	1.56929	0.014556	0.0583939	1	294	1.37803	0.0817439	0.194651	1
MIPS_RNA_POLYMERASE_II_HOLOENZYME_COMPLEX	22	175	1.56686	0.0223547	0.059549	1	110	1.72728	0.00547196	0.0163779	0.819
BIOCARTA_NFKB_PATHWAY	20	176	1.56319	0.0157819	0.0614853	1	201	1.52626	0.0182584	0.0835212	1
PID_AURORA_B_PATHWAY	33	177	1.56095	0.0115774	0.0627313	1	124	1.69818	0.0012987	0.0204517	0.922
BIOCARTA_BCR_PATHWAY	33	178	1.55954	0.0144718	0.0632379	1	136	1.67258	0.00127226	0.0255074	0.967
REACTOME_PREFOLDIN_MEDIATED_TRANSFER_OF_SUBSTRATE_TO_CCT_TRIC	21	179	1.55539	0.0281065	0.0655144	1	141	1.66518	0.0150068	0.0271678	0.975
BIOCARTA_GPCR_PATHWAY	30	180	1.55118	0.0171184	0.0682371	1	209	1.51622	0.0193798	0.0881266	1
MIPS_PA700_COMPLEX	20	181	1.55041	0.0163205	0.0683252	1	194	1.53755	0.0297297	0.0773547	1
KEGG_PURINE_METABOLISM	131	182	1.5468	0	0.0706817	1	166	1.59243	0	0.0519826	0.999
REACTOME_FORMATION_OF_TUBULIN_FOLDING_INTERMEDIATES_BY_CCT_TRIC	16	183	1.54656	0.0182927	0.0704998	1	77	1.82118	0	0.00603577	0.36
KEGG_GLYCOLYSIS_GLUCONEOGENESIS	51	184	1.54609	0.0126404	0.0703952	1	423	1.22772	0.165621	0.353347	1
REACTOME_LATE_PHASE_OF_HIV_LIFE_CYCLE	94	185	1.5453	0.00771208	0.0705444	1	109	1.73258	0	0.0153532	0.787
PID_PDGFRBPATHWAY	118	186	1.54499	0	0.0703727	1	244	1.44725	0.00790068	0.137588	1
BIOCARTA_CERAMIDE_PATHWAY	22	187	1.54297	0.0118694	0.071335	1	116	1.7152	0.00134409	0.0178372	0.866
BIOCARTA_IL12_PATHWAY	17	188	1.54199	0.0211161	0.0716933	1	663	0.914366	0.569801	0.80336	1
BIOCARTA_NGF_PATHWAY	17	189	1.53942	0.0227273	0.0730966	1	242	1.44815	0.062585	0.137647	1
REACTOME_MAPK_TARGETS_NUCLEAR_EVENTS_MEDIATED_BY_MAP_KINASES	29	190	1.53815	0.0246377	0.0735862	1	239	1.45344	0.0531335	0.133225	1
KEGG_N_GLYCAN_BIOSYNTHESIS	43	191	1.53704	0.015942	0.0739772	1	223	1.48848	0.0239295	0.106345	1
BIOCARTA_MCALPAIN_PATHWAY	21	192	1.53277	0.0206022	0.076559	1	267	1.41869	0.0752394	0.157951	1
REACTOME_ANTIGEN_PRESENTATION_FOLDING_ASSEMBLY_AND_PEPTIDE_LOADING_OF_CLASS_I_MHC	19	193	1.53242	0.023845	0.0765104	1	193	1.54078	0.0192044	0.075228	1
SIG_INSULIN_RECEPTOR_PATHWAY_IN_CARDIAC_MYOCYTES	42	194	1.53062	0.0156919	0.0774138	1	251	1.44033	0.0501253	0.141165	1
PID_CMYB_PATHWAY	77	195	1.52536	0.0121622	0.0809442	1	379	1.2757	0.113772	0.298295	1
SA_CASPASE_CASCADE	19	196	1.52534	0.0290698	0.0805486	1	334	1.32504	0.127989	0.247554	1
MIPS_RNA_POLYMERASE_II	16	197	1.52177	0.0384615	0.0829032	1	153	1.62639	0.00854701	0.0395676	0.997
REACTOME_SIGNALLING_TO_ERKS	31	198	1.51985	0.0279001	0.0840721	1	427	1.21384	0.187664	0.377689	1
REACTOME_FORMATION_OF_TRANSCRIPTION_COUPLED_NER_TC_NER_REPAIR_COMPLEX	26	199	1.51976	0.022831	0.0837069	1	135	1.67561	0.00548697	0.0248215	0.96
REACTOME_NUCLEAR_EVENTS_KINASE_AND_TRANSCRIPTION_FACTOR_ACTIVATION	23	200	1.51973	0.0191458	0.0833112	1	181	1.56594	0.0136799	0.0624651	1
REACTOME_TRANSPORT_OF_MATURE_TRANSCRIPT_TO_CYTOPLASM	43	201	1.51728	0.0224719	0.0848492	1	102	1.75962	0.00257069	0.0115065	0.668
REACTOME_CELL_CYCLE_MITOTIC	274	202	1.51532	0	0.0860033	1	156	1.62007	0	0.0414076	0.998
ST_PHOSPHOINOSITIDE_3_KINASE_PATHWAY	33	203	1.51123	0.022695	0.0887452	1	174	1.58111	0.0102696	0.0556338	1
BIOCARTA_TEL_PATHWAY	16	204	1.50671	0.0352761	0.0921293	1	274	1.41321	0.0647383	0.160596	1
PID_NFAT_TFPATHWAY	41	205	1.5047	0.0168539	0.0935061	1	215	1.50539	0.0329949	0.0945623	1
PID_IGF1_PATHWAY	27	206	1.50284	0.0232221	0.0946387	1	336	1.32432	0.10992	0.247333	1
BIOCARTA_IGF1_PATHWAY	20	207	1.50116	0.0325926	0.0956979	1	206	1.51749	0.0410397	0.088365	1
REACTOME_PYRUVATE_METABOLISM_AND_CITRIC_ACID_TCA_CYCLE	36	208	1.49883	0.0312057	0.0972356	1	234	1.46174	0.0356671	0.12705	1
BIOCARTA_NFAT_PATHWAY	41	209	1.49487	0.0217391	0.100308	1	487	1.12761	0.30092	0.508659	1
KEGG_BASAL_TRANSCRIPTION_FACTORS	30	210	1.49374	0.0279823	0.100807	1	681	0.900415	0.617568	0.810709	1
BIOCARTA_FCER1_PATHWAY	36	211	1.49236	0.0262794	0.101527	1	164	1.59498	0.0064433	0.0513215	0.999
PID_PI3KPLCTRKPATHWAY	33	212	1.4907	0.0324401	0.102508	1	397	1.25932	0.15817	0.314048	1
KEGG_DNA_REPLICATION	34	213	1.49043	0.0228898	0.10223	1	100	1.76638	0.00258065	0.0105415	0.633
BIOCARTA_IL2_PATHWAY	21	214	1.48908	0.0353982	0.10295	1	327	1.33105	0.122807	0.242719	1
REACTOME_GLYCOLYSIS	24	215	1.48777	0.0293686	0.103702	1	198	1.53153	0.026455	0.0803168	1
HSP_IN_EC.VS.CHRONIC_HIV	49	216	1.4828	0.0166205	0.107868	1	180	1.57002	0.00743494	0.0602886	1
REACTOME_GLUCONEOGENESIS	27	217	1.4737	0.0352113	0.116414	1	281	1.40321	0.0667557	0.169198	1
BIOCARTA_TNFR2_PATHWAY	18	218	1.47365	0.0611028	0.115959	1	186	1.5553	0.0191518	0.0675644	1
REACTOME_SHC1_EVENTS_IN_ERBB4_SIGNALING	17	219	1.47264	0.0405797	0.116309	1	660	0.918568	0.598025	0.797974	1
KEGG_PROTEIN_EXPORT	20	220	1.47211	0.0508982	0.116333	1	272	1.41362	0.0643357	0.161268	1
REACTOME_CELL_CYCLE	346	221	1.46934	0	0.118402	1	200	1.53018	0	0.0804722	1
REACTOME_ACTIVATION_OF_THE_PRE_REPLICATIVE_COMPLEX	20	222	1.46914	0.0518518	0.118069	1	158	1.61431	0.00829876	0.0436001	0.999
NETPATH-ANDROGEN_RECEPTOR	450	223	1.46756	0	0.119275	1	341	1.31785	0.00603015	0.254223	1
REACTOME_ADAPTIVE_IMMUNE_SYSTEM	466	224	1.46674	0	0.119572	1	221	1.49223	0	0.103817	1
BIOCARTA_SPPA_PATHWAY	18	225	1.46572	0.0530973	0.12018	1	196	1.53215	0.0244253	0.0805654	1
REACTOME_BRANCHED_CHAIN_AMINO_ACID_CATABOLISM	17	226	1.46454	0.0457317	0.120939	1	556	1.03978	0.411189	0.642344	1
SA_B_CELL_RECEPTOR_COMPLEXES	23	227	1.46407	0.042029	0.120958	1	276	1.41174	0.069241	0.16131	1
REACTOME_PLATELET_AGGREGATION_PLUG_FORMATION	29	228	1.46303	0.0405594	0.121367	1	318	1.34328	0.100817	0.229378	1
BIOCARTA_RHO_PATHWAY	29	229	1.45975	0.0469897	0.124315	1	596	0.992901	0.476684	0.706691	1
REACTOME_MITOCHONDRIAL_TRNA_AMINOACYLATION	20	230	1.4583	0.0476191	0.125323	1	163	1.59758	0.0194986	0.0501165	0.999
BIOCARTA_CASPASE_PATHWAY	23	231	1.45341	0.0492537	0.130001	1	357	1.2979	0.149111	0.275787	1
REACTOME_COSTIMULATION_BY_THE_CD28_FAMILY	54	232	1.45195	0.0274348	0.13111	1	248	1.4434	0.0315534	0.139482	1
BIOCARTA_INSULIN_PATHWAY	20	233	1.45115	0.0515152	0.131501	1	233	1.46459	0.0522696	0.124559	1
BIOCARTA_IGF1R_PATHWAY	20	234	1.44921	0.0604317	0.133161	1	138	1.66644	0.011236	0.027287	0.975
PID_NEPHRIN_NEPH1_PATHWAY	25	235	1.448	0.0427729	0.133821	1	329	1.32791	0.115702	0.246405	1
REACTOME_TRANSPORT_TO_THE_GOLGI_AND_SUBSEQUENT_MODIFICATION	30	236	1.44277	0.0516499	0.138971	1	340	1.31787	0.109333	0.254933	1
MIPS_TNF_ALPHA_NF_KAPPA_B_SIGNALING_COMPLEX_3	17	237	1.4422	0.0784884	0.13905	1	499	1.11019	0.330544	0.536809	1
M_2.10_MYELOID_MACROPHAGE_DENDRITIC_INFLAMMATORY_INTERLEUKIN	66	238	1.44177	0.0230352	0.138944	1	419	1.23074	0.155131	0.350641	1
KEGG_PRIMARY_IMMUNODEFICIENCY	34	239	1.43751	0.0560345	0.143284	1	236	1.45637	0.0441558	0.131553	1
PID_P38_MK2PATHWAY	18	240	1.43602	0.0600601	0.144454	1	550	1.04275	0.423611	0.64208	1
KEGG_ONE_CARBON_POOL_BY_FOLATE	15	241	1.43466	0.0635659	0.145518	1	362	1.29372	0.168759	0.279249	1
REACTOME_REGULATION_OF_HYPOXIA_INDUCIBLE_FACTOR_HIF_BY_OXYGEN	19	242	1.43287	0.0685131	0.147024	1	214	1.50594	0.0304288	0.0945607	1
KEGG_PYRIMIDINE_METABOLISM	89	243	1.42678	0.0128205	0.153797	1	127	1.69281	0	0.021354	0.934
PID_PS1PATHWAY	40	244	1.42522	0.0344353	0.155068	1	366	1.29117	0.101631	0.280604	1
PID_VEGFR1_PATHWAY	23	245	1.42497	0.0622155	0.154802	1	129	1.68982	0.00957592	0.0219333	0.937
REACTOME_GOLGI_ASSOCIATED_VESICLE_BIOGENESIS	46	246	1.42404	0.0333797	0.15536	1	396	1.25936	0.136422	0.314787	1
REACTOME_TRANS_GOLGI_NETWORK_VESICLE_BUDDING	53	247	1.4229	0.0323887	0.156165	1	436	1.20347	0.196407	0.391064	1
PID_IL1PATHWAY	29	248	1.41741	0.0612855	0.1626	1	343	1.31414	0.111111	0.258877	1
BIOCARTA_CREB_PATHWAY	25	249	1.41503	0.0778626	0.164882	1	207	1.51718	0.0336022	0.0881287	1
PID_EPHRINBREVPATHWAY	25	250	1.41452	0.0643713	0.164822	1	521	1.08149	0.348285	0.58114	1
REACTOME_PLATELET_ACTIVATION_SIGNALING_AND_AGGREGATION	163	251	1.41299	0.00856793	0.166143	1	502	1.107	0.254881	0.541128	1
PID_CASPASE_PATHWAY	49	252	1.41284	0.0451436	0.165701	1	315	1.34996	0.0649682	0.221193	1
BIOCARTA_VEGF_PATHWAY	25	253	1.41269	0.0713267	0.165198	1	112	1.72358	0.0028169	0.0168364	0.833
KEGG_NOD_LIKE_RECEPTOR_SIGNALING_PATHWAY	54	254	1.41194	0.0384615	0.165516	1	516	1.08704	0.337454	0.573433	1
REACTOME_GLUCOSE_METABOLISM	58	255	1.41162	0.0250696	0.165268	1	260	1.43157	0.0362757	0.146143	1
BIOCARTA_VIP_PATHWAY	23	256	1.40955	0.077728	0.167291	1	227	1.48397	0.0378378	0.108294	1
PID_ANGIOPOIETINRECEPTOR_PATHWAY	42	257	1.40927	0.0626781	0.167004	1	385	1.27197	0.131026	0.300534	1
PID_TRKRPATHWAY	52	258	1.4055	0.0419075	0.171086	1	259	1.43243	0.0313283	0.145772	1
M_2.9_ERK_TRANSACTIVATION_CYTOSKELETAL_MAPK_JNK	133	259	1.4028	0.0174129	0.173708	1	313	1.35284	0.0314961	0.21821	1
BIOCARTA_PDGF_PATHWAY	31	260	1.40196	0.0577201	0.174237	1	265	1.42046	0.0541612	0.156747	1
PID_ERBB1_RECEPTOR_PROXIMAL_PATHWAY	34	261	1.4	0.0635155	0.176149	1	325	1.33353	0.0938303	0.239934	1
SIG_REGULATION_OF_THE_ACTIN_CYTOSKELETON_BY_RHO_GTPASES	23	262	1.39845	0.0744048	0.177688	1	608	0.97942	0.507463	0.72406	1
KEGG_BUTANOATE_METABOLISM	26	263	1.39635	0.077147	0.179797	1	428	1.21175	0.220294	0.381138	1
REACTOME_TRANSCRIPTION_COUPLED_NER_TC_NER	41	264	1.39482	0.0597222	0.181375	1	130	1.68543	0.00251572	0.0228797	0.946
BIOCARTA_KERATINOCYTE_PATHWAY	43	265	1.3913	0.0551627	0.185532	1	392	1.26199	0.1575	0.313289	1
KEGG_PYRUVATE_METABOLISM	37	266	1.39052	0.0631424	0.185836	1	486	1.13051	0.297619	0.503201	1
PID_TGFBRPATHWAY	45	267	1.39028	0.0541311	0.18546	1	505	1.10395	0.304569	0.545218	1
BIOCARTA_GCR_PATHWAY	16	268	1.38974	0.0931298	0.18548	1	191	1.54728	0.029703	0.0713846	1
REACTOME_DEPOSITION_OF_NEW_CENPA_CONTAINING_NUCLEOSOMES_AT_THE_CENTROMERE	45	269	1.38378	0.0539419	0.193509	1	610	0.978199	0.506345	0.724454	1
REACTOME_IL_2_SIGNALING	37	270	1.38326	0.0633094	0.193479	1	686	0.894153	0.627937	0.817221	1
REACTOME_REGULATION_OF_KIT_SIGNALING	16	271	1.38307	0.0986745	0.193121	1	782	0.755893	0.806723	0.940085	1
BIOCARTA_CDC42RAC_PATHWAY	15	272	1.38289	0.0988201	0.19262	1	346	1.31211	0.13764	0.260016	1
REACTOME_CLASS_I_MHC_MEDIATED_ANTIGEN_PROCESSING_PRESENTATION	216	273	1.3828	0.010551	0.192052	1	190	1.54897	0	0.0705658	1
KEGG_RIG_I_LIKE_RECEPTOR_SIGNALING_PATHWAY	57	274	1.38233	0.0564738	0.192045	1	352	1.30144	0.107098	0.273602	1
BIOCARTA_ERK_PATHWAY	24	275	1.38107	0.0912981	0.19312	1	289	1.39294	0.07327	0.177431	1
REACTOME_RNA_POL_I_RNA_POL_III_AND_MITOCHONDRIAL_TRANSCRIPTION	95	276	1.37932	0.0389105	0.194863	1	269	1.41689	0.021764	0.159003	1
BIOCARTA_EIF_PATHWAY	16	277	1.37883	0.099844	0.194752	1	386	1.27174	0.169343	0.300168	1
KEGG_VIRAL_MYOCARDITIS	55	278	1.37866	0.0589849	0.194272	1	444	1.19012	0.210851	0.411946	1
PID_RAS_PATHWAY	24	279	1.37773	0.0606061	0.194861	1	264	1.42088	0.0615385	0.156788	1
REACTOME_APC_CDC20_MEDIATED_DEGRADATION_OF_NEK2A	20	280	1.37686	0.0844444	0.195438	1	184	1.56058	0.0245902	0.0647179	1
KEGG_FATTY_ACID_METABOLISM	33	281	1.37663	0.0798319	0.195122	1	420	1.22921	0.184896	0.352879	1
REACTOME_DEADENYLATION_OF_MRNA	17	282	1.37657	0.0864382	0.194499	1	148	1.64587	0.00817439	0.0322724	0.991
REACTOME_GRB2_EVENTS_IN_ERBB2_SIGNALING	19	283	1.37625	0.0877193	0.194214	1	745	0.81099	0.739884	0.901473	1
ST_FAS_SIGNALING_PATHWAY	57	284	1.37548	0.0480905	0.194648	1	257	1.43524	0.0337756	0.143606	1
REACTOME_EXTENSION_OF_TELOMERES	25	285	1.37446	0.0688141	0.195405	1	154	1.62584	0.0130719	0.0394982	0.997
PID_IL23PATHWAY	29	286	1.37303	0.0688666	0.196807	1	545	1.05147	0.408673	0.62678	1
REACTOME_NOD1_2_SIGNALING_PATHWAY	25	287	1.37147	0.0853835	0.198347	1	523	1.0799	0.364256	0.582738	1
REACTOME_ENOS_ACTIVATION_AND_REGULATION	15	288	1.37139	0.0844854	0.197761	1	261	1.4304	0.0699001	0.146988	1
BIOCARTA_TFF_PATHWAY	19	289	1.36944	0.0941704	0.199892	1	309	1.35854	0.0861373	0.212641	1
M_3.3_INFLAMMATION II	205	290	1.36845	0.0165289	0.200618	1	734	0.822664	0.862827	0.894985	1
REACTOME_METABOLISM_OF_AMINO_ACIDS_AND_DERIVATIVES	160	291	1.36592	0.014652	0.20348	1	368	1.28991	0.0630435	0.281291	1
KEGG_CARDIAC_MUSCLE_CONTRACTION	53	292	1.36482	0.0564972	0.204424	1	766	0.779093	0.819175	0.926409	1
REACTOME_APOPTOSIS	130	293	1.36327	0.0344388	0.205911	1	308	1.35893	0.0347144	0.212802	1
REACTOME_CELL_DEATH_SIGNALLING_VIA_NRAGE_NRIF_AND_NADE	49	294	1.36028	0.0671329	0.209543	1	292	1.38431	0.0599755	0.186991	1
REACTOME_NUCLEOTIDE_EXCISION_REPAIR	45	295	1.35929	0.0729614	0.210244	1	142	1.65659	0.00127226	0.0298546	0.985
NETPATH-B.CELL.RECEPTOR	349	296	1.35354	0.0055991	0.218151	1	430	1.21058	0.0576923	0.381651	1
REACTOME_FORMATION_OF_RNA_POL_II_ELONGATION_COMPLEX_	39	297	1.35249	0.0925666	0.219028	1	172	1.58232	0.0143229	0.0555861	1
REACTOME_POST_TRANSLATIONAL_PROTEIN_MODIFICATION	143	298	1.35203	0.0362047	0.219058	1	361	1.29491	0.0511425	0.277782	1
PID_ERBB1_DOWNSTREAM_PATHWAY	96	299	1.35112	0.0493992	0.219807	1	413	1.23645	0.126568	0.344383	1
REACTOME_FORMATION_OF_INCISION_COMPLEX_IN_GG_NER	18	300	1.35035	0.107091	0.220347	1	374	1.2814	0.150943	0.291876	1
KEGG_CYSTEINE_AND_METHIONINE_METABOLISM	29	301	1.35005	0.0843373	0.220023	1	270	1.41477	0.0552632	0.160928	1
BIOCARTA_IL6_PATHWAY	22	302	1.34943	0.0933333	0.220147	1	438	1.19856	0.218453	0.399436	1
REACTOME_CTLA4_INHIBITORY_SIGNALING	20	303	1.34832	0.0998532	0.22121	1	429	1.21152	0.23488	0.380683	1
MIPS_KINASE_MATURATION_COMPLEX_1	16	304	1.34716	0.0995406	0.222284	1	140	1.66557	0.014771	0.0272319	0.975
PID_AVB3_OPN_PATHWAY	28	305	1.34488	0.0794326	0.225244	1	416	1.23553	0.178763	0.343782	1
REACTOME_DOUBLE_STRAND_BREAK_REPAIR	20	306	1.34185	0.113264	0.229435	1	687	0.893588	0.632168	0.817174	1
PID_TXA2PATHWAY	53	307	1.34181	0.0656425	0.228762	1	432	1.20621	0.199248	0.388886	1
REACTOME_DNA_STRAND_ELONGATION	27	308	1.33993	0.110619	0.230843	1	160	1.60232	0.00960219	0.0485801	0.999
REACTOME_CHROMOSOME_MAINTENANCE	93	309	1.33811	0.0548303	0.232987	1	403	1.24926	0.111372	0.328136	1
PID_SYNDECAN_3_PATHWAY	15	310	1.33768	0.112654	0.232915	1	410	1.23737	0.216023	0.34506	1
REACTOME_THE_ROLE_OF_NEF_IN_HIV1_REPLICATION_AND_DISEASE_PATHOGENESIS	26	311	1.33453	0.100149	0.237095	1	563	1.03119	0.426229	0.654616	1
REACTOME_RNA_POL_I_TRANSCRIPTION	64	312	1.33337	0.0719041	0.238155	1	718	0.839908	0.750297	0.883788	1
PID_TNFPATHWAY	44	313	1.33313	0.0906475	0.237784	1	679	0.901166	0.642401	0.811594	1
REACTOME_MRNA_CAPPING	26	314	1.33174	0.103187	0.23913	1	123	1.70034	0.00274348	0.0200025	0.911
M_1.8_METABOLISM_BIOSYNTHESIS_REPLICATION_HELICASE	115	315	1.33062	0.0544041	0.240062	1	68	1.84402	0	0.00445192	0.248
BIOCARTA_CARDIACEGF_PATHWAY	16	316	1.33015	0.135671	0.239997	1	195	1.53565	0.0357654	0.0782453	1
BIOCARTA_HER2_PATHWAY	20	317	1.32904	0.103348	0.24091	1	642	0.937647	0.564626	0.77785	1
PID_FCER1PATHWAY	58	318	1.32885	0.071831	0.240457	1	443	1.19277	0.18705	0.407135	1
PID_IL8CXCR2_PATHWAY	31	319	1.32829	0.0973837	0.240641	1	469	1.15355	0.258149	0.468121	1
PID_ERA_GENOMIC_PATHWAY	53	320	1.32725	0.0715268	0.241542	1	322	1.3391	0.0754258	0.233145	1
BIOCARTA_CCR3_PATHWAY	20	321	1.32709	0.124108	0.241079	1	319	1.3419	0.117962	0.23083	1
BIOCARTA_EGF_PATHWAY	31	322	1.32297	0.0942029	0.246863	1	307	1.3596	0.0795306	0.212624	1
KEGG_LYSINE_DEGRADATION	39	323	1.32202	0.111264	0.247601	1	467	1.15475	0.246787	0.467474	1
REACTOME_REGULATORY_RNA_PATHWAYS	23	324	1.31843	0.134503	0.252837	1	159	1.60852	0.0152144	0.0459127	0.999
REACTOME_BIOSYNTHESIS_OF_THE_N_GLYCAN_PRECURSOR_DOLICHOL_LIPID_LINKED_OLIGOSACCHARIDE_LLO_AND_TRANSFER_TO_A_NASCENT_PROTEIN	26	325	1.31653	0.103152	0.255155	1	311	1.35527	0.0965986	0.216081	1
PID_FASPATHWAY	35	326	1.31643	0.117483	0.254585	1	553	1.04082	0.399745	0.643319	1
PID_HEDGEHOG_GLIPATHWAY	39	327	1.31476	0.0961263	0.256641	1	320	1.34094	0.0870114	0.231735	1
PID_MYC_ACTIVPATHWAY	71	328	1.31402	0.081117	0.256982	1	287	1.3934	0.0335731	0.178063	1
PID_NFKAPPABCANONICALPATHWAY	23	329	1.31234	0.136296	0.259121	1	285	1.39716	0.077027	0.174467	1
PID_PDGFRAPATHWAY	20	330	1.30816	0.13964	0.265362	1	678	0.901328	0.610315	0.812443	1
BIOCARTA_P38MAPK_PATHWAY	32	331	1.30757	0.118741	0.265592	1	249	1.44239	0.0380577	0.139991	1
REACTOME_GPVI_MEDIATED_ACTIVATION_CASCADE	29	332	1.30486	0.114613	0.269563	1	554	1.04036	0.407056	0.643201	1
PID_IL2_1PATHWAY	54	333	1.3036	0.0865922	0.271005	1	375	1.28056	0.119107	0.292558	1
KEGG_MISMATCH_REPAIR	21	334	1.30154	0.124252	0.27365	1	210	1.51115	0.0391608	0.0918538	1
BIOCARTA_STRESS_PATHWAY	24	335	1.30104	0.140227	0.273685	1	470	1.15322	0.273585	0.467902	1
BIOCARTA_ECM_PATHWAY	23	336	1.30044	0.137931	0.27393	1	390	1.26659	0.154362	0.30639	1
BIOCARTA_AT1R_PATHWAY	32	337	1.29926	0.106017	0.275109	1	466	1.15705	0.252646	0.463314	1
REACTOME_P75_NTR_RECEPTOR_MEDIATED_SIGNALLING	69	338	1.29912	0.085282	0.274566	1	222	1.49026	0.0151869	0.105175	1
KEGG_NEUROTROPHIN_SIGNALING_PATHWAY	112	339	1.29498	0.065445	0.280871	1	363	1.29327	0.0640449	0.279246	1
REACTOME_DAG_AND_IP3_SIGNALING	26	340	1.29242	0.125373	0.284752	1	465	1.1584	0.258235	0.461322	1
REACTOME_UNFOLDED_PROTEIN_RESPONSE	73	341	1.28894	0.074124	0.290121	1	354	1.3009	0.0745562	0.272982	1
REACTOME_ANTIGEN_PROCESSING_UBIQUITINATION_PROTEASOME_DEGRADATION	181	342	1.28585	0.0435308	0.294868	1	205	1.51933	0.00322928	0.0874393	1
REACTOME_RIP_MEDIATED_NFKB_ACTIVATION_VIA_DAI	16	343	1.28542	0.162791	0.294855	1	513	1.09049	0.344147	0.568318	1
BIOCARTA_CALCINEURIN_PATHWAY	17	344	1.28484	0.172684	0.295143	1	197	1.53185	0.0295359	0.0804373	1
PID_AJDISS_2PATHWAY	41	345	1.27593	0.124654	0.310755	1	674	0.902692	0.652725	0.814463	1
BIOCARTA_PML_PATHWAY	16	346	1.27579	0.157738	0.310133	1	250	1.44104	0.04329	0.140923	1
PID_IL2_PI3KPATHWAY	32	347	1.27578	0.148515	0.309255	1	280	1.40385	0.0607235	0.169095	1
KEGG_FRUCTOSE_AND_MANNOSE_METABOLISM	28	348	1.27524	0.146199	0.309308	1	401	1.24993	0.179866	0.328551	1
PID_TRAIL_PATHWAY	27	349	1.27392	0.127055	0.310896	1	640	0.939694	0.561905	0.775638	1
PID_IL12_STAT4PATHWAY	29	350	1.27328	0.139673	0.31112	1	714	0.848914	0.708108	0.872022	1
REACTOME_CD28_CO_STIMULATION	27	351	1.27314	0.146165	0.310526	1	431	1.20998	0.202977	0.382099	1
REACTOME_CA_DEPENDENT_EVENTS	23	352	1.27205	0.144131	0.311613	1	653	0.92737	0.579019	0.786946	1
KEGG_TYPE_I_DIABETES_MELLITUS	36	353	1.27132	0.144476	0.312017	1	501	1.10745	0.320463	0.541209	1
SIG_CD40PATHWAYMAP	29	354	1.27036	0.144105	0.3129	1	394	1.26011	0.15748	0.31506	1
REACTOME_RIG_I_MDA5_MEDIATED_INDUCTION_OF_IFN_ALPHA_BETA_PATHWAYS	60	355	1.26984	0.126027	0.313015	1	356	1.29903	0.0943168	0.274694	1
REACTOME_INTEGRIN_CELL_SURFACE_INTERACTIONS	59	356	1.2695	0.113757	0.312798	1	755	0.799015	0.807169	0.908938	1
PID_P38ALPHABETAPATHWAY	28	357	1.26877	0.150915	0.313225	1	644	0.93558	0.572335	0.779866	1
PID_RB_1PATHWAY	61	358	1.26847	0.120956	0.312925	1	376	1.27858	0.109317	0.29545	1
BIOCARTA_CXCR4_PATHWAY	21	359	1.26833	0.14723	0.312342	1	243	1.44811	0.0524862	0.137111	1
PID_DELTANP63PATHWAY	33	360	1.2682	0.147186	0.311711	1	619	0.967228	0.523057	0.738944	1
REACTOME_FRS2_MEDIATED_CASCADE	20	361	1.26811	0.160742	0.310998	1	606	0.980435	0.497135	0.724064	1
KEGG_DORSO_VENTRAL_AXIS_FORMATION	19	362	1.26675	0.154192	0.312801	1	658	0.923001	0.575172	0.790621	1
SA_PTEN_PATHWAY	15	363	1.26602	0.180303	0.313401	1	730	0.828395	0.735955	0.889856	1
REACTOME_SIGNALING_BY_ERBB2	86	364	1.26552	0.114024	0.313368	1	400	1.25254	0.109175	0.324445	1
ST_GA13_PATHWAY	30	365	1.26458	0.157817	0.314188	1	312	1.35424	0.0959264	0.21689	1
BIOCARTA_ARF_PATHWAY	16	366	1.2643	0.17682	0.313865	1	349	1.30358	0.14147	0.27223	1
NETPATH-TSLP	19	367	1.2642	0.173591	0.313228	1	494	1.11562	0.331108	0.529316	1
REACTOME_FORMATION_OF_THE_HIV1_EARLY_ELONGATION_COMPLEX	30	368	1.26406	0.157514	0.312649	1	178	1.5749	0.015852	0.0580401	1
REACTOME_G_BETA_GAMMA_SIGNALLING_THROUGH_PI3KGAMMA	19	369	1.26403	0.171303	0.311882	1	624	0.96231	0.520685	0.744129	1
BIOCARTA_WNT_PATHWAY	23	370	1.26339	0.160637	0.312281	1	240	1.45065	0.0440587	0.135776	1
BIOCARTA_PTEN_PATHWAY	17	371	1.26164	0.160436	0.314752	1	454	1.18156	0.253901	0.42093	1
PID_EPHA_FWDPATHWAY	29	372	1.26039	0.159317	0.316307	1	637	0.943707	0.557355	0.770346	1
KEGG_PEROXISOME	62	373	1.25901	0.12483	0.317929	1	383	1.27296	0.116915	0.300184	1
REACTOME_SIGNALLING_BY_NGF	184	374	1.2577	0.0640097	0.319647	1	316	1.34877	0.0260304	0.222279	1
PID_TELOMERASEPATHWAY	63	375	1.25601	0.123269	0.322156	1	217	1.50331	0.0183374	0.0956111	1
REACTOME_RESPONSE_TO_ELEVATED_PLATELET_CYTOSOLIC_CA2_	68	376	1.25492	0.123835	0.323235	1	560	1.03314	0.416067	0.653421	1
KEGG_LEISHMANIA_INFECTION	60	377	1.25457	0.110814	0.322977	1	310	1.35685	0.0641184	0.214358	1
BIOCARTA_EDG1_PATHWAY	23	378	1.25411	0.168453	0.323063	1	162	1.59895	0.0176871	0.0496048	0.999
PID_RET_PATHWAY	36	379	1.25404	0.144315	0.322382	1	337	1.31957	0.106061	0.254235	1
KEGG_UBIQUITIN_MEDIATED_PROTEOLYSIS	124	380	1.25338	0.0885287	0.32284	1	348	1.30582	0.0520487	0.269159	1
REACTOME_NFKB_AND_MAP_KINASES_ACTIVATION_MEDIATED_BY_TLR4_SIGNALING_REPERTOIRE	62	381	1.25294	0.123989	0.322839	1	377	1.27789	0.117861	0.295951	1
PID_PTP1BPATHWAY	46	382	1.25292	0.133523	0.322048	1	473	1.14339	0.258687	0.486775	1
BIOCARTA_TOB1_PATHWAY	16	383	1.25227	0.172911	0.322495	1	569	1.02505	0.42067	0.662	1
PID_ATM_PATHWAY	33	384	1.25156	0.166425	0.322857	1	173	1.58207	0.0178344	0.0553573	1
KEGG_EPITHELIAL_CELL_SIGNALING_IN_HELICOBACTER_PYLORI_INFECTION	59	385	1.25155	0.135389	0.322051	1	547	1.04652	0.394451	0.636542	1
PID_IL6_7PATHWAY	42	386	1.25147	0.14446	0.321373	1	526	1.07725	0.366539	0.585928	1
REACTOME_REGULATION_OF_SIGNALING_BY_CBL	17	387	1.25009	0.177005	0.3231	1	796	0.734427	0.815427	0.950357	1
KEGG_VIBRIO_CHOLERAE_INFECTION	45	388	1.24777	0.149148	0.326807	1	245	1.44714	0.0291139	0.137117	1
REACTOME_MEMBRANE_TRAFFICKING	105	389	1.24696	0.108808	0.327518	1	286	1.39561	0.0196987	0.175887	1
MIPS_CF_IIAM_COMPLEX	15	390	1.24594	0.191132	0.328535	1	367	1.29042	0.142857	0.281147	1
ST_B_CELL_ANTIGEN_RECEPTOR	36	391	1.24382	0.171263	0.331736	1	360	1.29497	0.128609	0.278462	1
PID_RETINOIC_ACID_PATHWAY	23	392	1.24259	0.188707	0.333216	1	546	1.04711	0.404696	0.636195	1
BIOCARTA_GLEEVEC_PATHWAY	23	393	1.24198	0.188988	0.333482	1	446	1.18858	0.227737	0.413337	1
REACTOME_PYRIMIDINE_METABOLISM	19	394	1.24068	0.182362	0.335133	1	459	1.16908	0.265647	0.443421	1
KEGG_INSULIN_SIGNALING_PATHWAY	117	395	1.23743	0.0982143	0.340277	1	626	0.961131	0.554324	0.744419	1
REACTOME_GLOBAL_GENOMIC_NER_GG_NER	30	396	1.2354	0.173516	0.343103	1	268	1.41719	0.0511811	0.159214	1
KEGG_B_CELL_RECEPTOR_SIGNALING_PATHWAY	70	397	1.23477	0.131793	0.343461	1	332	1.32601	0.0858823	0.247546	1
REACTOME_RNA_POL_I_TRANSCRIPTION_INITIATION	21	398	1.23128	0.196721	0.349651	1	344	1.31337	0.144909	0.259421	1
NETPATH-IL1	180	399	1.23083	0.0947867	0.349713	1	649	0.930123	0.65678	0.785645	1
BIOCARTA_PPARA_PATHWAY	50	400	1.22999	0.178977	0.350375	1	490	1.12674	0.295369	0.507569	1
KEGG_ALLOGRAFT_REJECTION	33	401	1.22983	0.18448	0.349793	1	492	1.11838	0.31357	0.524796	1
PID_TCPTP_PATHWAY	37	402	1.22816	0.155172	0.352146	1	670	0.904674	0.6343	0.81526	1
REACTOME_INHIBITION_OF_THE_PROTEOLYTIC_ACTIVITY_OF_APC_C_REQUIRED_FOR_THE_ONSET_OF_ANAPHASE_BY_MITOTIC_SPINDLE_CHECKPOINT_COMPONENTS	17	403	1.22664	0.203289	0.354305	1	302	1.36693	0.0977337	0.205598	1
KEGG_SPHINGOLIPID_METABOLISM	31	404	1.22555	0.164993	0.355557	1	514	1.08965	0.357424	0.569273	1
REACTOME_MEIOTIC_RECOMBINATION	64	405	1.22553	0.142084	0.354724	1	801	0.72899	0.88503	0.950895	1
REACTOME_RNA_POL_I_TRANSCRIPTION_TERMINATION	17	406	1.22345	0.193646	0.357943	1	235	1.45978	0.0594901	0.128592	1
PID_PRLSIGNALINGEVENTSPATHWAY	21	407	1.22308	0.198507	0.357722	1	288	1.39309	0.082777	0.177859	1
PID_LYMPHANGIOGENESIS_PATHWAY	21	408	1.22254	0.204286	0.357939	1	604	0.980699	0.502086	0.725859	1
PID_RAC1_REG_PATHWAY	30	409	1.22184	0.178838	0.358517	1	415	1.2363	0.179183	0.343029	1
REACTOME_REGULATION_OF_IFNA_SIGNALING	15	410	1.21956	0.200613	0.361908	1	867	0.424336	0.997131	1	1
PID_GLYPICAN_1PATHWAY	17	411	1.21602	0.213752	0.368239	1	495	1.11146	0.344526	0.53806	1
REACTOME_NEGATIVE_REGULATION_OF_FGFR_SIGNALING	21	412	1.21456	0.216296	0.370357	1	574	1.01703	0.449664	0.675499	1
REACTOME_TELOMERE_MAINTENANCE	62	413	1.21393	0.167336	0.370812	1	434	1.20474	0.173445	0.390158	1
BIOCARTA_GSK3_PATHWAY	23	414	1.21277	0.204444	0.371974	1	301	1.36823	0.0802213	0.204452	1
REACTOME_IMMUNOREGULATORY_INTERACTIONS_BETWEEN_A_LYMPHOID_AND_A_NON_LYMPHOID_CELL	58	415	1.21247	0.150892	0.371659	1	704	0.859505	0.715496	0.864144	1
REACTOME_TRANSCRIPTIONAL_REGULATION_OF_WHITE_ADIPOCYTE_DIFFERENTIATION	59	416	1.20963	0.180707	0.376517	1	528	1.07355	0.346667	0.592431	1
BIOCARTA_ATM_PATHWAY	19	417	1.20892	0.207692	0.377015	1	613	0.972411	0.50214	0.734222	1
SIG_PIP3_SIGNALING_IN_B_LYMPHOCYTES	33	418	1.20698	0.210526	0.380061	1	229	1.47913	0.0390625	0.11196	1
KEGG_HISTIDINE_METABOLISM	18	419	1.20669	0.227618	0.379729	1	703	0.864022	0.65884	0.856708	1
PID_SHP2_PATHWAY	49	420	1.20574	0.192034	0.380733	1	342	1.31485	0.0943396	0.258449	1
KEGG_GALACTOSE_METABOLISM	24	421	1.20543	0.227338	0.380523	1	500	1.10845	0.313187	0.539887	1
ST_P38_MAPK_PATHWAY	32	422	1.2044	0.210375	0.381583	1	582	1.00731	0.451531	0.688941	1
NETPATH-LEPTIN	56	423	1.20239	0.195355	0.384808	1	605	0.980595	0.495652	0.72492	1
BIOCARTA_GH_PATHWAY	23	424	1.20217	0.218841	0.384386	1	247	1.44384	0.0503401	0.13959	1
BIOCARTA_IL7_PATHWAY	17	425	1.20147	0.238095	0.384835	1	775	0.767525	0.797203	0.932184	1
REACTOME_FATTY_ACID_TRIACYLGLYCEROL_AND_KETONE_BODY_METABOLISM	141	426	1.20141	0.13806	0.38407	1	579	1.0118	0.455724	0.681986	1
REACTOME_EFFECTS_OF_PIP2_HYDROLYSIS	16	427	1.20094	0.215504	0.384086	1	323	1.33665	0.119048	0.236442	1
BIOCARTA_MTOR_PATHWAY	23	428	1.1994	0.22449	0.3864	1	453	1.18393	0.244536	0.416573	1
PID_AR_TF_PATHWAY	45	429	1.19768	0.186047	0.388966	1	749	0.806196	0.776062	0.904604	1
PID_FANCONI_PATHWAY	35	430	1.19661	0.211348	0.390309	1	455	1.17688	0.224359	0.430194	1
BIOCARTA_CD40_PATHWAY	15	431	1.19333	0.25	0.39597	1	296	1.37182	0.0898716	0.202438	1
BIOCARTA_ACTINY_PATHWAY	16	432	1.19276	0.23494	0.396208	1	750	0.804706	0.743056	0.905816	1
PID_P73PATHWAY	63	433	1.19247	0.183731	0.395879	1	506	1.10331	0.317308	0.545661	1
REACTOME_IL_3_5_AND_GM_CSF_SIGNALING	40	434	1.19162	0.201125	0.396739	1	827	0.657498	0.94832	0.987228	1
KEGG_HOMOLOGOUS_RECOMBINATION	24	435	1.18794	0.242152	0.403363	1	253	1.43949	0.0580297	0.141055	1
NETPATH-RANKL	56	436	1.18699	0.19699	0.404405	1	607	0.979588	0.5	0.724872	1
PID_CXCR4_PATHWAY	93	437	1.18364	0.159533	0.410434	1	381	1.27378	0.0903824	0.300251	1
KEGG_RENAL_CELL_CARCINOMA	61	438	1.18218	0.183616	0.412525	1	533	1.0666	0.369325	0.603524	1
KEGG_TRYPTOPHAN_METABOLISM	27	439	1.1803	0.235905	0.415633	1	705	0.858992	0.698939	0.863856	1
BIOCARTA_IL2RB_PATHWAY	38	440	1.1795	0.22	0.416318	1	618	0.967558	0.534974	0.73943	1
REACTOME_RNA_POL_I_PROMOTER_OPENING	43	441	1.17906	0.228814	0.416262	1	866	0.455957	0.998739	1	1
REACTOME_POST_NMDA_RECEPTOR_ACTIVATION_EVENTS	24	442	1.17793	0.215543	0.417792	1	299	1.37009	0.0849315	0.203049	1
PID_REG_GR_PATHWAY	68	443	1.17787	0.193548	0.416959	1	425	1.22513	0.15777	0.356727	1
SIG_IL4RECEPTOR_IN_B_LYPHOCYTES	25	444	1.17753	0.226331	0.416708	1	561	1.03277	0.433735	0.653173	1
BIOCARTA_MAPK_PATHWAY	78	445	1.17682	0.214286	0.417161	1	404	1.24576	0.124853	0.334155	1
PID_ARF6_PATHWAY	31	446	1.17666	0.232695	0.416531	1	824	0.668277	0.913613	0.982766	1
REACTOME_APC_C_CDC20_MEDIATED_DEGRADATION_OF_CYCLIN_B	17	447	1.17553	0.25753	0.418056	1	212	1.50753	0.0436006	0.0941212	1
PID_ILK_PATHWAY	41	448	1.17533	0.21831	0.417516	1	350	1.30339	0.110682	0.27176	1
BIOCARTA_CCR5_PATHWAY	15	449	1.175	0.276435	0.417251	1	417	1.23387	0.193084	0.346185	1
BIOCARTA_TPO_PATHWAY	24	450	1.17154	0.232836	0.423563	1	304	1.36239	0.0793872	0.210799	1
PID_HIF1APATHWAY	17	451	1.16947	0.272464	0.427121	1	293	1.37913	0.0846047	0.193627	1
KEGG_GAP_JUNCTION	66	453	1.16791	0.203883	0.42849	1	572	1.02241	0.440678	0.664886	1
REACTOME_GLYCOSPHINGOLIPID_METABOLISM	27	454	1.16777	0.235921	0.427849	1	738	0.817499	0.761408	0.898962	1
PID_IFNGPATHWAY	40	455	1.16554	0.237027	0.431542	1	641	0.938329	0.573265	0.777543	1
NETPATH-WNT	83	456	1.16498	0.21004	0.431804	1	636	0.945173	0.566628	0.768329	1
ST_ERK1_ERK2_MAPK_PATHWAY	30	457	1.16094	0.253776	0.439371	1	393	1.26028	0.168627	0.315514	1
SIG_BCR_SIGNALING_PATHWAY	42	458	1.15758	0.257835	0.445381	1	358	1.29737	0.119605	0.27585	1
REACTOME_RNA_POL_III_CHAIN_ELONGATION	15	459	1.15622	0.287591	0.447488	1	177	1.57576	0.0242857	0.0579458	1
REACTOME_DIABETES_PATHWAYS	111	460	1.15587	0.206494	0.447261	1	452	1.18414	0.169336	0.417067	1
BIOCARTA_TH1TH2_PATHWAY	16	461	1.15522	0.283212	0.447746	1	719	0.839689	0.693314	0.882951	1
PID_FAK_PATHWAY	51	462	1.15443	0.251758	0.448381	1	464	1.16185	0.249075	0.454527	1
REACTOME_TIE2_SIGNALING	15	463	1.15266	0.301349	0.451149	1	291	1.3846	0.0861111	0.187214	1
REACTOME_ACTIVATION_OF_NMDA_RECEPTOR_UPON_GLUTAMATE_BINDING_AND_POSTSYNAPTIC_EVENTS	25	464	1.15249	0.275862	0.450518	1	300	1.37003	0.0946123	0.202486	1
BIOCARTA_IGF1MTOR_PATHWAY	19	465	1.15045	0.264535	0.453992	1	440	1.19457	0.230126	0.406155	1
BIOCARTA_BIOPEPTIDES_PATHWAY	38	466	1.14969	0.265043	0.454588	1	555	1.04028	0.409857	0.642251	1
REACTOME_NGF_SIGNALLING_VIA_TRKA_FROM_THE_PLASMA_MEMBRANE	115	467	1.14908	0.220297	0.454896	1	380	1.27483	0.0770102	0.299135	1
PID_EPHBFWDPATHWAY	32	468	1.14752	0.278712	0.4575	1	391	1.26652	0.151798	0.30569	1
REACTOME_PURINE_METABOLISM	26	469	1.14595	0.277457	0.459832	1	331	1.32635	0.115232	0.247635	1
BIOCARTA_MAL_PATHWAY	16	470	1.1448	0.307576	0.461383	1	252	1.44005	0.056196	0.140892	1
NETPATH-IL4	242	471	1.1447	0.142857	0.460606	1	752	0.803158	0.892484	0.905954	1
PID_LIS1PATHWAY	24	472	1.14442	0.279137	0.460242	1	303	1.36679	0.083558	0.205088	1
REACTOME_REGULATION_OF_INSULIN_SECRETION_BY_GLUCAGON_LIKE_PEPTIDE1	30	473	1.1415	0.282421	0.465657	1	726	0.832908	0.738095	0.886728	1
REACTOME_MICRORNA_MIRNA_BIOGENESIS	20	474	1.14011	0.282934	0.468027	1	179	1.5742	0.0245902	0.0581625	1
KEGG_AUTOIMMUNE_THYROID_DISEASE	38	475	1.1393	0.282579	0.468841	1	591	0.998511	0.483586	0.699019	1
REACTOME_SIGNALING_BY_ILS	94	476	1.1383	0.256	0.470004	1	762	0.7855	0.854482	0.921494	1
REACTOME_CD28_DEPENDENT_PI3K_AKT_SIGNALING	17	477	1.13663	0.305136	0.472746	1	629	0.953692	0.545969	0.75771	1
REACTOME_RNA_POL_III_TRANSCRIPTION_TERMINATION	17	478	1.13449	0.291982	0.476668	1	182	1.56581	0.0192878	0.0622159	1
KEGG_TOLL_LIKE_RECEPTOR_SIGNALING_PATHWAY	81	479	1.13304	0.258398	0.478839	1	575	1.01515	0.434783	0.678844	1
NETPATH-ID	20	480	1.13256	0.305882	0.478907	1	737	0.82141	0.708738	0.893436	1
REACTOME_CIRCADIAN_CLOCK	45	481	1.13232	0.277778	0.478434	1	565	1.02986	0.435583	0.655317	1
KEGG_GLYCOSAMINOGLYCAN_BIOSYNTHESIS_CHONDROITIN_SULFATE	20	482	1.13158	0.299107	0.479	1	414	1.23634	0.221167	0.34377	1
KEGG_CYTOKINE_CYTOKINE_RECEPTOR_INTERACTION	182	483	1.13123	0.209832	0.478768	1	764	0.784721	0.894737	0.920277	1
BIOCARTA_MITOCHONDRIA_PATHWAY	21	484	1.13102	0.300872	0.478246	1	359	1.29697	0.137652	0.275699	1
MIPS_DNA_SYNTHESOME_COMPLEX	17	485	1.12975	0.317629	0.480155	1	199	1.53043	0.0365169	0.0806626	1
NETPATH-IL5	146	486	1.12973	0.221669	0.479207	1	713	0.850628	0.777778	0.870056	1
REACTOME_MYD88_MAL_CASCADE_INITIATED_ON_PLASMA_MEMBRANE	72	487	1.1294	0.243553	0.478932	1	437	1.19933	0.176887	0.398714	1
REACTOME_MEIOSIS	87	489	1.12663	0.253906	0.483176	1	822	0.676827	0.961894	0.978209	1
REACTOME_PHOSPHOLIPASE_C_MEDIATED_CASCADE	33	490	1.12635	0.284483	0.48284	1	643	0.937235	0.57337	0.777509	1
REACTOME_APOPTOTIC_EXECUTION_PHASE	43	491	1.12587	0.284916	0.482866	1	727	0.831883	0.747112	0.887365	1
REACTOME_ELONGATION_ARREST_AND_RECOVERY	29	492	1.12554	0.294985	0.482626	1	192	1.54124	0.0233766	0.0752268	1
REACTOME_CELL_SURFACE_INTERACTIONS_AT_THE_VASCULAR_WALL	70	493	1.1235	0.277311	0.486138	1	659	0.921073	0.623669	0.793511	1
REACTOME_NEF_MEDIATES_DOWN_MODULATION_OF_CELL_SURFACE_RECEPTORS_BY_RECRUITING_THEM_TO_CLATHRIN_ADAPTERS	19	494	1.12331	0.294985	0.485608	1	645	0.935539	0.545828	0.778741	1
ST_GAQ_PATHWAY	24	495	1.12309	0.31194	0.48516	1	578	1.012	0.456839	0.682683	1
WNT_SIGNALING	63	496	1.12294	0.276049	0.484482	1	484	1.1323	0.27056	0.501119	1
M_1.6_ZINC_FINGER_P53_RAS	34	497	1.12239	0.308677	0.48481	1	364	1.29299	0.146438	0.278973	1
BIOCARTA_RACCYCD_PATHWAY	26	498	1.12185	0.306977	0.485086	1	238	1.45425	0.0483425	0.1328	1
BIOCARTA_NKT_PATHWAY	21	499	1.12168	0.30581	0.484502	1	568	1.026	0.425591	0.660895	1
M_2.7_ UNDETERMINED	29	500	1.12097	0.305389	0.485215	1	622	0.964513	0.526387	0.741362	1
REACTOME_ADP_SIGNALLING_THROUGH_P2RY1	18	501	1.12067	0.310292	0.484937	1	743	0.812439	0.731469	0.901555	1
REACTOME_METABOLISM_OF_CARBOHYDRATES	192	502	1.11892	0.221564	0.487969	1	507	1.09921	0.267296	0.554411	1
REACTOME_ANTIVIRAL_MECHANISM_BY_IFN_STIMULATED_GENES	63	503	1.11555	0.268156	0.4945	1	220	1.49407	0.0205066	0.102494	1
REACTOME_SMOOTH_MUSCLE_CONTRACTION	19	504	1.11161	0.328424	0.502307	1	371	1.28799	0.146939	0.282367	1
KEGG_ASCORBATE_AND_ALDARATE_METABOLISM	17	505	1.11077	0.335366	0.503282	1	823	0.674946	0.883916	0.978578	1
BIOCARTA_TOLL_PATHWAY	33	506	1.10936	0.310245	0.505433	1	538	1.05919	0.387054	0.615987	1
REACTOME_CREB_PHOSPHORYLATION_THROUGH_THE_ACTIVATION_OF_RAS	19	507	1.10775	0.339367	0.508086	1	306	1.36041	0.0946915	0.212164	1
PID_IL8CXCR1_PATHWAY	25	508	1.10676	0.340206	0.509292	1	491	1.12294	0.311081	0.515196	1
BIOCARTA_FMLP_PATHWAY	32	509	1.10545	0.315789	0.511237	1	406	1.24439	0.163636	0.335195	1
MIPS_MEDIATOR_COMPLEX	29	510	1.10469	0.322082	0.511968	1	399	1.25481	0.160594	0.320921	1
REACTOME_ABORTIVE_ELONGATION_OF_HIV1_TRANSCRIPT_IN_THE_ABSENCE_OF_TAT	22	511	1.10419	0.333815	0.512021	1	185	1.55788	0.0192308	0.0661003	1
REACTOME_TRIF_MEDIATED_TLR3_SIGNALING	64	512	1.10344	0.303279	0.512615	1	504	1.10554	0.29816	0.542516	1
KEGG_GLYCOSAMINOGLYCAN_BIOSYNTHESIS_HEPARAN_SULFATE	18	513	1.10262	0.330804	0.513455	1	544	1.05489	0.412162	0.619562	1
PID_IL12_2PATHWAY	55	514	1.10262	0.309264	0.51246	1	779	0.758019	0.857322	0.940843	1
KEGG_CHEMOKINE_SIGNALING_PATHWAY	152	515	1.10221	0.240048	0.512378	1	665	0.911612	0.658722	0.806708	1
KEGG_APOPTOSIS	78	516	1.10017	0.302477	0.515956	1	481	1.13779	0.255319	0.491219	1
PID_MET_PATHWAY	71	517	1.10005	0.291055	0.515215	1	536	1.0602	0.382979	0.61575	1
SA_TRKA_RECEPTOR	15	518	1.09813	0.354599	0.518501	1	564	1.03103	0.43006	0.653814	1
ST_WNT_BETA_CATENIN_PATHWAY	25	519	1.09773	0.324888	0.518402	1	616	0.968784	0.518268	0.739026	1
NETPATH-EGFR1	194	521	1.09638	0.248798	0.51937	1	639	0.941303	0.625	0.773355	1
REACTOME_TRAF6_MEDIATED_INDUCTION_OF_NFKB_AND_MAP_KINASES_UPON_TLR7_8_OR_9_ACTIVATION	66	522	1.09611	0.301075	0.518996	1	378	1.27705	0.110714	0.296575	1
KEGG_NATURAL_KILLER_CELL_MEDIATED_CYTOTOXICITY	112	524	1.09338	0.293317	0.523259	1	603	0.981696	0.501665	0.724658	1
REACTOME_BASE_EXCISION_REPAIR	18	525	1.0917	0.355487	0.525902	1	317	1.34788	0.108401	0.222974	1
REACTOME_G_ALPHA_Z_SIGNALLING_EVENTS	34	526	1.09109	0.329986	0.526377	1	648	0.9303	0.574607	0.786463	1
PID_P75NTRPATHWAY	64	527	1.08947	0.320955	0.529054	1	277	1.41027	0.027845	0.162465	1
KEGG_COLORECTAL_CANCER	54	528	1.08798	0.324586	0.531355	1	382	1.27338	0.12069	0.300192	1
REACTOME_RNA_POL_III_TRANSCRIPTION_INITIATION_FROM_TYPE_3_PROMOTER	24	529	1.08756	0.355183	0.531234	1	225	1.48644	0.0450928	0.10715	1
REACTOME_SIGNALING_BY_EGFR_IN_CANCER	94	530	1.08541	0.311111	0.535177	1	435	1.2036	0.175399	0.391649	1
KEGG_TYPE_II_DIABETES_MELLITUS	36	531	1.08391	0.340146	0.537571	1	831	0.638528	0.946684	0.994892	1
BIOCARTA_41BB_PATHWAY	16	532	1.08363	0.352584	0.537153	1	773	0.770772	0.762376	0.929991	1
MIPS_MEDIATOR_COMPLEX_1	25	533	1.08362	0.364042	0.536186	1	471	1.15188	0.277849	0.46969	1
REACTOME_N_GLYCAN_ANTENNAE_ELONGATION_IN_THE_MEDIAL_TRANS_GOLGI	15	534	1.08294	0.365385	0.536842	1	412	1.23646	0.203264	0.345191	1
KEGG_PROSTATE_CANCER	77	535	1.08235	0.334239	0.537293	1	612	0.977196	0.506448	0.724323	1
PID_INTEGRIN_A4B1_PATHWAY	28	536	1.08121	0.382979	0.538788	1	825	0.666119	0.927821	0.983188	1
KEGG_NOTCH_SIGNALING_PATHWAY	41	537	1.08106	0.360913	0.538089	1	716	0.846091	0.719018	0.874775	1
BIOCARTA_EPO_PATHWAY	18	538	1.07921	0.37574	0.54136	1	566	1.02871	0.441923	0.656791	1
MIPS_EMERIN_COMPLEX_52	21	539	1.07832	0.379616	0.542408	1	232	1.46617	0.0430556	0.123359	1
MIPS_ANTI_HDAC2_COMPLEX	16	540	1.07796	0.398734	0.54216	1	370	1.28864	0.14936	0.28197	1
REACTOME_MAP_KINASE_ACTIVATION_IN_TLR_CASCADE	43	541	1.07732	0.351464	0.542592	1	548	1.04637	0.404884	0.635711	1
BALI_BCELLS_GC	138	542	1.07681	0.321909	0.542705	1	167	1.5895	0.00218818	0.053282	1
KEGG_JAK_STAT_SIGNALING_PATHWAY	112	544	1.07582	0.341495	0.542916	1	850	0.57019	0.998869	1	1
PID_TOLL_ENDOGENOUS_PATHWAY	22	545	1.07515	0.376623	0.543387	1	273	1.41356	0.0699208	0.160752	1
REACTOME_ACTIVATED_TLR4_SIGNALLING	82	546	1.07424	0.330749	0.544475	1	447	1.18794	0.185493	0.41375	1
REACTOME_G_PROTEIN_BETA_GAMMA_SIGNALLING	22	547	1.07412	0.368195	0.543742	1	751	0.803956	0.760112	0.905859	1
KEGG_SYSTEMIC_LUPUS_ERYTHEMATOSUS	99	548	1.07237	0.325161	0.546697	1	807	0.714525	0.943353	0.959954	1
REACTOME_RESOLUTION_OF_AP_SITES_VIA_THE_MULTIPLE_NUCLEOTIDE_PATCH_REPLACEMENT_PATHWAY	16	549	1.07233	0.381093	0.54577	1	335	1.32448	0.113604	0.24781	1
REACTOME_LAGGING_STRAND_SYNTHESIS	18	550	1.07111	0.374456	0.547453	1	278	1.40762	0.0651596	0.165385	1
REACTOME_DOWNSTREAM_SIGNAL_TRANSDUCTION	80	551	1.07082	0.341001	0.547053	1	539	1.05784	0.380397	0.618066	1
PID_IL2_STAT5PATHWAY	29	552	1.07066	0.354227	0.5464	1	493	1.11816	0.298956	0.524307	1
REACTOME_INTERACTIONS_OF_VPR_WITH_HOST_CELLULAR_PROTEINS	31	553	1.07026	0.342606	0.546269	1	338	1.31956	0.10582	0.253486	1
KEGG_CHRONIC_MYELOID_LEUKEMIA	64	554	1.06932	0.341238	0.547343	1	518	1.08634	0.315599	0.572995	1
M_1.1_PLASMA CELLS	22	555	1.06771	0.367868	0.550049	1	448	1.18763	0.235532	0.413496	1
PID_MYC_REPRESSPATHWAY	58	556	1.06616	0.348901	0.552429	1	771	0.771222	0.852029	0.931795	1
BIOCARTA_HDAC_PATHWAY	24	557	1.06501	0.374627	0.554075	1	451	1.18517	0.238827	0.415879	1
PID_GMCSF_PATHWAY	37	558	1.06483	0.380403	0.553472	1	580	1.00868	0.468193	0.688137	1
REACTOME_EGFR_DOWNREGULATION	22	559	1.06086	0.358491	0.561618	1	615	0.969138	0.530504	0.739353	1
PID_MTOR_4PATHWAY	64	560	1.06045	0.376569	0.561505	1	567	1.02838	0.420538	0.656481	1
BIOCARTA_MET_PATHWAY	33	561	1.06009	0.383738	0.561288	1	511	1.09179	0.34954	0.567545	1
REACTOME_G2_M_CHECKPOINTS	31	562	1.05844	0.376833	0.563912	1	254	1.4378	0.0510471	0.142327	1
KEGG_AMINO_SUGAR_AND_NUCLEOTIDE_SUGAR_METABOLISM	39	563	1.05674	0.378917	0.566641	1	508	1.09531	0.341146	0.562498	1
REACTOME_TRANSPORT_OF_MATURE_MRNA_DERIVED_FROM_AN_INTRONLESS_TRANSCRIPT	32	564	1.05591	0.396576	0.567488	1	219	1.49696	0.0309677	0.100151	1
REACTOME_SIGNALING_BY_FGFR	83	565	1.05545	0.376871	0.56752	1	497	1.11105	0.324106	0.536934	1
KEGG_P53_SIGNALING_PATHWAY	58	566	1.05415	0.386179	0.569413	1	562	1.03267	0.421557	0.652262	1
REACTOME_ENDOSOMAL_SORTING_COMPLEX_REQUIRED_FOR_TRANSPORT_ESCRT	24	567	1.05193	0.373178	0.573174	1	231	1.47256	0.0366972	0.117294	1
REACTOME_DOWNSTREAM_SIGNALING_OF_ACTIVATED_FGFR	73	568	1.05123	0.4	0.57371	1	532	1.06663	0.359189	0.604563	1
NETPATH-NOTCH	75	569	1.05062	0.385126	0.574171	1	488	1.12715	0.284543	0.508645	1
REACTOME_RNA_POL_III_TRANSCRIPTION_INITIATION_FROM_TYPE_2_PROMOTER	20	570	1.05016	0.4041	0.574189	1	152	1.63565	0.013947	0.0355661	0.994
REACTOME_SIGNALING_BY_NOTCH1	58	571	1.04916	0.363885	0.575426	1	647	0.931876	0.570922	0.784198	1
BIOCARTA_MEF2D_PATHWAY	17	572	1.04748	0.427245	0.578262	1	216	1.50443	0.0293296	0.0950282	1
M_2.1_CYTOTOXIC CELLS	73	573	1.04716	0.390276	0.57801	1	365	1.29161	0.106682	0.280589	1
SIG_PIP3_SIGNALING_IN_CARDIAC_MYOCTES	57	574	1.04703	0.389503	0.5773	1	627	0.955742	0.54435	0.755363	1
KEGG_GRAFT_VERSUS_HOST_DISEASE	37	575	1.0467	0.402878	0.577015	1	748	0.807129	0.742105	0.904348	1
KEGG_CELL_CYCLE	106	576	1.04439	0.373449	0.581147	1	515	1.08903	0.314607	0.569644	1
REACTOME_HEMOSTASIS	352	577	1.04228	0.35816	0.584925	1	759	0.791986	0.928352	0.915135	1
KEGG_FC_EPSILON_RI_SIGNALING_PATHWAY	65	579	1.03831	0.406897	0.591864	1	602	0.982253	0.50358	0.724476	1
PID_CD8TCRDOWNSTREAMPATHWAY	54	580	1.03722	0.393258	0.593319	1	590	0.998901	0.478372	0.699291	1
BIOCARTA_AKT_PATHWAY	20	581	1.03638	0.447059	0.594146	1	369	1.28947	0.13931	0.281326	1
PID_CDC42_PATHWAY	64	582	1.03546	0.408108	0.595268	1	599	0.986322	0.502987	0.718415	1
MIPS_SMCC_COMPLEX	16	583	1.03389	0.420245	0.597692	1	594	0.996779	0.469014	0.699637	1
REACTOME_NRAGE_SIGNALS_DEATH_THROUGH_JNK	34	584	1.03119	0.405564	0.602867	1	529	1.07351	0.360634	0.591386	1
PID_HDAC_CLASSII_PATHWAY	33	585	1.03107	0.418208	0.602092	1	524	1.07932	0.361111	0.583113	1
PID_HDAC_CLASSI_PATHWAY	63	586	1.0308	0.425445	0.601698	1	262	1.429	0.0352526	0.148065	1
REACTOME_TOLL_RECEPTOR_CASCADES	102	587	1.02921	0.412516	0.604288	1	449	1.18744	0.175676	0.412934	1
PID_SYNDECAN_2_PATHWAY	28	588	1.02892	0.421199	0.603873	1	474	1.14241	0.268556	0.48799	1
PID_ECADHERIN_STABILIZATION_PATHWAY	35	589	1.02783	0.430748	0.605306	1	697	0.875046	0.679419	0.842402	1
KEGG_SMALL_CELL_LUNG_CANCER	68	590	1.02777	0.406869	0.604387	1	635	0.945532	0.553039	0.768719	1
REACTOME_NEGATIVE_REGULATORS_OF_RIG_I_MDA5_SIGNALING	29	591	1.02754	0.429224	0.603889	1	189	1.55119	0.0135135	0.0694165	1
KEGG_ERBB_SIGNALING_PATHWAY	77	592	1.02604	0.435696	0.606304	1	769	0.775061	0.864583	0.928592	1
REACTOME_APOPTOTIC_CLEAVAGE_OF_CELLULAR_PROTEINS	31	593	1.02512	0.428157	0.607424	1	806	0.714761	0.886571	0.96088	1
KEGG_CYTOSOLIC_DNA_SENSING_PATHWAY	44	594	1.02508	0.441217	0.606496	1	489	1.12687	0.278894	0.508302	1
KEGG_ENDOMETRIAL_CANCER	46	595	1.02435	0.431786	0.607074	1	512	1.09176	0.318822	0.566528	1
SIG_CHEMOTAXIS	37	596	1.02166	0.427754	0.611956	1	557	1.03829	0.40621	0.644651	1
REACTOME_PPARA_ACTIVATES_GENE_EXPRESSION	83	597	1.02136	0.429139	0.611598	1	794	0.73926	0.916274	0.946861	1
ST_JNK_MAPK_PATHWAY	31	598	1.02089	0.424023	0.611562	1	800	0.729355	0.8519	0.951644	1
BIOCARTA_NOS1_PATHWAY	16	599	1.02034	0.457526	0.611789	1	282	1.40103	0.093617	0.171369	1
REACTOME_REGULATION_OF_WATER_BALANCE_BY_RENAL_AQUAPORINS	33	601	1.02004	0.438122	0.610397	1	834	0.633349	0.939791	0.994409	1
PID_LYSOPHOSPHOLIPID_PATHWAY	57	602	1.01643	0.426346	0.6174	1	692	0.884682	0.68059	0.829004	1
KEGG_DRUG_METABOLISM_OTHER_ENZYMES	33	603	1.01594	0.426554	0.617372	1	441	1.19423	0.212005	0.405964	1
BIOCARTA_CARM_ER_PATHWAY	30	604	1.0157	0.438881	0.616868	1	598	0.988209	0.473822	0.715269	1
REACTOME_METABOLISM_OF_NUCLEOTIDES	61	605	1.01441	0.42973	0.618728	1	408	1.24159	0.133971	0.338708	1
KEGG_PATHWAYS_IN_CANCER	244	607	1.01305	0.432339	0.619633	1	458	1.17363	0.116788	0.43434	1
REACTOME_GLUCAGON_SIGNALING_IN_METABOLIC_REGULATION	24	608	1.01027	0.458333	0.624821	1	851	0.552433	0.975477	1	1
BIOCARTA_AGR_PATHWAY	26	609	1.00878	0.458771	0.627036	1	853	0.546424	0.986649	1	1
P53_MODULE	180	610	1.00584	0.444712	0.63274	1	805	0.717528	0.954545	0.95903	1
ST_INTEGRIN_SIGNALING_PATHWAY	69	611	1.00528	0.451705	0.633022	1	676	0.90185	0.662777	0.813712	1
PID_SMAD2_3PATHWAY	17	612	1.00462	0.482549	0.633472	1	652	0.927647	0.599719	0.787471	1
PID_P38ALPHABETADOWNSTREAMPATHWAY	36	613	1.00458	0.457103	0.632532	1	482	1.13641	0.28314	0.493542	1
BIOCARTA_NO1_PATHWAY	17	614	1.00455	0.482249	0.631552	1	597	0.992037	0.507607	0.70751	1
MIPS_RNA_POLYMERASE_II_COMPLEX_CHROMATIN_STRUCTURE_MODIFYING	18	615	1.00419	0.473294	0.631258	1	485	1.13141	0.304843	0.502133	1
REACTOME_CONVERSION_FROM_APC_C_CDC20_TO_APC_C_CDH1_IN_LATE_ANAPHASE	15	616	1.00324	0.466154	0.632316	1	388	1.27007	0.165698	0.301676	1
REACTOME_SIGNALING_BY_SCF_KIT	70	617	1.0014	0.447188	0.635441	1	530	1.07143	0.358244	0.595201	1
MEMORY_MAINTENANCE_MODULE	22	618	1.00107	0.466476	0.635154	1	845	0.612417	0.94751	0.992395	1
KEGG_FOCAL_ADHESION	147	619	0.998035	0.47375	0.640967	1	709	0.853416	0.778867	0.869688	1
PID_PLK1_PATHWAY	41	620	0.995379	0.44429	0.645726	1	407	1.24217	0.153946	0.338423	1
REACTOME_AQUAPORIN_MEDIATED_TRANSPORT	35	621	0.993779	0.480114	0.648287	1	841	0.620393	0.950131	0.993198	1
REACTOME_PROLONGED_ERK_ACTIVATION_EVENTS	17	622	0.992847	0.474074	0.649446	1	654	0.926835	0.560224	0.786872	1
KEGG_NUCLEOTIDE_EXCISION_REPAIR	40	623	0.992681	0.477143	0.648775	1	424	1.22732	0.167553	0.353227	1
PID_ATR_PATHWAY	33	624	0.991023	0.456012	0.651364	1	290	1.39273	0.0784062	0.177139	1
REACTOME_SIGNALING_BY_FGFR_IN_DISEASE	95	625	0.991012	0.466146	0.650351	1	462	1.16252	0.192483	0.45489	1
REACTOME_REGULATION_OF_GLUCOKINASE_BY_GLUCOKINASE_REGULATORY_PROTEIN	24	626	0.990495	0.477438	0.650515	1	398	1.25857	0.156889	0.314672	1
REACTOME_REGULATION_OF_INSULIN_SECRETION	66	627	0.989778	0.46922	0.651047	1	746	0.809877	0.803398	0.902206	1
REACTOME_DOWNREGULATION_OF_SMAD2_3_SMAD4_TRANSCRIPTIONAL_ACTIVITY	17	628	0.989067	0.491329	0.651616	1	143	1.65266	0.0109141	0.0308158	0.988
KEGG_LYSOSOME	110	629	0.988229	0.478207	0.652443	1	695	0.877506	0.72009	0.839998	1
REACTOME_INNATE_IMMUNE_SYSTEM	212	630	0.98813	0.496471	0.651626	1	693	0.879678	0.738589	0.838062	1
KEGG_PROGESTERONE_MEDIATED_OOCYTE_MATURATION	73	631	0.986407	0.489796	0.654462	1	477	1.14116	0.242031	0.487638	1
PID_ERBB1_INTERNALIZATION_PATHWAY	34	632	0.985647	0.49345	0.655143	1	570	1.02445	0.452756	0.662251	1
REACTOME_ACTIVATION_OF_ATR_IN_RESPONSE_TO_REPLICATION_STRESS	25	633	0.9856	0.472384	0.654226	1	275	1.41253	0.0800543	0.160933	1
REACTOME_GASTRIN_CREB_SIGNALLING_PATHWAY_VIA_PKC_AND_MAPK	131	634	0.985014	0.504436	0.654453	1	694	0.877625	0.713341	0.840969	1
REACTOME_SIGNAL_AMPLIFICATION	24	635	0.984765	0.488823	0.653968	1	650	0.928891	0.589262	0.787125	1
PID_ALK1PATHWAY	20	636	0.984319	0.510294	0.653966	1	583	1.00634	0.464286	0.690067	1
BIOCARTA_HCMV_PATHWAY	16	637	0.983779	0.506706	0.65411	1	614	0.97032	0.513669	0.737865	1
PID_NOTCH_PATHWAY	47	638	0.983041	0.487395	0.65471	1	503	1.10576	0.323171	0.543067	1
KEGG_BASE_EXCISION_REPAIR	33	639	0.982509	0.497067	0.65484	1	347	1.3117	0.10757	0.25992	1
REACTOME_NEP_NS2_INTERACTS_WITH_THE_CELLULAR_EXPORT_MACHINERY	26	640	0.982122	0.49927	0.654631	1	353	1.30109	0.124829	0.273382	1
REACTOME_PEROXISOMAL_LIPID_METABOLISM	18	641	0.981236	0.48806	0.655535	1	433	1.20522	0.223944	0.390044	1
BIOCARTA_NKCELLS_PATHWAY	19	642	0.979404	0.488506	0.658413	1	721	0.834675	0.709016	0.889646	1
PID_A6B1_A6B4_INTEGRIN_PATHWAY	36	643	0.978351	0.503704	0.659578	1	682	0.900261	0.635638	0.809832	1
PID_NCADHERINPATHWAY	29	644	0.97772	0.502857	0.659855	1	204	1.52185	0.0253672	0.0858432	1
KEGG_FC_GAMMA_R_MEDIATED_PHAGOCYTOSIS	84	645	0.977419	0.492715	0.659466	1	573	1.02068	0.428571	0.667863	1
REACTOME_E2F_MEDIATED_REGULATION_OF_DNA_REPLICATION	22	646	0.975486	0.509545	0.66264	1	571	1.02415	0.444444	0.661901	1
BIOCARTA_TALL1_PATHWAY	15	647	0.975418	0.502311	0.661779	1	297	1.37053	0.0986938	0.203726	1
PID_KITPATHWAY	50	648	0.974947	0.517906	0.66178	1	625	0.961139	0.536646	0.745589	1
KEGG_INTESTINAL_IMMUNE_NETWORK_FOR_IGA_PRODUCTION	39	649	0.973683	0.499301	0.663469	1	387	1.27145	0.1278	0.299915	1
PID_MAPKTRKPATHWAY	31	650	0.973649	0.519824	0.662506	1	593	0.996998	0.481144	0.700292	1
KEGG_NON_SMALL_CELL_LUNG_CANCER	50	651	0.971744	0.5	0.665599	1	584	1.00609	0.459827	0.689474	1
REACTOME_TAK1_ACTIVATES_NFKB_BY_PHOSPHORYLATION_AND_ACTIVATION_OF_IKKS_COMPLEX	18	652	0.971545	0.518518	0.665021	1	651	0.927952	0.584046	0.787976	1
REACTOME_GLYCOGEN_BREAKDOWN_GLYCOGENOLYSIS	15	653	0.969627	0.505666	0.668173	1	760	0.785723	0.763014	0.923589	1
REACTOME_THROMBOXANE_SIGNALLING_THROUGH_TP_RECEPTOR	18	654	0.964315	0.511006	0.678766	1	767	0.778549	0.792066	0.925991	1
MIPS_TNF_ALPHA_NF_KAPPA_B_SIGNALING_COMPLEX_5	23	656	0.963599	0.520179	0.678186	1	266	1.42014	0.0528402	0.156675	1
PID_TAP63PATHWAY	44	657	0.960246	0.528833	0.684359	1	667	0.907478	0.627426	0.813148	1
REACTOME_METABOLISM_OF_LIPIDS_AND_LIPOPROTEINS	361	658	0.957864	0.611778	0.688373	1	587	1.00258	0.483249	0.694055	1
PID_ER_NONGENOMIC_PATHWAY	37	659	0.956391	0.540346	0.690492	1	460	1.16639	0.229443	0.448321	1
KEGG_TIGHT_JUNCTION	94	660	0.955266	0.554107	0.691876	1	537	1.05996	0.373563	0.615187	1
REACTOME_G_PROTEIN_ACTIVATION	21	661	0.951192	0.528302	0.699666	1	655	0.926781	0.583445	0.785802	1
REACTOME_METAL_ION_SLC_TRANSPORTERS	16	662	0.950947	0.538344	0.699067	1	601	0.98283	0.491501	0.724303	1
REACTOME_RNA_POL_III_TRANSCRIPTION	30	663	0.949668	0.540802	0.700758	1	161	1.60074	0.0172185	0.0489464	0.999
KEGG_LEUKOCYTE_TRANSENDOTHELIAL_MIGRATION	87	664	0.94929	0.543906	0.700545	1	520	1.08359	0.337632	0.577245	1
BIOCARTA_NTHI_PATHWAY	22	665	0.948843	0.567809	0.700474	1	837	0.625986	0.936658	0.994984	1
REACTOME_PHASE_II_CONJUGATION	46	666	0.948472	0.568214	0.700196	1	675	0.901945	0.630273	0.814763	1
KEGG_ANTIGEN_PROCESSING_AND_PRESENTATION	74	667	0.948139	0.55979	0.699846	1	535	1.06256	0.348276	0.610904	1
BIOCARTA_CTCF_PATHWAY	20	668	0.947391	0.513869	0.700439	1	333	1.3258	0.108757	0.247124	1
REACTOME_ACTIVATION_OF_KAINATE_RECEPTORS_UPON_GLUTAMATE_BINDING	24	670	0.945501	0.548246	0.702378	1	698	0.875036	0.651495	0.841215	1
KEGG_MAPK_SIGNALING_PATHWAY	202	671	0.945181	0.605232	0.70199	1	735	0.821703	0.8561	0.895389	1
REACTOME_MITOTIC_G2_G2_M_PHASES	66	672	0.943445	0.572603	0.704593	1	517	1.08648	0.328932	0.573748	1
REACTOME_SIGNALING_BY_FGFR_MUTANTS	28	673	0.942766	0.545588	0.704953	1	283	1.39833	0.0635995	0.174306	1
REACTOME_CYTOKINE_SIGNALING_IN_IMMUNE_SYSTEM	235	674	0.942093	0.614118	0.705273	1	683	0.899632	0.717256	0.809892	1
REACTOME_ARMS_MEDIATED_ACTIVATION	15	675	0.941746	0.537538	0.704951	1	791	0.747467	0.822191	0.940185	1
PID_EPHA2_FWDPATHWAY	17	676	0.940264	0.56369	0.707001	1	450	1.18679	0.261644	0.413403	1
BIOCARTA_PGC1A_PATHWAY	19	677	0.939872	0.568345	0.706762	1	836	0.628414	0.92011	0.994802	1
BIOCARTA_INTEGRIN_PATHWAY	32	678	0.936861	0.573003	0.712107	1	744	0.811157	0.765605	0.9024	1
REACTOME_CHEMOKINE_RECEPTORS_BIND_CHEMOKINES	36	679	0.936022	0.565156	0.712808	1	776	0.765592	0.810847	0.933825	1
REACTOME_G_ALPHA1213_SIGNALLING_EVENTS	56	680	0.935431	0.582865	0.712944	1	595	0.993393	0.47343	0.70671	1
KEGG_OOCYTE_MEIOSIS	96	681	0.933514	0.585366	0.715846	1	496	1.11117	0.281143	0.537676	1
BIOCARTA_EIF4_PATHWAY	23	682	0.932451	0.571221	0.717029	1	384	1.27273	0.16129	0.299824	1
BIOCARTA_BCELLSURVIVAL_PATHWAY	15	683	0.927582	0.58589	0.72638	1	630	0.953207	0.537249	0.757587	1
PID_CXCR3PATHWAY	37	684	0.92585	0.581137	0.728963	1	733	0.822792	0.770914	0.89599	1
REACTOME_INTERFERON_SIGNALING	140	685	0.925228	0.634901	0.729154	1	577	1.0129	0.472254	0.681793	1
REACTOME_MHC_CLASS_II_ANTIGEN_PRESENTATION	78	686	0.925213	0.600807	0.728125	1	541	1.05708	0.375	0.617652	1
PID_CD40_PATHWAY	30	688	0.924078	0.60515	0.728396	1	691	0.887971	0.640523	0.823685	1
KEGG_ACUTE_MYELOID_LEUKEMIA	52	689	0.92289	0.617479	0.729846	1	525	1.07865	0.344743	0.583645	1
REACTOME_ADP_SIGNALLING_THROUGH_P2RY12	16	690	0.921628	0.565282	0.731472	1	753	0.801032	0.760839	0.908107	1
REACTOME_THROMBIN_SIGNALLING_THROUGH_PROTEINASE_ACTIVATED_RECEPTORS_PARS	25	691	0.921425	0.565982	0.730833	1	849	0.570977	0.973648	1	1
PID_ALPHASYNUCLEIN_PATHWAY	29	692	0.916655	0.612809	0.739522	1	463	1.16212	0.250323	0.454862	1
REACTOME_OPIOID_SIGNALLING	65	693	0.91474	0.621547	0.742547	1	586	1.00425	0.471564	0.691252	1
REACTOME_MEIOTIC_SYNAPSIS	55	694	0.911356	0.617977	0.748468	1	861	0.486725	1	1	1
BIOCARTA_ETS_PATHWAY	17	695	0.911297	0.604511	0.747501	1	439	1.19804	0.23119	0.399686	1
REACTOME_DARPP_32_EVENTS	23	696	0.910871	0.601208	0.747228	1	498	1.1107	0.313172	0.536664	1
KEGG_ALANINE_ASPARTATE_AND_GLUTAMATE_METABOLISM	25	697	0.903721	0.624049	0.760748	1	509	1.09444	0.345844	0.563503	1
REACTOME_CELL_CELL_COMMUNICATION	80	698	0.901914	0.679521	0.763348	1	830	0.641234	0.982394	0.994473	1
MIPS_EMERIN_COMPLEX_32	19	699	0.900514	0.610448	0.765151	1	623	0.962784	0.502075	0.74422	1
MIPS_TRAP_COMPLEX	15	700	0.899373	0.607306	0.766408	1	456	1.17506	0.249645	0.433177	1
REACTOME_LOSS_OF_NLP_FROM_MITOTIC_CENTROSOMES	47	701	0.896585	0.647808	0.771121	1	527	1.07713	0.335388	0.585107	1
REACTOME_SIGNALING_BY_ERBB4	72	702	0.895086	0.658503	0.773133	1	662	0.914423	0.604651	0.804451	1
REACTOME_INTEGRATION_OF_ENERGY_METABOLISM	88	703	0.894406	0.685452	0.773505	1	765	0.783707	0.842657	0.920602	1
NETPATH-IL6	85	704	0.893467	0.668857	0.774342	1	792	0.741877	0.926999	0.946084	1
BIOCARTA_PYK2_PATHWAY	27	706	0.890937	0.628571	0.777245	1	600	0.983386	0.506631	0.724243	1
MIPS_LARGE_DROSHA_COMPLEX	19	707	0.889773	0.634992	0.778505	1	176	1.57699	0.0211864	0.0575136	1
BIOCARTA_IL1R_PATHWAY	25	708	0.889648	0.630834	0.777648	1	617	0.967756	0.503277	0.74015	1
REACTOME_IL_RECEPTOR_SHC_SIGNALING	24	709	0.886258	0.635821	0.783248	1	786	0.754334	0.809524	0.937347	1
MIPS_HCF_1_COMPLEX	19	711	0.884636	0.631659	0.784223	1	328	1.33087	0.127248	0.242298	1
M_1.4_REPLICATION_REPRESSION_REPAIR_CREB_LYMPHOID_TNFALPHA	85	712	0.88152	0.713506	0.789271	1	531	1.06804	0.352594	0.602098	1
KEGG_ASTHMA	25	713	0.880181	0.645401	0.790826	1	559	1.03373	0.435013	0.65321	1
KEGG_HEMATOPOIETIC_CELL_LINEAGE	77	714	0.8801	0.681579	0.789874	1	747	0.807758	0.808976	0.904538	1
PID_ECADHERIN_KERATINOCYTE_PATHWAY	17	715	0.877875	0.64915	0.793118	1	478	1.13944	0.303401	0.490531	1
REACTOME_PLC_BETA_MEDIATED_EVENTS	35	716	0.875584	0.664275	0.796571	1	717	0.842237	0.717815	0.88055	1
KEGG_ENDOCYTOSIS	153	717	0.874457	0.739877	0.797647	1	761	0.785701	0.876333	0.922418	1
PID_VEGFR1_2_PATHWAY	61	718	0.870965	0.700935	0.803226	1	510	1.09193	0.325721	0.568286	1
KEGG_TYROSINE_METABOLISM	23	719	0.869218	0.661765	0.805417	1	442	1.1938	0.248295	0.405821	1
REACTOME_SULFUR_AMINO_ACID_METABOLISM	22	720	0.867719	0.679468	0.807188	1	540	1.05753	0.387363	0.617629	1
REACTOME_PLATELET_HOMEOSTASIS	54	721	0.86698	0.710204	0.807526	1	702	0.86723	0.688424	0.851666	1
PID_RHOA_PATHWAY	35	723	0.866877	0.677372	0.80548	1	756	0.798963	0.771975	0.907798	1
KEGG_CELL_ADHESION_MOLECULES_CAMS	101	724	0.865837	0.734641	0.80633	1	763	0.784845	0.856502	0.921284	1
KEGG_SELENOAMINO_ACID_METABOLISM	20	726	0.864684	0.662393	0.806353	1	324	1.33625	0.117566	0.236334	1
KEGG_PENTOSE_PHOSPHATE_PATHWAY	23	727	0.863736	0.658321	0.807091	1	558	1.0376	0.433113	0.645089	1
REACTOME_SIGNALING_BY_PDGF	98	728	0.863269	0.735558	0.806829	1	707	0.853987	0.759407	0.871053	1
REACTOME_FATTY_ACYL_COA_BIOSYNTHESIS	16	729	0.862811	0.653846	0.806528	1	631	0.952785	0.542274	0.757378	1
REACTOME_KERATAN_SULFATE_KERATIN_METABOLISM	24	730	0.862504	0.678248	0.806039	1	790	0.748832	0.84136	0.939657	1
REACTOME_CTNNB1_PHOSPHORYLATION_CASCADE	16	731	0.861932	0.680916	0.805967	1	684	0.896308	0.598878	0.815335	1
BIOCARTA_P53HYPOXIA_PATHWAY	22	732	0.861323	0.674141	0.805987	1	787	0.752918	0.83711	0.938	1
REACTOME_INSULIN_RECEPTOR_SIGNALLING_CASCADE	62	733	0.857894	0.729542	0.81115	1	774	0.769844	0.872135	0.930106	1
PID_S1P_S1P2_PATHWAY	23	734	0.857539	0.666667	0.810712	1	664	0.914065	0.584574	0.802728	1
REACTOME_GLUCAGON_TYPE_LIGAND_RECEPTORS	16	735	0.852858	0.690658	0.818474	1	777	0.764995	0.791726	0.93357	1
MIPS_MLL1_WDR5_COMPLEX	23	736	0.85245	0.670808	0.818193	1	409	1.23851	0.169355	0.343738	1
PID_ECADHERIN_NASCENTAJ_PATHWAY	38	737	0.85242	0.702035	0.817139	1	389	1.26924	0.14717	0.302314	1
REACTOME_GENERIC_TRANSCRIPTION_PATHWAY	270	738	0.850231	0.839265	0.820073	1	418	1.23354	0.0668724	0.34603	1
ST_MYOCYTE_AD_PATHWAY	20	739	0.844324	0.693252	0.829778	1	740	0.814658	0.73107	0.901285	1
KEGG_GLYCEROLIPID_METABOLISM	40	740	0.842994	0.731989	0.831051	1	688	0.890191	0.657035	0.822893	1
BIOCARTA_BAD_PATHWAY	22	742	0.839187	0.713656	0.835566	1	668	0.907287	0.58871	0.812345	1
REACTOME_RECRUITMENT_OF_MITOTIC_CENTROSOME_PROTEINS_AND_COMPLEXES	53	743	0.838288	0.74465	0.836049	1	542	1.05648	0.371184	0.618024	1
PID_RXR_VDR_PATHWAY	20	744	0.836103	0.711811	0.838857	1	638	0.942863	0.556927	0.770968	1
BALI_BCELLS_MEMORY	77	745	0.835028	0.789333	0.839624	1	372	1.28642	0.117577	0.284468	1
KEGG_PRION_DISEASES	30	746	0.83421	0.711278	0.839907	1	799	0.730535	0.849521	0.951401	1
REACTOME_TRANSPORT_OF_RIBONUCLEOPROTEINS_INTO_THE_HOST_NUCLEUS	26	747	0.83411	0.702504	0.838957	1	472	1.14654	0.278075	0.480777	1
PID_SMAD2_3NUCLEARPATHWAY	75	748	0.833468	0.785617	0.83892	1	656	0.926244	0.620482	0.785806	1
REACTOME_SIGNALING_BY_RHO_GTPASES	87	749	0.829333	0.818061	0.845176	1	785	0.754722	0.880841	0.938031	1
M_1.3_B CELLS	49	750	0.828089	0.77591	0.846189	1	89	1.78706	0	0.00894031	0.54
REACTOME_GLUCOSE_TRANSPORT	33	751	0.827823	0.727952	0.845509	1	621	0.965072	0.527665	0.741298	1
KEGG_ARGININE_AND_PROLINE_METABOLISM	41	752	0.826547	0.765292	0.846603	1	661	0.918386	0.602548	0.797171	1
KEGG_ALDOSTERONE_REGULATED_SODIUM_REABSORPTION	27	753	0.826503	0.710059	0.84556	1	758	0.79391	0.786207	0.913415	1
REACTOME_MUSCLE_CONTRACTION	33	755	0.825355	0.747093	0.845221	1	808	0.713156	0.891821	0.960218	1
KEGG_GLIOMA	56	756	0.824477	0.791956	0.845623	1	588	1.00097	0.480793	0.69674	1
REACTOME_SIGNALING_BY_FGFR1_FUSION_MUTANTS	16	757	0.820808	0.715134	0.850877	1	246	1.44697	0.0555556	0.13672	1
REACTOME_PACKAGING_OF_TELOMERE_ENDS	37	758	0.819703	0.755525	0.851657	1	855	0.522489	0.997433	1	1
BIOCARTA_ALK_PATHWAY	23	759	0.819044	0.753343	0.851599	1	581	1.00752	0.452381	0.689655	1
REACTOME_SIGNALING_BY_INSULIN_RECEPTOR	79	760	0.817818	0.823916	0.852527	1	742	0.813037	0.784971	0.901711	1
REACTOME_METABOLISM_OF_VITAMINS_AND_COFACTORS	42	761	0.814017	0.77939	0.857754	1	739	0.815487	0.76834	0.901096	1
PID_ERBB2ERBB3PATHWAY	41	762	0.811824	0.769448	0.860246	1	729	0.829097	0.732558	0.889828	1
REACTOME_G_ALPHA_Q_SIGNALLING_EVENTS	111	763	0.809245	0.854881	0.863428	1	842	0.618047	0.995595	0.993221	1
REACTOME_INHIBITION_OF_INSULIN_SECRETION_BY_ADRENALINE_NORADRENALINE	20	764	0.802642	0.74924	0.873122	1	708	0.853917	0.683995	0.86994	1
KEGG_REGULATION_OF_ACTIN_CYTOSKELETON	159	765	0.802528	0.882353	0.872158	1	832	0.635086	0.993399	0.995769	1
KEGG_PENTOSE_AND_GLUCURONATE_INTERCONVERSIONS	19	767	0.800161	0.776946	0.873666	1	711	0.851804	0.672652	0.870265	1
BIOCARTA_IL10_PATHWAY	16	769	0.793126	0.762053	0.882443	1	576	1.01474	0.438819	0.678656	1
PID_LKB1_PATHWAY	40	770	0.792215	0.8	0.882687	1	720	0.83542	0.714653	0.889547	1
BIOCARTA_P53_PATHWAY	15	771	0.791815	0.746106	0.882167	1	476	1.14161	0.297376	0.487683	1
KEGG_VEGF_SIGNALING_PATHWAY	60	772	0.791114	0.83241	0.882069	1	475	1.14228	0.266258	0.487256	1
PID_AR_NONGENOMIC_PATHWAY	31	774	0.785176	0.793829	0.888882	1	445	1.18954	0.238651	0.412221	1
REACTOME_TRAF6_MEDIATED_NFKB_ACTIVATION	19	775	0.781739	0.758514	0.892847	1	736	0.821481	0.723988	0.894533	1
REACTOME_KINESINS	18	776	0.780614	0.770958	0.893362	1	778	0.758076	0.781843	0.941998	1
REACTOME_PHOSPHORYLATION_OF_THE_APC_C	15	777	0.775016	0.792342	0.900265	1	355	1.30017	0.127507	0.273567	1
PID_CDC42_REG_PATHWAY	24	778	0.771855	0.799708	0.903588	1	609	0.978265	0.501333	0.725514	1
PID_AURORA_A_PATHWAY	31	779	0.769904	0.825963	0.905139	1	706	0.854747	0.703655	0.870841	1
BIOCARTA_DC_PATHWAY	16	780	0.768023	0.784038	0.906519	1	552	1.04136	0.423398	0.643143	1
KEGG_SNARE_INTERACTIONS_IN_VESICULAR_TRANSPORT	32	781	0.767306	0.820622	0.906331	1	483	1.1356	0.282581	0.494449	1
REACTOME_GAB1_SIGNALOSOME	33	783	0.75846	0.84233	0.915814	1	689	0.889393	0.625832	0.823245	1
REACTOME_GROWTH_HORMONE_RECEPTOR_SIGNALING	21	785	0.756707	0.821376	0.915748	1	821	0.676875	0.916784	0.979355	1
REACTOME_SYNTHESIS_OF_PA	23	786	0.754914	0.819672	0.916922	1	819	0.684498	0.914835	0.975188	1
PID_ERBB4_PATHWAY	31	787	0.753301	0.843567	0.917829	1	833	0.633507	0.937583	0.995521	1
KEGG_GNRH_SIGNALING_PATHWAY	81	788	0.752367	0.900393	0.917817	1	784	0.755002	0.875291	0.938845	1
REACTOME_G_BETA_GAMMA_SIGNALLING_THROUGH_PLC_BETA	15	789	0.752014	0.820433	0.917139	1	844	0.612761	0.921678	0.993422	1
REACTOME_SIGNALING_BY_BMP	15	790	0.749336	0.791728	0.919358	1	843	0.616221	0.936599	0.992928	1
PID_INTEGRIN2_PATHWAY	22	792	0.746013	0.831378	0.921201	1	789	0.749853	0.826458	0.939572	1
REACTOME_SEMA4D_IN_SEMAPHORIN_SIGNALING	22	793	0.740802	0.830133	0.9263	1	732	0.825435	0.729252	0.892651	1
PID_THROMBIN_PAR1_PATHWAY	37	794	0.739987	0.877318	0.926082	1	426	1.22006	0.193758	0.365804	1
REACTOME_G_ALPHA_I_SIGNALLING_EVENTS	119	795	0.730403	0.947631	0.936005	1	818	0.690664	0.971175	0.970689	1
KEGG_HEDGEHOG_SIGNALING_PATHWAY	28	796	0.729233	0.844156	0.936225	1	534	1.06449	0.369973	0.607289	1
PID_BMPPATHWAY	31	797	0.729027	0.85694	0.935284	1	859	0.495916	0.998684	1	1
REACTOME_TRIGLYCERIDE_BIOSYNTHESIS	35	798	0.729021	0.862411	0.934112	1	646	0.933122	0.581274	0.782761	1
REACTOME_SEMAPHORIN_INTERACTIONS	50	799	0.728275	0.897472	0.933796	1	829	0.646157	0.950739	0.992629	1
PID_FGF_PATHWAY	42	800	0.717204	0.90379	0.944667	1	788	0.750625	0.83801	0.939813	1
KEGG_PPAR_SIGNALING_PATHWAY	47	801	0.717182	0.910959	0.94352	1	715	0.847457	0.70802	0.873461	1
REACTOME_DOWNREGULATION_OF_TGF_BETA_RECEPTOR_SIGNALING	18	802	0.716179	0.863706	0.943361	1	255	1.43711	0.0632911	0.142517	1
REACTOME_METABOLISM_OF_STEROID_HORMONES_AND_VITAMINS_A_AND_D	16	803	0.713295	0.859517	0.94505	1	797	0.733831	0.813986	0.949899	1
PID_S1P_S1P3_PATHWAY	28	804	0.709416	0.897744	0.94764	1	772	0.771174	0.805229	0.93065	1
KEGG_STARCH_AND_SUCROSE_METABOLISM	40	805	0.706025	0.905326	0.949786	1	860	0.495767	0.997436	1	1
REACTOME_GLYCOSAMINOGLYCAN_METABOLISM	78	806	0.702191	0.956233	0.952211	1	804	0.718013	0.920238	0.959752	1
REACTOME_SIGNALING_BY_FGFR1_MUTANTS	21	807	0.699886	0.868657	0.953258	1	339	1.31888	0.126685	0.253974	1
REACTOME_NUCLEAR_RECEPTOR_TRANSCRIPTION_PATHWAY	31	809	0.69593	0.919825	0.954502	1	839	0.623434	0.958886	0.993995	1
PID_RHOA_REG_PATHWAY	36	810	0.687179	0.932568	0.960988	1	783	0.755507	0.849176	0.93941	1
PID_S1P_S1P1_PATHWAY	20	812	0.67637	0.906841	0.967136	1	671	0.904153	0.59467	0.815079	1
ST_INTERLEUKIN_4_PATHWAY	23	814	0.647036	0.927007	0.984482	1	863	0.474363	0.994645	1	1
REACTOME_NITRIC_OXIDE_STIMULATES_GUANYLATE_CYCLASE	17	816	0.641069	0.91458	0.985492	1	865	0.459519	0.995798	1	1
REACTOME_LATENT_INFECTION_OF_HOMO_SAPIENS_WITH_MYCOBACTERIUM_TUBERCULOSIS	25	817	0.634713	0.939528	0.987826	1	724	0.833887	0.71231	0.887455	1
BIOCARTA_ATRBRCA_PATHWAY	16	819	0.628721	0.936842	0.988442	1	457	1.17463	0.245152	0.433131	1
KEGG_GLYCOSAMINOGLYCAN_DEGRADATION	19	820	0.623493	0.945266	0.989829	1	868	0.410385	0.998609	0.999461	1
KEGG_NICOTINATE_AND_NICOTINAMIDE_METABOLISM	15	821	0.614566	0.956325	0.992694	1	854	0.534855	0.985714	1	1
PID_IL27PATHWAY	20	823	0.609007	0.932936	0.992594	1	551	1.04168	0.401947	0.643559	1
REACTOME_LIPID_DIGESTION_MOBILIZATION_AND_TRANSPORT	31	824	0.605409	0.953521	0.992847	1	793	0.740441	0.834411	0.946684	1
PID_NECTIN_PATHWAY	27	825	0.601794	0.955621	0.993101	1	815	0.697433	0.9047	0.967804	1
ST_ADRENERGIC	29	827	0.589435	0.976879	0.994916	1	847	0.594217	0.969737	0.997774	1
PID_S1P_META_PATHWAY	20	828	0.586142	0.977376	0.994745	1	673	0.903022	0.602797	0.815	1
REACTOME_G_ALPHA_S_SIGNALLING_EVENTS	70	829	0.575836	0.995989	0.996563	1	856	0.513037	0.997636	1	1
KEGG_CALCIUM_SIGNALING_PATHWAY	119	830	0.574779	1	0.995643	1	826	0.661438	0.982418	0.98561	1
PID_INTEGRIN3_PATHWAY	28	831	0.569295	0.975504	0.995854	1	864	0.467662	0.995968	1	1
KEGG_LONG_TERM_DEPRESSION	53	832	0.565127	0.990113	0.995634	1	813	0.701973	0.911137	0.965765	1
KEGG_GLYCOSPHINGOLIPID_BIOSYNTHESIS_LACTO_AND_NEOLACTO_SERIES	18	836	0.537373	0.97432	0.996505	1	634	0.947944	0.530583	0.764572	1
PID_AVB3_INTEGRIN_PATHWAY	58	837	0.508177	1	0.999235	1	820	0.679803	0.932692	0.978147	1
BIOCARTA_INFLAM_PATHWAY	18	841	0.457276	0.997067	0.998206	1	728	0.829896	0.703281	0.889606	1
REACTOME_MYOGENESIS	19	606	1.01336	0.479104	0.619935	1	NA	NA	NA	NA	NA
PID_RAC1_PATHWAY	47	768	0.796939	0.784458	0.877605	1	NA	NA	NA	NA	NA
PID_WNT_SIGNALING_PATHWAY	17	808	0.696441	0.874807	0.955273	1	NA	NA	NA	NA	NA
NETPATH-IL3	46	488	1.12932	0.277778	0.478127	1	NA	NA	NA	NA	NA
PID_SYNDECAN_1_PATHWAY	32	811	0.678102	0.932945	0.966964	1	NA	NA	NA	NA	NA
REACTOME_NUCLEOTIDE_BINDING_DOMAIN_LEUCINE_RICH_REPEAT_CONTAINING_RECEPTOR_NLR_SIGNALING_PATHWAYS	40	543	1.07635	0.339233	0.54268	1	NA	NA	NA	NA	NA
PID_ENDOTHELINPATHWAY	52	773	0.78629	0.81844	0.8884	1	NA	NA	NA	NA	NA
REACTOME_INTERFERON_GAMMA_SIGNALING	57	826	0.6011	0.991792	0.992141	1	NA	NA	NA	NA	NA
PID_AR_PATHWAY	57	452	1.16791	0.220994	0.429433	1	NA	NA	NA	NA	NA
M_3.2_INFLAMMATION I	219	655	0.963833	0.562201	0.678731	1	NA	NA	NA	NA	NA
PID_HIF1_TFPATHWAY	54	669	0.946551	0.54966	0.701201	1	NA	NA	NA	NA	NA
PID_UPA_UPAR_PATHWAY	30	818	0.631318	0.945402	0.98834	1	NA	NA	NA	NA	NA
ST_GRANULE_CELL_SURVIVAL_PATHWAY	24	523	1.09439	0.344774	0.521887	1	NA	NA	NA	NA	NA
PID_REELINPATHWAY	24	578	1.04116	0.420896	0.586464	1	NA	NA	NA	NA	NA
REACTOME_HOMOLOGOUS_RECOMBINATION_REPAIR_OF_REPLICATION_INDEPENDENT_DOUBLE_STRAND_BREAKS	15	741	0.839813	0.681048	0.835605	1	NA	NA	NA	NA	NA
PID_P38_MKK3_6PATHWAY	22	782	0.766531	0.802963	0.90625	1	NA	NA	NA	NA	NA
KEGG_MELANOGENESIS	69	822	0.609117	0.992053	0.99375	1	NA	NA	NA	NA	NA
REACTOME_CIRCADIAN_REPRESSION_OF_EXPRESSION_BY_REV_ERBA	19	784	0.757472	0.815201	0.915952	1	NA	NA	NA	NA	NA
KEGG_ARRHYTHMOGENIC_RIGHT_VENTRICULAR_CARDIOMYOPATHY_ARVC	51	838	0.487288	0.998626	1	1	NA	NA	NA	NA	NA
KEGG_PROXIMAL_TUBULE_BICARBONATE_RECLAMATION	18	705	0.892626	0.636771	0.774979	1	NA	NA	NA	NA	NA
KEGG_DILATED_CARDIOMYOPATHY	67	840	0.466614	1	0.998955	1	NA	NA	NA	NA	NA
REACTOME_BMAL1_CLOCK_NPAS2_ACTIVATES_CIRCADIAN_EXPRESSION	29	710	0.886093	0.645401	0.782492	1	NA	NA	NA	NA	NA
PID_HNF3APATHWAY	32	520	1.0971	0.32808	0.518717	1	NA	NA	NA	NA	NA
KEGG_MTOR_SIGNALING_PATHWAY	46	722	0.866914	0.696118	0.806534	1	NA	NA	NA	NA	NA
REACTOME_RORA_ACTIVATES_CIRCADIAN_EXPRESSION	20	791	0.749031	0.813534	0.918567	1	NA	NA	NA	NA	NA
REACTOME_CELL_JUNCTION_ORGANIZATION	47	813	0.649501	0.951219	0.984299	1	NA	NA	NA	NA	NA
REACTOME_FORMATION_OF_FIBRIN_CLOT_CLOTTING_CASCADE	20	833	0.555362	0.970414	0.996695	1	NA	NA	NA	NA	NA
BIOCARTA_TGFB_PATHWAY	15	754	0.8262	0.717037	0.844952	1	NA	NA	NA	NA	NA
REACTOME_CLASS_B_2_SECRETIN_FAMILY_RECEPTORS	41	835	0.541883	0.990371	0.996927	1	NA	NA	NA	NA	NA
PID_FOXOPATHWAY	48	687	0.925207	0.574176	0.727075	1	NA	NA	NA	NA	NA
KEGG_HYPERTROPHIC_CARDIOMYOPATHY_HCM	59	834	0.544843	1	0.997577	1	NA	NA	NA	NA	NA
REACTOME_YAP1_AND_WWTR1_TAZ_STIMULATED_GENE_EXPRESSION	18	766	0.8009	0.765672	0.873623	1	NA	NA	NA	NA	NA
KEGG_METABOLISM_OF_XENOBIOTICS_BY_CYTOCHROME_P450	42	839	0.47808	0.997187	0.999474	1	NA	NA	NA	NA	NA
REACTOME_SIGNALING_BY_ROBO_RECEPTOR	25	600	1.02015	0.440957	0.611173	1	NA	NA	NA	NA	NA
PID_SYNDECAN_4_PATHWAY	25	815	0.642935	0.945508	0.985622	1	NA	NA	NA	NA	NA
KEGG_ADIPOCYTOKINE_SIGNALING_PATHWAY	57	725	0.865193	0.705307	0.806415	1	NA	NA	NA	NA	NA
REACTOME_CHONDROITIN_SULFATE_DERMATAN_SULFATE_METABOLISM	NA	NA	NA	NA	NA	NA	848	0.571491	0.976593	1	1
REACTOME_TRANSCRIPTIONAL_ACTIVITY_OF_SMAD2_SMAD3_SMAD4_HETEROTRIMER	NA	NA	NA	NA	NA	NA	405	1.24525	0.180739	0.334368	1
REACTOME_BIOLOGICAL_OXIDATIONS	NA	NA	NA	NA	NA	NA	809	0.712291	0.934483	0.959888	1
KEGG_PHOSPHATIDYLINOSITOL_SIGNALING_SYSTEM	NA	NA	NA	NA	NA	NA	770	0.772637	0.844233	0.930917	1
KEGG_GLYCOSYLPHOSPHATIDYLINOSITOL_GPI_ANCHOR_BIOSYNTHESIS	NA	NA	NA	NA	NA	NA	731	0.828002	0.724868	0.889279	1
REACTOME_SIGNALING_BY_NOTCH	NA	NA	NA	NA	NA	NA	611	0.977287	0.521739	0.725283	1
REACTOME_LIPOPROTEIN_METABOLISM	NA	NA	NA	NA	NA	NA	798	0.733533	0.834446	0.949063	1
REACTOME_SMAD2_SMAD3_SMAD4_HETEROTRIMER_REGULATES_TRANSCRIPTION	NA	NA	NA	NA	NA	NA	411	1.23703	0.176152	0.344939	1
REACTOME_SEMA4D_INDUCED_CELL_MIGRATION_AND_GROWTH_CONE_COLLAPSE	NA	NA	NA	NA	NA	NA	828	0.657072	0.910275	0.986357	1
REACTOME_SIGNALING_BY_GPCR	NA	NA	NA	NA	NA	NA	857	0.503975	1	1	1
REACTOME_ACYL_CHAIN_REMODELLING_OF_PC	NA	NA	NA	NA	NA	NA	858	0.496545	0.982634	1	1
BALI_BCELLS_NAIVE	NA	NA	NA	NA	NA	NA	657	0.924526	0.592593	0.788364	1
SA_G1_AND_S_PHASES	NA	NA	NA	NA	NA	NA	589	0.999195	0.471004	0.699804	1
REACTOME_SIGNALING_BY_TGF_BETA_RECEPTOR_COMPLEX	NA	NA	NA	NA	NA	NA	256	1.43593	0.0373711	0.143381	1
BIOCARTA_G1_PATHWAY	NA	NA	NA	NA	NA	NA	620	0.965802	0.518373	0.740907	1
PID_NETRIN_PATHWAY	NA	NA	NA	NA	NA	NA	701	0.870128	0.686093	0.847306	1
REACTOME_TRANSPORT_OF_VITAMINS_NUCLEOSIDES_AND_RELATED_MOLECULES	NA	NA	NA	NA	NA	NA	862	0.482287	0.996021	1	1
BIOCARTA_RAS_PATHWAY	NA	NA	NA	NA	NA	NA	461	1.16471	0.263369	0.451106	1
PID_ARF_3PATHWAY	NA	NA	NA	NA	NA	NA	543	1.05638	0.396067	0.617074	1
REACTOME_INSULIN_RECEPTOR_RECYCLING	NA	NA	NA	NA	NA	NA	812	0.706	0.872159	0.962855	1
PID_NFAT_3PATHWAY	NA	NA	NA	NA	NA	NA	666	0.910993	0.614907	0.806802	1
REACTOME_G1_PHASE	NA	NA	NA	NA	NA	NA	519	1.08445	0.344241	0.57629	1
REACTOME_SYNTHESIS_OF_PIPS_AT_THE_GOLGI_MEMBRANE	NA	NA	NA	NA	NA	NA	628	0.955618	0.537167	0.754457	1
REACTOME_POST_TRANSLATIONAL_MODIFICATION_SYNTHESIS_OF_GPI_ANCHORED_PROTEINS	NA	NA	NA	NA	NA	NA	669	0.906879	0.6	0.811945	1
BALI_PBMC_BCELLS	NA	NA	NA	NA	NA	NA	549	1.04334	0.353831	0.641803	1
BIOCARTA_CHEMICAL_PATHWAY	NA	NA	NA	NA	NA	NA	321	1.33934	0.114401	0.233483	1
REACTOME_PTM_GAMMA_CARBOXYLATION_HYPUSINE_FORMATION_AND_ARYLSULFATASE_ACTIVATION	NA	NA	NA	NA	NA	NA	632	0.9523	0.54416	0.75726	1
ST_GA12_PATHWAY	NA	NA	NA	NA	NA	NA	633	0.949103	0.547325	0.763181	1
REACTOME_PI3K_AKT_ACTIVATION	NA	NA	NA	NA	NA	NA	795	0.735441	0.872	0.950303	1
BIOCARTA_MYOSIN_PATHWAY	NA	NA	NA	NA	NA	NA	768	0.775426	0.791831	0.929216	1
KEGG_PANCREATIC_CANCER	NA	NA	NA	NA	NA	NA	757	0.795431	0.819905	0.912235	1
KEGG_BLADDER_CANCER	NA	NA	NA	NA	NA	NA	677	0.901823	0.620513	0.812569	1
NETPATH-IL7	NA	NA	NA	NA	NA	NA	838	0.624874	0.963009	0.994409	1
REACTOME_KERATAN_SULFATE_BIOSYNTHESIS	NA	NA	NA	NA	NA	NA	840	0.62183	0.938719	0.993637	1
REACTOME_ACTIVATION_OF_CHAPERONE_GENES_BY_XBP1S	NA	NA	NA	NA	NA	NA	814	0.700567	0.926452	0.965939	1
KEGG_WNT_SIGNALING_PATHWAY	NA	NA	NA	NA	NA	NA	802	0.728278	0.937783	0.950488	1
PID_HES_HEYPATHWAY	NA	NA	NA	NA	NA	NA	803	0.720544	0.898089	0.958194	1
PID_EPOPATHWAY	NA	NA	NA	NA	NA	NA	723	0.834457	0.731126	0.887634	1
PID_IL4_2PATHWAY	NA	NA	NA	NA	NA	NA	817	0.691602	0.929009	0.970992	1
REACTOME_NOTCH1_INTRACELLULAR_DOMAIN_REGULATES_TRANSCRIPTION	NA	NA	NA	NA	NA	NA	685	0.894803	0.6277	0.817142	1
REACTOME_AMINO_ACID_SYNTHESIS_AND_INTERCONVERSION_TRANSAMINATION	NA	NA	NA	NA	NA	NA	846	0.597198	0.953587	0.997807	1
BIOCARTA_RAC1_PATHWAY	NA	NA	NA	NA	NA	NA	781	0.756511	0.820164	0.940447	1
REACTOME_CHOLESTEROL_BIOSYNTHESIS	NA	NA	NA	NA	NA	NA	741	0.813346	0.7023	0.902383	1
KEGG_VASCULAR_SMOOTH_MUSCLE_CONTRACTION	NA	NA	NA	NA	NA	NA	810	0.710699	0.944313	0.960312	1
REACTOME_PHOSPHOLIPID_METABOLISM	NA	NA	NA	NA	NA	NA	690	0.88914	0.713203	0.822517	1
PID_TCRCALCIUMPATHWAY	NA	NA	NA	NA	NA	NA	816	0.69231	0.879501	0.971521	1
PID_ARF6_TRAFFICKINGPATHWAY	NA	NA	NA	NA	NA	NA	852	0.549474	0.992424	1	1
M_3.1_INTERFERON-INDUCIBLE	NA	NA	NA	NA	NA	NA	811	0.709762	0.926056	0.9601	1
BIOCARTA_CELLCYCLE_PATHWAY	NA	NA	NA	NA	NA	NA	680	0.900747	0.60084	0.811201	1
REACTOME_NEUROTRANSMITTER_RECEPTOR_BINDING_AND_DOWNSTREAM_TRANSMISSION_IN_THE_POSTSYNAPTIC_CELL	NA	NA	NA	NA	NA	NA	780	0.756635	0.898483	0.941481	1
KEGG_LONG_TERM_POTENTIATION	NA	NA	NA	NA	NA	NA	696	0.875449	0.677696	0.842829	1
REACTOME_INSULIN_SYNTHESIS_AND_PROCESSING	NA	NA	NA	NA	NA	NA	468	1.15405	0.292072	0.468028	1
KEGG_BIOSYNTHESIS_OF_UNSATURATED_FATTY_ACIDS	NA	NA	NA	NA	NA	NA	754	0.800261	0.745455	0.908129	1
PID_BETACATENIN_NUC_PATHWAY	NA	NA	NA	NA	NA	NA	710	0.85194	0.731884	0.87125	1
KEGG_ETHER_LIPID_METABOLISM	NA	NA	NA	NA	NA	NA	699	0.874832	0.659459	0.840389	1
PID_WNT_NONCANONICAL_PATHWAY	NA	NA	NA	NA	NA	NA	835	0.632893	0.943759	0.99347	1
BIOCARTA_PTDINS_PATHWAY	NA	NA	NA	NA	NA	NA	722	0.834586	0.706447	0.888594	1
KEGG_VASOPRESSIN_REGULATED_WATER_REABSORPTION	NA	NA	NA	NA	NA	NA	479	1.1394	0.282523	0.489592	1
REACTOME_TGF_BETA_RECEPTOR_SIGNALING_ACTIVATES_SMADS	NA	NA	NA	NA	NA	NA	480	1.13914	0.282303	0.489196	1
REACTOME_BILE_ACID_AND_BILE_SALT_METABOLISM	NA	NA	NA	NA	NA	NA	700	0.870348	0.632597	0.848058	1
BIOCARTA_PAR1_PATHWAY	NA	NA	NA	NA	NA	NA	672	0.9033	0.610458	0.815656	1
M_3.8_CDC_TCR_CREB_GLYCOSYLASE	NA	NA	NA	NA	NA	NA	712	0.851375	0.790323	0.869912	1
KEGG_ARACHIDONIC_ACID_METABOLISM	NA	NA	NA	NA	NA	NA	725	0.833823	0.736573	0.886329	1

## Sheet: EvsC_Down-regulated
NAME	SIZE	Rank.discov	NES.discov	NOM.p.val.discov	FDR.q.val.discov	FWER.p.val.discov	Rank.rep	NES.rep	NOM.p.val.rep	FDR.q.val.rep	FWER.p.val.rep
M_2.3_ERYTHROCYTES	93	1	-3.70177	0	0	0	1	-4.03746	0	0	0
M_2.2_NEUTROPHILS	39	2	-2.32859	0	0.000996588	0.003	2	-2.03421	0	0.0408172	0.1
RBC_CANDIDATE_GENES	87	3	-1.89678	0	0.104579	0.381	3	-2.0213	0	0.031641	0.117
KEGG_NITROGEN_METABOLISM	17	4	-1.86522	0.0030303	0.108308	0.49	11	-1.68146	0.0172414	0.155551	0.891
REACTOME_ABC_FAMILY_PROTEINS_MEDIATED_TRANSPORT	26	5	-1.82173	0.00641026	0.131889	0.642	7	-1.76632	0	0.130016	0.696
REACTOME_OLFACTORY_SIGNALING_PATHWAY	111	6	-1.80426	0	0.12623	0.695	8	-1.76509	0	0.114739	0.697
KEGG_OLFACTORY_TRANSDUCTION	150	7	-1.7343	0	0.199972	0.887	5	-1.90121	0	0.0600458	0.321
REACTOME_TRAFFICKING_OF_AMPA_RECEPTORS	18	8	-1.70202	0.0271903	0.224172	0.93	54	-1.18416	0.218182	0.629518	1
REACTOME_AMINE_LIGAND_BINDING_RECEPTORS	16	9	-1.70163	0.0259366	0.200091	0.93	132	-0.883622	0.630137	0.879293	1
BALI_BCELLS_PLASMA	105	10	-1.69719	0	0.186704	0.939	47	-1.23627	0.101695	0.558106	1
REACTOME_AMINO_ACID_AND_OLIGOPEPTIDE_SLC_TRANSPORTERS	25	11	-1.69189	0.00958466	0.176968	0.947	28	-1.44524	0.0451128	0.296999	1
REACTOME_AMINO_ACID_TRANSPORT_ACROSS_THE_PLASMA_MEMBRANE	20	12	-1.6484	0.0214724	0.228809	0.988	19	-1.57854	0.0334573	0.186674	0.994
RBC_BIOLOGY_LOCI	54	13	-1.61711	0.0111111	0.263295	0.997	4	-1.93323	0	0.0573837	0.258
REACTOME_TRANSPORT_OF_INORGANIC_CATIONS_ANIONS_AND_AMINO_ACIDS_OLIGOPEPTIDES	55	14	-1.52598	0.0115385	0.450071	1	27	-1.44815	0.0287356	0.302775	1
KEGG_ABC_TRANSPORTERS	33	15	-1.52091	0.0484848	0.432646	1	32	-1.41365	0.0651341	0.313134	1
REACTOME_L1CAM_INTERACTIONS	61	16	-1.51717	0.0103806	0.414876	1	29	-1.41666	0.0175439	0.33925	1
REACTOME_SIGNAL_TRANSDUCTION_BY_L1	29	18	-1.51435	0.0311419	0.375306	1	46	-1.24057	0.140426	0.557789	1
REACTOME_GLYCEROPHOSPHOLIPID_BIOSYNTHESIS	69	19	-1.48721	0.0281125	0.42104	1	92	-1.01272	0.405714	0.805885	1
KEGG_AMYOTROPHIC_LATERAL_SCLEROSIS_ALS	40	20	-1.47481	0.023569	0.432638	1	64	-1.12382	0.261307	0.711899	1
KEGG_PORPHYRIN_AND_CHLOROPHYLL_METABOLISM	32	21	-1.47309	0.0440252	0.415965	1	14	-1.66437	0.00896861	0.13927	0.927
REACTOME_SIGNALING_BY_NODAL	15	22	-1.46231	0.0645161	0.422884	1	39	-1.32869	0.112211	0.415236	1
BIOCARTA_NDKDYNAMIN_PATHWAY	15	23	-1.4589	0.0762712	0.41374	1	87	-1.0244	0.421053	0.812801	1
KEGG_INOSITOL_PHOSPHATE_METABOLISM	43	24	-1.44443	0.0446097	0.431834	1	76	-1.06467	0.357143	0.782621	1
REACTOME_DEGRADATION_OF_THE_EXTRACELLULAR_MATRIX	18	25	-1.42575	0.0811594	0.463281	1	30	-1.41597	0.0877193	0.32947	1
REACTOME_INTRINSIC_PATHWAY_FOR_APOPTOSIS	29	26	-1.36299	0.0859107	0.633986	1	41	-1.32516	0.123506	0.402724	1
REACTOME_HS_GAG_DEGRADATION	15	27	-1.36188	0.113573	0.614166	1	147	-0.804628	0.781539	0.94896	1
KEGG_REGULATION_OF_AUTOPHAGY	24	29	-1.35173	0.108108	0.604103	1	23	-1.46999	0.0371901	0.31085	1
REACTOME_TRANSPORT_OF_GLUCOSE_AND_OTHER_SUGARS_BILE_SALTS_AND_ORGANIC_ACIDS_METAL_IONS_AND_AMINE_COMPOUNDS	52	30	-1.34052	0.0747331	0.620822	1	91	-1.01318	0.424242	0.813139	1
REACTOME_TRANSFERRIN_ENDOCYTOSIS_AND_RECYCLING	21	31	-1.33791	0.10061	0.609443	1	40	-1.32608	0.0845588	0.410836	1
REACTOME_TRANSMEMBRANE_TRANSPORT_OF_SMALL_MOLECULES	279	32	-1.32866	0	0.619959	1	34	-1.38937	0	0.338096	1
REACTOME_ACTIVATION_OF_BH3_ONLY_PROTEINS	16	33	-1.30919	0.151862	0.66453	1	26	-1.46337	0.0503356	0.286894	1
REACTOME_AMINE_COMPOUND_SLC_TRANSPORTERS	15	35	-1.30328	0.158055	0.646251	1	66	-1.1235	0.321543	0.691358	1
REACTOME_SLC_MEDIATED_TRANSMEMBRANE_TRANSPORT	159	36	-1.30214	0.0382514	0.632212	1	68	-1.11657	0.185185	0.692421	1
PID_ANTHRAXPATHWAY	15	37	-1.29738	0.147826	0.630087	1	6	-1.80511	0.0168919	0.112183	0.592
REACTOME_ENERGY_DEPENDENT_REGULATION_OF_MTOR_BY_LKB1_AMPK	15	38	-1.28944	0.138965	0.639353	1	53	-1.18618	0.233898	0.635124	1
REACTOME_IRON_UPTAKE_AND_TRANSPORT	29	39	-1.28628	0.158228	0.633142	1	21	-1.51108	0.0357143	0.26538	0.999
REACTOME_NCAM1_INTERACTIONS	28	40	-1.27961	0.131034	0.637726	1	50	-1.19345	0.202429	0.64934	1
REACTOME_RECYCLING_PATHWAY_OF_L1	20	42	-1.27354	0.164773	0.626446	1	134	-0.867383	0.690037	0.904642	1
KEGG_GLYCEROPHOSPHOLIPID_METABOLISM	63	43	-1.26901	0.114504	0.62575	1	89	-1.02044	0.416149	0.807347	1
REACTOME_PRE_NOTCH_TRANSCRIPTION_AND_TRANSLATION	25	44	-1.26809	0.167183	0.614284	1	18	-1.58647	0.0248227	0.186633	0.991
REACTOME_FACTORS_INVOLVED_IN_MEGAKARYOCYTE_DEVELOPMENT_AND_PLATELET_PRODUCTION	92	45	-1.25687	0.0697674	0.634689	1	38	-1.35683	0.0155039	0.364348	1
KEGG_BASAL_CELL_CARCINOMA	27	46	-1.24955	0.160131	0.643517	1	69	-1.10745	0.311203	0.711193	1
REACTOME_COMPLEMENT_CASCADE	22	47	-1.24631	0.158209	0.639688	1	25	-1.46486	0.0597015	0.295643	1
PID_WNT_CANONICAL_PATHWAY	16	48	-1.24125	0.177465	0.642153	1	86	-1.02584	0.383803	0.817605	1
REACTOME_VOLTAGE_GATED_POTASSIUM_CHANNELS	29	49	-1.24039	0.165192	0.631701	1	13	-1.66938	0	0.143959	0.918
REACTOME_GLUTATHIONE_CONJUGATION	18	50	-1.23862	0.168168	0.624343	1	102	-0.970513	0.487805	0.855891	1
BIOCARTA_G2_PATHWAY	21	51	-1.23746	0.170659	0.615806	1	22	-1.49893	0.0526316	0.273167	1
BIOCARTA_IL22BP_PATHWAY	15	52	-1.2343	0.206154	0.614105	1	97	-0.985329	0.474576	0.85002	1
REACTOME_PI_METABOLISM	41	54	-1.22126	0.172078	0.629719	1	143	-0.834284	0.801762	0.917524	1
REACTOME_SYNTHESIS_OF_PIPS_AT_THE_PLASMA_MEMBRANE	26	55	-1.21727	0.175074	0.62951	1	101	-0.971558	0.50566	0.860963	1
PID_PI3KCIAKTPATHWAY	31	56	-1.2148	0.180473	0.625504	1	72	-1.08681	0.345133	0.748689	1
PID_P53DOWNSTREAMPATHWAY	114	57	-1.19648	0.10177	0.671829	1	42	-1.29579	0.0413223	0.459629	1
NETPATH-KIT.RECEPTOR	56	58	-1.18783	0.160156	0.687479	1	75	-1.06612	0.339744	0.787559	1
REACTOME_INFLAMMASOMES	16	59	-1.1867	0.224756	0.679403	1	10	-1.69427	0.0204778	0.157071	0.873
REACTOME_PRE_NOTCH_EXPRESSION_AND_PROCESSING	38	60	-1.17357	0.215686	0.709914	1	36	-1.37569	0.0486726	0.344996	1
KEGG_GLUTATHIONE_METABOLISM	42	61	-1.1718	0.177258	0.703715	1	112	-0.95194	0.521739	0.833865	1
REACTOME_NUCLEAR_SIGNALING_BY_ERBB4	27	62	-1.17086	0.240356	0.695347	1	84	-1.02657	0.412451	0.834478	1
REACTOME_SYNTHESIS_AND_INTERCONVERSION_OF_NUCLEOTIDE_DI_AND_TRIPHOSPHATES	19	63	-1.16469	0.265306	0.704052	1	58	-1.16088	0.222222	0.656781	1
KEGG_COMPLEMENT_AND_COAGULATION_CASCADES	47	66	-1.15405	0.17931	0.705357	1	15	-1.64719	0.00476191	0.147631	0.95
REACTOME_AXON_GUIDANCE	180	69	-1.13798	0.1	0.725197	1	49	-1.19475	0.0625	0.65789	1
REACTOME_POTASSIUM_CHANNELS	63	70	-1.13724	0.205479	0.717507	1	16	-1.62759	0	0.15917	0.968
REACTOME_SYNTHESIS_OF_GLYCOSYLPHOSPHATIDYLINOSITOL_GPI	17	71	-1.13065	0.278932	0.728929	1	127	-0.904291	0.575342	0.860811	1
PID_ATF2_PATHWAY	52	72	-1.12403	0.238281	0.740204	1	79	-1.03887	0.362745	0.842667	1
MIPS_ARC_COMPLEX	15	74	-1.11487	0.294118	0.749978	1	155	-0.769063	0.764901	0.954731	1
REACTOME_STRIATED_MUSCLE_CONTRACTION	18	75	-1.11296	0.2875	0.746306	1	51	-1.19079	0.212121	0.644654	1
PID_IL3_PATHWAY	25	76	-1.11117	0.329545	0.742475	1	88	-1.02154	0.394068	0.81281	1
REACTOME_NEUROTRANSMITTER_RELEASE_CYCLE	21	77	-1.10936	0.276163	0.738438	1	156	-0.763736	0.810714	0.956131	1
REACTOME_G0_AND_EARLY_G1	19	79	-1.10542	0.351682	0.732474	1	62	-1.13313	0.261194	0.702301	1
KEGG_THYROID_CANCER	28	81	-1.10136	0.325503	0.727491	1	111	-0.954011	0.55	0.835018	1
REACTOME_PIP3_ACTIVATES_AKT_SIGNALING	24	82	-1.09836	0.320872	0.728432	1	83	-1.02979	0.407666	0.833178	1
REACTOME_ACTIVATED_AMPK_STIMULATES_FATTY_ACID_OXIDATION_IN_MUSCLE	16	86	-1.08492	0.34127	0.736166	1	99	-0.972548	0.488055	0.874932	1
REACTOME_HEPARAN_SULFATE_HEPARIN_HS_GAG_METABOLISM	33	88	-1.07396	0.324759	0.753685	1	169	-0.68101	0.929167	0.965452	1
REACTOME_DEVELOPMENTAL_BIOLOGY	284	89	-1.05179	0.285714	0.817326	1	70	-1.09469	0.15625	0.74297	1
KEGG_GLYCINE_SERINE_AND_THREONINE_METABOLISM	23	90	-1.04819	0.372881	0.820353	1	137	-0.852903	0.692308	0.917373	1
PID_E2F_PATHWAY	64	92	-1.03861	0.341176	0.834174	1	77	-1.05512	0.319527	0.805788	1
KEGG_AXON_GUIDANCE	95	93	-1.03713	0.378378	0.83036	1	116	-0.937625	0.598684	0.846322	1
KEGG_O_GLYCAN_BIOSYNTHESIS	18	95	-1.0357	0.396739	0.817559	1	168	-0.685735	0.885057	0.967638	1
REACTOME_EXTRACELLULAR_MATRIX_ORGANIZATION	59	96	-1.03547	0.361111	0.809815	1	9	-1.70486	0	0.161708	0.852
NETPATH-IL9	23	99	-1.02658	0.398754	0.813536	1	44	-1.24503	0.177122	0.570333	1
REACTOME_PI3K_EVENTS_IN_ERBB4_SIGNALING	31	100	-1.02051	0.430921	0.824669	1	80	-1.03735	0.408163	0.837391	1
REACTOME_PHASE1_FUNCTIONALIZATION_OF_COMPOUNDS	38	101	-1.01256	0.411371	0.8418	1	52	-1.18741	0.188596	0.642848	1
KEGG_TGF_BETA_SIGNALING_PATHWAY	64	103	-1.00961	0.419753	0.835503	1	117	-0.929964	0.616883	0.861071	1
REACTOME_NEURONAL_SYSTEM	183	106	-1.00184	0.430168	0.836853	1	60	-1.13971	0.0972222	0.703116	1
KEGG_NEUROACTIVE_LIGAND_RECEPTOR_INTERACTION	144	107	-0.996062	0.439252	0.848066	1	81	-1.03569	0.362637	0.832872	1
REACTOME_PEPTIDE_LIGAND_BINDING_RECEPTORS	100	108	-0.993549	0.48954	0.848531	1	141	-0.843054	0.834862	0.912115	1
PID_HDAC_CLASSIII_PATHWAY	22	109	-0.992552	0.465753	0.843861	1	96	-0.994653	0.452107	0.829132	1
M_1.2_PLATELETS	89	112	-0.977988	0.522727	0.866478	1	20	-1.54179	0	0.226607	0.998
REACTOME_TRANSMISSION_ACROSS_CHEMICAL_SYNAPSES	118	113	-0.975456	0.510526	0.866454	1	121	-0.921282	0.68	0.856668	1
ST_G_ALPHA_I_PATHWAY	29	114	-0.973399	0.478114	0.865514	1	98	-0.973898	0.496032	0.879259	1
ST_DIFFERENTIATION_PATHWAY_IN_PC12_CELLS	39	115	-0.967151	0.490494	0.877576	1	33	-1.39654	0.0473934	0.33474	1
REACTOME_PKB_MEDIATED_EVENTS	25	116	-0.964215	0.493671	0.879603	1	57	-1.17976	0.204724	0.610015	1
REACTOME_HS_GAG_BIOSYNTHESIS	18	118	-0.95527	0.481928	0.893203	1	150	-0.788771	0.761246	0.955941	1
REACTOME_INHIBITION_OF_VOLTAGE_GATED_CA2_CHANNELS_VIA_GBETA_GAMMA_SUBUNITS	15	120	-0.945601	0.509333	0.90854	1	93	-1.01239	0.432515	0.798383	1
REACTOME_NETRIN1_SIGNALING	29	125	-0.914351	0.584967	0.967711	1	55	-1.18314	0.208163	0.621486	1
KEGG_MELANOMA	51	126	-0.903492	0.637931	0.993256	1	65	-1.12352	0.195652	0.701946	1
REACTOME_NCAM_SIGNALING_FOR_NEURITE_OUT_GROWTH	50	128	-0.896716	0.651568	0.997462	1	90	-1.01667	0.393939	0.810738	1
PID_HNF3BPATHWAY	26	129	-0.895594	0.595808	0.993094	1	136	-0.853663	0.65737	0.922457	1
REACTOME_INWARDLY_RECTIFYING_K_CHANNELS	17	130	-0.8952	0.623053	0.98658	1	45	-1.2439	0.173333	0.560805	1
M_2.6_MYELOID LINEAGE	135	132	-0.884713	0.809783	1	1	12	-1.67253	0	0.151813	0.913
REACTOME_GPCR_DOWNSTREAM_SIGNALING	401	136	-0.859174	0.975904	1	1	160	-0.738497	1	0.963599	1
REACTOME_CLASS_A1_RHODOPSIN_LIKE_RECEPTORS	166	138	-0.85468	0.901235	1	1	170	-0.633614	1	0.987793	1
REACTOME_BASIGIN_INTERACTIONS	18	142	-0.844965	0.692547	1	1	126	-0.905203	0.628763	0.865239	1
REACTOME_PI3K_EVENTS_IN_ERBB2_SIGNALING	37	143	-0.842787	0.726962	1	1	85	-1.0264	0.411215	0.825232	1
REACTOME_GPCR_LIGAND_BINDING	214	145	-0.837564	0.907895	1	1	166	-0.709781	1	0.958527	1
KEGG_ADHERENS_JUNCTION	56	146	-0.837232	0.780405	1	1	118	-0.929587	0.61828	0.854769	1
M_2.5_ADENOMA_INTERSTITIAL_MESENCHYME_DENDRITE_MOTOR	140	147	-0.827757	0.915842	1	1	124	-0.916445	0.766667	0.848889	1
REACTOME_ACYL_CHAIN_REMODELLING_OF_PE	15	148	-0.827044	0.701449	1	1	173	-0.605508	0.935374	0.982221	1
PID_AP1_PATHWAY	57	153	-0.819246	0.824373	1	1	78	-1.04713	0.310345	0.823843	1
REACTOME_PI_3K_CASCADE	36	154	-0.809885	0.812308	1	1	110	-0.954055	0.521127	0.842468	1
REACTOME_TRAF6_MEDIATED_IRF7_ACTIVATION	21	156	-0.801667	0.729642	1	1	63	-1.12446	0.284672	0.72103	1
REACTOME_INTERFERON_ALPHA_BETA_SIGNALING	53	157	-0.800922	0.806569	1	1	154	-0.77198	0.923913	0.956472	1
PID_BETACATENIN_DEG_PATHWAY	16	158	-0.800208	0.725212	1	1	95	-0.997745	0.455782	0.827929	1
REACTOME_BOTULINUM_NEUROTOXICITY	16	162	-0.788384	0.794286	1	1	133	-0.882983	0.617328	0.874215	1
REACTOME_PROTEOLYTIC_CLEAVAGE_OF_SNARE_COMPLEX_PROTEINS	15	163	-0.786869	0.766962	1	1	119	-0.924977	0.578778	0.860693	1
PID_INTEGRIN_CS_PATHWAY	21	164	-0.785157	0.789137	1	1	114	-0.947205	0.54065	0.832856	1
ST_WNT_CA2_CYCLIC_GMP_PATHWAY	19	165	-0.770259	0.76506	1	1	157	-0.759226	0.806452	0.956227	1
REACTOME_CELL_CELL_JUNCTION_ORGANIZATION	33	166	-0.770022	0.84918	1	1	113	-0.951866	0.531532	0.826674	1
PID_FRA_PATHWAY	29	167	-0.767355	0.833333	1	1	35	-1.37687	0.0609756	0.352346	1
REACTOME_GABA_B_RECEPTOR_ACTIVATION	26	168	-0.759946	0.823529	1	1	82	-1.03492	0.380392	0.825277	1
REACTOME_COLLAGEN_FORMATION	41	170	-0.752137	0.892361	1	1	24	-1.46878	0.03	0.300276	1
REACTOME_PI3K_CASCADE	48	174	-0.733213	0.923077	1	1	145	-0.808383	0.830769	0.9551	1
KEGG_TASTE_TRANSDUCTION	25	177	-0.727938	0.869427	1	1	43	-1.29143	0.131086	0.459284	1
PID_INTEGRIN_A9B1_PATHWAY	22	178	-0.724483	0.87963	1	1	94	-1.01173	0.427046	0.792144	1
KEGG_DRUG_METABOLISM_CYTOCHROME_P450	44	179	-0.722925	0.907749	1	1	140	-0.843163	0.786667	0.918352	1
REACTOME_AMYLOIDS	58	180	-0.719523	0.955102	1	1	48	-1.21218	0.156069	0.616882	1
REACTOME_DEFENSINS	22	182	-0.712742	0.87574	1	1	37	-1.37566	0.0839161	0.335692	1
REACTOME_GABA_RECEPTOR_ACTIVATION	30	183	-0.702186	0.906061	1	1	107	-0.959729	0.512605	0.848851	1
REACTOME_BETA_DEFENSINS	15	185	-0.657991	0.920245	1	1	125	-0.910804	0.597865	0.857037	1
REACTOME_IL1_SIGNALING	32	186	-0.65187	0.941748	1	1	159	-0.746683	0.868644	0.959933	1
REACTOME_ION_TRANSPORT_BY_P_TYPE_ATPASES	23	187	-0.648812	0.942529	1	1	158	-0.757638	0.841699	0.952201	1
KEGG_RETINOL_METABOLISM	34	188	-0.645233	0.959731	1	1	172	-0.623214	0.96347	0.980797	1
REACTOME_TIGHT_JUNCTION_INTERACTIONS	19	190	-0.645059	0.938907	1	1	144	-0.818251	0.764228	0.942888	1
REACTOME_CYTOCHROME_P450_ARRANGED_BY_SUBSTRATE_TYPE	25	191	-0.641138	0.954545	1	1	129	-0.898013	0.634981	0.863857	1
KEGG_ECM_RECEPTOR_INTERACTION	56	193	-0.63023	0.996282	1	1	161	-0.73796	0.959596	0.958258	1
KEGG_STEROID_HORMONE_BIOSYNTHESIS	27	195	-0.608916	0.962209	1	1	123	-0.919366	0.571429	0.847896	1
REACTOME_ION_CHANNEL_TRANSPORT	32	196	-0.592856	0.973941	1	1	103	-0.96873	0.493274	0.85338	1
REACTOME_O_LINKED_GLYCOSYLATION_OF_MUCINS	34	198	-0.545727	1	1	1	108	-0.95845	0.524272	0.844561	1
PID_INTEGRIN1_PATHWAY	45	201	-0.506444	0.996689	0.995202	1	149	-0.790108	0.836842	0.960333	1
REACTOME_G1_PHASE	34	41	-1.2779	0.14094	0.62767	1	NA	NA	NA	NA	NA
SA_G1_AND_S_PHASES	15	122	-0.930813	0.554878	0.939703	1	NA	NA	NA	NA	NA
PID_ARF_3PATHWAY	18	83	-1.09372	0.339506	0.7344	1	NA	NA	NA	NA	NA
BALI_BCELLS_NAIVE	52	84	-1.09299	0.276151	0.727962	1	NA	NA	NA	NA	NA
REACTOME_TRANSCRIPTIONAL_ACTIVITY_OF_SMAD2_SMAD3_SMAD4_HETEROTRIMER	32	85	-1.0929	0.318471	0.719648	1	NA	NA	NA	NA	NA
KEGG_LONG_TERM_POTENTIATION	55	139	-0.849936	0.727273	1	1	NA	NA	NA	NA	NA
REACTOME_TGF_BETA_RECEPTOR_SIGNALING_ACTIVATES_SMADS	21	87	-1.0814	0.329305	0.73862	1	NA	NA	NA	NA	NA
REACTOME_NEUROTRANSMITTER_RECEPTOR_BINDING_AND_DOWNSTREAM_TRANSMISSION_IN_THE_POSTSYNAPTIC_CELL	86	141	-0.847093	0.830709	1	1	NA	NA	NA	NA	NA
KEGG_ETHER_LIPID_METABOLISM	25	169	-0.756119	0.819398	1	1	NA	NA	NA	NA	NA
BIOCARTA_PTDINS_PATHWAY	22	94	-1.03707	0.41543	0.821748	1	NA	NA	NA	NA	NA
REACTOME_PHOSPHOLIPID_METABOLISM	154	91	-1.04394	0.347059	0.825622	1	NA	NA	NA	NA	NA
KEGG_VASCULAR_SMOOTH_MUSCLE_CONTRACTION	88	172	-0.737169	0.964126	1	1	NA	NA	NA	NA	NA
BIOCARTA_RAS_PATHWAY	23	53	-1.23243	0.16875	0.607928	1	NA	NA	NA	NA	NA
KEGG_PANCREATIC_CANCER	63	98	-1.0301	0.402299	0.810643	1	NA	NA	NA	NA	NA
REACTOME_BIOLOGICAL_OXIDATIONS	84	135	-0.864162	0.789883	1	1	NA	NA	NA	NA	NA
REACTOME_KERATAN_SULFATE_BIOSYNTHESIS	21	176	-0.729481	0.865169	1	1	NA	NA	NA	NA	NA
KEGG_BIOSYNTHESIS_OF_UNSATURATED_FATTY_ACIDS	19	17	-1.51515	0.0759878	0.395256	1	NA	NA	NA	NA	NA
REACTOME_TRANSPORT_OF_VITAMINS_NUCLEOSIDES_AND_RELATED_MOLECULES	25	102	-1.01144	0.422839	0.837474	1	NA	NA	NA	NA	NA
BIOCARTA_CELLCYCLE_PATHWAY	21	152	-0.820191	0.731629	1	1	NA	NA	NA	NA	NA
REACTOME_AMINO_ACID_SYNTHESIS_AND_INTERCONVERSION_TRANSAMINATION	15	140	-0.848257	0.678851	1	1	NA	NA	NA	NA	NA
KEGG_PHOSPHATIDYLINOSITOL_SIGNALING_SYSTEM	59	34	-1.30539	0.0774908	0.657961	1	NA	NA	NA	NA	NA
BALI_PBMC_BCELLS	475	119	-0.949626	0.724638	0.903664	1	NA	NA	NA	NA	NA
PID_IL4_2PATHWAY	59	67	-1.14447	0.206642	0.725273	1	NA	NA	NA	NA	NA
KEGG_GLYCOSYLPHOSPHATIDYLINOSITOL_GPI_ANCHOR_BIOSYNTHESIS	23	64	-1.15652	0.259146	0.719491	1	NA	NA	NA	NA	NA
REACTOME_PI3K_AKT_ACTIVATION	32	65	-1.15579	0.25	0.710632	1	NA	NA	NA	NA	NA
KEGG_WNT_SIGNALING_PATHWAY	116	110	-0.989719	0.466019	0.844924	1	NA	NA	NA	NA	NA
KEGG_VASOPRESSIN_REGULATED_WATER_REABSORPTION	37	111	-0.989229	0.435737	0.838905	1	NA	NA	NA	NA	NA
M_3.1_INTERFERON-INDUCIBLE	83	28	-1.35854	0.0401606	0.602151	1	NA	NA	NA	NA	NA
PID_WNT_NONCANONICAL_PATHWAY	25	149	-0.826974	0.776397	1	1	NA	NA	NA	NA	NA
BIOCARTA_G1_PATHWAY	23	127	-0.897275	0.598039	1	1	NA	NA	NA	NA	NA
BIOCARTA_PAR1_PATHWAY	29	155	-0.80382	0.795302	1	1	NA	NA	NA	NA	NA
REACTOME_PTM_GAMMA_CARBOXYLATION_HYPUSINE_FORMATION_AND_ARYLSULFATASE_ACTIVATION	15	151	-0.822358	0.695266	1	1	NA	NA	NA	NA	NA
REACTOME_SIGNALING_BY_NOTCH	87	73	-1.11873	0.224215	0.747596	1	NA	NA	NA	NA	NA
REACTOME_SIGNALING_BY_TGF_BETA_RECEPTOR_COMPLEX	52	78	-1.10806	0.259786	0.733336	1	NA	NA	NA	NA	NA
PID_NFAT_3PATHWAY	49	105	-1.00311	0.432143	0.840766	1	NA	NA	NA	NA	NA
REACTOME_NOTCH1_INTRACELLULAR_DOMAIN_REGULATES_TRANSCRIPTION	40	80	-1.10195	0.319588	0.734409	1	NA	NA	NA	NA	NA
PID_EPOPATHWAY	32	117	-0.95958	0.530547	0.887071	1	NA	NA	NA	NA	NA
REACTOME_SEMA4D_INDUCED_CELL_MIGRATION_AND_GROWTH_CONE_COLLAPSE	18	175	-0.732611	0.815287	1	1	NA	NA	NA	NA	NA
KEGG_ARACHIDONIC_ACID_METABOLISM	36	123	-0.923033	0.616162	0.956206	1	NA	NA	NA	NA	NA
REACTOME_POST_TRANSLATIONAL_MODIFICATION_SYNTHESIS_OF_GPI_ANCHORED_PROTEINS	26	124	-0.918091	0.543689	0.964008	1	NA	NA	NA	NA	NA
REACTOME_ACTIVATION_OF_CHAPERONE_GENES_BY_XBP1S	43	121	-0.931543	0.572881	0.945117	1	NA	NA	NA	NA	NA
PID_NETRIN_PATHWAY	28	192	-0.639774	0.972477	1	1	NA	NA	NA	NA	NA
PID_BETACATENIN_NUC_PATHWAY	64	131	-0.894421	0.677419	0.981209	1	NA	NA	NA	NA	NA
REACTOME_CHONDROITIN_SULFATE_DERMATAN_SULFATE_METABOLISM	33	181	-0.71452	0.873457	1	1	NA	NA	NA	NA	NA
BIOCARTA_CHEMICAL_PATHWAY	22	137	-0.855259	0.689655	1	1	NA	NA	NA	NA	NA
PID_HES_HEYPATHWAY	40	134	-0.87541	0.711806	1	1	NA	NA	NA	NA	NA
M_3.8_CDC_TCR_CREB_GLYCOSYLASE	182	68	-1.14215	0.139535	0.72174	1	NA	NA	NA	NA	NA
REACTOME_ACYL_CHAIN_REMODELLING_OF_PC	16	171	-0.749022	0.799363	1	1	NA	NA	NA	NA	NA
NETPATH-IL7	52	133	-0.875898	0.674912	1	1	NA	NA	NA	NA	NA
BIOCARTA_MYOSIN_PATHWAY	24	159	-0.797708	0.762918	1	1	NA	NA	NA	NA	NA
REACTOME_CHOLESTEROL_BIOSYNTHESIS	19	160	-0.792916	0.786585	1	1	NA	NA	NA	NA	NA
REACTOME_INSULIN_RECEPTOR_RECYCLING	18	189	-0.645135	0.919753	1	1	NA	NA	NA	NA	NA
PID_TCRCALCIUMPATHWAY	23	97	-1.03088	0.391931	0.8164	1	NA	NA	NA	NA	NA
REACTOME_SIGNALING_BY_GPCR	470	150	-0.822727	1	1	1	NA	NA	NA	NA	NA
REACTOME_LIPOPROTEIN_METABOLISM	19	184	-0.65949	0.934328	1	1	NA	NA	NA	NA	NA
REACTOME_SMAD2_SMAD3_SMAD4_HETEROTRIMER_REGULATES_TRANSCRIPTION	23	104	-1.00314	0.483776	0.848781	1	NA	NA	NA	NA	NA
ST_GA12_PATHWAY	20	194	-0.629358	0.936364	0.998753	1	NA	NA	NA	NA	NA
PID_ARF6_TRAFFICKINGPATHWAY	44	161	-0.792014	0.841584	1	1	NA	NA	NA	NA	NA
KEGG_BLADDER_CANCER	38	144	-0.842766	0.759615	1	1	NA	NA	NA	NA	NA
BIOCARTA_RAC1_PATHWAY	19	173	-0.736574	0.855705	1	1	NA	NA	NA	NA	NA
REACTOME_INSULIN_SYNTHESIS_AND_PROCESSING	16	197	-0.588488	0.958564	0.999351	1	NA	NA	NA	NA	NA
REACTOME_BILE_ACID_AND_BILE_SALT_METABOLISM	15	200	-0.524039	0.986072	0.997966	1	NA	NA	NA	NA	NA
REACTOME_SYNTHESIS_OF_PIPS_AT_THE_GOLGI_MEMBRANE	15	199	-0.530729	0.979042	1	1	NA	NA	NA	NA	NA
PID_WNT_SIGNALING_PATHWAY	NA	NA	NA	NA	NA	NA	174	-0.507143	0.99308	0.996197	1
REACTOME_CLASS_B_2_SECRETIN_FAMILY_RECEPTORS	NA	NA	NA	NA	NA	NA	122	-0.920241	0.614634	0.852448	1
KEGG_METABOLISM_OF_XENOBIOTICS_BY_CYTOCHROME_P450	NA	NA	NA	NA	NA	NA	163	-0.722844	0.951456	0.962928	1
REACTOME_CELL_JUNCTION_ORGANIZATION	NA	NA	NA	NA	NA	NA	164	-0.712281	0.949239	0.967916	1
KEGG_PROXIMAL_TUBULE_BICARBONATE_RECLAMATION	NA	NA	NA	NA	NA	NA	165	-0.710448	0.860627	0.963663	1
REACTOME_RORA_ACTIVATES_CIRCADIAN_EXPRESSION	NA	NA	NA	NA	NA	NA	59	-1.15856	0.23741	0.652872	1
BIOCARTA_TGFB_PATHWAY	NA	NA	NA	NA	NA	NA	167	-0.690178	0.875399	0.96979	1
PID_AR_PATHWAY	NA	NA	NA	NA	NA	NA	128	-0.900452	0.605556	0.86414	1
PID_RAC1_PATHWAY	NA	NA	NA	NA	NA	NA	142	-0.842143	0.785388	0.907687	1
PID_SYNDECAN_4_PATHWAY	NA	NA	NA	NA	NA	NA	130	-0.886549	0.640816	0.885803	1
PID_ENDOTHELINPATHWAY	NA	NA	NA	NA	NA	NA	131	-0.88518	0.701087	0.882271	1
KEGG_ADIPOCYTOKINE_SIGNALING_PATHWAY	NA	NA	NA	NA	NA	NA	105	-0.967439	0.516667	0.841378	1
REACTOME_BMAL1_CLOCK_NPAS2_ACTIVATES_CIRCADIAN_EXPRESSION	NA	NA	NA	NA	NA	NA	106	-0.963415	0.50566	0.84555	1
PID_P38_MKK3_6PATHWAY	NA	NA	NA	NA	NA	NA	67	-1.12166	0.30292	0.686905	1
ST_GRANULE_CELL_SURVIVAL_PATHWAY	NA	NA	NA	NA	NA	NA	135	-0.854522	0.745098	0.927259	1
REACTOME_CIRCADIAN_REPRESSION_OF_EXPRESSION_BY_REV_ERBA	NA	NA	NA	NA	NA	NA	56	-1.18269	0.197133	0.611741	1
PID_SYNDECAN_1_PATHWAY	NA	NA	NA	NA	NA	NA	17	-1.60926	0.0212766	0.169907	0.984
REACTOME_INTERFERON_GAMMA_SIGNALING	NA	NA	NA	NA	NA	NA	138	-0.852684	0.809524	0.911171	1
REACTOME_YAP1_AND_WWTR1_TAZ_STIMULATED_GENE_EXPRESSION	NA	NA	NA	NA	NA	NA	152	-0.785479	0.752542	0.948663	1
REACTOME_SIGNALING_BY_ROBO_RECEPTOR	NA	NA	NA	NA	NA	NA	100	-0.971635	0.48659	0.869382	1
M_3.2_INFLAMMATION I	NA	NA	NA	NA	NA	NA	61	-1.13748	0.0681818	0.699026	1
NETPATH-IL3	NA	NA	NA	NA	NA	NA	115	-0.946705	0.549763	0.82702	1
KEGG_DILATED_CARDIOMYOPATHY	NA	NA	NA	NA	NA	NA	120	-0.923443	0.637838	0.85765	1
PID_FOXOPATHWAY	NA	NA	NA	NA	NA	NA	104	-0.968551	0.51	0.845776	1
REACTOME_HOMOLOGOUS_RECOMBINATION_REPAIR_OF_REPLICATION_INDEPENDENT_DOUBLE_STRAND_BREAKS	NA	NA	NA	NA	NA	NA	171	-0.624421	0.928571	0.985999	1
PID_HIF1_TFPATHWAY	NA	NA	NA	NA	NA	NA	74	-1.08541	0.271795	0.733031	1
PID_UPA_UPAR_PATHWAY	NA	NA	NA	NA	NA	NA	31	-1.41558	0.06639	0.319838	1
KEGG_MTOR_SIGNALING_PATHWAY	NA	NA	NA	NA	NA	NA	148	-0.796457	0.865591	0.956204	1
KEGG_HYPERTROPHIC_CARDIOMYOPATHY_HCM	NA	NA	NA	NA	NA	NA	109	-0.955703	0.531792	0.845066	1
KEGG_ARRHYTHMOGENIC_RIGHT_VENTRICULAR_CARDIOMYOPATHY_ARVC	NA	NA	NA	NA	NA	NA	162	-0.732458	0.934673	0.95872	1
PID_HNF3APATHWAY	NA	NA	NA	NA	NA	NA	153	-0.778178	0.841667	0.953693	1
REACTOME_NUCLEOTIDE_BINDING_DOMAIN_LEUCINE_RICH_REPEAT_CONTAINING_RECEPTOR_NLR_SIGNALING_PATHWAYS	NA	NA	NA	NA	NA	NA	71	-1.09367	0.307339	0.736022	1
REACTOME_FORMATION_OF_FIBRIN_CLOT_CLOTTING_CASCADE	NA	NA	NA	NA	NA	NA	73	-1.08562	0.350877	0.74259	1
KEGG_MELANOGENESIS	NA	NA	NA	NA	NA	NA	139	-0.846694	0.826667	0.917535	1
PID_REELINPATHWAY	NA	NA	NA	NA	NA	NA	151	-0.785986	0.7875	0.954049	1
REACTOME_MYOGENESIS	NA	NA	NA	NA	NA	NA	146	-0.806044	0.745763	0.9528	1

## Sheet: FUvsC_Up-regulated
NAME	SIZE	Rank.discov	NES.discov	NOM.p.val.discov	FDR.q.val.discov	FWER.p.val.discov	Rank.rep	NES.rep	NOM.p.val.rep	FDR.q.val.rep	FWER.p.val.rep
MIPS_55S_RIBOSOME_MITOCHONDRIAL	77	1	2.5259	0	0	0	4	2.43113	0	0	0
REACTOME_RESPIRATORY_ELECTRON_TRANSPORT	58	2	2.51309	0	0	0	1	2.51406	0	0	0
REACTOME_RESPIRATORY_ELECTRON_TRANSPORT_ATP_SYNTHESIS_BY_CHEMIOSMOTIC_COUPLING_AND_HEAT_PRODUCTION_BY_UNCOUPLING_PROTEINS_	74	3	2.48779	0	0	0	3	2.45489	0	0	0
REACTOME_SRP_DEPENDENT_COTRANSLATIONAL_PROTEIN_TARGETING_TO_MEMBRANE	112	4	2.47135	0	0	0	18	2.16172	0	9.56152e-05	0.002
REACTOME_TRANSLATION	148	5	2.46962	0	0	0	6	2.32157	0	0	0
MIPS_RIBOSOME_CYTOPLASMIC	80	6	2.453	0	0	0	24	2.11779	0	0.000107588	0.003
REACTOME_METABOLISM_OF_RNA	247	7	2.44756	0	0	0	33	2.07747	0	0.00028951	0.011
KEGG_OXIDATIVE_PHOSPHORYLATION	97	8	2.4453	0	0	0	13	2.22916	0	6.6313e-05	0.001
KEGG_RIBOSOME	85	9	2.43906	0	0	0	23	2.12532	0	0.000112266	0.003
REACTOME_METABOLISM_OF_MRNA	207	10	2.41802	0	0	0	41	2.0265	0	0.000381395	0.018
REACTOME_3_UTR_MEDIATED_TRANSLATIONAL_REGULATION	108	11	2.41636	0	0	0	12	2.25469	0	0	0
REACTOME_PEPTIDE_CHAIN_ELONGATION	89	12	2.4	0	0	0	20	2.14757	0	8.60537e-05	0.002
REACTOME_INFLUENZA_VIRAL_RNA_TRANSCRIPTION_AND_REPLICATION	104	13	2.38363	0	0	0	22	2.12666	0	0.000117369	0.003
REACTOME_NONSENSE_MEDIATED_DECAY_ENHANCED_BY_THE_EXON_JUNCTION_COMPLEX	108	14	2.35628	0	0	0	21	2.14689	0	8.19559e-05	0.002
REACTOME_INFLUENZA_LIFE_CYCLE	136	15	2.325	0	0	0	29	2.09224	0	0.00026974	0.009
KEGG_PARKINSONS_DISEASE	93	16	2.31265	0	0	0	14	2.21035	0	6.15764e-05	0.001
M_3.7_SPLICEOSOME_METHYLATION_UBIQUITIN	221	17	2.3076	0	0	0	11	2.25969	0	0	0
MIPS_NOP56P_ASSOCIATED_PRE_RRNA_COMPLEX	97	18	2.30725	0	0	0	42	2.01982	0	0.000393086	0.019
REACTOME_TCA_CYCLE_AND_RESPIRATORY_ELECTRON_TRANSPORT	106	19	2.29572	0	0	0	7	2.30244	0	0	0
M_1.7_MHC_RIBOSOMAL PROTEINS	76	20	2.2875	0	0	0	103	1.76424	0	0.0100622	0.678
MIPS_39S_RIBOSOMAL_SUBUNIT_MITOCHONDRIAL	47	21	2.27855	0	0	0	10	2.27184	0	0	0
M_2.4_RIBOSOMAL PROTEINS	97	22	2.24262	0	0	0	2	2.50166	0	0	0
REACTOME_METABOLISM_OF_PROTEINS	377	23	2.21639	0	0	0	39	2.03326	0	0.000400953	0.018
MIPS_SPLICEOSOME	121	24	2.20979	0	0	0	19	2.15837	0	9.05828e-05	0.002
REACTOME_ACTIVATION_OF_THE_MRNA_UPON_BINDING_OF_THE_CAP_BINDING_COMPLEX_AND_EIFS_AND_SUBSEQUENT_BINDING_TO_43S	56	25	2.20281	0	0	0	27	2.09886	0	0.000192304	0.006
REACTOME_MRNA_SPLICING	96	26	2.19672	0	0	0	8	2.28023	0	0	0
MIPS_60S_RIBOSOMAL_SUBUNIT_CYTOPLASMIC	46	27	2.18678	0	0	0	65	1.92397	0	0.00141576	0.103
MIPS_40S_RIBOSOMAL_SUBUNIT_CYTOPLASMIC	31	28	2.17389	0	0	0	56	1.941	0	0.00125592	0.079
KEGG_ALZHEIMERS_DISEASE	131	29	2.14503	0	0	0	83	1.86058	0	0.00337285	0.28
KEGG_SPLICEOSOME	108	30	2.14491	0	0	0	35	2.05226	0	0.000372264	0.015
REACTOME_FORMATION_OF_THE_TERNARY_COMPLEX_AND_SUBSEQUENTLY_THE_43S_COMPLEX	48	31	2.14019	0	0	0	37	2.04383	0.00120048	0.000352142	0.015
MIPS_28S_RIBOSOMAL_SUBUNIT_MITOCHONDRIAL	30	32	2.13644	0	0	0	16	2.19231	0	5.38793e-05	0.001
MIPS_C_COMPLEX_SPLICEOSOME	73	33	2.12399	0	0	0	30	2.08558	0	0.000318461	0.011
M_2.8_T CELLS	100	34	2.11664	0	0	0	5	2.39841	0	0	0
REACTOME_PROCESSING_OF_CAPPED_INTRON_CONTAINING_PRE_MRNA	124	35	2.0981	0	3.07953e-05	0.001	9	2.27888	0	0	0
REACTOME_MRNA_SPLICING_MINOR_PATHWAY	37	36	2.08433	0	6.02396e-05	0.002	26	2.10937	0	0.000132548	0.004
REACTOME_MRNA_PROCESSING	141	37	2.07408	0	5.86115e-05	0.002	17	2.17365	0	5.07099e-05	0.001
MIPS_26S_PROTEASOME	21	38	2.07014	0	5.70691e-05	0.002	51	1.9621	0	0.00102165	0.059
KEGG_HUNTINGTONS_DISEASE	144	39	2.05376	0	5.56058e-05	0.002	74	1.88823	0	0.00253051	0.193
BIOCARTA_PROTEASOME_PATHWAY	27	40	2.04602	0	5.42156e-05	0.002	38	2.03698	0	0.000388656	0.017
REACTOME_SCFSKP2_MEDIATED_DEGRADATION_OF_P27_P21	50	41	2.02227	0	0.000104554	0.004	73	1.89136	0	0.00245866	0.184
REACTOME_S_PHASE	91	42	2.02191	0	0.000102065	0.004	31	2.08229	0	0.000308188	0.011
REACTOME_SYNTHESIS_OF_DNA	77	43	2.01743	0	0.000150057	0.006	34	2.05537	0	0.000383213	0.015
REACTOME_ORC1_REMOVAL_FROM_CHROMATIN	55	44	2.01642	0	0.000146647	0.006	48	1.97913	0	0.000796266	0.043
REACTOME_REGULATION_OF_MRNA_STABILITY_BY_PROTEINS_THAT_BIND_AU_RICH_ELEMENTS	79	45	2.01511	0	0.000143388	0.006	133	1.65626	0.00113122	0.029849	0.987
REACTOME_RNA_POL_II_TRANSCRIPTION	87	46	2.00774	0	0.000163518	0.007	89	1.82934	0	0.0048086	0.388
REACTOME_TRNA_AMINOACYLATION	40	47	2.00212	0	0.000182643	0.008	49	1.97773	0	0.000780015	0.043
REACTOME_CYCLIN_E_ASSOCIATED_EVENTS_DURING_G1_S_TRANSITION_	58	48	1.99762	0	0.000223912	0.01	80	1.87306	0	0.00287337	0.23
MIPS_17S_U2_SNRNP	30	49	1.98936	0	0.000351924	0.016	25	2.11275	0	0.00013785	0.004
REACTOME_G1_S_TRANSITION	91	50	1.97509	0	0.000517845	0.024	59	1.93536	0	0.00129431	0.085
MIPS_PA700_20S_PA28_COMPLEX	35	51	1.97163	0	0.000549309	0.026	61	1.93074	0	0.00133722	0.091
REACTOME_DEADENYLATION_DEPENDENT_MRNA_DECAY	41	52	1.96522	0	0.000601286	0.029	98	1.79825	0.00120627	0.0069551	0.536
REACTOME_ER_PHAGOSOME_PATHWAY	54	53	1.96363	0	0.000610886	0.03	111	1.74511	0.00121655	0.0123104	0.773
PID_CD8TCRPATHWAY	53	54	1.94997	0	0.000740059	0.037	131	1.66437	0.00351288	0.0276011	0.982
REACTOME_AUTODEGRADATION_OF_CDH1_BY_CDH1_APC_C	54	55	1.94975	0	0.000746149	0.038	45	1.98813	0	0.000770965	0.04
REACTOME_ANTIGEN_ACTIVATES_B_CELL_RECEPTOR_LEADING_TO_GENERATION_OF_SECOND_MESSENGERS	29	56	1.93572	0	0.000928923	0.048	127	1.66767	0.00388601	0.0275135	0.979
KEGG_PROTEASOME	41	57	1.92922	0	0.00104574	0.054	86	1.84723	0	0.0039399	0.327
REACTOME_DESTABILIZATION_OF_MRNA_BY_KSRP	17	58	1.92304	0.00148588	0.00127331	0.065	136	1.63694	0.013459	0.0357955	0.998
KEGG_RNA_DEGRADATION	52	59	1.92222	0	0.00127002	0.066	82	1.86513	0	0.00316144	0.26
REACTOME_CYTOSOLIC_TRNA_AMINOACYLATION	23	60	1.92027	0	0.00126716	0.067	36	2.05171	0	0.000361924	0.015
REACTOME_DNA_REPLICATION	167	61	1.9185	0	0.001336	0.071	114	1.72799	0	0.0149556	0.837
REACTOME_RNA_POL_II_TRANSCRIPTION_PRE_INITIATION_AND_PROMOTER_OPENING	36	62	1.91719	0	0.00131445	0.071	173	1.53086	0.0171779	0.0826148	1
PID_TCR_PATHWAY	66	63	1.90804	0	0.00156921	0.086	146	1.62568	0.0011534	0.0378477	0.999
MIPS_PA28_20S_PROTEASOME	15	64	1.90047	0.00312989	0.00179911	0.101	96	1.80798	0.00141443	0.00606264	0.482
REACTOME_TRANSCRIPTION	169	65	1.89086	0	0.00218738	0.125	202	1.44362	0.00729927	0.147943	1
REACTOME_ANTIGEN_PROCESSING_CROSS_PRESENTATION	68	66	1.89044	0	0.00218656	0.126	252	1.33835	0.067217	0.254926	1
KEGG_AMINOACYL_TRNA_BIOSYNTHESIS	40	67	1.8884	0	0.00223489	0.129	68	1.91035	0	0.00177263	0.131
REACTOME_CDK_MEDIATED_PHOSPHORYLATION_AND_REMOVAL_OF_CDC6	43	68	1.88725	0	0.00228367	0.134	53	1.94872	0	0.00122817	0.073
REACTOME_ACTIVATION_OF_GENES_BY_ATF4	23	69	1.88523	0	0.00231372	0.138	213	1.41057	0.0736842	0.181034	1
REACTOME_CDT1_ASSOCIATION_WITH_THE_CDC6_ORC_ORIGIN_COMPLEX	45	70	1.88273	0	0.00237317	0.143	66	1.91648	0	0.00162993	0.118
REACTOME_VIF_MEDIATED_DEGRADATION_OF_APOBEC3G	47	71	1.87866	0	0.00246341	0.147	77	1.88467	0	0.00248848	0.196
MIPS_TRBP_CONTAINING_COMPLEX_1	25	72	1.87855	0	0.0024292	0.147	118	1.69062	0.00261438	0.0228795	0.941
REACTOME_AUTODEGRADATION_OF_THE_E3_UBIQUITIN_LIGASE_COP1	46	73	1.87767	0	0.00247092	0.151	85	1.84982	0	0.00388416	0.322
REACTOME_MITOTIC_M_M_G1_PHASES	149	74	1.875	0	0.00257059	0.157	109	1.74805	0	0.0120745	0.76
REACTOME_PERK_REGULATED_GENE_EXPRESSION	26	75	1.86764	0.00291971	0.00285691	0.176	225	1.39687	0.0638021	0.189899	1
REACTOME_DESTABILIZATION_OF_MRNA_BY_BRF1	17	76	1.86728	0	0.00283354	0.177	270	1.30044	0.152144	0.304928	1
REACTOME_DESTABILIZATION_OF_MRNA_BY_AUF1_HNRNP_D0	48	77	1.8665	0	0.00288131	0.182	87	1.8453	0	0.00407354	0.338
MIPS_18S_U11_U12_SNRNP	22	78	1.86061	0	0.00305342	0.197	43	2.00994	0	0.000483689	0.024
REACTOME_P53_DEPENDENT_G1_DNA_DAMAGE_RESPONSE	51	79	1.85839	0	0.00316706	0.206	112	1.7451	0	0.0122005	0.773
REACTOME_CELL_CYCLE_CHECKPOINTS	97	80	1.85499	0.00122249	0.00333036	0.216	46	1.98415	0	0.000792816	0.041
MIPS_CDC5L_COMPLEX	27	81	1.85196	0.00141643	0.00343606	0.225	58	1.9392	0	0.00122778	0.08
REACTOME_CLEAVAGE_OF_GROWING_TRANSCRIPT_IN_THE_TERMINATION_REGION_	33	82	1.85136	0	0.00342094	0.227	76	1.88761	0	0.00246392	0.193
REACTOME_ACTIVATION_OF_NF_KAPPAB_IN_B_CELLS	59	83	1.85012	0	0.00340577	0.228	71	1.89918	0	0.00216111	0.161
REACTOME_P53_INDEPENDENT_G1_S_DNA_DAMAGE_CHECKPOINT	47	84	1.84672	0	0.00350802	0.235	79	1.88039	0.00121507	0.00262254	0.209
REACTOME_METABOLISM_OF_NON_CODING_RNA	43	85	1.84519	0	0.00360829	0.244	91	1.82266	0	0.00515042	0.409
REACTOME_SIGNALING_BY_THE_B_CELL_RECEPTOR_BCR	116	86	1.84493	0	0.00359148	0.245	104	1.76368	0	0.0100406	0.679
REACTOME_SCF_BETA_TRCP_MEDIATED_DEGRADATION_OF_EMI1	47	87	1.84131	0	0.00373717	0.254	63	1.92594	0	0.0014185	0.1
REACTOME_APC_C_CDH1_MEDIATED_DEGRADATION_OF_CDC20_AND_OTHER_APC_C_CDH1_TARGETED_PROTEINS_IN_LATE_MITOSIS_EARLY_G1	61	88	1.83363	0	0.00420063	0.282	50	1.96579	0	0.000971939	0.055
REACTOME_REGULATION_OF_APOPTOSIS	52	89	1.83326	0	0.00416536	0.283	90	1.8278	0	0.00487077	0.395
REACTOME_DNA_REPAIR	91	90	1.83274	0	0.00416743	0.285	92	1.8153	0	0.00556432	0.437
PID_BCR_5PATHWAY	65	91	1.83219	0	0.00413382	0.286	190	1.47659	0.0129412	0.120757	1
REACTOME_HIV_INFECTION	182	92	1.83071	0	0.00419601	0.294	70	1.90187	0	0.00213012	0.157
REACTOME_RNA_POL_II_PRE_TRANSCRIPTION_EVENTS	54	93	1.82462	0	0.0045499	0.322	158	1.58321	0.00246002	0.0545321	1
REACTOME_HOST_INTERACTIONS_OF_HIV_FACTORS	115	94	1.81781	0	0.00494139	0.343	62	1.93016	0	0.00132956	0.092
PID_AURORA_B_PATHWAY	33	95	1.80625	0.00144092	0.00576733	0.389	180	1.51277	0.0241117	0.0937614	1
REACTOME_SIGNALLING_TO_RAS	23	96	1.79925	0	0.00633207	0.425	345	1.13941	0.306513	0.573999	1
REACTOME_MITOCHONDRIAL_PROTEIN_IMPORT	46	97	1.79557	0	0.00653609	0.442	44	1.99289	0	0.000670201	0.034
BIOCARTA_CSK_PATHWAY	20	98	1.79502	0.00147059	0.00652425	0.444	167	1.55397	0.0271003	0.0686816	1
REACTOME_REGULATION_OF_ORNITHINE_DECARBOXYLASE_ODC	45	99	1.79124	0	0.00683208	0.462	99	1.79175	0.00252207	0.00733907	0.564
REACTOME_CROSS_PRESENTATION_OF_SOLUBLE_EXOGENOUS_ANTIGENS_ENDOSOMES	45	100	1.79121	0.00280112	0.00676376	0.462	159	1.58039	0.0146879	0.0557207	1
REACTOME_APC_C_CDC20_MEDIATED_DEGRADATION_OF_MITOTIC_PROTEINS	61	101	1.79023	0	0.00682709	0.469	55	1.94373	0	0.00127875	0.079
REACTOME_M_G1_TRANSITION	66	102	1.78273	0	0.00747698	0.503	52	1.95557	0	0.00110154	0.065
KEGG_DNA_REPLICATION	34	103	1.77867	0.00138696	0.00786857	0.527	32	2.08032	0	0.000298557	0.011
REACTOME_REGULATION_OF_MITOTIC_CELL_CYCLE	72	104	1.76786	0.00127877	0.00907948	0.582	64	1.92486	0	0.00141012	0.101
BIOCARTA_TCR_PATHWAY	44	105	1.76272	0	0.00958325	0.603	179	1.51457	0.0206813	0.0927584	1
REACTOME_ASSEMBLY_OF_THE_PRE_REPLICATIVE_COMPLEX	54	106	1.76112	0	0.00967832	0.613	94	1.81349	0	0.00558467	0.444
KEGG_T_CELL_RECEPTOR_SIGNALING_PATHWAY	98	107	1.76098	0	0.00962843	0.613	293	1.24052	0.108791	0.402348	1
REACTOME_MITOTIC_PROMETAPHASE	79	108	1.75698	0	0.0100125	0.632	172	1.53229	0.00457666	0.082059	1
REACTOME_TCR_SIGNALING	49	109	1.75411	0	0.0102412	0.644	395	1.04512	0.420925	0.743798	1
KEGG_PYRIMIDINE_METABOLISM	89	110	1.75359	0	0.010198	0.644	72	1.8976	0	0.0021915	0.165
REACTOME_REGULATION_OF_KIT_SIGNALING	16	111	1.75126	0	0.0103705	0.654	476	0.916281	0.585135	0.928188	1
REACTOME_TRANSPORT_OF_MATURE_TRANSCRIPT_TO_CYTOPLASM	43	112	1.74816	0	0.0106748	0.666	81	1.86977	0.00127877	0.00298669	0.243
REACTOME_DESTABILIZATION_OF_MRNA_BY_TRISTETRAPROLIN_TTP	17	113	1.74359	0.0042735	0.0112469	0.696	261	1.30777	0.137174	0.301211	1
M_3.6_RIBOSOMAL_T CELL_BETA-CATENIN	192	114	1.74061	0	0.011656	0.714	267	1.30127	0.042487	0.306761	1
KEGG_PROPANOATE_METABOLISM	31	115	1.73004	0.00572246	0.0133322	0.774	181	1.51018	0.0324675	0.0954032	1
SA_B_CELL_RECEPTOR_COMPLEXES	23	116	1.7298	0	0.0132364	0.774	194	1.47028	0.0376344	0.124574	1
KEGG_PURINE_METABOLISM	131	117	1.72865	0	0.013385	0.782	67	1.91551	0	0.0016056	0.118
REACTOME_PROTEIN_FOLDING	43	118	1.71921	0	0.0150607	0.82	162	1.57317	0.00970874	0.0587952	1
REACTOME_DOWNSTREAM_TCR_SIGNALING	32	119	1.71577	0	0.0155343	0.834	341	1.1429	0.287918	0.571249	1
MIPS_RNA_POLYMERASE_II_HOLOENZYME_COMPLEX	22	120	1.70774	0.00298063	0.016809	0.859	123	1.67308	0.00672948	0.0268164	0.974
REACTOME_MITOTIC_G1_G1_S_PHASES	115	121	1.70188	0	0.0178924	0.876	95	1.81288	0	0.00555277	0.446
MIPS_NUA4_TIP60_HAT_COMPLEX	15	122	1.69784	0.00146199	0.0187375	0.885	135	1.65353	0.0154494	0.0302589	0.99
REACTOME_CELL_CYCLE_MITOTIC	274	123	1.6941	0	0.0195342	0.895	120	1.67553	0	0.0266914	0.972
REACTOME_HIV_LIFE_CYCLE	106	124	1.69083	0	0.0201492	0.907	93	1.81452	0	0.0055511	0.438
REACTOME_DNA_STRAND_ELONGATION	27	125	1.68728	0.010279	0.0208924	0.916	47	1.98369	0	0.000775948	0.041
SIG_BCR_SIGNALING_PATHWAY	42	126	1.68649	0.00271739	0.0209603	0.917	237	1.36804	0.070133	0.221801	1
PID_MYC_PATHWAY	24	127	1.6864	0.010043	0.0208297	0.918	294	1.23363	0.199472	0.416585	1
REACTOME_ASPARAGINE_N_LINKED_GLYCOSYLATION	73	128	1.68075	0.00267023	0.0223943	0.933	101	1.78784	0.00116686	0.007657	0.585
M_3.9_CHROMATIN_CHECKPOINT_REPLICATION_TRANSACTIVATION	214	129	1.67835	0	0.0228782	0.937	164	1.56464	0	0.0632202	1
REACTOME_SIGNALING_BY_WNT	61	130	1.67807	0.00134953	0.022769	0.937	106	1.75812	0.00118343	0.0106843	0.708
PID_BARD1PATHWAY	25	131	1.67735	0	0.0227939	0.94	331	1.15418	0.272727	0.557867	1
KEGG_RNA_POLYMERASE	28	132	1.67691	0.00555556	0.0227202	0.94	75	1.888	0	0.00249677	0.193
REACTOME_CELL_CYCLE	346	133	1.67409	0	0.0233248	0.946	212	1.41382	0	0.177282	1
KEGG_VALINE_LEUCINE_AND_ISOLEUCINE_DEGRADATION	42	134	1.67005	0.00426743	0.0243378	0.954	117	1.70216	0.00376412	0.0200332	0.918
MIPS_EMERIN_COMPLEX_25	15	135	1.66951	0.00583942	0.0243106	0.955	174	1.52471	0.0334262	0.0868305	1
BIOCARTA_BCR_PATHWAY	33	136	1.66945	0.00289436	0.0241397	0.955	129	1.66467	0.00632911	0.0279549	0.982
KEGG_ONE_CARBON_POOL_BY_FOLATE	15	137	1.66606	0.00289855	0.0249868	0.961	295	1.22929	0.213092	0.425119	1
REACTOME_TRANSCRIPTION_COUPLED_NER_TC_NER	41	138	1.66493	0.00137174	0.0250894	0.962	69	1.90568	0	0.00204884	0.152
ST_T_CELL_SIGNAL_TRANSDUCTION	42	139	1.66434	0.00135685	0.0250338	0.963	321	1.17284	0.226779	0.52565	1
REACTOME_MITOCHONDRIAL_TRNA_AMINOACYLATION	20	140	1.66204	0.00994318	0.0256386	0.965	205	1.43681	0.0629183	0.154006	1
REACTOME_INTEGRIN_ALPHAIIB_BETA3_SIGNALING	22	141	1.66152	0.0042796	0.0256118	0.966	236	1.36997	0.0932983	0.219785	1
REACTOME_DOUBLE_STRAND_BREAK_REPAIR	20	142	1.66026	0.00449775	0.0257545	0.968	290	1.24131	0.189771	0.404678	1
MIPS_PA700_COMPLEX	20	143	1.65912	0.0144509	0.0259238	0.971	139	1.63501	0.0163711	0.0357762	0.998
BIOCARTA_TNFR1_PATHWAY	29	144	1.64972	0.00702247	0.0284943	0.979	382	1.07981	0.356962	0.671579	1
PID_FOXM1PATHWAY	33	145	1.64613	0.00431035	0.0294944	0.98	326	1.16082	0.262829	0.548859	1
REACTOME_ASSOCIATION_OF_TRIC_CCT_WITH_TARGET_PROTEINS_DURING_BIOSYNTHESIS	24	146	1.64452	0.00570613	0.029725	0.981	228	1.38291	0.0890957	0.207375	1
ST_PHOSPHOINOSITIDE_3_KINASE_PATHWAY	33	147	1.64166	0.00414938	0.0305149	0.985	292	1.24055	0.178205	0.403655	1
PID_P53REGULATIONPATHWAY	54	148	1.6343	0.00133333	0.0332275	0.987	248	1.3436	0.0755814	0.249954	1
REACTOME_LATE_PHASE_OF_HIV_LIFE_CYCLE	94	149	1.63253	0.00383142	0.0336028	0.987	97	1.80494	0	0.00634773	0.501
REACTOME_SPHINGOLIPID_DE_NOVO_BIOSYNTHESIS	18	150	1.63205	0.0097493	0.0335825	0.987	206	1.43385	0.0719041	0.156686	1
KEGG_CITRATE_CYCLE_TCA_CYCLE	29	151	1.63085	0.00714286	0.0338485	0.987	171	1.53944	0.0231959	0.0772084	1
REACTOME_MRNA_CAPPING	26	152	1.62729	0.00882353	0.0349332	0.989	134	1.65357	0.0052356	0.0304716	0.99
KEGG_PROTEIN_EXPORT	20	153	1.62466	0.00865801	0.0357832	0.991	196	1.46697	0.0448549	0.12643	1
REACTOME_PROCESSING_OF_CAPPED_INTRONLESS_PRE_MRNA	22	154	1.62138	0.00853485	0.0369293	0.991	165	1.55838	0.0254351	0.0666577	1
KEGG_PATHOGENIC_ESCHERICHIA_COLI_INFECTION	45	155	1.61329	0.00547196	0.0400043	0.994	539	0.835537	0.745342	0.987505	1
MIPS_SIN3_ING1B_COMPLEX_II	16	156	1.6079	0.0164918	0.0420497	0.996	102	1.77018	0.0027894	0.00934807	0.655
REACTOME_BRANCHED_CHAIN_AMINO_ACID_CATABOLISM	17	157	1.6074	0.00747384	0.042024	0.997	137	1.63513	0.00694444	0.0362227	0.998
BIOCARTA_DEATH_PATHWAY	33	158	1.60294	0.00532623	0.0441382	0.998	426	1.00369	0.471106	0.799555	1
PID_PS1PATHWAY	40	159	1.60274	0.0041841	0.0439774	0.998	340	1.14467	0.269555	0.568274	1
REACTOME_FORMATION_OF_RNA_POL_II_ELONGATION_COMPLEX_	39	160	1.59623	0.0112518	0.0471229	0.999	149	1.61758	0.00380228	0.0406403	1
REACTOME_GLUCONEOGENESIS	27	161	1.59441	0.0186246	0.0477148	0.999	189	1.48409	0.048052	0.113817	1
KEGG_PRIMARY_IMMUNODEFICIENCY	34	162	1.59112	0.0168303	0.04908	1	150	1.61695	0.0126422	0.0405541	1
MIPS_RNA_POLYMERASE_II	16	163	1.58331	0.0190896	0.0529903	1	119	1.67931	0.0111266	0.0257409	0.965
REACTOME_DOWNSTREAM_SIGNALING_EVENTS_OF_B_CELL_RECEPTOR_BCR	87	164	1.58243	0.0012837	0.0532111	1	122	1.6735	0	0.0269225	0.974
REACTOME_NUCLEOTIDE_EXCISION_REPAIR	45	165	1.58114	0.00984529	0.0536323	1	84	1.86053	0	0.0033327	0.28
REACTOME_EXTENSION_OF_TELOMERES	25	166	1.58014	0.0181058	0.0537807	1	28	2.097	0	0.000217167	0.007
PID_CERAMIDE_PATHWAY	47	167	1.57304	0.00554785	0.057901	1	308	1.20092	0.200483	0.474328	1
BIOCARTA_STATHMIN_PATHWAY	17	168	1.57247	0.0235988	0.0578335	1	230	1.37738	0.0899032	0.214138	1
REACTOME_COSTIMULATION_BY_THE_CD28_FAMILY	54	169	1.57021	0.00915033	0.0587566	1	251	1.34123	0.0650118	0.250949	1
REACTOME_FORMATION_OF_THE_HIV1_EARLY_ELONGATION_COMPLEX	30	170	1.56753	0.0186246	0.0599106	1	126	1.66947	0.0063857	0.0271746	0.977
REACTOME_FORMATION_OF_TRANSCRIPTION_COUPLED_NER_TC_NER_REPAIR_COMPLEX	26	171	1.5659	0.0162722	0.0604303	1	115	1.72795	0	0.0148256	0.837
KEGG_BASAL_TRANSCRIPTION_FACTORS	30	172	1.55799	0.0214592	0.0651368	1	548	0.822991	0.724399	0.99543	1
PID_HIVNEFPATHWAY	35	173	1.55353	0.0188133	0.0678905	1	560	0.812169	0.765228	0.994341	1
BIOCARTA_MPR_PATHWAY	27	174	1.55279	0.0215827	0.0679879	1	274	1.29174	0.133245	0.317484	1
PID_NFKAPPABATYPICALPATHWAY	17	175	1.55259	0.0284006	0.0676864	1	268	1.30085	0.145604	0.306422	1
REACTOME_ACTIVATION_OF_THE_PRE_REPLICATIVE_COMPLEX	20	176	1.55024	0.0257186	0.0689638	1	40	2.03291	0	0.000390929	0.018
REACTOME_CITRIC_ACID_CYCLE_TCA_CYCLE	19	177	1.54995	0.0193452	0.0687963	1	54	1.94659	0	0.00123766	0.075
MIPS_LARC_COMPLEX	19	178	1.5493	0.0265487	0.0688116	1	100	1.79122	0.00273973	0.00735247	0.567
REACTOME_RESOLUTION_OF_AP_SITES_VIA_THE_MULTIPLE_NUCLEOTIDE_PATCH_REPLACEMENT_PATHWAY	16	179	1.54719	0.0256024	0.0698154	1	246	1.34957	0.131171	0.242056	1
M_1.1_PLASMA CELLS	22	180	1.54669	0.0291121	0.0698321	1	125	1.67137	0.00934579	0.026851	0.976
KEGG_CARDIAC_MUSCLE_CONTRACTION	53	181	1.54644	0.016	0.0696263	1	195	1.46719	0.0303767	0.126865	1
BIOCARTA_FAS_PATHWAY	30	182	1.54239	0.0183357	0.0717445	1	451	0.955919	0.521401	0.877644	1
BIOCARTA_TEL_PATHWAY	16	183	1.53647	0.0188679	0.0754215	1	311	1.19822	0.261111	0.476365	1
MIPS_KINASE_MATURATION_COMPLEX_1	16	184	1.53441	0.0275651	0.0765802	1	234	1.37345	0.0968188	0.216289	1
BIOCARTA_IL12_PATHWAY	17	185	1.52549	0.0148588	0.0828354	1	229	1.38046	0.0926966	0.210313	1
REACTOME_RNA_POL_I_RNA_POL_III_AND_MITOCHONDRIAL_TRANSCRIPTION	95	186	1.52515	0.00515464	0.0826188	1	467	0.924949	0.622933	0.924713	1
PID_CMYB_PATHWAY	77	187	1.52489	0.0128205	0.0823683	1	336	1.14728	0.236721	0.567723	1
REACTOME_EFFECTS_OF_PIP2_HYDROLYSIS	16	188	1.52045	0.0249633	0.0853765	1	178	1.51833	0.0321678	0.090102	1
M_2.11_REPLICATION_REPRESS_RAS_AUTOPHOSPHORYLATION_ONCOGENIC	104	189	1.51937	0.00627353	0.0857473	1	360	1.10918	0.287879	0.629656	1
BIOCARTA_CTLA4_PATHWAY	19	190	1.51681	0.0263158	0.0874647	1	176	1.51978	0.0435374	0.0898411	1
BIOCARTA_RELA_PATHWAY	16	191	1.51664	0.0290276	0.0871317	1	520	0.856872	0.658708	0.97944	1
REACTOME_GLUCOSE_METABOLISM	58	192	1.51316	0.0228802	0.0894939	1	240	1.35768	0.0710901	0.23532	1
REACTOME_CHROMOSOME_MAINTENANCE	93	193	1.51281	0.00517464	0.089284	1	533	0.842766	0.75885	0.984163	1
REACTOME_PREFOLDIN_MEDIATED_TRANSFER_OF_SUBSTRATE_TO_CCT_TRIC	21	194	1.51175	0.0318841	0.0896871	1	221	1.40109	0.0785908	0.187355	1
PID_ATM_PATHWAY	33	195	1.50907	0.0248963	0.0912807	1	214	1.41019	0.0630517	0.180666	1
PID_NFAT_TFPATHWAY	41	196	1.50678	0.0173913	0.0925685	1	396	1.04232	0.41299	0.749673	1
REACTOME_TRANSPORT_OF_MATURE_MRNA_DERIVED_FROM_AN_INTRONLESS_TRANSCRIPT	32	197	1.50504	0.025974	0.0936097	1	154	1.60425	0.0141388	0.0451534	1
SIG_INSULIN_RECEPTOR_PATHWAY_IN_CARDIAC_MYOCYTES	42	198	1.50238	0.0166898	0.0954099	1	499	0.882481	0.662607	0.962817	1
MIPS_CEN_COMPLEX	30	199	1.50105	0.0253521	0.0961718	1	182	1.50966	0.0337922	0.0952786	1
REACTOME_UNFOLDED_PROTEIN_RESPONSE	73	200	1.50009	0.00774194	0.096514	1	110	1.74694	0	0.012225	0.766
KEGG_PYRUVATE_METABOLISM	37	201	1.49747	0.0346741	0.0984641	1	278	1.272	0.159204	0.352917	1
M_3.4_LIGASE_KINASE_KIP1_UBIQUITIN_CHAPERONE	262	202	1.49561	0.00223214	0.0998242	1	288	1.24418	0.0549339	0.400961	1
BALI_BCELLS_GC	138	203	1.4949	0.00486618	0.0999462	1	145	1.62578	0.00107066	0.0380845	0.999
REACTOME_ERK_MAPK_TARGETS	20	204	1.49472	0.0517751	0.0995886	1	211	1.41612	0.0739191	0.175094	1
REACTOME_MRNA_3_END_PROCESSING	25	205	1.49409	0.0290698	0.0997011	1	143	1.62994	0.0104302	0.0367206	0.999
M_1.3_B CELLS	49	206	1.48919	0.0174263	0.103839	1	15	2.20197	0	5.74713e-05	0.001
REACTOME_ADAPTIVE_IMMUNE_SYSTEM	466	207	1.4837	0	0.108566	1	244	1.35379	0.00100301	0.237459	1
KEGG_MISMATCH_REPAIR	21	208	1.48127	0.0476191	0.110423	1	147	1.62567	0.01321	0.0375902	0.999
PID_INSULIN_GLUCOSE_PATHWAY	18	209	1.48002	0.0434783	0.111203	1	473	0.919044	0.582069	0.927306	1
KEGG_GLYCOLYSIS_GLUCONEOGENESIS	51	210	1.47887	0.0239437	0.111752	1	312	1.19708	0.205219	0.477789	1
REACTOME_ANTIGEN_PRESENTATION_FOLDING_ASSEMBLY_AND_PEPTIDE_LOADING_OF_CLASS_I_MHC	19	211	1.4786	0.0416667	0.111516	1	532	0.843274	0.672087	0.985009	1
REACTOME_DEADENYLATION_OF_MRNA	17	212	1.47845	0.0402477	0.111159	1	161	1.57733	0.0240793	0.0568728	1
REACTOME_NEP_NS2_INTERACTS_WITH_THE_CELLULAR_EXPORT_MACHINERY	26	213	1.47779	0.0394366	0.111322	1	168	1.54617	0.0278146	0.0735884	1
MIPS_BRM_SIN3A_COMPLEX	15	214	1.47767	0.0560606	0.110944	1	141	1.63126	0.00851064	0.0367341	0.999
REACTOME_LAGGING_STRAND_SYNTHESIS	18	215	1.47762	0.0369823	0.110469	1	108	1.75521	0	0.0109589	0.726
PID_INSULIN_PATHWAY	41	216	1.4747	0.0512821	0.112865	1	227	1.38789	0.0644362	0.201035	1
ST_B_CELL_ANTIGEN_RECEPTOR	36	217	1.47108	0.0375	0.116023	1	215	1.40675	0.0447205	0.184618	1
PID_FANCONI_PATHWAY	35	218	1.46848	0.0394922	0.117982	1	281	1.26731	0.137887	0.35918	1
PID_PDGFRBPATHWAY	118	219	1.46847	0.00730816	0.117458	1	489	0.905502	0.657051	0.929046	1
REACTOME_TELOMERE_MAINTENANCE	62	220	1.4684	0.0252996	0.116989	1	391	1.06072	0.372979	0.70791	1
KEGG_BETA_ALANINE_METABOLISM	18	221	1.46672	0.0428135	0.118052	1	198	1.46593	0.055325	0.126263	1
MIPS_SNF2H_COHESIN_NURD_COMPLEX	16	222	1.46357	0.0612536	0.1206	1	223	1.39811	0.0787717	0.189922	1
BIOCARTA_ERK_PATHWAY	24	223	1.46275	0.0449275	0.120951	1	342	1.1414	0.291391	0.573572	1
REACTOME_ABORTIVE_ELONGATION_OF_HIV1_TRANSCRIPT_IN_THE_ABSENCE_OF_TAT	22	224	1.4594	0.0451895	0.12358	1	138	1.63505	0.0115385	0.0360039	0.998
MIPS_ALL_1_SUPERCOMPLEX	27	225	1.45847	0.0608696	0.124021	1	193	1.47214	0.043364	0.123316	1
REACTOME_FORMATION_OF_TUBULIN_FOLDING_INTERMEDIATES_BY_CCT_TRIC	16	226	1.4582	0.0446154	0.12378	1	299	1.22294	0.201125	0.434185	1
ST_TUMOR_NECROSIS_FACTOR_PATHWAY	27	227	1.45789	0.0351617	0.123531	1	367	1.09949	0.329381	0.643921	1
REACTOME_PYRUVATE_METABOLISM_AND_CITRIC_ACID_TCA_CYCLE	36	228	1.45705	0.0380818	0.123916	1	208	1.42108	0.0565111	0.171171	1
PID_RAS_PATHWAY	24	229	1.45373	0.0479042	0.126842	1	378	1.08997	0.363041	0.650764	1
REACTOME_NUCLEAR_EVENTS_KINASE_AND_TRANSCRIPTION_FACTOR_ACTIVATION	23	230	1.453	0.0540146	0.127094	1	330	1.15628	0.264368	0.554287	1
REACTOME_PYRIMIDINE_METABOLISM	19	231	1.45267	0.0492308	0.126864	1	545	0.825498	0.716644	0.996065	1
BIOCARTA_CHREBP2_PATHWAY	38	232	1.45002	0.0323488	0.129205	1	276	1.28419	0.136419	0.330193	1
BIOCARTA_WNT_PATHWAY	23	233	1.44969	0.0590842	0.129033	1	238	1.36122	0.0924479	0.231609	1
REACTOME_SIGNALLING_TO_ERKS	31	235	1.44814	0.0539773	0.129572	1	314	1.18799	0.228426	0.497752	1
PID_PI3KCIPATHWAY	48	236	1.4454	0.0471567	0.131977	1	306	1.20984	0.194012	0.455042	1
MIPS_TNF_ALPHA_NF_KAPPA_B_SIGNALING_COMPLEX_3	17	237	1.4427	0.0500736	0.134313	1	301	1.21891	0.219373	0.4409	1
PID_HIF2PATHWAY	27	238	1.44246	0.0389222	0.133997	1	322	1.17135	0.25298	0.527865	1
BIOCARTA_ERK5_PATHWAY	17	239	1.44188	0.0620272	0.134152	1	348	1.1364	0.290456	0.576981	1
BIOCARTA_HIVNEF_PATHWAY	56	240	1.43998	0.0300136	0.135737	1	646	0.710608	0.90771	1	1
REACTOME_INTERACTIONS_OF_VPR_WITH_HOST_CELLULAR_PROTEINS	31	241	1.4383	0.0453258	0.136997	1	132	1.65914	0.00258398	0.0290516	0.985
REACTOME_GLOBAL_GENOMIC_NER_GG_NER	30	243	1.43246	0.0554765	0.142555	1	130	1.66439	0.00506329	0.0278066	0.982
BIOCARTA_TOB1_PATHWAY	16	244	1.43162	0.0582822	0.142883	1	224	1.39796	0.0668486	0.189271	1
REACTOME_BASE_EXCISION_REPAIR	18	245	1.4296	0.0507692	0.144588	1	257	1.32141	0.134694	0.279607	1
ST_FAS_SIGNALING_PATHWAY	57	246	1.42939	0.042292	0.144291	1	305	1.2101	0.191038	0.455911	1
REACTOME_CLASS_I_MHC_MEDIATED_ANTIGEN_PROCESSING_PRESENTATION	216	247	1.42897	0.00115207	0.144082	1	243	1.35498	0.0154321	0.23659	1
KEGG_B_CELL_RECEPTOR_SIGNALING_PATHWAY	70	248	1.4289	0.025974	0.143584	1	209	1.41995	0.0309633	0.171836	1
REACTOME_G2_M_CHECKPOINTS	31	249	1.42674	0.0485294	0.145607	1	116	1.71626	0.0025974	0.0171754	0.876
PID_EPHRINBREVPATHWAY	25	250	1.42563	0.0625	0.146371	1	682	0.638777	0.917456	1	1
REACTOME_REGULATION_OF_GLUCOKINASE_BY_GLUCOKINASE_REGULATORY_PROTEIN	24	251	1.42382	0.0518518	0.147903	1	199	1.46467	0.048913	0.126938	1
REACTOME_MAPK_TARGETS_NUCLEAR_EVENTS_MEDIATED_BY_MAP_KINASES	29	252	1.42041	0.0495186	0.151329	1	506	0.871713	0.674389	0.973579	1
REACTOME_HOMOLOGOUS_RECOMBINATION_REPAIR_OF_REPLICATION_INDEPENDENT_DOUBLE_STRAND_BREAKS	15	253	1.42035	0.0765832	0.15079	1	454	0.947965	0.560056	0.892432	1
REACTOME_RNA_POL_I_TRANSCRIPTION_TERMINATION	17	254	1.42021	0.0584879	0.150329	1	156	1.5922	0.0192837	0.0504272	1
PID_LIS1PATHWAY	24	255	1.41787	0.0773639	0.152604	1	346	1.13919	0.278515	0.572891	1
MIPS_DNA_SYNTHESOME_COMPLEX	17	256	1.41707	0.0616541	0.152832	1	60	1.93202	0	0.00131601	0.088
REACTOME_P75_NTR_RECEPTOR_MEDIATED_SIGNALLING	69	257	1.41661	0.0257453	0.152826	1	233	1.37467	0.0558789	0.215287	1
REACTOME_REGULATORY_RNA_PATHWAYS	23	258	1.41396	0.05613	0.155452	1	78	1.88184	0	0.0025787	0.204
REACTOME_POST_TRANSLATIONAL_PROTEIN_MODIFICATION	143	259	1.40993	0.0145455	0.159774	1	175	1.51985	0.0021322	0.0902902	1
REACTOME_GENERATION_OF_SECOND_MESSENGER_MOLECULES	25	260	1.40926	0.0679468	0.159936	1	338	1.14613	0.287206	0.567663	1
BIOCARTA_FCER1_PATHWAY	36	261	1.40779	0.0560224	0.161028	1	235	1.37285	0.0826972	0.216314	1
REACTOME_SIGNALING_BY_CONSTITUTIVELY_ACTIVE_EGFR	17	262	1.4066	0.0739065	0.161797	1	287	1.24852	0.194858	0.392615	1
PID_IGF1_PATHWAY	27	263	1.40567	0.0683761	0.162321	1	431	0.991194	0.480916	0.823803	1
BIOCARTA_PML_PATHWAY	16	264	1.40534	0.0807175	0.162163	1	629	0.730533	0.814305	1	1
M_1.8_METABOLISM_BIOSYNTHESIS_REPLICATION_HELICASE	115	265	1.40459	0.0278788	0.16249	1	192	1.47345	0.0076087	0.122608	1
REACTOME_SPHINGOLIPID_METABOLISM	45	266	1.40457	0.0562414	0.161887	1	307	1.20938	0.181151	0.45467	1
BIOCARTA_NFKB_PATHWAY	20	267	1.40371	0.0700152	0.162382	1	697	0.60729	0.945551	1	1
KEGG_HOMOLOGOUS_RECOMBINATION	24	268	1.40292	0.0614934	0.162732	1	245	1.35054	0.095946	0.241494	1
REACTOME_MICRORNA_MIRNA_BIOGENESIS	20	270	1.399	0.0700447	0.166426	1	57	1.93993	0	0.00123388	0.079
REACTOME_ELONGATION_ARREST_AND_RECOVERY	29	271	1.39819	0.0702247	0.166819	1	163	1.5667	0.0194553	0.0623899	1
PID_RAC1_REG_PATHWAY	30	272	1.39404	0.0554765	0.171806	1	279	1.27157	0.149935	0.35257	1
PID_IL23PATHWAY	29	273	1.39032	0.065407	0.175978	1	720	0.510798	0.991026	0.999827	1
BIOCARTA_GSK3_PATHWAY	23	274	1.38966	0.0834575	0.176188	1	647	0.710425	0.857923	0.998911	1
REACTOME_ACTIVATION_OF_ATR_IN_RESPONSE_TO_REPLICATION_STRESS	25	275	1.3882	0.0824891	0.177612	1	105	1.76219	0.00134953	0.0101433	0.688
REACTOME_FORMATION_OF_INCISION_COMPLEX_IN_GG_NER	18	276	1.38562	0.0821114	0.180535	1	200	1.46204	0.0544959	0.129044	1
BIOCARTA_DC_PATHWAY	16	277	1.38408	0.0802377	0.182008	1	456	0.94313	0.543385	0.900869	1
KEGG_PEROXISOME	62	278	1.38111	0.0421053	0.185527	1	317	1.18455	0.210153	0.501804	1
SA_CASPASE_CASCADE	19	279	1.37885	0.0881459	0.188114	1	315	1.18689	0.259362	0.498968	1
BIOCARTA_CDMAC_PATHWAY	16	280	1.37369	0.0706767	0.194484	1	415	1.01607	0.455172	0.786615	1
REACTOME_GLYCOLYSIS	24	281	1.3718	0.0762463	0.196692	1	148	1.61877	0.00917431	0.040371	0.999
KEGG_N_GLYCAN_BIOSYNTHESIS	43	282	1.37084	0.05	0.197319	1	152	1.61264	0.0097561	0.0419351	1
SA_PTEN_PATHWAY	15	283	1.36981	0.0956652	0.198198	1	605	0.756313	0.81392	1	1
PID_AJDISS_2PATHWAY	41	284	1.36502	0.0695187	0.204506	1	392	1.05612	0.39532	0.718832	1
BIOCARTA_RHO_PATHWAY	29	285	1.36465	0.068314	0.204334	1	608	0.755786	0.822997	1	1
PID_ERA_GENOMIC_PATHWAY	53	286	1.36382	0.0626741	0.2048	1	414	1.0177	0.450237	0.783857	1
REACTOME_BIOSYNTHESIS_OF_THE_N_GLYCAN_PRECURSOR_DOLICHOL_LIPID_LINKED_OLIGOSACCHARIDE_LLO_AND_TRANSFER_TO_A_NASCENT_PROTEIN	26	287	1.36101	0.0833333	0.208067	1	88	1.84202	0	0.00417475	0.348
PID_DELTANP63PATHWAY	33	288	1.3593	0.0919708	0.209863	1	388	1.06557	0.380893	0.699874	1
SIG_PIP3_SIGNALING_IN_B_LYMPHOCYTES	33	289	1.35827	0.0736994	0.210801	1	365	1.1008	0.323944	0.643884	1
REACTOME_ANTIGEN_PROCESSING_UBIQUITINATION_PROTEASOME_DEGRADATION	181	290	1.35542	0.0294464	0.214495	1	197	1.46665	0.00724638	0.126161	1
REACTOME_METABOLISM_OF_NUCLEOTIDES	61	291	1.35525	0.0546667	0.213996	1	249	1.34151	0.0873672	0.252537	1
REACTOME_PURINE_METABOLISM	26	292	1.35381	0.10279	0.215337	1	140	1.63158	0.0130719	0.0368914	0.999
PID_ILK_PATHWAY	41	293	1.35111	0.0683646	0.218752	1	461	0.938216	0.552276	0.903483	1
REACTOME_RNA_POL_I_TRANSCRIPTION_INITIATION	21	294	1.351	0.0971429	0.218166	1	222	1.39977	0.075419	0.188327	1
REACTOME_ENOS_ACTIVATION_AND_REGULATION	15	295	1.35028	0.109145	0.218541	1	421	1.00877	0.469417	0.795173	1
NETPATH-B.CELL.RECEPTOR	349	296	1.34632	0.00549451	0.223805	1	412	1.02114	0.43276	0.778129	1
PID_ERBB1_DOWNSTREAM_PATHWAY	96	297	1.34608	0.0407911	0.223426	1	597	0.768135	0.881522	1	1
M_2.9_ERK_TRANSACTIVATION_CYTOSKELETAL_MAPK_JNK	133	298	1.346	0.0322581	0.222774	1	475	0.917685	0.656748	0.926713	1
REACTOME_TRANSPORT_TO_THE_GOLGI_AND_SUBSEQUENT_MODIFICATION	30	299	1.34489	0.0876133	0.223657	1	416	1.01556	0.450323	0.786109	1
BIOCARTA_CASPASE_PATHWAY	23	300	1.34334	0.102489	0.225306	1	586	0.780601	0.792781	1	1
BIOCARTA_CERAMIDE_PATHWAY	22	301	1.33817	0.119048	0.232608	1	444	0.97397	0.491252	0.84423	1
BIOCARTA_IGF1R_PATHWAY	20	302	1.33549	0.106105	0.23596	1	380	1.08243	0.365819	0.667768	1
PID_TXA2PATHWAY	53	303	1.33369	0.0816044	0.238021	1	389	1.06108	0.377539	0.710491	1
PID_CXCR4_PATHWAY	93	304	1.33116	0.0614152	0.241307	1	465	0.928677	0.599109	0.919358	1
REACTOME_LYSOSOME_VESICLE_BIOGENESIS	20	305	1.33098	0.0959885	0.24073	1	232	1.37473	0.0888291	0.216125	1
MIPS_RNA_POLYMERASE_II_COMPLEX_CHROMATIN_STRUCTURE_MODIFYING	18	306	1.33043	0.11463	0.240805	1	128	1.66499	0.0070028	0.0280845	0.982
BIOCARTA_SPRY_PATHWAY	16	307	1.32802	0.121076	0.243913	1	399	1.03728	0.425714	0.758159	1
BIOCARTA_VIP_PATHWAY	23	308	1.32764	0.117647	0.243718	1	383	1.07917	0.385126	0.671587	1
BIOCARTA_TFF_PATHWAY	19	309	1.32298	0.116046	0.250485	1	498	0.88627	0.610583	0.956066	1
REACTOME_APOPTOSIS	130	310	1.3204	0.0412621	0.254034	1	328	1.15877	0.198925	0.551116	1
REACTOME_PLATELET_AGGREGATION_PLUG_FORMATION	29	311	1.31878	0.130986	0.255962	1	372	1.09147	0.341055	0.65709	1
NETPATH-ANDROGEN_RECEPTOR	450	312	1.31875	0.00425532	0.255194	1	464	0.9318	0.734203	0.913569	1
PID_SMAD2_3PATHWAY	17	313	1.31861	0.136157	0.254569	1	397	1.04172	0.405444	0.749322	1
BIOCARTA_CD40_PATHWAY	15	315	1.31737	0.129909	0.255043	1	652	0.703667	0.861732	0.998461	1
SIG_CD40PATHWAYMAP	29	316	1.3168	0.111433	0.255147	1	329	1.15788	0.247089	0.551703	1
NETPATH-ALPHA6.BETA4.INTEGRIN	25	317	1.31552	0.121602	0.256642	1	362	1.10727	0.337696	0.631383	1
PID_ANGIOPOIETINRECEPTOR_PATHWAY	42	319	1.31381	0.0919378	0.25803	1	582	0.784771	0.78825	1	1
PID_RB_1PATHWAY	61	320	1.31375	0.0945406	0.257311	1	283	1.26237	0.12987	0.367153	1
REACTOME_MEMBRANE_TRAFFICKING	105	321	1.31242	0.062422	0.258739	1	247	1.34942	0.0378198	0.241332	1
REACTOME_DIABETES_PATHWAYS	111	322	1.31241	0.0636704	0.257949	1	183	1.49583	0.00976139	0.10633	1
REACTOME_ACTIVATED_NOTCH1_TRANSMITS_SIGNAL_TO_THE_NUCLEUS	20	323	1.31234	0.142857	0.257237	1	446	0.971206	0.501362	0.847675	1
MIPS_ANTI_HDAC2_COMPLEX	16	324	1.31028	0.155354	0.259742	1	256	1.32205	0.13924	0.279667	1
PID_TRKRPATHWAY	52	325	1.30986	0.0884831	0.259654	1	296	1.22894	0.190307	0.42452	1
BIOCARTA_P38MAPK_PATHWAY	32	326	1.3096	0.109195	0.2593	1	598	0.767491	0.810127	1	1
REACTOME_METABOLISM_OF_AMINO_ACIDS_AND_DERIVATIVES	160	327	1.30594	0.0425273	0.264879	1	188	1.48551	0.00850159	0.113006	1
BIOCARTA_NFAT_PATHWAY	41	329	1.29819	0.0943662	0.276374	1	551	0.821511	0.747184	0.992836	1
BIOCARTA_GPCR_PATHWAY	30	330	1.29732	0.139403	0.277041	1	313	1.18937	0.233933	0.495738	1
KEGG_DRUG_METABOLISM_OTHER_ENZYMES	33	331	1.2971	0.129526	0.276619	1	316	1.1856	0.224464	0.50075	1
REACTOME_TRANS_GOLGI_NETWORK_VESICLE_BUDDING	53	332	1.29521	0.104252	0.279193	1	376	1.09012	0.335821	0.653884	1
REACTOME_MYOGENESIS	19	333	1.29339	0.140118	0.281461	1	596	0.768898	0.792066	1	1
PID_MYC_ACTIVPATHWAY	71	334	1.29205	0.0970246	0.283144	1	275	1.28968	0.101636	0.320458	1
PID_NEPHRIN_NEPH1_PATHWAY	25	335	1.2879	0.142241	0.289557	1	491	0.902181	0.596257	0.932889	1
BALI_BCELLS_MEMORY	77	336	1.28498	0.0929032	0.29383	1	226	1.38881	0.0386364	0.200607	1
PID_TGFBRPATHWAY	45	337	1.27919	0.122191	0.303487	1	284	1.25161	0.143902	0.389692	1
BIOCARTA_FMLP_PATHWAY	32	338	1.27864	0.124302	0.303519	1	439	0.980961	0.498089	0.835441	1
REACTOME_NOD1_2_SIGNALING_PATHWAY	25	339	1.27263	0.150221	0.313555	1	501	0.879298	0.625806	0.966212	1
WNT_SIGNALING	63	340	1.27202	0.0954301	0.313836	1	286	1.24872	0.140309	0.393489	1
REACTOME_TRANSPORT_OF_RIBONUCLEOPROTEINS_INTO_THE_HOST_NUCLEUS	26	342	1.26739	0.160274	0.320609	1	207	1.42728	0.0721088	0.164003	1
KEGG_TYROSINE_METABOLISM	23	343	1.26581	0.143895	0.322854	1	220	1.40116	0.0809399	0.188147	1
REACTOME_CELL_DEATH_SIGNALLING_VIA_NRAGE_NRIF_AND_NADE	49	344	1.26397	0.141096	0.325453	1	310	1.20049	0.188406	0.47236	1
KEGG_NEUROTROPHIN_SIGNALING_PATHWAY	112	345	1.26351	0.0832266	0.325462	1	394	1.05311	0.370087	0.723359	1
BIOCARTA_MCALPAIN_PATHWAY	21	346	1.26147	0.167414	0.328358	1	266	1.30139	0.137281	0.307683	1
PID_NFKAPPABCANONICALPATHWAY	23	348	1.25781	0.169784	0.333644	1	563	0.809779	0.742667	0.993345	1
KEGG_INSULIN_SIGNALING_PATHWAY	117	349	1.25621	0.0900123	0.335876	1	375	1.09065	0.327869	0.654187	1
KEGG_GALACTOSE_METABOLISM	24	350	1.25591	0.167151	0.335481	1	591	0.774748	0.801389	1	1
REACTOME_CTLA4_INHIBITORY_SIGNALING	20	352	1.25527	0.165436	0.334776	1	320	1.1733	0.2625	0.526061	1
KEGG_FATTY_ACID_METABOLISM	33	353	1.25521	0.158865	0.333961	1	502	0.877461	0.678981	0.968516	1
BIOCARTA_IL2_PATHWAY	21	354	1.2547	0.167927	0.334031	1	442	0.975513	0.504698	0.844072	1
REACTOME_FRS2_MEDIATED_CASCADE	20	355	1.25087	0.188841	0.340649	1	564	0.808528	0.743375	0.993813	1
PID_ATR_PATHWAY	33	356	1.25008	0.155807	0.341238	1	300	1.22212	0.180693	0.43474	1
PID_P75NTRPATHWAY	64	358	1.24567	0.134742	0.348118	1	324	1.16615	0.227907	0.537973	1
BIOCARTA_MTOR_PATHWAY	23	359	1.2437	0.188467	0.351078	1	368	1.09698	0.342932	0.649155	1
BIOCARTA_STRESS_PATHWAY	24	360	1.24269	0.168375	0.352227	1	621	0.737908	0.843031	1	1
PID_AMB2_NEUTROPHILS_PATHWAY	34	361	1.24179	0.173104	0.353066	1	688	0.629595	0.94875	1	1
SA_TRKA_RECEPTOR	15	362	1.24058	0.19432	0.354521	1	335	1.15213	0.290141	0.556665	1
BIOCARTA_ATRBRCA_PATHWAY	16	364	1.23992	0.182504	0.353873	1	357	1.11473	0.347705	0.619855	1
BIOCARTA_MEF2D_PATHWAY	17	365	1.23752	0.198551	0.357857	1	282	1.26285	0.178918	0.367448	1
PID_P38ALPHABETAPATHWAY	28	366	1.23619	0.174535	0.359548	1	626	0.733949	0.846561	1	1
KEGG_INTESTINAL_IMMUNE_NETWORK_FOR_IGA_PRODUCTION	39	368	1.23453	0.166432	0.361035	1	259	1.31932	0.0903308	0.281231	1
BIOCARTA_EIF_PATHWAY	16	369	1.23105	0.199108	0.367144	1	151	1.61656	0.0171429	0.0404174	1
KEGG_VIRAL_MYOCARDITIS	55	371	1.22611	0.151515	0.375434	1	359	1.11043	0.288115	0.627991	1
BIOCARTA_GCR_PATHWAY	16	372	1.2258	0.202065	0.375106	1	658	0.69135	0.86202	1	1
KEGG_FRUCTOSE_AND_MANNOSE_METABOLISM	28	374	1.22401	0.170904	0.376838	1	218	1.40296	0.0651341	0.187218	1
ST_ERK1_ERK2_MAPK_PATHWAY	30	375	1.2236	0.190272	0.376677	1	568	0.805287	0.776774	0.992561	1
KEGG_GLYCOSAMINOGLYCAN_BIOSYNTHESIS_HEPARAN_SULFATE	18	376	1.22236	0.214804	0.378398	1	166	1.55775	0.0222222	0.0666632	1
REACTOME_REGULATION_OF_SIGNALING_BY_CBL	17	377	1.22184	0.21844	0.378497	1	613	0.749303	0.817321	1	1
PID_IL2_1PATHWAY	54	378	1.22024	0.17036	0.380856	1	607	0.756236	0.844444	1	1
REACTOME_GOLGI_ASSOCIATED_VESICLE_BIOGENESIS	46	379	1.21926	0.188889	0.381918	1	332	1.15399	0.243243	0.556792	1
PID_AURORA_A_PATHWAY	31	380	1.21917	0.190341	0.381093	1	488	0.906064	0.625478	0.929551	1
REACTOME_SIGNALLING_BY_NGF	184	381	1.21865	0.08	0.381117	1	318	1.1835	0.146392	0.502792	1
BIOCARTA_GLEEVEC_PATHWAY	23	382	1.21753	0.20292	0.382489	1	615	0.746164	0.822819	1	1
PID_CASPASE_PATHWAY	49	383	1.21625	0.164835	0.384161	1	479	0.911753	0.60454	0.93343	1
PID_REELINPATHWAY	24	384	1.21594	0.21875	0.383907	1	411	1.02146	0.446781	0.77911	1
BIOCARTA_SPPA_PATHWAY	18	385	1.21562	0.221068	0.383539	1	483	0.907814	0.603352	0.935001	1
KEGG_CYSTEINE_AND_METHIONINE_METABOLISM	29	388	1.21521	0.205755	0.381415	1	291	1.2412	0.170795	0.403584	1
REACTOME_GLUCOSE_TRANSPORT	33	389	1.21519	0.192958	0.380462	1	260	1.30857	0.103666	0.300964	1
REACTOME_GRB2_EVENTS_IN_ERBB2_SIGNALING	19	391	1.20704	0.221538	0.395535	1	718	0.513006	0.983494	1	1
PID_ERBB1_RECEPTOR_PROXIMAL_PATHWAY	34	392	1.207	0.215084	0.394634	1	517	0.859742	0.683081	0.978991	1
BIOCARTA_AT1R_PATHWAY	32	393	1.20645	0.200286	0.394772	1	574	0.793675	0.783648	1	1
KEGG_BASE_EXCISION_REPAIR	33	394	1.20561	0.200867	0.395711	1	187	1.48553	0.0294494	0.113601	1
BIOCARTA_MAPK_PATHWAY	78	395	1.20131	0.156611	0.403718	1	413	1.01775	0.458287	0.785637	1
REACTOME_SHC1_EVENTS_IN_ERBB4_SIGNALING	17	396	1.20084	0.243972	0.403753	1	670	0.666963	0.899863	1	1
BIOCARTA_CARDIACEGF_PATHWAY	16	397	1.19764	0.246657	0.409535	1	264	1.30546	0.138268	0.302319	1
REACTOME_G_BETA_GAMMA_SIGNALLING_THROUGH_PI3KGAMMA	19	398	1.19543	0.239163	0.413153	1	616	0.744452	0.811429	1	1
PID_HEDGEHOG_GLIPATHWAY	39	400	1.19464	0.182192	0.412745	1	319	1.17345	0.226817	0.527308	1
PID_PI3KPLCTRKPATHWAY	33	401	1.19456	0.225071	0.411863	1	642	0.713491	0.878205	1	1
REACTOME_APC_CDC20_MEDIATED_DEGRADATION_OF_NEK2A	20	403	1.19331	0.25037	0.412482	1	170	1.54344	0.0291262	0.074537	1
BIOCARTA_TNFR2_PATHWAY	18	404	1.19328	0.253923	0.411531	1	668	0.668025	0.883202	1	1
REACTOME_ANTIVIRAL_MECHANISM_BY_IFN_STIMULATED_GENES	63	405	1.19172	0.176316	0.413971	1	253	1.33163	0.0737218	0.265417	1
MIPS_EMERIN_COMPLEX_32	19	406	1.19104	0.249249	0.414467	1	124	1.67268	0.00541272	0.0267054	0.974
REACTOME_THE_ROLE_OF_NEF_IN_HIV1_REPLICATION_AND_DISEASE_PATHOGENESIS	26	407	1.19097	0.225108	0.413633	1	271	1.29985	0.135834	0.304971	1
PID_ARF6_PATHWAY	31	408	1.19007	0.225071	0.414624	1	472	0.920521	0.60864	0.925624	1
REACTOME_MITOTIC_G2_G2_M_PHASES	66	411	1.18722	0.188329	0.41769	1	258	1.32128	0.084014	0.278742	1
REACTOME_IL_2_SIGNALING	37	412	1.18634	0.218524	0.418548	1	686	0.633767	0.950495	1	1
PID_FCER1PATHWAY	58	414	1.18	0.193681	0.430354	1	655	0.69482	0.929678	1	1
NETPATH-WNT	83	415	1.17919	0.201835	0.431127	1	430	0.997765	0.489338	0.807779	1
KEGG_LYSINE_DEGRADATION	39	416	1.17724	0.205922	0.43423	1	272	1.29566	0.127607	0.312085	1
M_1.6_ZINC_FINGER_P53_RAS	34	417	1.17481	0.235955	0.438364	1	269	1.30073	0.11622	0.305544	1
BIOCARTA_CREB_PATHWAY	25	418	1.17469	0.239716	0.437571	1	705	0.58701	0.965194	1	1
BIOCARTA_VEGF_PATHWAY	25	419	1.17431	0.240453	0.437306	1	277	1.2721	0.147563	0.353965	1
REACTOME_PLATELET_HOMEOSTASIS	54	420	1.17188	0.222992	0.441578	1	298	1.22425	0.169654	0.432638	1
KEGG_NUCLEOTIDE_EXCISION_REPAIR	40	422	1.16989	0.229839	0.443936	1	157	1.5863	0.0134804	0.0531353	1
M_3.8_CDC_TCR_CREB_GLYCOSYLASE	182	423	1.16975	0.158565	0.443159	1	144	1.62599	0	0.038289	0.999
PID_IL2_STAT5PATHWAY	29	425	1.16867	0.257102	0.443576	1	573	0.795286	0.752911	1	1
MIPS_LARGE_DROSHA_COMPLEX	19	426	1.16841	0.268293	0.443105	1	113	1.72955	0.00538358	0.0148496	0.836
REACTOME_RNA_POL_III_TRANSCRIPTION_TERMINATION	17	427	1.16831	0.276786	0.442323	1	184	1.4937	0.0459921	0.107815	1
BIOCARTA_HDAC_PATHWAY	24	430	1.16205	0.269727	0.45308	1	585	0.782031	0.779661	1	1
NETPATH-IL1	180	431	1.16183	0.163551	0.452485	1	583	0.784085	0.891327	1	1
M_2.1_CYTOTOXIC CELLS	73	433	1.15841	0.208936	0.45798	1	169	1.54609	0.0126437	0.0732095	1
BIOCARTA_TALL1_PATHWAY	15	434	1.15832	0.266187	0.457135	1	471	0.921968	0.587302	0.924221	1
REACTOME_RNA_POL_III_CHAIN_ELONGATION	15	436	1.1568	0.29491	0.458527	1	155	1.60049	0.0125698	0.046681	1
REACTOME_CD28_CO_STIMULATION	27	437	1.15531	0.256983	0.460842	1	681	0.644039	0.927555	1	1
REACTOME_RIP_MEDIATED_NFKB_ACTIVATION_VIA_DAI	16	438	1.154	0.271341	0.462768	1	654	0.697558	0.855742	1	1
REACTOME_RNA_POL_III_TRANSCRIPTION_INITIATION_FROM_TYPE_3_PROMOTER	24	439	1.14948	0.267525	0.471812	1	153	1.60565	0.0108254	0.0448882	1
BIOCARTA_CALCINEURIN_PATHWAY	17	440	1.14928	0.274854	0.47119	1	323	1.16736	0.271408	0.536705	1
REACTOME_ENDOSOMAL_SORTING_COMPLEX_REQUIRED_FOR_TRANSPORT_ESCRT	24	441	1.14855	0.285714	0.471617	1	210	1.41967	0.0788114	0.171385	1
KEGG_EPITHELIAL_CELL_SIGNALING_IN_HELICOBACTER_PYLORI_INFECTION	59	442	1.14376	0.260163	0.481069	1	484	0.907555	0.626035	0.933705	1
REACTOME_DOWNREGULATION_OF_SMAD2_3_SMAD4_TRANSCRIPTIONAL_ACTIVITY	17	443	1.14368	0.269051	0.48016	1	142	1.63072	0.010989	0.0366763	0.999
MIPS_MEDIATOR_COMPLEX	29	446	1.14168	0.289398	0.481728	1	363	1.10439	0.329884	0.637448	1
PID_IL12_2PATHWAY	55	447	1.1413	0.248349	0.481537	1	507	0.871224	0.673031	0.972842	1
REACTOME_RNA_POL_III_TRANSCRIPTION_INITIATION_FROM_TYPE_2_PROMOTER	20	449	1.13994	0.30988	0.482403	1	107	1.7579	0.00136612	0.0106167	0.71
PID_SYNDECAN_3_PATHWAY	15	450	1.13966	0.29148	0.481911	1	448	0.965406	0.511888	0.859014	1
KEGG_UBIQUITIN_MEDIATED_PROTEOLYSIS	124	451	1.13885	0.213483	0.482641	1	191	1.47578	0.0087241	0.120809	1
REACTOME_RNA_POL_III_TRANSCRIPTION	30	452	1.13822	0.297568	0.482943	1	121	1.67381	0.00615006	0.0270301	0.974
PID_TELOMERASEPATHWAY	63	453	1.13792	0.258904	0.482533	1	418	1.01091	0.442353	0.79513	1
REACTOME_E2F_MEDIATED_REGULATION_OF_DNA_REPLICATION	22	454	1.13375	0.296987	0.491002	1	400	1.03512	0.421488	0.762397	1
KEGG_GLYCOSAMINOGLYCAN_BIOSYNTHESIS_CHONDROITIN_SULFATE	20	455	1.12904	0.301829	0.500738	1	327	1.15881	0.277411	0.552677	1
NETPATH-RANKL	56	456	1.12849	0.267606	0.500878	1	513	0.864121	0.713105	0.977091	1
ST_GAQ_PATHWAY	24	457	1.12688	0.296875	0.503445	1	587	0.780505	0.78637	1	1
KEGG_ALLOGRAFT_REJECTION	33	458	1.12621	0.291727	0.503848	1	558	0.813136	0.752488	0.99614	1
PID_ALPHASYNUCLEIN_PATHWAY	29	459	1.12606	0.293686	0.503049	1	309	1.20057	0.214467	0.473673	1
REACTOME_REGULATION_OF_HYPOXIA_INDUCIBLE_FACTOR_HIF_BY_OXYGEN	19	460	1.12472	0.306886	0.5052	1	410	1.02155	0.445504	0.780758	1
MIPS_TRAP_COMPLEX	15	461	1.12423	0.300151	0.505256	1	351	1.12835	0.326331	0.593304	1
PID_IL12_STAT4PATHWAY	29	463	1.12175	0.291193	0.508883	1	511	0.866489	0.65443	0.975577	1
KEGG_VIBRIO_CHOLERAE_INFECTION	45	465	1.12065	0.280272	0.509255	1	344	1.14063	0.286232	0.572391	1
REACTOME_KINESINS	18	466	1.1203	0.322823	0.508985	1	565	0.807184	0.713704	0.994467	1
KEGG_RIG_I_LIKE_RECEPTOR_SIGNALING_PATHWAY	57	467	1.11951	0.269179	0.509724	1	640	0.717011	0.913253	1	1
BIOCARTA_CARM_ER_PATHWAY	30	468	1.11943	0.295875	0.508819	1	393	1.0542	0.393631	0.722209	1
PID_EPHA2_FWDPATHWAY	17	469	1.11847	0.352221	0.509966	1	618	0.741305	0.82069	1	1
REACTOME_INHIBITION_OF_THE_PROTEOLYTIC_ACTIVITY_OF_APC_C_REQUIRED_FOR_THE_ONSET_OF_ANAPHASE_BY_MITOTIC_SPINDLE_CHECKPOINT_COMPONENTS	17	470	1.11787	0.321688	0.510233	1	204	1.44235	0.0596394	0.148083	1
REACTOME_RECRUITMENT_OF_MITOTIC_CENTROSOME_PROTEINS_AND_COMPLEXES	53	471	1.11643	0.283784	0.51248	1	216	1.40544	0.0472813	0.185539	1
PID_CD8TCRDOWNSTREAMPATHWAY	54	473	1.11368	0.295699	0.516578	1	524	0.852522	0.706228	0.981025	1
HSP_IN_EC.VS.CHRONIC_HIV	49	474	1.11133	0.286658	0.520904	1	515	0.862376	0.692677	0.97725	1
BIOCARTA_IGF1_PATHWAY	20	476	1.10714	0.327965	0.528278	1	528	0.850452	0.682003	0.977823	1
NETPATH-LEPTIN	56	477	1.10623	0.297189	0.529219	1	530	0.848217	0.727705	0.978735	1
KEGG_CHRONIC_MYELOID_LEUKEMIA	64	478	1.10336	0.308424	0.534843	1	449	0.964236	0.537037	0.85993	1
REACTOME_EGFR_DOWNREGULATION	22	479	1.10322	0.337192	0.534038	1	385	1.07395	0.364247	0.682604	1
ST_WNT_BETA_CATENIN_PATHWAY	25	480	1.10247	0.313218	0.534631	1	458	0.941582	0.557895	0.900745	1
REACTOME_TRANSCRIPTIONAL_REGULATION_OF_WHITE_ADIPOCYTE_DIFFERENTIATION	59	481	1.10087	0.311989	0.537172	1	529	0.84839	0.713279	0.98021	1
REACTOME_MHC_CLASS_II_ANTIGEN_PRESENTATION	78	483	1.10011	0.303185	0.536665	1	304	1.21191	0.161512	0.453226	1
REACTOME_METAL_ION_SLC_TRANSPORTERS	16	484	1.09933	0.349254	0.537443	1	569	0.803628	0.731259	0.993702	1
PID_PLK1_PATHWAY	41	485	1.09714	0.328169	0.541271	1	349	1.13633	0.284483	0.575524	1
PID_P38_MK2PATHWAY	18	486	1.09674	0.333819	0.541065	1	620	0.738611	0.798898	1	1
REACTOME_NGF_SIGNALLING_VIA_TRKA_FROM_THE_PLASMA_MEMBRANE	115	487	1.09662	0.287166	0.540232	1	406	1.02684	0.412716	0.774024	1
BIOCARTA_NGF_PATHWAY	17	488	1.09655	0.356822	0.539274	1	534	0.842342	0.684211	0.983193	1
REACTOME_METABOLISM_OF_CARBOHYDRATES	192	489	1.09235	0.27765	0.547968	1	377	1.09004	0.280829	0.652338	1
REACTOME_LOSS_OF_NLP_FROM_MITOTIC_CENTROSOMES	47	490	1.09147	0.335172	0.548996	1	333	1.15381	0.259533	0.555684	1
MIPS_CF_IIAM_COMPLEX	15	491	1.09123	0.350148	0.54841	1	201	1.44999	0.0614525	0.141353	1
REACTOME_PEROXISOMAL_LIPID_METABOLISM	18	492	1.09099	0.361482	0.54793	1	702	0.59477	0.949245	1	1
REACTOME_GPVI_MEDIATED_ACTIVATION_CASCADE	29	493	1.0901	0.341326	0.548831	1	685	0.633817	0.940798	1	1
KEGG_GLYCEROLIPID_METABOLISM	40	494	1.08848	0.326503	0.551572	1	466	0.925394	0.588161	0.925673	1
REACTOME_DAG_AND_IP3_SIGNALING	26	495	1.08208	0.357771	0.565436	1	703	0.593115	0.967123	1	1
PID_E2F_PATHWAY	64	497	1.07992	0.340054	0.568283	1	516	0.861864	0.707483	0.976461	1
BIOCARTA_CTCF_PATHWAY	20	498	1.07952	0.366136	0.568104	1	555	0.815711	0.731241	0.996499	1
REACTOME_MAP_KINASE_ACTIVATION_IN_TLR_CASCADE	43	499	1.07942	0.353521	0.567189	1	689	0.627014	0.957369	1	1
REACTOME_APC_C_CDC20_MEDIATED_DEGRADATION_OF_CYCLIN_B	17	502	1.06986	0.384615	0.58637	1	185	1.49048	0.0535475	0.11023	1
REACTOME_FATTY_ACID_TRIACYLGLYCEROL_AND_KETONE_BODY_METABOLISM	141	503	1.06955	0.329327	0.586005	1	553	0.819479	0.833689	0.993098	1
PID_SHP2_PATHWAY	49	504	1.06885	0.368493	0.586459	1	679	0.647974	0.938776	1	1
NETPATH-ID	20	505	1.06512	0.378498	0.594226	1	510	0.868031	0.657407	0.974135	1
REACTOME_INTEGRIN_CELL_SURFACE_INTERACTIONS	59	506	1.0651	0.361478	0.593118	1	478	0.912334	0.629977	0.933911	1
KEGG_TYPE_I_DIABETES_MELLITUS	36	508	1.06347	0.379263	0.594601	1	661	0.681436	0.918954	1	1
MIPS_SMCC_COMPLEX	16	509	1.06267	0.386466	0.595283	1	352	1.12293	0.312329	0.606281	1
PID_HDAC_CLASSI_PATHWAY	63	510	1.06258	0.370904	0.594334	1	401	1.03322	0.422454	0.765842	1
REACTOME_IL_3_5_AND_GM_CSF_SIGNALING	40	511	1.06239	0.385965	0.593643	1	580	0.788849	0.802469	0.999794	1
PID_CDC42_REG_PATHWAY	24	512	1.06042	0.390102	0.597087	1	242	1.35676	0.0945406	0.234879	1
KEGG_SELENOAMINO_ACID_METABOLISM	20	513	1.06002	0.394619	0.596853	1	297	1.22879	0.180461	0.423434	1
REACTOME_ACTIVATION_OF_CHAPERONE_GENES_BY_XBP1S	43	514	1.05922	0.368345	0.597719	1	160	1.57871	0.0122249	0.0563787	1
PID_EPHA_FWDPATHWAY	29	515	1.05838	0.374111	0.598738	1	402	1.03264	0.441624	0.765516	1
PID_PTP1BPATHWAY	46	516	1.05811	0.389946	0.598297	1	656	0.692723	0.9257	1	1
KEGG_HISTIDINE_METABOLISM	18	517	1.05759	0.387816	0.598391	1	437	0.981406	0.503989	0.838056	1
PID_RETINOIC_ACID_PATHWAY	23	518	1.05693	0.376081	0.598827	1	678	0.650461	0.912418	1	1
PID_ARF6_TRAFFICKINGPATHWAY	44	519	1.05679	0.370739	0.598043	1	303	1.21298	0.2	0.452177	1
KEGG_CELL_CYCLE	106	520	1.05273	0.376704	0.606354	1	302	1.21516	0.146552	0.448323	1
PID_PDGFRAPATHWAY	20	521	1.05255	0.420575	0.605632	1	486	0.906628	0.591588	0.932059	1
KEGG_APOPTOSIS	78	522	1.0525	0.368622	0.604588	1	657	0.692068	0.94213	1	1
MIPS_MEDIATOR_COMPLEX_1	25	526	1.04845	0.409812	0.609387	1	353	1.12232	0.324641	0.606164	1
REACTOME_CA_DEPENDENT_EVENTS	23	527	1.04609	0.4	0.613754	1	676	0.659455	0.919631	1	1
M_2.7_ UNDETERMINED	29	528	1.04593	0.403179	0.612951	1	403	1.0326	0.424051	0.763733	1
PID_NOTCH_PATHWAY	47	532	1.04082	0.412399	0.620328	1	496	0.89078	0.630566	0.949593	1
ST_GA13_PATHWAY	30	533	1.04036	0.409483	0.620262	1	690	0.626038	0.94717	1	1
BIOCARTA_IL6_PATHWAY	22	534	1.03856	0.42796	0.623458	1	651	0.704192	0.863696	0.999457	1
KEGG_HEDGEHOG_SIGNALING_PATHWAY	28	535	1.03629	0.417151	0.627666	1	339	1.14554	0.273082	0.567494	1
KEGG_COLORECTAL_CANCER	54	536	1.03509	0.37889	0.629405	1	422	1.00691	0.459036	0.798229	1
REACTOME_CONVERSION_FROM_APC_C_CDC20_TO_APC_C_CDH1_IN_LATE_ANAPHASE	15	538	1.03466	0.439642	0.628073	1	262	1.30658	0.134561	0.302425	1
KEGG_P53_SIGNALING_PATHWAY	58	539	1.0341	0.4083	0.628224	1	527	0.850501	0.716846	0.979578	1
KEGG_ACUTE_MYELOID_LEUKEMIA	52	543	1.02938	0.411523	0.634905	1	462	0.937087	0.594724	0.904419	1
REACTOME_SIGNALING_BY_ERBB2	86	544	1.02767	0.40285	0.637885	1	434	0.985328	0.515625	0.833405	1
PID_VEGFR1_PATHWAY	23	546	1.02192	0.45977	0.649211	1	350	1.12992	0.299606	0.590805	1
BIOCARTA_MAL_PATHWAY	16	547	1.02151	0.452416	0.648973	1	366	1.10008	0.358865	0.644121	1
BIOCARTA_ARF_PATHWAY	16	548	1.02132	0.45283	0.648269	1	683	0.637404	0.90795	1	1
BIOCARTA_NDKDYNAMIN_PATHWAY	15	549	1.02132	0.438519	0.647092	1	231	1.37513	0.0907821	0.216491	1
BIOCARTA_PDGF_PATHWAY	31	550	1.021	0.458564	0.646711	1	660	0.689267	0.900773	1	1
REACTOME_TIE2_SIGNALING	15	551	1.01586	0.467742	0.657878	1	609	0.754905	0.801966	1	1
PID_GLYPICAN_1PATHWAY	17	552	1.01539	0.439695	0.657757	1	518	0.859709	0.664835	0.977161	1
KEGG_HEMATOPOIETIC_CELL_LINEAGE	77	554	1.0134	0.442667	0.660099	1	481	0.910166	0.646396	0.933357	1
KEGG_PATHWAYS_IN_CANCER	244	557	1.01197	0.45045	0.660024	1	493	0.89774	0.729124	0.939112	1
PID_TAP63PATHWAY	44	559	1.0098	0.440701	0.662714	1	450	0.962395	0.550548	0.862743	1
KEGG_TIGHT_JUNCTION	94	560	1.00856	0.465409	0.664393	1	361	1.10746	0.282705	0.632616	1
PID_ERBB1_INTERNALIZATION_PATHWAY	34	561	1.00736	0.462937	0.666196	1	505	0.872882	0.67803	0.972989	1
BIOCARTA_IGF1MTOR_PATHWAY	19	563	1.00518	0.492775	0.668952	1	494	0.897023	0.63674	0.938857	1
REACTOME_SIGNALING_BY_NOTCH1	58	564	1.00493	0.440428	0.668362	1	602	0.763812	0.836257	1	1
BIOCARTA_INSULIN_PATHWAY	20	565	1.00304	0.454155	0.671449	1	581	0.788122	0.77193	0.999315	1
PID_EPOPATHWAY	32	566	1.00264	0.465909	0.67124	1	354	1.11899	0.29156	0.613371	1
BIOCARTA_NOS1_PATHWAY	16	567	1.00105	0.47929	0.673747	1	373	1.09138	0.357243	0.655601	1
REACTOME_G_ALPHA_Z_SIGNALLING_EVENTS	34	568	1.00024	0.463585	0.674382	1	698	0.606804	0.954373	1	1
PID_P73PATHWAY	63	570	0.999484	0.478723	0.673758	1	390	1.06089	0.390736	0.709241	1
REACTOME_ADP_SIGNALLING_THROUGH_P2RY12	16	571	0.996541	0.468705	0.679545	1	719	0.511133	0.987306	1	1
PID_KITPATHWAY	50	572	0.993169	0.47483	0.686284	1	512	0.866142	0.682692	0.974431	1
REACTOME_INSULIN_RECEPTOR_SIGNALLING_CASCADE	62	573	0.990063	0.483617	0.692438	1	460	0.93876	0.575723	0.904079	1
REACTOME_NRAGE_SIGNALS_DEATH_THROUGH_JNK	34	574	0.990021	0.485632	0.691342	1	364	1.10281	0.317104	0.640085	1
REACTOME_NEF_MEDIATES_DOWN_MODULATION_OF_CELL_SURFACE_RECEPTORS_BY_RECRUITING_THEM_TO_CLATHRIN_ADAPTERS	19	575	0.989607	0.486842	0.691108	1	255	1.32258	0.123641	0.279711	1
BIOCARTA_PGC1A_PATHWAY	19	576	0.987727	0.486172	0.694361	1	541	0.832877	0.70596	0.989142	1
BIOCARTA_MITOCHONDRIA_PATHWAY	21	577	0.987215	0.498516	0.694367	1	477	0.913207	0.591865	0.933822	1
REACTOME_CD28_DEPENDENT_PI3K_AKT_SIGNALING	17	578	0.986855	0.476401	0.693953	1	497	0.88675	0.641201	0.956919	1
PID_ECADHERIN_KERATINOCYTE_PATHWAY	17	579	0.983718	0.513473	0.700001	1	521	0.855412	0.672702	0.980593	1
ST_JNK_MAPK_PATHWAY	31	580	0.981692	0.506964	0.703568	1	628	0.733521	0.848485	1	1
REACTOME_APOPTOTIC_CLEAVAGE_OF_CELLULAR_PROTEINS	31	581	0.981671	0.507801	0.702398	1	662	0.673038	0.906579	1	1
P53_MODULE	180	582	0.981556	0.506977	0.701457	1	567	0.805466	0.865145	0.993989	1
BIOCARTA_EGF_PATHWAY	31	583	0.981064	0.504937	0.701346	1	649	0.709585	0.873077	0.996781	1
BIOCARTA_G1_PATHWAY	23	584	0.980214	0.497797	0.702161	1	419	1.00942	0.449007	0.797239	1
PID_FASPATHWAY	35	590	0.969799	0.508671	0.718849	1	561	0.811679	0.753442	0.99346	1
REACTOME_SMOOTH_MUSCLE_CONTRACTION	19	591	0.969066	0.512821	0.719191	1	325	1.16611	0.258597	0.536433	1
KEGG_GAP_JUNCTION	66	593	0.967682	0.52611	0.719885	1	709	0.570625	0.997658	1	1
KEGG_SPHINGOLIPID_METABOLISM	31	594	0.967241	0.511527	0.719636	1	424	1.00459	0.451407	0.800827	1
BIOCARTA_EPO_PATHWAY	18	596	0.966268	0.516987	0.719432	1	508	0.869949	0.639323	0.973746	1
REACTOME_IMMUNOREGULATORY_INTERACTIONS_BETWEEN_A_LYMPHOID_AND_A_NON_LYMPHOID_CELL	58	599	0.961464	0.53004	0.726692	1	435	0.9837	0.524089	0.835922	1
KEGG_ALANINE_ASPARTATE_AND_GLUTAMATE_METABOLISM	25	600	0.961283	0.527378	0.725866	1	239	1.35842	0.103268	0.23521	1
REACTOME_SIGNALING_BY_EGFR_IN_CANCER	94	601	0.960934	0.544174	0.725425	1	455	0.947823	0.579775	0.890848	1
PID_HIF1APATHWAY	17	603	0.95816	0.529674	0.72936	1	566	0.806502	0.740189	0.99393	1
MIPS_TNF_ALPHA_NF_KAPPA_B_SIGNALING_COMPLEX_5	23	605	0.956678	0.539683	0.730262	1	177	1.51893	0.0257104	0.090102	1
REACTOME_CTNNB1_PHOSPHORYLATION_CASCADE	16	606	0.956443	0.542348	0.72958	1	547	0.824944	0.706128	0.993507	1
BIOCARTA_GH_PATHWAY	23	607	0.955758	0.537226	0.729846	1	576	0.791103	0.765646	1	1
KEGG_LEUKOCYTE_TRANSENDOTHELIAL_MIGRATION	87	609	0.953581	0.564792	0.732225	1	557	0.813702	0.790304	0.996843	1
PID_SYNDECAN_2_PATHWAY	28	610	0.953427	0.542857	0.731381	1	459	0.939278	0.555701	0.904681	1
PID_INTEGRIN_A4B1_PATHWAY	28	611	0.953037	0.528329	0.731126	1	601	0.763903	0.81258	1	1
PID_RET_PATHWAY	36	612	0.952818	0.560942	0.730426	1	648	0.710026	0.879699	0.997826	1
PID_REG_GR_PATHWAY	68	613	0.9518	0.550744	0.731476	1	562	0.811349	0.795376	0.992315	1
REACTOME_GLUCAGON_SIGNALING_IN_METABOLIC_REGULATION	24	614	0.951619	0.552023	0.730711	1	716	0.521734	0.994758	1	1
KEGG_CYTOSOLIC_DNA_SENSING_PATHWAY	44	615	0.950154	0.538678	0.732721	1	575	0.792168	0.79484	1	1
KEGG_ASTHMA	25	620	0.940328	0.558209	0.748951	1	355	1.11698	0.324808	0.617072	1
REACTOME_GLUCAGON_TYPE_LIGAND_RECEPTORS	16	622	0.93807	0.543939	0.751658	1	635	0.722995	0.833795	1	1
PID_ALK1PATHWAY	20	623	0.936118	0.563481	0.754652	1	398	1.0417	0.430986	0.747474	1
REACTOME_METABOLISM_OF_LIPIDS_AND_LIPOPROTEINS	361	624	0.934592	0.661926	0.756844	1	540	0.834424	0.882057	0.987911	1
KEGG_FC_EPSILON_RI_SIGNALING_PATHWAY	65	625	0.933217	0.590909	0.758716	1	630	0.730342	0.890173	1	1
KEGG_LYSOSOME	110	626	0.931962	0.616834	0.760244	1	503	0.877195	0.712418	0.967219	1
KEGG_GLYCINE_SERINE_AND_THREONINE_METABOLISM	23	627	0.928611	0.595029	0.766457	1	404	1.03092	0.439252	0.766506	1
MIPS_EMERIN_COMPLEX_52	21	630	0.926919	0.573677	0.766544	1	186	1.48581	0.0459459	0.11396	1
BIOCARTA_ETS_PATHWAY	17	631	0.926571	0.564759	0.766034	1	469	0.922019	0.583446	0.928032	1
KEGG_BUTANOATE_METABOLISM	26	632	0.925756	0.569527	0.766567	1	347	1.13741	0.289373	0.575963	1
PID_P38ALPHABETADOWNSTREAMPATHWAY	36	633	0.923865	0.60146	0.76933	1	707	0.571555	0.982301	1	1
PID_HDAC_CLASSII_PATHWAY	33	634	0.923462	0.591489	0.769084	1	590	0.777223	0.805412	1	1
PID_NFAT_3PATHWAY	49	637	0.918808	0.588068	0.775433	1	666	0.669113	0.947115	1	1
KEGG_AUTOIMMUNE_THYROID_DISEASE	38	638	0.918538	0.576389	0.774802	1	634	0.724524	0.867001	1	1
MEMORY_MAINTENANCE_MODULE	22	639	0.917085	0.583691	0.776644	1	374	1.09103	0.340397	0.654878	1
REACTOME_RIG_I_MDA5_MEDIATED_INDUCTION_OF_IFN_ALPHA_BETA_PATHWAYS	60	640	0.916667	0.630137	0.776335	1	680	0.647842	0.961313	1	1
REACTOME_NEGATIVE_REGULATION_OF_FGFR_SIGNALING	21	641	0.916354	0.600587	0.775825	1	453	0.948706	0.575472	0.89242	1
KEGG_OOCYTE_MEIOSIS	96	642	0.913135	0.646617	0.781545	1	369	1.09271	0.294772	0.659196	1
PID_MAPKTRKPATHWAY	31	644	0.912211	0.598266	0.78107	1	594	0.773043	0.810323	1	1
PID_MTOR_4PATHWAY	64	646	0.909657	0.648613	0.783835	1	447	0.96628	0.542277	0.858735	1
BIOCARTA_MET_PATHWAY	33	648	0.908729	0.609398	0.783391	1	408	1.02505	0.43884	0.774895	1
MIPS_HCF_1_COMPLEX	19	649	0.90739	0.604167	0.785129	1	219	1.4017	0.0814419	0.188211	1
REACTOME_SIGNALING_BY_FGFR_MUTANTS	28	650	0.906883	0.600299	0.785021	1	673	0.662772	0.91579	1	1
REACTOME_SIGNALING_BY_SCF_KIT	70	653	0.90494	0.62963	0.785559	1	578	0.789935	0.837182	1	1
PID_CD40_PATHWAY	30	654	0.901356	0.626524	0.791958	1	552	0.819942	0.732096	0.993986	1
KEGG_PROGESTERONE_MEDIATED_OOCYTE_MATURATION	73	655	0.90071	0.662745	0.79217	1	428	1.00268	0.462329	0.798638	1
REACTOME_PHOSPHOLIPASE_C_MEDIATED_CASCADE	33	656	0.898837	0.606789	0.794893	1	723	0.474998	0.996198	0.999455	1
REACTOME_METABOLISM_OF_VITAMINS_AND_COFACTORS	42	657	0.898142	0.632597	0.795163	1	485	0.907553	0.611722	0.931781	1
PID_PRLSIGNALINGEVENTSPATHWAY	21	658	0.897102	0.617945	0.796439	1	495	0.891602	0.628057	0.949603	1
BIOCARTA_CHEMICAL_PATHWAY	22	659	0.896893	0.606195	0.795717	1	371	1.09196	0.369127	0.657594	1
BIOCARTA_INTEGRIN_PATHWAY	32	660	0.895911	0.617021	0.796546	1	452	0.950922	0.532828	0.888657	1
REACTOME_LIPOPROTEIN_METABOLISM	19	661	0.894567	0.611664	0.798079	1	604	0.760982	0.80599	1	1
REACTOME_G_PROTEIN_BETA_GAMMA_SIGNALLING	22	663	0.894488	0.61194	0.795862	1	544	0.825829	0.723433	0.997286	1
REACTOME_ARMS_MEDIATED_ACTIVATION	15	666	0.888899	0.624082	0.803707	1	443	0.974743	0.49658	0.844143	1
PID_MYC_REPRESSPATHWAY	58	667	0.888726	0.672554	0.802837	1	650	0.705716	0.912075	0.999386	1
KEGG_CELL_ADHESION_MOLECULES_CAMS	101	671	0.884105	0.692403	0.807326	1	531	0.84725	0.745033	0.978882	1
PID_ER_NONGENOMIC_PATHWAY	37	674	0.876189	0.653425	0.819571	1	622	0.737339	0.858911	1	1
PID_ECADHERIN_NASCENTAJ_PATHWAY	38	675	0.875518	0.668079	0.819677	1	203	1.44322	0.0395062	0.147582	1
PID_ECADHERIN_STABILIZATION_PATHWAY	35	680	0.864235	0.670782	0.835806	1	600	0.765343	0.828244	1	1
KEGG_CALCIUM_SIGNALING_PATHWAY	119	683	0.863059	0.735872	0.834335	1	653	0.697747	0.951456	1	1
REACTOME_SIGNALING_BY_FGFR	83	684	0.858534	0.724902	0.841858	1	611	0.752377	0.887778	1	1
NETPATH-NOTCH	75	687	0.856629	0.730819	0.841967	1	644	0.711827	0.931713	1	1
BIOCARTA_EIF4_PATHWAY	23	692	0.848945	0.694992	0.850603	1	384	1.07403	0.362279	0.684161	1
PID_NCADHERINPATHWAY	29	693	0.845324	0.724387	0.856372	1	559	0.812477	0.748711	0.995602	1
REACTOME_OPIOID_SIGNALLING	65	694	0.844748	0.746248	0.856233	1	570	0.80212	0.802455	0.994525	1
REACTOME_POST_TRANSLATIONAL_MODIFICATION_SYNTHESIS_OF_GPI_ANCHORED_PROTEINS	26	695	0.842827	0.720183	0.858416	1	409	1.02381	0.431551	0.776379	1
BIOCARTA_BCELLSURVIVAL_PATHWAY	15	701	0.838207	0.708155	0.859599	1	572	0.797966	0.738162	0.99823	1
REACTOME_SIGNALING_BY_INSULIN_RECEPTOR	79	702	0.834991	0.779747	0.864406	1	542	0.828147	0.771429	0.996526	1
REACTOME_SIGNALING_BY_FGFR_IN_DISEASE	95	704	0.829836	0.785901	0.871478	1	632	0.726447	0.921111	1	1
REACTOME_DARPP_32_EVENTS	23	706	0.825493	0.710375	0.876916	1	441	0.977382	0.49281	0.84099	1
REACTOME_GENERIC_TRANSCRIPTION_PATHWAY	270	709	0.820755	0.902935	0.881578	1	343	1.14079	0.181538	0.573621	1
REACTOME_PHOSPHORYLATION_OF_THE_APC_C	15	711	0.815481	0.720121	0.888192	1	285	1.24877	0.187588	0.39475	1
BALI_PBMC_BCELLS	475	714	0.809063	0.956568	0.895332	1	250	1.34149	0.00503525	0.251544	1
REACTOME_PROLONGED_ERK_ACTIVATION_EVENTS	17	715	0.805258	0.738817	0.900546	1	417	1.01372	0.436464	0.789203	1
REACTOME_DOWNSTREAM_SIGNALING_OF_ACTIVATED_FGFR	73	716	0.802798	0.837873	0.903564	1	588	0.778821	0.832584	1	1
REACTOME_G_PROTEIN_ACTIVATION	21	718	0.79961	0.75731	0.906317	1	526	0.850898	0.658143	0.98063	1
KEGG_ENDOMETRIAL_CANCER	46	719	0.799395	0.801688	0.905444	1	664	0.671684	0.927121	1	1
REACTOME_NEGATIVE_REGULATORS_OF_RIG_I_MDA5_SIGNALING	29	720	0.796496	0.793948	0.908956	1	387	1.06917	0.366142	0.691904	1
REACTOME_G_ALPHA1213_SIGNALLING_EVENTS	56	721	0.794541	0.808067	0.910901	1	589	0.778731	0.809965	1	1
BIOCARTA_TGFB_PATHWAY	15	722	0.793752	0.752624	0.910868	1	722	0.503992	0.991137	0.997935	1
REACTOME_PKB_MEDIATED_EVENTS	25	723	0.792688	0.800878	0.911247	1	474	0.919042	0.595579	0.925355	1
KEGG_FOCAL_ADHESION	147	724	0.792603	0.893157	0.910129	1	593	0.773388	0.9	1	1
REACTOME_REGULATION_OF_WATER_BALANCE_BY_RENAL_AQUAPORINS	33	725	0.791105	0.800296	0.911299	1	714	0.542101	0.989848	1	1
KEGG_GLYCOSPHINGOLIPID_BIOSYNTHESIS_LACTO_AND_NEOLACTO_SERIES	18	727	0.79009	0.761836	0.910404	1	480	0.910818	0.602442	0.933735	1
REACTOME_N_GLYCAN_ANTENNAE_ELONGATION_IN_THE_MEDIAL_TRANS_GOLGI	15	728	0.787521	0.771429	0.913152	1	556	0.815203	0.727528	0.995701	1
REACTOME_CELL_CELL_COMMUNICATION	80	729	0.786886	0.861257	0.912848	1	694	0.615234	0.982103	1	1
REACTOME_SIGNALING_BY_RHO_GTPASES	87	730	0.786663	0.885013	0.911934	1	438	0.981248	0.516165	0.836598	1
PID_RHOA_PATHWAY	35	731	0.778479	0.816761	0.923053	1	692	0.62209	0.951592	1	1
REACTOME_O_LINKED_GLYCOSYLATION_OF_MUCINS	34	732	0.777445	0.816438	0.923364	1	463	0.932761	0.576577	0.913297	1
REACTOME_LIPID_DIGESTION_MOBILIZATION_AND_TRANSPORT	31	733	0.776782	0.815296	0.92313	1	482	0.910006	0.608312	0.931793	1
REACTOME_GLYCOSPHINGOLIPID_METABOLISM	27	735	0.773289	0.794326	0.925781	1	672	0.665735	0.918809	1	1
REACTOME_CHOLESTEROL_BIOSYNTHESIS	19	736	0.771872	0.815385	0.926596	1	420	1.00915	0.44186	0.796072	1
M_1.4_REPLICATION_REPRESSION_REPAIR_CREB_LYMPHOID_TNFALPHA	85	737	0.769186	0.88052	0.929285	1	427	1.00346	0.463964	0.798338	1
REACTOME_INTEGRATION_OF_ENERGY_METABOLISM	88	738	0.766948	0.887435	0.931235	1	537	0.839944	0.758817	0.982551	1
KEGG_MTOR_SIGNALING_PATHWAY	46	739	0.766176	0.858681	0.931035	1	423	1.00531	0.473105	0.800768	1
PID_LKB1_PATHWAY	40	740	0.76599	0.834512	0.930032	1	612	0.752078	0.83922	1	1
REACTOME_SYNTHESIS_OF_PIPS_AT_THE_GOLGI_MEMBRANE	15	744	0.759475	0.789474	0.933913	1	432	0.988924	0.486968	0.827855	1
REACTOME_CHEMOKINE_RECEPTORS_BIND_CHEMOKINES	36	745	0.757233	0.826896	0.935682	1	627	0.733653	0.866412	1	1
KEGG_VEGF_SIGNALING_PATHWAY	60	746	0.756951	0.863514	0.93478	1	407	1.02556	0.412114	0.775447	1
REACTOME_INHIBITION_OF_INSULIN_SECRETION_BY_ADRENALINE_NORADRENALINE	20	748	0.750696	0.840909	0.940508	1	700	0.602513	0.959264	1	1
REACTOME_PI3K_CASCADE	48	749	0.750626	0.888738	0.939353	1	500	0.881193	0.664269	0.963922	1
KEGG_ARRHYTHMOGENIC_RIGHT_VENTRICULAR_CARDIOMYOPATHY_ARVC	51	750	0.749688	0.886921	0.939303	1	663	0.672834	0.939832	1	1
PID_A6B1_A6B4_INTEGRIN_PATHWAY	36	751	0.746984	0.846479	0.941642	1	492	0.899473	0.618622	0.93715	1
REACTOME_PHASE_II_CONJUGATION	46	752	0.740062	0.87741	0.949255	1	487	0.906089	0.622412	0.931401	1
PID_ERBB2ERBB3PATHWAY	41	753	0.736508	0.871105	0.952207	1	710	0.567257	0.987715	1	1
PID_IL27PATHWAY	20	758	0.722204	0.858601	0.96261	1	693	0.621759	0.947165	1	1
BIOCARTA_EDG1_PATHWAY	23	760	0.717013	0.86686	0.965656	1	584	0.78244	0.790476	1	1
KEGG_TYPE_II_DIABETES_MELLITUS	36	762	0.710956	0.895628	0.969395	1	725	0.381469	0.998745	0.999744	1
REACTOME_ACTIVATION_OF_KAINATE_RECEPTORS_UPON_GLUTAMATE_BINDING	24	763	0.710668	0.887387	0.968419	1	599	0.76723	0.796196	1	1
PID_NECTIN_PATHWAY	27	766	0.702919	0.876453	0.972235	1	614	0.747823	0.816667	1	1
MIPS_MLL1_WDR5_COMPLEX	23	767	0.702832	0.878224	0.971065	1	370	1.09265	0.345794	0.657558	1
REACTOME_ION_TRANSPORT_BY_P_TYPE_ATPASES	23	768	0.700419	0.885294	0.97211	1	436	0.98214	0.528302	0.837929	1
REACTOME_SYNTHESIS_OF_PA	23	771	0.693734	0.890208	0.97458	1	522	0.853092	0.666667	0.983623	1
PID_HES_HEYPATHWAY	40	775	0.689865	0.919591	0.972885	1	674	0.662466	0.92686	1	1
REACTOME_INSULIN_SYNTHESIS_AND_PROCESSING	16	776	0.689096	0.862974	0.97227	1	356	1.11477	0.309249	0.621514	1
KEGG_ARGININE_AND_PROLINE_METABOLISM	41	777	0.6863	0.924929	0.973408	1	241	1.35706	0.0708181	0.235368	1
KEGG_TRYPTOPHAN_METABOLISM	27	778	0.685733	0.918999	0.972562	1	265	1.30292	0.128105	0.305902	1
PID_RHOA_REG_PATHWAY	36	782	0.681875	0.934659	0.970748	1	381	1.0799	0.361596	0.673084	1
REACTOME_REGULATION_OF_INSULIN_SECRETION	66	785	0.680243	0.948993	0.968332	1	711	0.565094	0.995294	1	1
BIOCARTA_NO1_PATHWAY	17	787	0.676956	0.888889	0.968478	1	638	0.718693	0.84044	1	1
REACTOME_G_BETA_GAMMA_SIGNALLING_THROUGH_PLC_BETA	15	788	0.667484	0.884273	0.974388	1	636	0.71981	0.836648	1	1
REACTOME_NITRIC_OXIDE_STIMULATES_GUANYLATE_CYCLASE	17	789	0.662325	0.914244	0.9767	1	631	0.726903	0.823611	1	1
ST_GA12_PATHWAY	20	791	0.651492	0.913819	0.981342	1	639	0.717821	0.866947	1	1
REACTOME_DOWNREGULATION_OF_TGF_BETA_RECEPTOR_SIGNALING	18	792	0.650185	0.91474	0.980938	1	254	1.32705	0.108753	0.272596	1
PID_THROMBIN_PAR1_PATHWAY	37	793	0.646491	0.958924	0.981964	1	717	0.517723	0.991239	1	1
REACTOME_METABOLISM_OF_STEROID_HORMONES_AND_VITAMINS_A_AND_D	16	795	0.631246	0.932081	0.987919	1	665	0.670934	0.892758	1	1
KEGG_GLYCOSAMINOGLYCAN_DEGRADATION	19	797	0.630331	0.942771	0.985883	1	519	0.857861	0.6594	0.979149	1
KEGG_SNARE_INTERACTIONS_IN_VESICULAR_TRANSPORT	32	798	0.627327	0.960563	0.98613	1	514	0.863741	0.686122	0.97601	1
BIOCARTA_NKCELLS_PATHWAY	19	799	0.618044	0.942647	0.98923	1	606	0.756293	0.810992	1	1
REACTOME_ION_CHANNEL_TRANSPORT	32	800	0.615929	0.963014	0.988931	1	536	0.841205	0.702182	0.981877	1
PID_S1P_META_PATHWAY	20	802	0.612185	0.951009	0.987946	1	550	0.822317	0.726124	0.993067	1
REACTOME_SIGNALING_BY_BMP	15	803	0.604988	0.954268	0.989696	1	457	0.942835	0.556617	0.899625	1
PID_S1P_S1P1_PATHWAY	20	804	0.603691	0.955687	0.988981	1	715	0.535381	0.974394	1	1
BIOCARTA_ALK_PATHWAY	23	807	0.589976	0.972504	0.99011	1	699	0.60263	0.955764	1	1
PID_AR_NONGENOMIC_PATHWAY	31	813	0.535667	0.988406	0.995761	1	691	0.622569	0.930261	1	1
KEGG_PENTOSE_AND_GLUCURONATE_INTERCONVERSIONS	19	815	0.500803	0.990826	0.997763	1	708	0.571172	0.965517	1	1
REACTOME_TOLL_RECEPTOR_CASCADES	102	525	1.04965	0.374687	0.607619	1	NA	NA	NA	NA	NA
PID_AR_PATHWAY	57	647	0.909013	0.628495	0.783992	1	NA	NA	NA	NA	NA
NETPATH-IL4	242	608	0.95453	0.592635	0.731352	1	NA	NA	NA	NA	NA
KEGG_NOD_LIKE_RECEPTOR_SIGNALING_PATHWAY	54	367	1.2355	0.139535	0.360054	1	NA	NA	NA	NA	NA
BIOCARTA_RACCYCD_PATHWAY	26	529	1.04443	0.402878	0.615435	1	NA	NA	NA	NA	NA
M_1.5_MYELOID LINEAGE	102	409	1.18869	0.174136	0.416651	1	NA	NA	NA	NA	NA
PID_LYSOPHOSPHOLIPID_PATHWAY	57	370	1.23102	0.163237	0.366208	1	NA	NA	NA	NA	NA
BIOCARTA_CCR3_PATHWAY	20	734	0.775807	0.781437	0.923316	1	NA	NA	NA	NA	NA
PID_IL8CXCR1_PATHWAY	25	652	0.906009	0.627365	0.784457	1	NA	NA	NA	NA	NA
PID_TCPTP_PATHWAY	37	373	1.22487	0.186178	0.375955	1	NA	NA	NA	NA	NA
PID_HIF1_TFPATHWAY	54	616	0.948771	0.556604	0.734609	1	NA	NA	NA	NA	NA
BIOCARTA_BIOPEPTIDES_PATHWAY	38	496	1.08003	0.351314	0.56917	1	NA	NA	NA	NA	NA
ST_GRANULE_CELL_SURVIVAL_PATHWAY	24	618	0.945679	0.546647	0.739208	1	NA	NA	NA	NA	NA
REACTOME_ADP_SIGNALLING_THROUGH_P2RY1	18	619	0.942976	0.54054	0.744279	1	NA	NA	NA	NA	NA
KEGG_ANTIGEN_PROCESSING_AND_PRESENTATION	74	741	0.765853	0.885942	0.928987	1	NA	NA	NA	NA	NA
PID_LYMPHANGIOGENESIS_PATHWAY	21	500	1.07752	0.377652	0.570445	1	NA	NA	NA	NA	NA
BIOCARTA_IL2RB_PATHWAY	38	501	1.07529	0.351314	0.574631	1	NA	NA	NA	NA	NA
REACTOME_MYD88_MAL_CASCADE_INITIATED_ON_PLASMA_MEMBRANE	72	421	1.16991	0.195418	0.444939	1	NA	NA	NA	NA	NA
BIOCARTA_AKT_PATHWAY	20	664	0.894152	0.617052	0.795341	1	NA	NA	NA	NA	NA
REACTOME_TRAF6_MEDIATED_NFKB_ACTIVATION	19	665	0.892217	0.624278	0.798149	1	NA	NA	NA	NA	NA
REACTOME_IL1_SIGNALING	32	747	0.755744	0.851124	0.935168	1	NA	NA	NA	NA	NA
REACTOME_HEMOSTASIS	352	586	0.978802	0.543879	0.703046	1	NA	NA	NA	NA	NA
KEGG_DORSO_VENTRAL_AXIS_FORMATION	19	386	1.21544	0.231579	0.382918	1	NA	NA	NA	NA	NA
BIOCARTA_CXCR4_PATHWAY	21	387	1.21528	0.222701	0.382209	1	NA	NA	NA	NA	NA
BIOCARTA_IL7_PATHWAY	17	428	1.16485	0.269406	0.448925	1	NA	NA	NA	NA	NA
M_2.10_MYELOID_MACROPHAGE_DENDRITIC_INFLAMMATORY_INTERLEUKIN	66	429	1.16332	0.221929	0.451197	1	NA	NA	NA	NA	NA
BIOCARTA_CDC42RAC_PATHWAY	15	269	1.39909	0.0763359	0.166919	1	NA	NA	NA	NA	NA
REACTOME_CIRCADIAN_CLOCK	45	754	0.732171	0.871612	0.956245	1	NA	NA	NA	NA	NA
PID_FRA_PATHWAY	29	755	0.724568	0.850659	0.963776	1	NA	NA	NA	NA	NA
REACTOME_SIGNALING_BY_ROBO_RECEPTOR	25	635	0.920798	0.587629	0.77368	1	NA	NA	NA	NA	NA
REACTOME_INTERFERON_SIGNALING	140	636	0.919136	0.648846	0.775962	1	NA	NA	NA	NA	NA
KEGG_LEISHMANIA_INFECTION	60	314	1.31853	0.0859482	0.253893	1	NA	NA	NA	NA	NA
SIG_CHEMOTAXIS	37	759	0.720798	0.883916	0.962826	1	NA	NA	NA	NA	NA
PID_IL8CXCR2_PATHWAY	31	558	1.01147	0.450284	0.660037	1	NA	NA	NA	NA	NA
REACTOME_SIGNALING_BY_FGFR1_FUSION_MUTANTS	16	761	0.712139	0.831395	0.969491	1	NA	NA	NA	NA	NA
PID_IL2_PI3KPATHWAY	32	399	1.19497	0.21813	0.413077	1	NA	NA	NA	NA	NA
REACTOME_GASTRIN_CREB_SIGNALLING_PATHWAY_VIA_PKC_AND_MAPK	131	682	0.863177	0.77551	0.835342	1	NA	NA	NA	NA	NA
REACTOME_FATTY_ACYL_COA_BIOSYNTHESIS	16	643	0.91303	0.620482	0.780541	1	NA	NA	NA	NA	NA
REACTOME_SIGNALING_BY_ILS	94	402	1.19341	0.170513	0.41327	1	NA	NA	NA	NA	NA
REACTOME_TRIF_MEDIATED_TLR3_SIGNALING	64	524	1.05151	0.380704	0.604481	1	NA	NA	NA	NA	NA
KEGG_SYSTEMIC_LUPUS_ERYTHEMATOSUS	99	444	1.1429	0.211055	0.480996	1	NA	NA	NA	NA	NA
PID_IL6_7PATHWAY	42	445	1.14286	0.254398	0.479996	1	NA	NA	NA	NA	NA
NETPATH-IL6	85	769	0.698102	0.957895	0.973059	1	NA	NA	NA	NA	NA
KEGG_MELANOGENESIS	69	770	0.694312	0.949152	0.975346	1	NA	NA	NA	NA	NA
REACTOME_ACTIVATED_TLR4_SIGNALLING	82	448	1.14061	0.246114	0.482047	1	NA	NA	NA	NA	NA
REACTOME_MEIOSIS	87	328	1.30551	0.0748387	0.264832	1	NA	NA	NA	NA	NA
BIOCARTA_NTHI_PATHWAY	22	410	1.18827	0.243902	0.416501	1	NA	NA	NA	NA	NA
REACTOME_CIRCADIAN_REPRESSION_OF_EXPRESSION_BY_REV_ERBA	19	774	0.690467	0.878604	0.973629	1	NA	NA	NA	NA	NA
KEGG_PPAR_SIGNALING_PATHWAY	47	772	0.692042	0.936022	0.974748	1	NA	NA	NA	NA	NA
BIOCARTA_KERATINOCYTE_PATHWAY	43	413	1.18129	0.202279	0.42862	1	NA	NA	NA	NA	NA
KEGG_CYTOKINE_CYTOKINE_RECEPTOR_INTERACTION	182	696	0.842709	0.840989	0.857414	1	NA	NA	NA	NA	NA
ST_INTEGRIN_SIGNALING_PATHWAY	69	697	0.841217	0.760404	0.858877	1	NA	NA	NA	NA	NA
REACTOME_PPARA_ACTIVATES_GENE_EXPRESSION	83	537	1.03497	0.40589	0.628523	1	NA	NA	NA	NA	NA
REACTOME_PLC_BETA_MEDIATED_EVENTS	35	780	0.683686	0.92577	0.971715	1	NA	NA	NA	NA	NA
PID_BMPPATHWAY	31	781	0.68321	0.927247	0.97087	1	NA	NA	NA	NA	NA
PID_AVB3_OPN_PATHWAY	28	540	1.03404	0.42341	0.627177	1	NA	NA	NA	NA	NA
REACTOME_CYTOKINE_SIGNALING_IN_IMMUNE_SYSTEM	235	541	1.03233	0.381007	0.63012	1	NA	NA	NA	NA	NA
PID_P38_MKK3_6PATHWAY	22	703	0.831513	0.681269	0.869634	1	NA	NA	NA	NA	NA
REACTOME_DEPOSITION_OF_NEW_CENPA_CONTAINING_NUCLEOSOMES_AT_THE_CENTROMERE	45	341	1.26952	0.115493	0.31775	1	NA	NA	NA	NA	NA
REACTOME_TRIGLYCERIDE_BIOSYNTHESIS	35	705	0.8291	0.722222	0.871599	1	NA	NA	NA	NA	NA
REACTOME_PLATELET_ACTIVATION_SIGNALING_AND_AGGREGATION	163	424	1.16933	0.155447	0.443115	1	NA	NA	NA	NA	NA
KEGG_CHEMOKINE_SIGNALING_PATHWAY	152	545	1.02318	0.42698	0.647377	1	NA	NA	NA	NA	NA
REACTOME_REGULATION_OF_INSULIN_SECRETION_BY_GLUCAGON_LIKE_PEPTIDE1	30	668	0.887791	0.630747	0.803503	1	NA	NA	NA	NA	NA
BIOCARTA_41BB_PATHWAY	16	669	0.887247	0.634006	0.80343	1	NA	NA	NA	NA	NA
BIOCARTA_ATM_PATHWAY	19	347	1.2601	0.157083	0.330151	1	NA	NA	NA	NA	NA
KEGG_MAPK_SIGNALING_PATHWAY	202	670	0.886006	0.736721	0.804811	1	NA	NA	NA	NA	NA
REACTOME_ACTIVATION_OF_NMDA_RECEPTOR_UPON_GLUTAMATE_BINDING_AND_POSTSYNAPTIC_EVENTS	25	672	0.880794	0.642755	0.812836	1	NA	NA	NA	NA	NA
REACTOME_GLYCOGEN_BREAKDOWN_GLYCOGENOLYSIS	15	673	0.878772	0.643092	0.815569	1	NA	NA	NA	NA	NA
KEGG_NOTCH_SIGNALING_PATHWAY	41	432	1.1593	0.244073	0.457031	1	NA	NA	NA	NA	NA
REACTOME_THROMBIN_SIGNALLING_THROUGH_PROTEINASE_ACTIVATED_RECEPTORS_PARS	25	796	0.630344	0.942982	0.987114	1	NA	NA	NA	NA	NA
PID_FAK_PATHWAY	51	555	1.01264	0.457064	0.660762	1	NA	NA	NA	NA	NA
ST_P38_MAPK_PATHWAY	32	475	1.10973	0.317852	0.523404	1	NA	NA	NA	NA	NA
KEGG_ENDOCYTOSIS	153	678	0.872789	0.738975	0.821538	1	NA	NA	NA	NA	NA
REACTOME_RESPONSE_TO_ELEVATED_PLATELET_CYTOSOLIC_CA2_	68	598	0.962198	0.543115	0.72621	1	NA	NA	NA	NA	NA
ST_INTERLEUKIN_4_PATHWAY	23	801	0.614129	0.933896	0.988425	1	NA	NA	NA	NA	NA
BIOCARTA_TID_PATHWAY	17	318	1.31438	0.147368	0.257739	1	NA	NA	NA	NA	NA
PID_AR_TF_PATHWAY	45	681	0.864025	0.684951	0.834973	1	NA	NA	NA	NA	NA
NETPATH-IL5	146	562	1.00562	0.438725	0.669098	1	NA	NA	NA	NA	NA
REACTOME_INTERFERON_GAMMA_SIGNALING	57	805	0.600364	0.986226	0.989034	1	NA	NA	NA	NA	NA
REACTOME_IL_RECEPTOR_SHC_SIGNALING	24	685	0.857983	0.688501	0.84171	1	NA	NA	NA	NA	NA
REACTOME_MEIOTIC_RECOMBINATION	64	242	1.43574	0.0216216	0.139246	1	NA	NA	NA	NA	NA
REACTOME_INNATE_IMMUNE_SYSTEM	212	686	0.856693	0.795349	0.84306	1	NA	NA	NA	NA	NA
BIOCARTA_IL1R_PATHWAY	25	688	0.855588	0.69024	0.842783	1	NA	NA	NA	NA	NA
PID_TNFPATHWAY	44	689	0.853732	0.699438	0.845114	1	NA	NA	NA	NA	NA
KEGG_ASCORBATE_AND_ALDARATE_METABOLISM	17	810	0.566605	0.971768	0.993121	1	NA	NA	NA	NA	NA
PID_CDC42_PATHWAY	64	569	0.999502	0.467742	0.674892	1	NA	NA	NA	NA	NA
BIOCARTA_TH1TH2_PATHWAY	16	530	1.04426	0.400894	0.614692	1	NA	NA	NA	NA	NA
KEGG_GRAFT_VERSUS_HOST_DISEASE	37	814	0.522854	0.993103	0.996507	1	NA	NA	NA	NA	NA
BIOCARTA_CCR5_PATHWAY	15	585	0.97887	0.511594	0.704065	1	NA	NA	NA	NA	NA
REACTOME_G_ALPHA_I_SIGNALLING_EVENTS	119	816	0.473279	1	0.998559	1	NA	NA	NA	NA	NA
BIOCARTA_NKT_PATHWAY	21	588	0.975024	0.496434	0.709434	1	NA	NA	NA	NA	NA
REACTOME_GABA_B_RECEPTOR_ACTIVATION	26	817	0.363656	1	0.999913	1	NA	NA	NA	NA	NA
NETPATH-TSLP	19	698	0.840726	0.699115	0.858554	1	NA	NA	NA	NA	NA
SIG_REGULATION_OF_THE_ACTIN_CYTOSKELETON_BY_RHO_GTPASES	23	699	0.839802	0.712389	0.859034	1	NA	NA	NA	NA	NA
NETPATH-EGFR1	194	700	0.838923	0.810365	0.859469	1	NA	NA	NA	NA	NA
PID_IL1PATHWAY	29	351	1.25531	0.156069	0.335674	1	NA	NA	NA	NA	NA
KEGG_PROSTATE_CANCER	77	621	0.940141	0.599744	0.74818	1	NA	NA	NA	NA	NA
KEGG_PRION_DISEASES	30	743	0.760673	0.819346	0.9335	1	NA	NA	NA	NA	NA
REACTOME_MEIOTIC_SYNAPSIS	55	542	1.02995	0.406206	0.634771	1	NA	NA	NA	NA	NA
PID_MET_PATHWAY	71	462	1.12176	0.28776	0.509963	1	NA	NA	NA	NA	NA
REACTOME_REGULATION_OF_IFNA_SIGNALING	15	464	1.12088	0.324523	0.509801	1	NA	NA	NA	NA	NA
BIOCARTA_TOLL_PATHWAY	33	357	1.24696	0.179487	0.346366	1	NA	NA	NA	NA	NA
REACTOME_PACKAGING_OF_TELOMERE_ENDS	37	587	0.977395	0.504854	0.705215	1	NA	NA	NA	NA	NA
PID_CXCR3PATHWAY	37	773	0.691117	0.926129	0.97432	1	NA	NA	NA	NA	NA
PID_IFNGPATHWAY	40	629	0.92727	0.584046	0.767024	1	NA	NA	NA	NA	NA
SIG_IL4RECEPTOR_IN_B_LYPHOCYTES	25	589	0.974967	0.507983	0.708333	1	NA	NA	NA	NA	NA
BIOCARTA_TPO_PATHWAY	24	712	0.814208	0.735849	0.889122	1	NA	NA	NA	NA	NA
PID_TRAIL_PATHWAY	27	592	0.968954	0.519174	0.718233	1	NA	NA	NA	NA	NA
REACTOME_RNA_POL_I_PROMOTER_OPENING	43	363	1.24036	0.154696	0.354	1	NA	NA	NA	NA	NA
M_3.3_INFLAMMATION II	205	553	1.01478	0.447154	0.658032	1	NA	NA	NA	NA	NA
REACTOME_APOPTOTIC_EXECUTION_PHASE	43	595	0.967075	0.514085	0.718828	1	NA	NA	NA	NA	NA
REACTOME_BMAL1_CLOCK_NPAS2_ACTIVATES_CIRCADIAN_EXPRESSION	29	757	0.722867	0.910128	0.963162	1	NA	NA	NA	NA	NA
REACTOME_RNA_POL_I_TRANSCRIPTION	64	234	1.44909	0.0253333	0.129142	1	NA	NA	NA	NA	NA
REACTOME_TAK1_ACTIVATES_NFKB_BY_PHOSPHORYLATION_AND_ACTIVATION_OF_IKKS_COMPLEX	18	597	0.962233	0.528614	0.727333	1	NA	NA	NA	NA	NA
PID_TOLL_ENDOGENOUS_PATHWAY	22	531	1.0424	0.410999	0.617769	1	NA	NA	NA	NA	NA
KEGG_JAK_STAT_SIGNALING_PATHWAY	112	679	0.867328	0.742857	0.830982	1	NA	NA	NA	NA	NA
BIOCARTA_HCMV_PATHWAY	16	707	0.824139	0.723781	0.878059	1	NA	NA	NA	NA	NA
REACTOME_CELL_SURFACE_INTERACTIONS_AT_THE_VASCULAR_WALL	70	602	0.959413	0.525292	0.72771	1	NA	NA	NA	NA	NA
BIOCARTA_ACTINY_PATHWAY	16	482	1.10086	0.361429	0.53608	1	NA	NA	NA	NA	NA
KEGG_FC_GAMMA_R_MEDIATED_PHAGOCYTOSIS	84	604	0.95767	0.553687	0.729275	1	NA	NA	NA	NA	NA
BIOCARTA_P53_PATHWAY	15	645	0.911568	0.6	0.781204	1	NA	NA	NA	NA	NA
REACTOME_NFKB_AND_MAP_KINASES_ACTIVATION_MEDIATED_BY_TLR4_SIGNALING_REPERTOIRE	62	390	1.21259	0.159477	0.384848	1	NA	NA	NA	NA	NA
ST_WNT_CA2_CYCLIC_GMP_PATHWAY	19	808	0.580329	0.959153	0.991905	1	NA	NA	NA	NA	NA
REACTOME_SIGNALING_BY_FGFR1_MUTANTS	21	809	0.579599	0.966374	0.990887	1	NA	NA	NA	NA	NA
REACTOME_POST_NMDA_RECEPTOR_ACTIVATION_EVENTS	24	662	0.894518	0.625722	0.796987	1	NA	NA	NA	NA	NA
REACTOME_G_ALPHA_Q_SIGNALLING_EVENTS	111	783	0.681379	0.969849	0.969876	1	NA	NA	NA	NA	NA
PID_VEGFR1_2_PATHWAY	61	691	0.849743	0.731642	0.850363	1	NA	NA	NA	NA	NA
KEGG_TASTE_TRANSDUCTION	25	786	0.677543	0.917143	0.969248	1	NA	NA	NA	NA	NA
REACTOME_SIGNAL_AMPLIFICATION	24	651	0.90629	0.602056	0.785063	1	NA	NA	NA	NA	NA
REACTOME_DOWNSTREAM_SIGNAL_TRANSDUCTION	80	677	0.874112	0.700671	0.820133	1	NA	NA	NA	NA	NA
BIOCARTA_PPARA_PATHWAY	50	507	1.06484	0.385042	0.59258	1	NA	NA	NA	NA	NA
PID_INTEGRIN2_PATHWAY	22	790	0.65769	0.92522	0.978575	1	NA	NA	NA	NA	NA
BIOCARTA_HER2_PATHWAY	20	617	0.948112	0.539143	0.734947	1	NA	NA	NA	NA	NA
PID_ENDOTHELINPATHWAY	52	779	0.684982	0.932886	0.97192	1	NA	NA	NA	NA	NA
BIOCARTA_AGR_PATHWAY	26	806	0.591841	0.965957	0.990731	1	NA	NA	NA	NA	NA
REACTOME_RORA_ACTIVATES_CIRCADIAN_EXPRESSION	20	794	0.643871	0.919149	0.98224	1	NA	NA	NA	NA	NA
REACTOME_GROWTH_HORMONE_RECEPTOR_SIGNALING	21	472	1.11532	0.309735	0.513942	1	NA	NA	NA	NA	NA
BIOCARTA_P53HYPOXIA_PATHWAY	22	756	0.724396	0.860741	0.962661	1	NA	NA	NA	NA	NA
KEGG_RENAL_CELL_CARCINOMA	61	676	0.874933	0.694892	0.819741	1	NA	NA	NA	NA	NA
BIOCARTA_ECM_PATHWAY	23	784	0.680356	0.90413	0.969475	1	NA	NA	NA	NA	NA
REACTOME_NUCLEOTIDE_BINDING_DOMAIN_LEUCINE_RICH_REPEAT_CONTAINING_RECEPTOR_NLR_SIGNALING_PATHWAYS	40	556	1.01244	0.448133	0.66005	1	NA	NA	NA	NA	NA
REACTOME_CREB_PHOSPHORYLATION_THROUGH_THE_ACTIVATION_OF_RAS	19	764	0.708758	0.864904	0.969005	1	NA	NA	NA	NA	NA
REACTOME_G_ALPHA_S_SIGNALLING_EVENTS	70	812	0.543863	0.998658	0.99557	1	NA	NA	NA	NA	NA
M_3.1_INTERFERON-INDUCIBLE	83	811	0.548325	1	0.995927	1	NA	NA	NA	NA	NA
BIOCARTA_PTEN_PATHWAY	17	708	0.823923	0.735905	0.877193	1	NA	NA	NA	NA	NA
ST_MYOCYTE_AD_PATHWAY	20	726	0.7901	0.771429	0.911631	1	NA	NA	NA	NA	NA
REACTOME_THROMBOXANE_SIGNALLING_THROUGH_TP_RECEPTOR	18	710	0.816804	0.742313	0.887092	1	NA	NA	NA	NA	NA
REACTOME_AQUAPORIN_MEDIATED_TRANSPORT	35	742	0.760796	0.838473	0.934602	1	NA	NA	NA	NA	NA
KEGG_ERBB_SIGNALING_PATHWAY	77	765	0.703155	0.947791	0.97329	1	NA	NA	NA	NA	NA
KEGG_PROXIMAL_TUBULE_BICARBONATE_RECLAMATION	18	690	0.851606	0.693475	0.848012	1	NA	NA	NA	NA	NA
KEGG_NATURAL_KILLER_CELL_MEDIATED_CYTOTOXICITY	112	628	0.927772	0.640764	0.767153	1	NA	NA	NA	NA	NA
KEGG_TOLL_LIKE_RECEPTOR_SIGNALING_PATHWAY	81	523	1.05194	0.375162	0.604694	1	NA	NA	NA	NA	NA
REACTOME_TRAF6_MEDIATED_INDUCTION_OF_NFKB_AND_MAP_KINASES_UPON_TLR7_8_OR_9_ACTIVATION	66	435	1.15764	0.236074	0.457579	1	NA	NA	NA	NA	NA
PID_EPHBFWDPATHWAY	32	713	0.812357	0.748181	0.891066	1	NA	NA	NA	NA	NA
PID_GMCSF_PATHWAY	37	717	0.799791	0.786127	0.907306	1	NA	NA	NA	NA	NA
REACTOME_MUSCLE_CONTRACTION	NA	NA	NA	NA	NA	NA	525	0.850911	0.709347	0.982477	1
REACTOME_SULFUR_AMINO_ACID_METABOLISM	NA	NA	NA	NA	NA	NA	405	1.03047	0.410428	0.765895	1
KEGG_ARACHIDONIC_ACID_METABOLISM	NA	NA	NA	NA	NA	NA	687	0.6316	0.958025	1	1
KEGG_GNRH_SIGNALING_PATHWAY	NA	NA	NA	NA	NA	NA	701	0.600786	0.991973	1	1
REACTOME_KERATAN_SULFATE_KERATIN_METABOLISM	NA	NA	NA	NA	NA	NA	610	0.753402	0.81965	1	1
KEGG_SMALL_CELL_LUNG_CANCER	NA	NA	NA	NA	NA	NA	490	0.902488	0.625144	0.934176	1
REACTOME_AMINO_ACID_SYNTHESIS_AND_INTERCONVERSION_TRANSAMINATION	NA	NA	NA	NA	NA	NA	289	1.24379	0.203125	0.400401	1
REACTOME_TRANSCRIPTIONAL_ACTIVITY_OF_SMAD2_SMAD3_SMAD4_HETEROTRIMER	NA	NA	NA	NA	NA	NA	263	1.30596	0.11375	0.302543	1
KEGG_GLYCOSYLPHOSPHATIDYLINOSITOL_GPI_ANCHOR_BIOSYNTHESIS	NA	NA	NA	NA	NA	NA	425	1.00375	0.471448	0.801272	1
MIPS_ARC_COMPLEX	NA	NA	NA	NA	NA	NA	695	0.611108	0.942701	1	1
KEGG_O_GLYCAN_BIOSYNTHESIS	NA	NA	NA	NA	NA	NA	535	0.841803	0.68114	0.98249	1
KEGG_LONG_TERM_POTENTIATION	NA	NA	NA	NA	NA	NA	617	0.743969	0.874852	1	1
REACTOME_SIGNALING_BY_ERBB4	NA	NA	NA	NA	NA	NA	577	0.790858	0.828539	1	1
BIOCARTA_CELLCYCLE_PATHWAY	NA	NA	NA	NA	NA	NA	619	0.739544	0.821138	1	1
BALI_BCELLS_NAIVE	NA	NA	NA	NA	NA	NA	337	1.1462	0.269555	0.569173	1
REACTOME_G1_PHASE	NA	NA	NA	NA	NA	NA	379	1.0858	0.344784	0.660351	1
KEGG_VASOPRESSIN_REGULATED_WATER_REABSORPTION	NA	NA	NA	NA	NA	NA	433	0.987217	0.472772	0.830391	1
REACTOME_NOTCH1_INTRACELLULAR_DOMAIN_REGULATES_TRANSCRIPTION	NA	NA	NA	NA	NA	NA	623	0.737045	0.870765	1	1
KEGG_PHOSPHATIDYLINOSITOL_SIGNALING_SYSTEM	NA	NA	NA	NA	NA	NA	624	0.735938	0.88538	1	1
PID_SMAD2_3NUCLEARPATHWAY	NA	NA	NA	NA	NA	NA	504	0.876379	0.67664	0.967055	1
REACTOME_SIGNAL_TRANSDUCTION_BY_L1	NA	NA	NA	NA	NA	NA	571	0.798974	0.746212	0.998188	1
REACTOME_CELL_CELL_JUNCTION_ORGANIZATION	NA	NA	NA	NA	NA	NA	706	0.577974	0.975641	1	1
PID_BETACATENIN_NUC_PATHWAY	NA	NA	NA	NA	NA	NA	386	1.07354	0.356977	0.68193	1
REACTOME_KERATAN_SULFATE_BIOSYNTHESIS	NA	NA	NA	NA	NA	NA	669	0.667135	0.911323	1	1
M_2.5_ADENOMA_INTERSTITIAL_MESENCHYME_DENDRITE_MOTOR	NA	NA	NA	NA	NA	NA	509	0.869143	0.755556	0.973634	1
KEGG_ETHER_LIPID_METABOLISM	NA	NA	NA	NA	NA	NA	429	1.00085	0.476923	0.801509	1
BIOCARTA_PTDINS_PATHWAY	NA	NA	NA	NA	NA	NA	470	0.921986	0.576975	0.926152	1
PID_WNT_SIGNALING_PATHWAY	NA	NA	NA	NA	NA	NA	633	0.725153	0.825911	1	1
REACTOME_SYNTHESIS_OF_PIPS_AT_THE_PLASMA_MEMBRANE	NA	NA	NA	NA	NA	NA	713	0.547685	0.982005	1	1
REACTOME_SIGNALING_BY_TGF_BETA_RECEPTOR_COMPLEX	NA	NA	NA	NA	NA	NA	217	1.40299	0.0510949	0.188041	1
REACTOME_SMAD2_SMAD3_SMAD4_HETEROTRIMER_REGULATES_TRANSCRIPTION	NA	NA	NA	NA	NA	NA	273	1.29238	0.149669	0.317349	1
KEGG_BLADDER_CANCER	NA	NA	NA	NA	NA	NA	637	0.719518	0.882793	1	1
REACTOME_PTM_GAMMA_CARBOXYLATION_HYPUSINE_FORMATION_AND_ARYLSULFATASE_ACTIVATION	NA	NA	NA	NA	NA	NA	543	0.826012	0.720833	0.998782	1
KEGG_ADHERENS_JUNCTION	NA	NA	NA	NA	NA	NA	704	0.589359	0.987209	1	1
BIOCARTA_MYOSIN_PATHWAY	NA	NA	NA	NA	NA	NA	523	0.852859	0.670604	0.982235	1
KEGG_VASCULAR_SMOOTH_MUSCLE_CONTRACTION	NA	NA	NA	NA	NA	NA	641	0.716143	0.920089	1	1
KEGG_PENTOSE_PHOSPHATE_PATHWAY	NA	NA	NA	NA	NA	NA	440	0.979168	0.518807	0.838201	1
KEGG_AMINO_SUGAR_AND_NUCLEOTIDE_SUGAR_METABOLISM	NA	NA	NA	NA	NA	NA	280	1.27153	0.150803	0.351376	1
REACTOME_NCAM_SIGNALING_FOR_NEURITE_OUT_GROWTH	NA	NA	NA	NA	NA	NA	712	0.550882	0.993835	1	1
PID_INTEGRIN3_PATHWAY	NA	NA	NA	NA	NA	NA	645	0.711648	0.862205	1	1
NETPATH-KIT.RECEPTOR	NA	NA	NA	NA	NA	NA	538	0.837361	0.731272	0.98576	1
PID_ARF_3PATHWAY	NA	NA	NA	NA	NA	NA	445	0.972676	0.509722	0.845668	1
REACTOME_SEMA4D_IN_SEMAPHORIN_SIGNALING	NA	NA	NA	NA	NA	NA	675	0.662134	0.910811	1	1
REACTOME_SIGNALING_BY_NOTCH	NA	NA	NA	NA	NA	NA	579	0.788947	0.8434	1	1
REACTOME_NEUROTRANSMITTER_RELEASE_CYCLE	NA	NA	NA	NA	NA	NA	595	0.769596	0.815385	1	1
PID_BETACATENIN_DEG_PATHWAY	NA	NA	NA	NA	NA	NA	677	0.655199	0.898752	1	1
REACTOME_PI_METABOLISM	NA	NA	NA	NA	NA	NA	696	0.610724	0.96384	1	1
REACTOME_TGF_BETA_RECEPTOR_SIGNALING_ACTIVATES_SMADS	NA	NA	NA	NA	NA	NA	334	1.1534	0.27027	0.554993	1
KEGG_THYROID_CANCER	NA	NA	NA	NA	NA	NA	625	0.733993	0.827145	1	1
REACTOME_L1CAM_INTERACTIONS	NA	NA	NA	NA	NA	NA	546	0.825333	0.752887	0.994575	1
REACTOME_GAB1_SIGNALOSOME	NA	NA	NA	NA	NA	NA	659	0.689747	0.884712	1	1
REACTOME_DEVELOPMENTAL_BIOLOGY	NA	NA	NA	NA	NA	NA	667	0.668367	0.996951	1	1
REACTOME_SIGNALING_BY_PDGF	NA	NA	NA	NA	NA	NA	684	0.636613	0.983553	1	1
REACTOME_GLYCOSAMINOGLYCAN_METABOLISM	NA	NA	NA	NA	NA	NA	671	0.666815	0.954494	1	1
REACTOME_PIP3_ACTIVATES_AKT_SIGNALING	NA	NA	NA	NA	NA	NA	554	0.81591	0.729585	0.997919	1
REACTOME_TRANSPORT_OF_VITAMINS_NUCLEOSIDES_AND_RELATED_MOLECULES	NA	NA	NA	NA	NA	NA	592	0.774166	0.783854	1	1
REACTOME_PHOSPHOLIPID_METABOLISM	NA	NA	NA	NA	NA	NA	549	0.822422	0.825581	0.994649	1
KEGG_WNT_SIGNALING_PATHWAY	NA	NA	NA	NA	NA	NA	468	0.923954	0.633078	0.925097	1
REACTOME_RECYCLING_PATHWAY_OF_L1	NA	NA	NA	NA	NA	NA	358	1.1136	0.334688	0.621174	1
REACTOME_BIOLOGICAL_OXIDATIONS	NA	NA	NA	NA	NA	NA	603	0.762353	0.88565	1	1
KEGG_ECM_RECEPTOR_INTERACTION	NA	NA	NA	NA	NA	NA	721	0.509263	0.996445	0.998665	1
PID_INTEGRIN1_PATHWAY	NA	NA	NA	NA	NA	NA	724	0.446435	0.998773	0.999689	1
REACTOME_NETRIN1_SIGNALING	NA	NA	NA	NA	NA	NA	643	0.713007	0.870757	1	1

## Sheet: FUvsC_Down-regulated
NAME	SIZE	Rank.discov	NES.discov	NOM.p.val.discov	FDR.q.val.discov	FWER.p.val.discov	Rank.rep	NES.rep	NOM.p.val.rep	FDR.q.val.rep	FWER.p.val.rep
M_2.3_ERYTHROCYTES	93	1	-3.77825	0	0	0	1	-3.82655	0	0	0
M_2.2_NEUTROPHILS	39	2	-2.40209	0	0.000431034	0.001	3	-2.41273	0	0.00050079	0.001
REACTOME_OLFACTORY_SIGNALING_PATHWAY	111	3	-2.35035	0	0.000561079	0.002	26	-1.64257	0	0.164994	0.945
KEGG_OLFACTORY_TRANSDUCTION	150	4	-2.2597	0	0.00138361	0.007	21	-1.73925	0	0.105553	0.767
KEGG_REGULATION_OF_AUTOPHAGY	24	5	-1.85767	0.00636943	0.108707	0.516	20	-1.74135	0.0144404	0.10881	0.763
REACTOME_AMINE_LIGAND_BINDING_RECEPTORS	16	6	-1.81502	0.00949367	0.135094	0.653	81	-1.25648	0.162544	0.528638	1
REACTOME_AMINO_ACID_TRANSPORT_ACROSS_THE_PLASMA_MEMBRANE	20	7	-1.80938	0.00986842	0.121345	0.672	45	-1.42188	0.0658915	0.381076	1
RBC_CANDIDATE_GENES	87	8	-1.7411	0.00448431	0.188797	0.86	104	-1.19971	0.0825688	0.547407	1
KEGG_NITROGEN_METABOLISM	17	9	-1.71772	0.0186335	0.200363	0.908	36	-1.52156	0.0456274	0.266947	0.997
REACTOME_AMINO_ACID_AND_OLIGOPEPTIDE_SLC_TRANSPORTERS	25	10	-1.67315	0.0135135	0.254245	0.965	52	-1.38033	0.0809524	0.420238	1
REACTOME_TRANSPORT_OF_INORGANIC_CATIONS_ANIONS_AND_AMINO_ACIDS_OLIGOPEPTIDES	55	11	-1.64247	0	0.2867	0.988	65	-1.3177	0.0333333	0.478554	1
REACTOME_COMPLEMENT_CASCADE	22	13	-1.61848	0.020339	0.287034	0.994	7	-2.15679	0	0.00503087	0.023
REACTOME_TRAFFICKING_OF_AMPA_RECEPTORS	18	14	-1.58423	0.0264706	0.334849	0.998	110	-1.18193	0.243446	0.564364	1
REACTOME_ABC_FAMILY_PROTEINS_MEDIATED_TRANSPORT	26	15	-1.57966	0.0159236	0.322	1	91	-1.22641	0.125523	0.549064	1
RBC_BIOLOGY_LOCI	54	17	-1.53133	0.0204082	0.392809	1	89	-1.23076	0.120253	0.549116	1
BALI_BCELLS_PLASMA	105	18	-1.52778	0	0.379617	1	284	-0.738908	0.987179	0.99067	1
REACTOME_SIGNALING_BY_NODAL	15	19	-1.521	0.0557377	0.376108	1	244	-0.862034	0.643678	0.917983	1
REACTOME_TRANSFERRIN_ENDOCYTOSIS_AND_RECYCLING	21	20	-1.51417	0.0420712	0.373201	1	64	-1.3178	0.157258	0.485721	1
REACTOME_IRON_UPTAKE_AND_TRANSPORT	29	21	-1.48952	0.0313589	0.414929	1	23	-1.65276	0.016	0.173673	0.937
REACTOME_DEGRADATION_OF_THE_EXTRACELLULAR_MATRIX	18	22	-1.48587	0.0664557	0.405811	1	55	-1.35957	0.112319	0.447362	1
PID_PI3KCIAKTPATHWAY	31	23	-1.46371	0.0286624	0.442685	1	30	-1.56499	0.0217391	0.243098	0.992
KEGG_PORPHYRIN_AND_CHLOROPHYLL_METABOLISM	32	24	-1.44306	0.046595	0.47914	1	39	-1.48201	0.0285714	0.31034	1
KEGG_AMYOTROPHIC_LATERAL_SCLEROSIS_ALS	40	25	-1.43981	0.0390625	0.468893	1	131	-1.13236	0.208791	0.601264	1
PID_HDAC_CLASSIII_PATHWAY	22	26	-1.42765	0.0493827	0.484083	1	235	-0.878398	0.628459	0.912516	1
KEGG_BIOSYNTHESIS_OF_UNSATURATED_FATTY_ACIDS	19	27	-1.40929	0.0854701	0.517	1	68	-1.30875	0.13278	0.479248	1
REACTOME_TRANSPORT_OF_GLUCOSE_AND_OTHER_SUGARS_BILE_SALTS_AND_ORGANIC_ACIDS_METAL_IONS_AND_AMINE_COMPOUNDS	52	28	-1.39408	0.0483271	0.543443	1	46	-1.41578	0.0245399	0.3853	1
REACTOME_GLYCEROPHOSPHOLIPID_BIOSYNTHESIS	69	29	-1.38718	0.0168067	0.545659	1	112	-1.17023	0.158273	0.587445	1
M_1.2_PLATELETS	89	30	-1.38668	0.0272727	0.52908	1	4	-2.37981	0	0.000762178	0.002
REACTOME_AMINE_COMPOUND_SLC_TRANSPORTERS	15	31	-1.37679	0.108761	0.542232	1	77	-1.28045	0.151079	0.490299	1
REACTOME_ACTIVATION_OF_BH3_ONLY_PROTEINS	16	32	-1.35192	0.125	0.60194	1	144	-1.11101	0.265993	0.604744	1
KEGG_INOSITOL_PHOSPHATE_METABOLISM	43	33	-1.35013	0.0604982	0.589532	1	302	-0.653442	0.988372	1	1
BIOCARTA_RAS_PATHWAY	23	34	-1.35008	0.104615	0.572357	1	67	-1.30973	0.116183	0.48354	1
REACTOME_INTRINSIC_PATHWAY_FOR_APOPTOSIS	29	36	-1.29906	0.127869	0.708463	1	214	-0.915156	0.645455	0.900782	1
BIOCARTA_IL22BP_PATHWAY	15	37	-1.28546	0.126154	0.741531	1	48	-1.4114	0.0684039	0.379308	1
M_2.6_MYELOID LINEAGE	135	38	-1.28318	0.0365854	0.73046	1	2	-2.97766	0	0	0
REACTOME_PRE_NOTCH_TRANSCRIPTION_AND_TRANSLATION	25	39	-1.27675	0.17134	0.735288	1	29	-1.56908	0.0304348	0.24449	0.991
BIOCARTA_G2_PATHWAY	21	40	-1.27551	0.13253	0.72117	1	57	-1.34322	0.131274	0.473763	1
REACTOME_VOLTAGE_GATED_POTASSIUM_CHANNELS	29	41	-1.2702	0.156463	0.72276	1	60	-1.33202	0.0754717	0.478692	1
REACTOME_G0_AND_EARLY_G1	19	42	-1.26763	0.184524	0.714774	1	206	-0.939918	0.550201	0.861684	1
REACTOME_PI3K_AKT_ACTIVATION	32	43	-1.26734	0.154882	0.699307	1	180	-1.01758	0.390135	0.73265	1
REACTOME_PI3K_EVENTS_IN_ERBB4_SIGNALING	31	44	-1.26421	0.140523	0.694416	1	88	-1.23151	0.171296	0.553051	1
REACTOME_AXON_GUIDANCE	180	45	-1.25543	0.0403226	0.709634	1	245	-0.861631	0.869565	0.915217	1
KEGG_COMPLEMENT_AND_COAGULATION_CASCADES	47	46	-1.24413	0.130909	0.734592	1	6	-2.1704	0	0.00511954	0.02
REACTOME_ACYL_CHAIN_REMODELLING_OF_PE	15	47	-1.24057	0.186391	0.731751	1	79	-1.25907	0.153846	0.534886	1
REACTOME_PRE_NOTCH_EXPRESSION_AND_PROCESSING	38	48	-1.23689	0.152318	0.729897	1	69	-1.30729	0.0918919	0.476263	1
REACTOME_TRANSMEMBRANE_TRANSPORT_OF_SMALL_MOLECULES	279	49	-1.22326	0.0357143	0.764161	1	163	-1.06893	0.3125	0.647901	1
KEGG_NEUROACTIVE_LIGAND_RECEPTOR_INTERACTION	144	50	-1.22252	0.0760234	0.751764	1	56	-1.35182	0.0153846	0.459199	1
REACTOME_STRIATED_MUSCLE_CONTRACTION	18	51	-1.21912	0.21865	0.748954	1	143	-1.11104	0.326389	0.608845	1
PID_ANTHRAXPATHWAY	15	54	-1.2143	0.239521	0.72422	1	15	-1.78812	0.00325733	0.0991439	0.622
KEGG_AXON_GUIDANCE	95	55	-1.2055	0.133028	0.741703	1	212	-0.920014	0.75	0.894991	1
PID_ATF2_PATHWAY	52	56	-1.20236	0.144404	0.73906	1	136	-1.12115	0.232955	0.610726	1
PID_P53DOWNSTREAMPATHWAY	114	57	-1.192	0.10989	0.762514	1	24	-1.64735	0	0.171892	0.94
REACTOME_ACYL_CHAIN_REMODELLING_OF_PC	16	58	-1.19065	0.206897	0.75472	1	50	-1.38865	0.107011	0.416005	1
REACTOME_NEURONAL_SYSTEM	183	59	-1.18302	0.056	0.769855	1	119	-1.15448	0.0294118	0.596178	1
REACTOME_NCAM1_INTERACTIONS	28	60	-1.18132	0.214286	0.763049	1	310	-0.572991	0.981132	1	1
KEGG_MELANOMA	51	61	-1.17797	0.197531	0.762052	1	241	-0.864678	0.820513	0.923237	1
REACTOME_PHASE1_FUNCTIONALIZATION_OF_COMPOUNDS	38	63	-1.17061	0.205224	0.763184	1	192	-0.971981	0.520408	0.824772	1
REACTOME_SLC_MEDIATED_TRANSMEMBRANE_TRANSPORT	159	64	-1.16358	0.0955414	0.776941	1	236	-0.875641	0.829268	0.915115	1
REACTOME_HS_GAG_DEGRADATION	15	65	-1.15712	0.270349	0.787794	1	267	-0.811712	0.747634	0.939358	1
PID_IL4_2PATHWAY	59	67	-1.14068	0.211382	0.823638	1	37	-1.5058	0.0147059	0.28418	0.999
REACTOME_INSULIN_RECEPTOR_RECYCLING	18	68	-1.13934	0.263314	0.816902	1	162	-1.06984	0.373077	0.649344	1
BIOCARTA_RAC1_PATHWAY	19	69	-1.13725	0.272727	0.812363	1	43	-1.43879	0.0725806	0.361892	1
REACTOME_POTASSIUM_CHANNELS	63	70	-1.13526	0.216535	0.807905	1	59	-1.33886	0.0486111	0.468851	1
REACTOME_SYNTHESIS_AND_INTERCONVERSION_OF_NUCLEOTIDE_DI_AND_TRIPHOSPHATES	19	72	-1.13344	0.270968	0.791967	1	242	-0.862711	0.669091	0.924076	1
KEGG_STEROID_HORMONE_BIOSYNTHESIS	27	73	-1.13291	0.281818	0.782958	1	113	-1.1677	0.223684	0.589564	1
PID_INTEGRIN_A9B1_PATHWAY	22	75	-1.11945	0.302632	0.810149	1	93	-1.2206	0.197628	0.552923	1
PID_IL3_PATHWAY	25	76	-1.11838	0.282609	0.803397	1	54	-1.36799	0.0729614	0.434754	1
REACTOME_FACTORS_INVOLVED_IN_MEGAKARYOCYTE_DEVELOPMENT_AND_PLATELET_PRODUCTION	92	77	-1.11761	0.218341	0.795776	1	61	-1.3295	0.0430108	0.47718	1
KEGG_ABC_TRANSPORTERS	33	78	-1.11638	0.275261	0.789683	1	147	-1.10889	0.279621	0.598056	1
REACTOME_ENERGY_DEPENDENT_REGULATION_OF_MTOR_BY_LKB1_AMPK	15	81	-1.09867	0.332378	0.821576	1	261	-0.836126	0.726351	0.91266	1
REACTOME_HEPARAN_SULFATE_HEPARIN_HS_GAG_METABOLISM	33	82	-1.09066	0.298969	0.840839	1	197	-0.963122	0.511312	0.831156	1
KEGG_TGF_BETA_SIGNALING_PATHWAY	64	83	-1.08994	0.30597	0.833359	1	298	-0.669908	0.972222	1	1
REACTOME_PI3K_EVENTS_IN_ERBB2_SIGNALING	37	84	-1.08717	0.328571	0.833221	1	127	-1.13802	0.251397	0.603584	1
REACTOME_PI_3K_CASCADE	36	85	-1.08442	0.315436	0.832774	1	196	-0.966342	0.557214	0.825412	1
ST_G_ALPHA_I_PATHWAY	29	86	-1.0803	0.348534	0.837894	1	278	-0.767683	0.820833	0.973916	1
M_3.2_INFLAMMATION I	219	88	-1.06935	0.29661	0.859202	1	8	-2.13696	0	0.00559914	0.028
REACTOME_GPCR_DOWNSTREAM_SIGNALING	401	89	-1.06547	0.194805	0.863671	1	133	-1.12789	0	0.605048	1
KEGG_PANCREATIC_CANCER	63	90	-1.06527	0.326531	0.854775	1	123	-1.14366	0.15894	0.607189	1
REACTOME_PEPTIDE_LIGAND_BINDING_RECEPTORS	100	91	-1.06391	0.298701	0.850109	1	75	-1.28965	0	0.480968	1
PID_NETRIN_PATHWAY	28	93	-1.05305	0.384868	0.86994	1	108	-1.18617	0.2	0.562819	1
KEGG_GLYCEROPHOSPHOLIPID_METABOLISM	63	95	-1.05074	0.369963	0.859927	1	188	-0.980272	0.515873	0.815829	1
REACTOME_HS_GAG_BIOSYNTHESIS	18	96	-1.04736	0.355685	0.863183	1	313	-0.550158	0.992674	1	1
REACTOME_TRANSMISSION_ACROSS_CHEMICAL_SYNAPSES	118	98	-1.03521	0.372973	0.887843	1	231	-0.895367	0.74026	0.884375	1
REACTOME_SEMA4D_INDUCED_CELL_MIGRATION_AND_GROWTH_CONE_COLLAPSE	18	101	-1.02931	0.424242	0.882464	1	189	-0.976049	0.510563	0.824695	1
REACTOME_EXTRACELLULAR_MATRIX_ORGANIZATION	59	102	-1.02906	0.419708	0.874705	1	101	-1.20704	0.131944	0.542828	1
PID_WNT_NONCANONICAL_PATHWAY	25	104	-1.02171	0.431507	0.88369	1	171	-1.05499	0.345238	0.657413	1
REACTOME_INFLAMMASOMES	16	105	-1.02047	0.415094	0.879668	1	16	-1.77326	0.00760456	0.106377	0.681
SA_G1_AND_S_PHASES	15	106	-1.01974	0.41875	0.874177	1	223	-0.899669	0.59375	0.904707	1
KEGG_NON_SMALL_CELL_LUNG_CANCER	50	107	-1.01745	0.410526	0.874246	1	207	-0.938255	0.596386	0.862345	1
REACTOME_NUCLEAR_SIGNALING_BY_ERBB4	27	109	-1.01029	0.410345	0.88336	1	183	-1.0083	0.414747	0.74962	1
KEGG_GLUTATHIONE_METABOLISM	42	110	-1.00955	0.443636	0.877926	1	234	-0.878492	0.691429	0.916217	1
REACTOME_SIGNALING_BY_GPCR	470	113	-1.00617	0.46875	0.866114	1	128	-1.13769	0	0.599674	1
PID_FOXOPATHWAY	48	114	-0.996787	0.40604	0.890305	1	74	-1.28978	0.0810811	0.487023	1
REACTOME_ACTIVATED_AMPK_STIMULATES_FATTY_ACID_OXIDATION_IN_MUSCLE	16	115	-0.987773	0.48415	0.913559	1	181	-1.01632	0.432331	0.73249	1
REACTOME_GLUTATHIONE_CONJUGATION	18	117	-0.977444	0.465798	0.933629	1	265	-0.823589	0.730769	0.923755	1
KEGG_STARCH_AND_SUCROSE_METABOLISM	40	122	-0.968943	0.493197	0.923874	1	66	-1.31562	0.0801887	0.47638	1
KEGG_REGULATION_OF_ACTIN_CYTOSKELETON	159	126	-0.959216	0.552795	0.926699	1	251	-0.845034	0.934783	0.930274	1
SIG_PIP3_SIGNALING_IN_CARDIAC_MYOCTES	57	127	-0.95899	0.529412	0.920176	1	164	-1.067	0.267606	0.649474	1
KEGG_GLIOMA	56	129	-0.936439	0.593496	0.979578	1	82	-1.24621	0.0794702	0.551428	1
KEGG_LONG_TERM_DEPRESSION	53	130	-0.936297	0.564014	0.97249	1	312	-0.565082	1	1	1
KEGG_ADIPOCYTOKINE_SIGNALING_PATHWAY	57	132	-0.933364	0.593407	0.967416	1	174	-1.04637	0.36478	0.671274	1
REACTOME_NEUROTRANSMITTER_RECEPTOR_BINDING_AND_DOWNSTREAM_TRANSMISSION_IN_THE_POSTSYNAPTIC_CELL	86	134	-0.927865	0.650862	0.970438	1	185	-0.99209	0.470588	0.790805	1
BIOCARTA_PAR1_PATHWAY	29	135	-0.927533	0.573427	0.96411	1	275	-0.788261	0.798077	0.952335	1
BIOCARTA_BAD_PATHWAY	22	140	-0.91351	0.570492	0.971382	1	187	-0.986007	0.473896	0.801596	1
REACTOME_CYTOCHROME_P450_ARRANGED_BY_SUBSTRATE_TYPE	25	142	-0.908183	0.618123	0.974162	1	277	-0.773697	0.8125	0.968322	1
ST_DIFFERENTIATION_PATHWAY_IN_PC12_CELLS	39	144	-0.899971	0.619377	0.984891	1	85	-1.24039	0.136585	0.547197	1
KEGG_DRUG_METABOLISM_CYTOCHROME_P450	44	149	-0.893755	0.68231	0.969705	1	190	-0.974498	0.5	0.825428	1
REACTOME_TIGHT_JUNCTION_INTERACTIONS	19	150	-0.891098	0.618123	0.970792	1	316	-0.520437	0.991701	0.99849	1
KEGG_ALDOSTERONE_REGULATED_SODIUM_REABSORPTION	27	152	-0.886939	0.626113	0.969505	1	268	-0.810345	0.79638	0.938256	1
PID_HNF3BPATHWAY	26	153	-0.883702	0.620579	0.972157	1	283	-0.741567	0.901288	0.990865	1
REACTOME_SEMAPHORIN_INTERACTIONS	50	154	-0.879763	0.674699	0.976258	1	120	-1.15434	0.196078	0.591521	1
PID_RAC1_PATHWAY	47	158	-0.861983	0.742049	0.997247	1	71	-1.29776	0.106918	0.485973	1
REACTOME_YAP1_AND_WWTR1_TAZ_STIMULATED_GENE_EXPRESSION	18	160	-0.861847	0.637195	0.98515	1	51	-1.38267	0.109091	0.42293	1
NETPATH-IL9	23	163	-0.854806	0.673684	0.984017	1	92	-1.22428	0.173432	0.548795	1
PID_RXR_VDR_PATHWAY	20	165	-0.851017	0.655738	0.980958	1	228	-0.896365	0.633205	0.893622	1
REACTOME_NUCLEAR_RECEPTOR_TRANSCRIPTION_PATHWAY	31	168	-0.847448	0.7	0.971685	1	281	-0.747221	0.894009	0.991025	1
REACTOME_BILE_ACID_AND_BILE_SALT_METABOLISM	15	169	-0.84704	0.655589	0.967011	1	151	-1.09403	0.288256	0.623559	1
BIOCARTA_PYK2_PATHWAY	27	170	-0.846784	0.684211	0.961998	1	167	-1.06555	0.342857	0.64204	1
REACTOME_LATENT_INFECTION_OF_HOMO_SAPIENS_WITH_MYCOBACTERIUM_TUBERCULOSIS	25	171	-0.84653	0.6875	0.956958	1	38	-1.49223	0.0337553	0.300313	0.999
NETPATH-IL3	46	172	-0.843756	0.744027	0.957592	1	32	-1.53241	0.0157895	0.27965	0.996
REACTOME_SYNTHESIS_OF_GLYCOSYLPHOSPHATIDYLINOSITOL_GPI	17	175	-0.835361	0.670034	0.959542	1	273	-0.795396	0.776978	0.946855	1
NETPATH-IL7	52	176	-0.831671	0.750903	0.961932	1	191	-0.974202	0.518518	0.822007	1
REACTOME_BASIGIN_INTERACTIONS	18	177	-0.83149	0.689542	0.956904	1	98	-1.21403	0.184314	0.540746	1
REACTOME_GPCR_LIGAND_BINDING	214	178	-0.830387	0.968992	0.95385	1	84	-1.24157	0.0857143	0.550391	1
KEGG_HYPERTROPHIC_CARDIOMYOPATHY_HCM	59	179	-0.82986	0.827309	0.949667	1	315	-0.544982	1	0.998466	1
PID_WNT_CANONICAL_PATHWAY	16	180	-0.824856	0.698795	0.954498	1	216	-0.912098	0.619403	0.900927	1
KEGG_RETINOL_METABOLISM	34	184	-0.798576	0.811644	0.985353	1	201	-0.956351	0.509009	0.834846	1
KEGG_DILATED_CARDIOMYOPATHY	67	186	-0.795477	0.892857	0.980301	1	293	-0.691333	0.978723	1	1
REACTOME_TRAF6_MEDIATED_IRF7_ACTIVATION	21	188	-0.793361	0.772871	0.973622	1	35	-1.52249	0.0328467	0.273243	0.997
REACTOME_CLASS_A1_RHODOPSIN_LIKE_RECEPTORS	166	189	-0.79201	0.976471	0.970576	1	106	-1.19243	0.108696	0.556539	1
REACTOME_FORMATION_OF_FIBRIN_CLOT_CLOTTING_CASCADE	20	191	-0.784754	0.761755	0.972636	1	116	-1.16303	0.220077	0.587717	1
REACTOME_AMYLOIDS	58	192	-0.759527	0.89434	1	1	5	-2.26652	0	0.0021398	0.007
KEGG_METABOLISM_OF_XENOBIOTICS_BY_CYTOCHROME_P450	42	193	-0.759224	0.902439	1	1	156	-1.08384	0.30102	0.63308	1
PID_INTEGRIN_CS_PATHWAY	21	195	-0.748967	0.823708	1	1	274	-0.794086	0.779923	0.945804	1
PID_S1P_S1P2_PATHWAY	23	196	-0.746461	0.843195	1	1	76	-1.28451	0.137931	0.487257	1
PID_AP1_PATHWAY	57	197	-0.744025	0.912214	1	1	173	-1.04996	0.366013	0.664954	1
PID_TCRCALCIUMPATHWAY	23	198	-0.741452	0.825342	0.999702	1	285	-0.73664	0.899598	0.989869	1
PID_SYNDECAN_4_PATHWAY	25	199	-0.738882	0.839009	0.997808	1	99	-1.21098	0.185022	0.543233	1
REACTOME_PROTEOLYTIC_CLEAVAGE_OF_SNARE_COMPLEX_PROTEINS	15	201	-0.732523	0.840336	0.995713	1	239	-0.872533	0.659341	0.911407	1
PID_SYNDECAN_1_PATHWAY	32	202	-0.71913	0.899676	1	1	200	-0.956424	0.512563	0.838682	1
PID_UPA_UPAR_PATHWAY	30	203	-0.718333	0.891026	1	1	33	-1.52847	0.0267857	0.277986	0.997
PID_HNF3APATHWAY	32	204	-0.716965	0.922261	0.998289	1	47	-1.41467	0.0585366	0.379698	1
REACTOME_BOTULINUM_NEUROTOXICITY	16	205	-0.709174	0.857143	1	1	172	-1.05057	0.348659	0.667013	1
PID_FGF_PATHWAY	42	206	-0.702137	0.933099	1	1	297	-0.679113	0.946809	1	1
REACTOME_CELL_JUNCTION_ORGANIZATION	47	207	-0.698728	0.948148	1	1	295	-0.686101	0.972376	1	1
REACTOME_CHONDROITIN_SULFATE_DERMATAN_SULFATE_METABOLISM	33	208	-0.696606	0.906907	0.998043	1	141	-1.11447	0.227679	0.607752	1
REACTOME_COLLAGEN_FORMATION	41	209	-0.681214	0.967273	1	1	232	-0.881377	0.695187	0.916726	1
REACTOME_INTERFERON_ALPHA_BETA_SIGNALING	53	210	-0.680979	0.971631	1	1	9	-2.08495	0	0.0103318	0.058
PID_ERBB4_PATHWAY	31	211	-0.670483	0.931373	1	1	249	-0.847145	0.744792	0.933164	1
KEGG_BASAL_CELL_CARCINOMA	27	212	-0.666544	0.932308	1	1	314	-0.546675	1	1	1
REACTOME_CLASS_B_2_SECRETIN_FAMILY_RECEPTORS	41	213	-0.662366	0.956522	1	1	124	-1.14112	0.261364	0.609426	1
KEGG_NICOTINATE_AND_NICOTINAMIDE_METABOLISM	15	214	-0.657144	0.888579	0.99865	1	70	-1.29948	0.152091	0.488555	1
BIOCARTA_INFLAM_PATHWAY	18	215	-0.634702	0.945338	1	1	132	-1.13149	0.283636	0.59915	1
BIOCARTA_IL10_PATHWAY	16	216	-0.627035	0.946541	1	1	34	-1.5284	0.0515464	0.270081	0.997
REACTOME_DEFENSINS	22	218	-0.588992	0.959627	1	1	149	-1.10384	0.313589	0.603858	1
PID_S1P_S1P3_PATHWAY	28	219	-0.541549	0.996951	1	1	306	-0.625568	0.97235	1	1
REACTOME_INHIBITION_OF_VOLTAGE_GATED_CA2_CHANNELS_VIA_GBETA_GAMMA_SUBUNITS	15	220	-0.527507	0.986667	1	1	126	-1.13948	0.265957	0.604251	1
ST_ADRENERGIC	29	221	-0.519077	1	1	1	218	-0.909916	0.609649	0.898742	1
REACTOME_INWARDLY_RECTIFYING_K_CHANNELS	17	222	-0.51748	0.984802	1	1	90	-1.22966	0.16129	0.546064	1
PID_AVB3_INTEGRIN_PATHWAY	58	223	-0.510986	1	1	1	300	-0.656029	0.987179	1	1
REACTOME_BETA_DEFENSINS	15	224	-0.416949	0.996923	1	1	186	-0.986016	0.479167	0.805888	1
REACTOME_GABA_RECEPTOR_ACTIVATION	30	225	-0.392508	1	0.999782	1	134	-1.12313	0.2375	0.614051	1
KEGG_ARACHIDONIC_ACID_METABOLISM	36	121	-0.972719	0.451724	0.918846	1	NA	NA	NA	NA	NA
REACTOME_TRANSCRIPTIONAL_ACTIVITY_OF_SMAD2_SMAD3_SMAD4_HETEROTRIMER	32	162	-0.85904	0.677083	0.980035	1	NA	NA	NA	NA	NA
KEGG_PENTOSE_PHOSPHATE_PATHWAY	23	123	-0.966469	0.521875	0.924331	1	NA	NA	NA	NA	NA
MIPS_ARC_COMPLEX	15	124	-0.965298	0.504762	0.920984	1	NA	NA	NA	NA	NA
REACTOME_SIGNALING_BY_TGF_BETA_RECEPTOR_COMPLEX	52	125	-0.965245	0.494118	0.913764	1	NA	NA	NA	NA	NA
REACTOME_AMINO_ACID_SYNTHESIS_AND_INTERCONVERSION_TRANSAMINATION	15	166	-0.849395	0.690625	0.97889	1	NA	NA	NA	NA	NA
REACTOME_NEUROTRANSMITTER_RELEASE_CYCLE	21	87	-1.07441	0.332335	0.849786	1	NA	NA	NA	NA	NA
NETPATH-KIT.RECEPTOR	56	128	-0.955803	0.538182	0.923624	1	NA	NA	NA	NA	NA
REACTOME_DEVELOPMENTAL_BIOLOGY	284	62	-1.17289	0.0693069	0.767556	1	NA	NA	NA	NA	NA
PID_ARF_3PATHWAY	18	103	-1.02637	0.398176	0.875652	1	NA	NA	NA	NA	NA
REACTOME_CELL_CELL_JUNCTION_ORGANIZATION	33	131	-0.934601	0.541254	0.970835	1	NA	NA	NA	NA	NA
REACTOME_L1CAM_INTERACTIONS	61	12	-1.6316	0.00743494	0.284279	0.994	NA	NA	NA	NA	NA
KEGG_THYROID_CANCER	28	53	-1.21908	0.178218	0.720825	1	NA	NA	NA	NA	NA
REACTOME_PI_METABOLISM	41	94	-1.0524	0.366438	0.863054	1	NA	NA	NA	NA	NA
KEGG_SMALL_CELL_LUNG_CANCER	68	108	-1.01576	0.417969	0.872005	1	NA	NA	NA	NA	NA
REACTOME_SIGNAL_TRANSDUCTION_BY_L1	29	16	-1.55307	0.0257235	0.360181	1	NA	NA	NA	NA	NA
KEGG_WNT_SIGNALING_PATHWAY	116	97	-1.04675	0.311111	0.856276	1	NA	NA	NA	NA	NA
KEGG_AMINO_SUGAR_AND_NUCLEOTIDE_SUGAR_METABOLISM	39	138	-0.921612	0.605735	0.961006	1	NA	NA	NA	NA	NA
REACTOME_MUSCLE_CONTRACTION	33	99	-1.03254	0.363958	0.888555	1	NA	NA	NA	NA	NA
REACTOME_RECYCLING_PATHWAY_OF_L1	20	100	-1.0308	0.428571	0.885931	1	NA	NA	NA	NA	NA
BIOCARTA_PTDINS_PATHWAY	22	141	-0.908845	0.584718	0.978961	1	NA	NA	NA	NA	NA
REACTOME_G1_PHASE	34	35	-1.30849	0.110759	0.693599	1	NA	NA	NA	NA	NA
REACTOME_SIGNALING_BY_NOTCH	87	116	-0.97954	0.532338	0.934213	1	NA	NA	NA	NA	NA
REACTOME_TGF_BETA_RECEPTOR_SIGNALING_ACTIVATES_SMADS	21	157	-0.869409	0.683099	0.984672	1	NA	NA	NA	NA	NA
BALI_BCELLS_NAIVE	52	145	-0.898334	0.652672	0.983002	1	NA	NA	NA	NA	NA
REACTOME_SYNTHESIS_OF_PIPS_AT_THE_PLASMA_MEMBRANE	26	66	-1.14912	0.234921	0.804755	1	NA	NA	NA	NA	NA
REACTOME_SMAD2_SMAD3_SMAD4_HETEROTRIMER_REGULATES_TRANSCRIPTION	23	147	-0.895782	0.62963	0.977094	1	NA	NA	NA	NA	NA
REACTOME_SEMA4D_IN_SEMAPHORIN_SIGNALING	22	161	-0.860297	0.644172	0.98285	1	NA	NA	NA	NA	NA
PID_BETACATENIN_NUC_PATHWAY	64	148	-0.895568	0.68	0.971067	1	NA	NA	NA	NA	NA
KEGG_ADHERENS_JUNCTION	56	190	-0.785952	0.848148	0.975776	1	NA	NA	NA	NA	NA
KEGG_PHOSPHATIDYLINOSITOL_SIGNALING_SYSTEM	59	71	-1.13445	0.223629	0.799428	1	NA	NA	NA	NA	NA
PID_SMAD2_3NUCLEARPATHWAY	75	112	-1.00685	0.404959	0.871563	1	NA	NA	NA	NA	NA
KEGG_ETHER_LIPID_METABOLISM	25	139	-0.919792	0.609756	0.959704	1	NA	NA	NA	NA	NA
KEGG_LONG_TERM_POTENTIATION	55	74	-1.12719	0.212687	0.792814	1	NA	NA	NA	NA	NA
PID_WNT_SIGNALING_PATHWAY	17	181	-0.81247	0.73817	0.974621	1	NA	NA	NA	NA	NA
REACTOME_SULFUR_AMINO_ACID_METABOLISM	22	182	-0.804396	0.735294	0.984844	1	NA	NA	NA	NA	NA
REACTOME_NOTCH1_INTRACELLULAR_DOMAIN_REGULATES_TRANSCRIPTION	40	143	-0.905709	0.62766	0.974886	1	NA	NA	NA	NA	NA
REACTOME_PHOSPHOLIPID_METABOLISM	154	118	-0.976227	0.5	0.929852	1	NA	NA	NA	NA	NA
REACTOME_NETRIN1_SIGNALING	29	79	-1.11554	0.28972	0.782531	1	NA	NA	NA	NA	NA
KEGG_VASCULAR_SMOOTH_MUSCLE_CONTRACTION	88	80	-1.1065	0.255814	0.804459	1	NA	NA	NA	NA	NA
PID_INTEGRIN1_PATHWAY	45	174	-0.836736	0.761566	0.962201	1	NA	NA	NA	NA	NA
PID_INTEGRIN3_PATHWAY	28	200	-0.73721	0.881579	0.994948	1	NA	NA	NA	NA	NA
REACTOME_GAB1_SIGNALOSOME	33	136	-0.927169	0.575862	0.958174	1	NA	NA	NA	NA	NA
M_2.5_ADENOMA_INTERSTITIAL_MESENCHYME_DENDRITE_MOTOR	140	164	-0.85469	0.845238	0.978282	1	NA	NA	NA	NA	NA
REACTOME_PTM_GAMMA_CARBOXYLATION_HYPUSINE_FORMATION_AND_ARYLSULFATASE_ACTIVATION	15	111	-1.00809	0.439739	0.874884	1	NA	NA	NA	NA	NA
REACTOME_BIOLOGICAL_OXIDATIONS	84	151	-0.888016	0.755	0.972814	1	NA	NA	NA	NA	NA
REACTOME_GLYCOSAMINOGLYCAN_METABOLISM	78	167	-0.847925	0.790598	0.976399	1	NA	NA	NA	NA	NA
KEGG_ECM_RECEPTOR_INTERACTION	56	194	-0.751609	0.923954	1	1	NA	NA	NA	NA	NA
REACTOME_SIGNALING_BY_ERBB4	72	155	-0.875541	0.735537	0.981029	1	NA	NA	NA	NA	NA
BIOCARTA_CELLCYCLE_PATHWAY	21	156	-0.87122	0.616883	0.986345	1	NA	NA	NA	NA	NA
REACTOME_TRANSPORT_OF_VITAMINS_NUCLEOSIDES_AND_RELATED_MOLECULES	25	183	-0.800802	0.792208	0.986311	1	NA	NA	NA	NA	NA
REACTOME_PIP3_ACTIVATES_AKT_SIGNALING	24	52	-1.21909	0.202454	0.734642	1	NA	NA	NA	NA	NA
KEGG_BLADDER_CANCER	38	133	-0.930303	0.570922	0.969752	1	NA	NA	NA	NA	NA
KEGG_VASOPRESSIN_REGULATED_WATER_REABSORPTION	37	187	-0.794991	0.816327	0.975926	1	NA	NA	NA	NA	NA
BIOCARTA_MYOSIN_PATHWAY	24	120	-0.973741	0.48773	0.922833	1	NA	NA	NA	NA	NA
REACTOME_SIGNALING_BY_PDGF	98	173	-0.836944	0.806604	0.967247	1	NA	NA	NA	NA	NA
KEGG_O_GLYCAN_BIOSYNTHESIS	18	137	-0.921734	0.540269	0.967622	1	NA	NA	NA	NA	NA
PID_BETACATENIN_DEG_PATHWAY	16	217	-0.606833	0.938907	1	1	NA	NA	NA	NA	NA
REACTOME_KERATAN_SULFATE_BIOSYNTHESIS	21	119	-0.973779	0.509317	0.93048	1	NA	NA	NA	NA	NA
REACTOME_NCAM_SIGNALING_FOR_NEURITE_OUT_GROWTH	50	92	-1.0532	0.314394	0.87888	1	NA	NA	NA	NA	NA
REACTOME_KERATAN_SULFATE_KERATIN_METABOLISM	24	185	-0.796856	0.819355	0.983155	1	NA	NA	NA	NA	NA
KEGG_GNRH_SIGNALING_PATHWAY	81	146	-0.896448	0.684444	0.981848	1	NA	NA	NA	NA	NA
KEGG_GLYCOSYLPHOSPHATIDYLINOSITOL_GPI_ANCHOR_BIOSYNTHESIS	23	159	-0.861848	0.667656	0.991346	1	NA	NA	NA	NA	NA
REACTOME_RNA_POL_I_TRANSCRIPTION	NA	NA	NA	NA	NA	NA	41	-1.47507	0.0234375	0.307177	1
BIOCARTA_IL7_PATHWAY	NA	NA	NA	NA	NA	NA	42	-1.45332	0.0660066	0.339925	1
BIOCARTA_IL2RB_PATHWAY	NA	NA	NA	NA	NA	NA	83	-1.24392	0.125654	0.550977	1
REACTOME_RORA_ACTIVATES_CIRCADIAN_EXPRESSION	NA	NA	NA	NA	NA	NA	44	-1.42337	0.0750988	0.386602	1
KEGG_LEISHMANIA_INFECTION	NA	NA	NA	NA	NA	NA	125	-1.13961	0.191781	0.608794	1
REACTOME_NUCLEOTIDE_BINDING_DOMAIN_LEUCINE_RICH_REPEAT_CONTAINING_RECEPTOR_NLR_SIGNALING_PATHWAYS	NA	NA	NA	NA	NA	NA	86	-1.23556	0.12973	0.553819	1
NETPATH-IL6	NA	NA	NA	NA	NA	NA	87	-1.23153	0.079646	0.559391	1
REACTOME_G_ALPHA_I_SIGNALLING_EVENTS	NA	NA	NA	NA	NA	NA	168	-1.06204	0.285714	0.648567	1
M_2.10_MYELOID_MACROPHAGE_DENDRITIC_INFLAMMATORY_INTERLEUKIN	NA	NA	NA	NA	NA	NA	49	-1.39482	0.0364963	0.4091	1
REACTOME_RNA_POL_I_PROMOTER_OPENING	NA	NA	NA	NA	NA	NA	10	-2.05176	0	0.0141961	0.087
M_3.1_INTERFERON-INDUCIBLE	NA	NA	NA	NA	NA	NA	11	-2.03495	0	0.0165399	0.112
M_3.3_INFLAMMATION II	NA	NA	NA	NA	NA	NA	12	-2.0245	0	0.0172286	0.128
REACTOME_INTERFERON_GAMMA_SIGNALING	NA	NA	NA	NA	NA	NA	13	-1.90757	0	0.0443167	0.304
REACTOME_PACKAGING_OF_TELOMERE_ENDS	NA	NA	NA	NA	NA	NA	14	-1.79872	0.00537634	0.0967387	0.585
KEGG_GRAFT_VERSUS_HOST_DISEASE	NA	NA	NA	NA	NA	NA	95	-1.21695	0.139785	0.550523	1
REACTOME_CYTOKINE_SIGNALING_IN_IMMUNE_SYSTEM	NA	NA	NA	NA	NA	NA	96	-1.21494	0	0.549733	1
REACTOME_MEIOTIC_RECOMBINATION	NA	NA	NA	NA	NA	NA	17	-1.77101	0	0.101397	0.686
M_1.5_MYELOID LINEAGE	NA	NA	NA	NA	NA	NA	18	-1.76736	0	0.0988253	0.696
KEGG_SYSTEMIC_LUPUS_ERYTHEMATOSUS	NA	NA	NA	NA	NA	NA	19	-1.76051	0	0.099191	0.717
BIOCARTA_NTHI_PATHWAY	NA	NA	NA	NA	NA	NA	100	-1.21091	0.194139	0.538049	1
PID_CDC42_PATHWAY	NA	NA	NA	NA	NA	NA	221	-0.902449	0.686131	0.905562	1
REACTOME_DEPOSITION_OF_NEW_CENPA_CONTAINING_NUCLEOSOMES_AT_THE_CENTROMERE	NA	NA	NA	NA	NA	NA	22	-1.69296	0.00588235	0.138058	0.866
BIOCARTA_PPARA_PATHWAY	NA	NA	NA	NA	NA	NA	63	-1.31967	0.0441989	0.487889	1
REACTOME_SIGNALING_BY_FGFR1_FUSION_MUTANTS	NA	NA	NA	NA	NA	NA	184	-1.00393	0.450355	0.758931	1
REACTOME_CIRCADIAN_REPRESSION_OF_EXPRESSION_BY_REV_ERBA	NA	NA	NA	NA	NA	NA	25	-1.64527	0.0326087	0.167736	0.941
REACTOME_CREB_PHOSPHORYLATION_THROUGH_THE_ACTIVATION_OF_RAS	NA	NA	NA	NA	NA	NA	146	-1.10961	0.280142	0.60009	1
REACTOME_MEIOTIC_SYNAPSIS	NA	NA	NA	NA	NA	NA	27	-1.63684	0	0.165655	0.95
NETPATH-IL5	NA	NA	NA	NA	NA	NA	28	-1.61363	0	0.187564	0.969
ST_INTEGRIN_SIGNALING_PATHWAY	NA	NA	NA	NA	NA	NA	109	-1.18443	0.15493	0.56224	1
BIOCARTA_KERATINOCYTE_PATHWAY	NA	NA	NA	NA	NA	NA	150	-1.10161	0.275	0.605863	1
REACTOME_MEIOSIS	NA	NA	NA	NA	NA	NA	31	-1.53796	0	0.279646	0.996
ST_INTERLEUKIN_4_PATHWAY	NA	NA	NA	NA	NA	NA	72	-1.29713	0.102564	0.481133	1
REACTOME_GABA_B_RECEPTOR_ACTIVATION	NA	NA	NA	NA	NA	NA	73	-1.29225	0.119469	0.487073	1
REACTOME_TOLL_RECEPTOR_CASCADES	NA	NA	NA	NA	NA	NA	114	-1.16719	0.0810811	0.585836	1
REACTOME_BMAL1_CLOCK_NPAS2_ACTIVATES_CIRCADIAN_EXPRESSION	NA	NA	NA	NA	NA	NA	115	-1.16418	0.221277	0.58939	1
PID_ENDOTHELINPATHWAY	NA	NA	NA	NA	NA	NA	276	-0.787194	0.901235	0.95057	1
REACTOME_INTERFERON_SIGNALING	NA	NA	NA	NA	NA	NA	117	-1.16093	0.105263	0.588317	1
BIOCARTA_CDC42RAC_PATHWAY	NA	NA	NA	NA	NA	NA	78	-1.27211	0.165563	0.505866	1
PID_EPHBFWDPATHWAY	NA	NA	NA	NA	NA	NA	159	-1.08154	0.267281	0.627809	1
PID_TOLL_ENDOGENOUS_PATHWAY	NA	NA	NA	NA	NA	NA	40	-1.48193	0.0517241	0.302621	1
REACTOME_MYD88_MAL_CASCADE_INITIATED_ON_PLASMA_MEMBRANE	NA	NA	NA	NA	NA	NA	121	-1.14619	0.176	0.610051	1
REACTOME_CELL_SURFACE_INTERACTIONS_AT_THE_VASCULAR_WALL	NA	NA	NA	NA	NA	NA	122	-1.14531	0.234375	0.607669	1
BIOCARTA_TOLL_PATHWAY	NA	NA	NA	NA	NA	NA	203	-0.950825	0.537313	0.843103	1
REACTOME_ACTIVATION_OF_NMDA_RECEPTOR_UPON_GLUTAMATE_BINDING_AND_POSTSYNAPTIC_EVENTS	NA	NA	NA	NA	NA	NA	204	-0.95066	0.544681	0.839521	1
BIOCARTA_HCMV_PATHWAY	NA	NA	NA	NA	NA	NA	165	-1.06628	0.363636	0.647475	1
REACTOME_G_ALPHA_Q_SIGNALLING_EVENTS	NA	NA	NA	NA	NA	NA	166	-1.06563	0.311688	0.645627	1
KEGG_PRION_DISEASES	NA	NA	NA	NA	NA	NA	247	-0.854691	0.714286	0.923578	1
BIOCARTA_HER2_PATHWAY	NA	NA	NA	NA	NA	NA	208	-0.937945	0.554717	0.859063	1
PID_HIF1_TFPATHWAY	NA	NA	NA	NA	NA	NA	129	-1.13733	0.201342	0.596164	1
PID_IL6_7PATHWAY	NA	NA	NA	NA	NA	NA	130	-1.13462	0.211823	0.599336	1
REACTOME_PLATELET_ACTIVATION_SIGNALING_AND_AGGREGATION	NA	NA	NA	NA	NA	NA	211	-0.922071	0.75	0.893193	1
PID_MET_PATHWAY	NA	NA	NA	NA	NA	NA	252	-0.843997	0.843478	0.928774	1
PID_P38_MKK3_6PATHWAY	NA	NA	NA	NA	NA	NA	53	-1.37331	0.08	0.429157	1
SIG_REGULATION_OF_THE_ACTIN_CYTOSKELETON_BY_RHO_GTPASES	NA	NA	NA	NA	NA	NA	94	-1.2194	0.141732	0.550407	1
REACTOME_ACTIVATED_TLR4_SIGNALLING	NA	NA	NA	NA	NA	NA	135	-1.12196	0.227273	0.612812	1
KEGG_JAK_STAT_SIGNALING_PATHWAY	NA	NA	NA	NA	NA	NA	176	-1.04096	0.308642	0.679439	1
BIOCARTA_41BB_PATHWAY	NA	NA	NA	NA	NA	NA	97	-1.21473	0.206081	0.544496	1
KEGG_ANTIGEN_PROCESSING_AND_PRESENTATION	NA	NA	NA	NA	NA	NA	58	-1.34108	0.0384615	0.471232	1
REACTOME_TRIGLYCERIDE_BIOSYNTHESIS	NA	NA	NA	NA	NA	NA	139	-1.11789	0.29703	0.606673	1
BIOCARTA_CCR5_PATHWAY	NA	NA	NA	NA	NA	NA	140	-1.11474	0.29703	0.6113	1
REACTOME_AQUAPORIN_MEDIATED_TRANSPORT	NA	NA	NA	NA	NA	NA	301	-0.654032	0.979592	1	1
REACTOME_INNATE_IMMUNE_SYSTEM	NA	NA	NA	NA	NA	NA	62	-1.32575	0.0322581	0.478772	1
PID_IFNGPATHWAY	NA	NA	NA	NA	NA	NA	103	-1.20035	0.125	0.550636	1
BIOCARTA_P53_PATHWAY	NA	NA	NA	NA	NA	NA	224	-0.89942	0.605364	0.901282	1
REACTOME_IL1_SIGNALING	NA	NA	NA	NA	NA	NA	105	-1.19336	0.157895	0.559165	1
KEGG_NOTCH_SIGNALING_PATHWAY	NA	NA	NA	NA	NA	NA	226	-0.896998	0.646739	0.899851	1
KEGG_PROSTATE_CANCER	NA	NA	NA	NA	NA	NA	107	-1.1902	0.121739	0.557411	1
PID_AVB3_OPN_PATHWAY	NA	NA	NA	NA	NA	NA	148	-1.10595	0.278027	0.602204	1
REACTOME_GASTRIN_CREB_SIGNALLING_PATHWAY_VIA_PKC_AND_MAPK	NA	NA	NA	NA	NA	NA	229	-0.895978	0.753247	0.890625	1
BIOCARTA_ECM_PATHWAY	NA	NA	NA	NA	NA	NA	230	-0.895875	0.629032	0.88703	1
BIOCARTA_IL1R_PATHWAY	NA	NA	NA	NA	NA	NA	111	-1.17909	0.228571	0.567425	1
NETPATH-IL4	NA	NA	NA	NA	NA	NA	152	-1.09096	0.166667	0.628467	1
KEGG_NATURAL_KILLER_CELL_MEDIATED_CYTOTOXICITY	NA	NA	NA	NA	NA	NA	153	-1.08755	0.2625	0.634266	1
SIG_IL4RECEPTOR_IN_B_LYPHOCYTES	NA	NA	NA	NA	NA	NA	154	-1.08728	0.349558	0.631018	1
BIOCARTA_P53HYPOXIA_PATHWAY	NA	NA	NA	NA	NA	NA	155	-1.0844	0.312253	0.635512	1
PID_GMCSF_PATHWAY	NA	NA	NA	NA	NA	NA	169	-1.0556	0.331707	0.663284	1
ST_GRANULE_CELL_SURVIVAL_PATHWAY	NA	NA	NA	NA	NA	NA	157	-1.08357	0.324444	0.629956	1
KEGG_PPAR_SIGNALING_PATHWAY	NA	NA	NA	NA	NA	NA	118	-1.15798	0.23125	0.591617	1
REACTOME_POST_NMDA_RECEPTOR_ACTIVATION_EVENTS	NA	NA	NA	NA	NA	NA	199	-0.956521	0.537549	0.842613	1
REACTOME_RESPONSE_TO_ELEVATED_PLATELET_CYTOSOLIC_CA2_	NA	NA	NA	NA	NA	NA	80	-1.25832	0.0551181	0.530449	1
BIOCARTA_RACCYCD_PATHWAY	NA	NA	NA	NA	NA	NA	161	-1.076	0.306383	0.635459	1
REACTOME_FATTY_ACYL_COA_BIOSYNTHESIS	NA	NA	NA	NA	NA	NA	202	-0.952255	0.512903	0.842637	1
KEGG_MAPK_SIGNALING_PATHWAY	NA	NA	NA	NA	NA	NA	243	-0.862698	0.863636	0.920311	1
ST_P38_MAPK_PATHWAY	NA	NA	NA	NA	NA	NA	137	-1.12033	0.261084	0.608522	1
BIOCARTA_ATM_PATHWAY	NA	NA	NA	NA	NA	NA	205	-0.949733	0.531365	0.838006	1
REACTOME_TRAF6_MEDIATED_NFKB_ACTIVATION	NA	NA	NA	NA	NA	NA	246	-0.856488	0.675676	0.923231	1
REACTOME_PLC_BETA_MEDIATED_EVENTS	NA	NA	NA	NA	NA	NA	287	-0.723047	0.897059	0.998092	1
PID_IL1PATHWAY	NA	NA	NA	NA	NA	NA	248	-0.849665	0.71371	0.931231	1
KEGG_DORSO_VENTRAL_AXIS_FORMATION	NA	NA	NA	NA	NA	NA	102	-1.20428	0.209559	0.545456	1
REACTOME_SIGNALING_BY_ROBO_RECEPTOR	NA	NA	NA	NA	NA	NA	170	-1.05512	0.368627	0.660916	1
BIOCARTA_CCR3_PATHWAY	NA	NA	NA	NA	NA	NA	291	-0.69698	0.90625	1	1
PID_TCPTP_PATHWAY	NA	NA	NA	NA	NA	NA	292	-0.692928	0.955665	1	1
PID_AR_TF_PATHWAY	NA	NA	NA	NA	NA	NA	213	-0.918423	0.642857	0.895635	1
REACTOME_SIGNAL_AMPLIFICATION	NA	NA	NA	NA	NA	NA	254	-0.842356	0.743295	0.924911	1
REACTOME_HEMOSTASIS	NA	NA	NA	NA	NA	NA	175	-1.04233	0.4	0.67924	1
BIOCARTA_AGR_PATHWAY	NA	NA	NA	NA	NA	NA	256	-0.841964	0.737991	0.91835	1
REACTOME_NFKB_AND_MAP_KINASES_ACTIVATION_MEDIATED_BY_TLR4_SIGNALING_REPERTOIRE	NA	NA	NA	NA	NA	NA	270	-0.80931	0.834586	0.933186	1
REACTOME_PPARA_ACTIVATES_GENE_EXPRESSION	NA	NA	NA	NA	NA	NA	138	-1.11826	0.171429	0.609963	1
KEGG_MELANOGENESIS	NA	NA	NA	NA	NA	NA	179	-1.03577	0.395683	0.68253	1
PID_IL2_PI3KPATHWAY	NA	NA	NA	NA	NA	NA	220	-0.90875	0.612613	0.893517	1
SIG_CHEMOTAXIS	NA	NA	NA	NA	NA	NA	194	-0.969834	0.542714	0.822782	1
KEGG_RENAL_CELL_CARCINOMA	NA	NA	NA	NA	NA	NA	195	-0.967517	0.548611	0.825867	1
REACTOME_CIRCADIAN_CLOCK	NA	NA	NA	NA	NA	NA	263	-0.828667	0.823529	0.920939	1
PID_CXCR3PATHWAY	NA	NA	NA	NA	NA	NA	264	-0.826096	0.772277	0.922333	1
KEGG_PROXIMAL_TUBULE_BICARBONATE_RECLAMATION	NA	NA	NA	NA	NA	NA	145	-1.11005	0.294521	0.603137	1
REACTOME_GLYCOGEN_BREAKDOWN_GLYCOGENOLYSIS	NA	NA	NA	NA	NA	NA	266	-0.820975	0.696246	0.925467	1
REACTOME_IL_RECEPTOR_SHC_SIGNALING	NA	NA	NA	NA	NA	NA	227	-0.896469	0.607143	0.897273	1
PID_LYMPHANGIOGENESIS_PATHWAY	NA	NA	NA	NA	NA	NA	308	-0.60267	0.976285	1	1
PID_FRA_PATHWAY	NA	NA	NA	NA	NA	NA	269	-0.80988	0.817797	0.935614	1
REACTOME_TAK1_ACTIVATES_NFKB_BY_PHOSPHORYLATION_AND_ACTIVATION_OF_IKKS_COMPLEX	NA	NA	NA	NA	NA	NA	296	-0.680168	0.917969	1	1
BIOCARTA_TPO_PATHWAY	NA	NA	NA	NA	NA	NA	271	-0.805536	0.770751	0.936554	1
BIOCARTA_TID_PATHWAY	NA	NA	NA	NA	NA	NA	272	-0.7957	0.734266	0.949898	1
KEGG_ENDOCYTOSIS	NA	NA	NA	NA	NA	NA	193	-0.970992	0.586956	0.823354	1
BIOCARTA_BIOPEPTIDES_PATHWAY	NA	NA	NA	NA	NA	NA	260	-0.837875	0.7897	0.912585	1
BIOCARTA_TH1TH2_PATHWAY	NA	NA	NA	NA	NA	NA	288	-0.712006	0.886986	1	1
KEGG_NOD_LIKE_RECEPTOR_SIGNALING_PATHWAY	NA	NA	NA	NA	NA	NA	209	-0.927684	0.583942	0.884807	1
BIOCARTA_AKT_PATHWAY	NA	NA	NA	NA	NA	NA	237	-0.874726	0.633745	0.913699	1
PID_FAK_PATHWAY	NA	NA	NA	NA	NA	NA	158	-1.08213	0.316384	0.630012	1
REACTOME_REGULATION_OF_INSULIN_SECRETION_BY_GLUCAGON_LIKE_PEPTIDE1	NA	NA	NA	NA	NA	NA	279	-0.750354	0.887892	0.993999	1
KEGG_TOLL_LIKE_RECEPTOR_SIGNALING_PATHWAY	NA	NA	NA	NA	NA	NA	160	-1.08061	0.25	0.626419	1
PID_BMPPATHWAY	NA	NA	NA	NA	NA	NA	294	-0.686634	0.950673	1	1
ST_WNT_CA2_CYCLIC_GMP_PATHWAY	NA	NA	NA	NA	NA	NA	282	-0.745093	0.839041	0.990267	1
NETPATH-TSLP	NA	NA	NA	NA	NA	NA	309	-0.57916	0.980237	1	1
REACTOME_SIGNALING_BY_ILS	NA	NA	NA	NA	NA	NA	177	-1.03948	0.352273	0.679631	1
KEGG_ERBB_SIGNALING_PATHWAY	NA	NA	NA	NA	NA	NA	178	-1.03768	0.368852	0.680789	1
PID_LYSOPHOSPHOLIPID_PATHWAY	NA	NA	NA	NA	NA	NA	286	-0.730974	0.948864	0.992911	1
BIOCARTA_ACTINY_PATHWAY	NA	NA	NA	NA	NA	NA	233	-0.878841	0.620939	0.919232	1
BIOCARTA_NKT_PATHWAY	NA	NA	NA	NA	NA	NA	299	-0.659535	0.947761	1	1
PID_TRAIL_PATHWAY	NA	NA	NA	NA	NA	NA	142	-1.11421	0.268722	0.604246	1
BIOCARTA_CXCR4_PATHWAY	NA	NA	NA	NA	NA	NA	210	-0.925284	0.554717	0.887783	1
PID_IL8CXCR1_PATHWAY	NA	NA	NA	NA	NA	NA	304	-0.635769	0.95814	1	1
REACTOME_SIGNALING_BY_FGFR1_MUTANTS	NA	NA	NA	NA	NA	NA	225	-0.898811	0.632812	0.898931	1
KEGG_CYTOKINE_CYTOKINE_RECEPTOR_INTERACTION	NA	NA	NA	NA	NA	NA	253	-0.842559	1	0.928087	1
REACTOME_APOPTOTIC_EXECUTION_PHASE	NA	NA	NA	NA	NA	NA	307	-0.617043	0.989189	1	1
REACTOME_TRAF6_MEDIATED_INDUCTION_OF_NFKB_AND_MAP_KINASES_UPON_TLR7_8_OR_9_ACTIVATION	NA	NA	NA	NA	NA	NA	215	-0.915092	0.676923	0.896764	1
REACTOME_ADP_SIGNALLING_THROUGH_P2RY1	NA	NA	NA	NA	NA	NA	255	-0.84217	0.675573	0.921598	1
REACTOME_THROMBIN_SIGNALLING_THROUGH_PROTEINASE_ACTIVATED_RECEPTORS_PARS	NA	NA	NA	NA	NA	NA	198	-0.962407	0.508	0.828948	1
PID_INTEGRIN2_PATHWAY	NA	NA	NA	NA	NA	NA	311	-0.569964	0.987013	1	1
BIOCARTA_PTEN_PATHWAY	NA	NA	NA	NA	NA	NA	219	-0.909807	0.577947	0.894892	1
KEGG_CHEMOKINE_SIGNALING_PATHWAY	NA	NA	NA	NA	NA	NA	259	-0.838067	0.909091	0.915691	1
PID_AR_PATHWAY	NA	NA	NA	NA	NA	NA	250	-0.84672	0.801324	0.930316	1
ST_MYOCYTE_AD_PATHWAY	NA	NA	NA	NA	NA	NA	305	-0.632025	0.951417	1	1
REACTOME_REGULATION_OF_IFNA_SIGNALING	NA	NA	NA	NA	NA	NA	303	-0.648724	0.941176	1	1
REACTOME_GROWTH_HORMONE_RECEPTOR_SIGNALING	NA	NA	NA	NA	NA	NA	317	-0.471647	1	0.998547	1
KEGG_ASCORBATE_AND_ALDARATE_METABOLISM	NA	NA	NA	NA	NA	NA	257	-0.841067	0.734694	0.916512	1
REACTOME_G_ALPHA_S_SIGNALLING_EVENTS	NA	NA	NA	NA	NA	NA	290	-0.706001	0.970803	1	1
NETPATH-EGFR1	NA	NA	NA	NA	NA	NA	240	-0.871166	0.828571	0.910659	1
PID_VEGFR1_2_PATHWAY	NA	NA	NA	NA	NA	NA	280	-0.750246	0.927152	0.990627	1
PID_TNFPATHWAY	NA	NA	NA	NA	NA	NA	182	-1.01022	0.396135	0.747849	1
REACTOME_DOWNSTREAM_SIGNAL_TRANSDUCTION	NA	NA	NA	NA	NA	NA	222	-0.900319	0.711712	0.906994	1
KEGG_FC_GAMMA_R_MEDIATED_PHAGOCYTOSIS	NA	NA	NA	NA	NA	NA	217	-0.91095	0.741935	0.900023	1
REACTOME_THROMBOXANE_SIGNALLING_THROUGH_TP_RECEPTOR	NA	NA	NA	NA	NA	NA	258	-0.839085	0.682731	0.91716	1
REACTOME_TRIF_MEDIATED_TLR3_SIGNALING	NA	NA	NA	NA	NA	NA	238	-0.874526	0.69697	0.91044	1
PID_IL8CXCR2_PATHWAY	NA	NA	NA	NA	NA	NA	289	-0.70794	0.91453	1	1
KEGG_TASTE_TRANSDUCTION	NA	NA	NA	NA	NA	NA	262	-0.832529	0.729258	0.916833	1

## Sheet: FUvsE_Up-regulated
NAME	SIZE	Rank.discov	NES.discov	NOM.p.val.discov	FDR.q.val.discov	FWER.p.val.discov	Rank.rep	NES.rep	NOM.p.val.rep	FDR.q.val.rep	FWER.p.val.rep
M_3.8_CDC_TCR_CREB_GLYCOSYLASE	182	1	2.38461	0	0	0	2	2.3486	0	0	0
MIPS_SPLICEOSOME	121	2	2.07619	0	0.0064006	0.012	115	1.33038	0.0494186	0.452078	1
M_1.3_B CELLS	49	3	1.99811	0	0.0133938	0.036	6	1.89891	0.00163666	0.0396591	0.253
MIPS_C_COMPLEX_SPLICEOSOME	73	5	1.91071	0	0.0398284	0.17	264	1.06197	0.337921	0.759768	1
MIPS_DNA_SYNTHESOME_COMPLEX	17	6	1.89625	0	0.0405875	0.2	50	1.50912	0.0330033	0.30009	1
PID_ATM_PATHWAY	33	7	1.83902	0	0.0824249	0.415	106	1.36197	0.0759289	0.401827	1
PID_EPOPATHWAY	32	8	1.83249	0.002849	0.0795026	0.445	186	1.19613	0.222749	0.586782	1
BALI_BCELLS_GC	138	9	1.82198	0	0.0827377	0.502	56	1.49676	0.00708215	0.294943	1
REACTOME_ACTIVATION_OF_ATR_IN_RESPONSE_TO_REPLICATION_STRESS	25	10	1.80483	0.00424328	0.0948353	0.594	3	2.02683	0	0.0121774	0.044
REACTOME_MRNA_PROCESSING	141	11	1.78295	0	0.113623	0.695	35	1.57988	0	0.236997	1
REACTOME_NEP_NS2_INTERACTS_WITH_THE_CELLULAR_EXPORT_MACHINERY	26	12	1.78275	0	0.104682	0.697	31	1.60293	0.0162338	0.217684	0.999
REACTOME_TGF_BETA_RECEPTOR_SIGNALING_ACTIVATES_SMADS	21	13	1.78136	0.00429799	0.0987352	0.707	11	1.83189	0.00332779	0.052919	0.507
REACTOME_MRNA_SPLICING_MINOR_PATHWAY	37	14	1.76899	0.00402145	0.106964	0.763	24	1.6579	0.0128411	0.167745	0.989
REACTOME_PROCESSING_OF_CAPPED_INTRON_CONTAINING_PRE_MRNA	124	15	1.76841	0	0.10046	0.765	38	1.55071	0.00142045	0.280684	1
REACTOME_G2_M_CHECKPOINTS	31	16	1.76426	0.00138122	0.0995818	0.787	4	1.99569	0	0.0139057	0.067
MIPS_RNA_POLYMERASE_II_COMPLEX_CHROMATIN_STRUCTURE_MODIFYING	18	17	1.76213	0.00149031	0.0964493	0.795	113	1.33958	0.109029	0.434595	1
REACTOME_TRANSPORT_OF_MATURE_TRANSCRIPT_TO_CYTOPLASM	43	18	1.74868	0.00265252	0.106534	0.842	63	1.48587	0.0250784	0.284899	1
REACTOME_S_PHASE	91	19	1.74677	0	0.102974	0.85	155	1.24984	0.10745	0.531803	1
REACTOME_REGULATION_OF_GLUCOKINASE_BY_GLUCOKINASE_REGULATORY_PROTEIN	24	20	1.74582	0.00283688	0.098665	0.852	37	1.55197	0.0254777	0.284808	1
REACTOME_TRANSPORT_OF_MATURE_MRNA_DERIVED_FROM_AN_INTRONLESS_TRANSCRIPT	32	21	1.74267	0.00395778	0.0973806	0.866	55	1.49841	0.0385233	0.296954	1
KEGG_PRIMARY_IMMUNODEFICIENCY	34	22	1.73665	0.00557103	0.0989547	0.877	121	1.32076	0.0972222	0.456114	1
REACTOME_TRANSPORT_OF_RIBONUCLEOPROTEINS_INTO_THE_HOST_NUCLEUS	26	23	1.72715	0.00574713	0.105699	0.905	51	1.50816	0.0456853	0.296404	1
REACTOME_EXTENSION_OF_TELOMERES	25	24	1.72274	0.00293686	0.107127	0.916	17	1.74155	0.00169205	0.100063	0.879
REACTOME_PURINE_METABOLISM	26	25	1.71852	0.0028777	0.108616	0.924	72	1.44596	0.0589198	0.334571	1
REACTOME_TRANSCRIPTION_COUPLED_NER_TC_NER	41	26	1.7167	0	0.106708	0.927	15	1.79029	0.00309598	0.0649947	0.695
REACTOME_METABOLISM_OF_NON_CODING_RNA	43	27	1.70686	0.00671141	0.113651	0.945	22	1.69306	0.00629921	0.128258	0.965
REACTOME_CELL_CYCLE_MITOTIC	274	28	1.70374	0	0.113398	0.95	99	1.37371	0.0102302	0.398957	1
REACTOME_SYNTHESIS_OF_DNA	77	29	1.69222	0.00383632	0.123065	0.971	252	1.07905	0.332851	0.742327	1
REACTOME_ACTIVATION_OF_THE_PRE_REPLICATIVE_COMPLEX	20	30	1.69156	0.00994318	0.119803	0.971	49	1.51063	0.0380349	0.302619	1
PID_BCR_5PATHWAY	65	31	1.68305	0.00252525	0.127433	0.978	170	1.2272	0.122699	0.546868	1
REACTOME_DNA_REPLICATION	167	32	1.68245	0	0.124305	0.98	310	1.00887	0.437416	0.793362	1
MIPS_BRM_SIN3A_COMPLEX	15	33	1.67457	0.00452489	0.132711	0.986	160	1.24011	0.202946	0.542942	1
KEGG_SPLICEOSOME	108	34	1.66439	0	0.143656	0.991	303	1.01484	0.436185	0.794117	1
REACTOME_RESPIRATORY_ELECTRON_TRANSPORT_ATP_SYNTHESIS_BY_CHEMIOSMOTIC_COUPLING_AND_HEAT_PRODUCTION_BY_UNCOUPLING_PROTEINS_	74	35	1.66405	0.00252844	0.139913	0.991	29	1.62438	0.00151976	0.190602	0.999
REACTOME_DNA_STRAND_ELONGATION	27	36	1.64417	0.0131195	0.166131	0.999	30	1.6119	0.00993378	0.206178	0.999
REACTOME_PLATELET_HOMEOSTASIS	54	37	1.6434	0.00641026	0.162811	0.999	152	1.2514	0.140127	0.537813	1
BALI_BCELLS_MEMORY	77	38	1.64254	0.00121359	0.159886	0.999	131	1.30247	0.0795107	0.469165	1
REACTOME_MITOTIC_M_M_G1_PHASES	149	39	1.6396	0.0011325	0.160431	0.999	404	0.89299	0.699732	0.880933	1
REACTOME_RESPIRATORY_ELECTRON_TRANSPORT	58	40	1.63476	0.00637755	0.165331	0.999	27	1.63056	0.00605144	0.19319	0.997
REACTOME_G1_S_TRANSITION	91	41	1.63141	0.00240674	0.166752	0.999	356	0.945654	0.582067	0.856743	1
M_2.3_ERYTHROCYTES	93	42	1.63107	0.00125313	0.163608	0.999	1	2.69905	0	0	0
REACTOME_NUCLEOTIDE_EXCISION_REPAIR	45	43	1.63007	0.005291	0.161272	0.999	19	1.7171	0.0015949	0.115961	0.93
MIPS_LARGE_DROSHA_COMPLEX	19	44	1.62994	0.0192308	0.157751	0.999	207	1.15276	0.259005	0.651114	1
REACTOME_GLUCOSE_TRANSPORT	33	45	1.62909	0.0122951	0.155603	0.999	54	1.50444	0.0292208	0.289008	1
REACTOME_GROWTH_HORMONE_RECEPTOR_SIGNALING	21	46	1.62775	0.0115942	0.154195	0.999	460	0.81682	0.716346	0.927561	1
REACTOME_INTERACTIONS_OF_VPR_WITH_HOST_CELLULAR_PROTEINS	31	47	1.61796	0.0110803	0.166855	0.999	62	1.48786	0.0434084	0.285374	1
REACTOME_GLOBAL_GENOMIC_NER_GG_NER	30	48	1.61067	0.00703235	0.175437	1	16	1.75688	0.0048	0.0897973	0.826
MIPS_17S_U2_SNRNP	30	49	1.59629	0.0125348	0.198111	1	338	0.966722	0.522907	0.842312	1
MIPS_TNF_ALPHA_NF_KAPPA_B_SIGNALING_COMPLEX_3	17	51	1.59088	0.021021	0.19962	1	142	1.28347	0.165552	0.482128	1
REACTOME_CELL_CYCLE_CHECKPOINTS	97	52	1.57723	0.0036452	0.221744	1	191	1.18724	0.161702	0.596947	1
KEGG_NUCLEOTIDE_EXCISION_REPAIR	40	53	1.57578	0.0146471	0.220841	1	5	1.91523	0	0.0379691	0.205
BALI_PBMC_BCELLS	475	54	1.57261	0	0.222842	1	53	1.50603	0	0.290529	1
REACTOME_ABORTIVE_ELONGATION_OF_HIV1_TRANSCRIPT_IN_THE_ABSENCE_OF_TAT	22	55	1.56395	0.0329513	0.237018	1	111	1.34969	0.119476	0.415015	1
REACTOME_SIGNALING_BY_THE_B_CELL_RECEPTOR_BCR	116	56	1.56137	0.00352526	0.237964	1	330	0.981684	0.490085	0.820641	1
MIPS_TNF_ALPHA_NF_KAPPA_B_SIGNALING_COMPLEX_5	23	57	1.56001	0.0242511	0.236928	1	101	1.37076	0.0960549	0.398639	1
REACTOME_LATE_PHASE_OF_HIV_LIFE_CYCLE	94	58	1.55984	0	0.233114	1	25	1.65068	0.00728863	0.172055	0.994
REACTOME_CELL_CYCLE	346	59	1.55946	0	0.230109	1	172	1.22314	0.0693069	0.552387	1
REACTOME_M_G1_TRANSITION	66	60	1.55937	0.0178571	0.226447	1	462	0.814746	0.787462	0.927482	1
KEGG_HOMOLOGOUS_RECOMBINATION	24	61	1.55843	0.0301291	0.224466	1	157	1.24301	0.182266	0.544585	1
KEGG_BASAL_CELL_CARCINOMA	27	62	1.5559	0.0225035	0.225306	1	116	1.32846	0.113238	0.453564	1
PID_HIF1APATHWAY	17	63	1.55379	0.0346908	0.225856	1	277	1.03968	0.419795	0.790692	1
MIPS_CDC5L_COMPLEX	27	64	1.55074	0.0234483	0.228039	1	231	1.11763	0.304858	0.685683	1
REACTOME_ACTIVATION_OF_CHAPERONE_GENES_BY_XBP1S	43	65	1.54624	0.0189189	0.233254	1	8	1.88783	0	0.0348354	0.29
KEGG_B_CELL_RECEPTOR_SIGNALING_PATHWAY	70	66	1.54384	0.0102828	0.234063	1	167	1.22799	0.145185	0.554414	1
REACTOME_RECYCLING_PATHWAY_OF_L1	20	67	1.54221	0.0308824	0.233725	1	9	1.86567	0	0.0417896	0.369
REACTOME_TCA_CYCLE_AND_RESPIRATORY_ELECTRON_TRANSPORT	106	68	1.54202	0.00727273	0.230693	1	42	1.53799	0.00720461	0.28252	1
REACTOME_HIV_LIFE_CYCLE	106	69	1.53954	0.003517	0.232236	1	48	1.52348	0.0028777	0.278376	1
REACTOME_PKB_MEDIATED_EVENTS	25	72	1.5314	0.0306834	0.238487	1	14	1.79983	0.00160256	0.0628638	0.664
REACTOME_HIV_INFECTION	182	73	1.52922	0.00224467	0.23987	1	81	1.41969	0.0116883	0.357688	1
PID_TGFBRPATHWAY	45	74	1.52909	0.0186916	0.236897	1	39	1.54892	0.0143541	0.277463	1
REACTOME_ORC1_REMOVAL_FROM_CHROMATIN	55	75	1.5269	0.0190355	0.237994	1	522	0.703506	0.928013	0.968246	1
BIOCARTA_EPO_PATHWAY	18	76	1.52617	0.0382916	0.236493	1	288	1.02786	0.436153	0.795385	1
KEGG_DNA_REPLICATION	34	77	1.52332	0.0296192	0.239138	1	58	1.49467	0.0390625	0.289805	1
BIOCARTA_CARM_ER_PATHWAY	30	78	1.51999	0.0341997	0.242992	1	399	0.901445	0.644262	0.871478	1
NETPATH-KIT.RECEPTOR	56	79	1.51414	0.0145119	0.252416	1	202	1.16345	0.200632	0.63387	1
REACTOME_DOWNREGULATION_OF_TGF_BETA_RECEPTOR_SIGNALING	18	80	1.51298	0.0347323	0.251654	1	34	1.57991	0.0166113	0.243919	1
PID_BETACATENIN_DEG_PATHWAY	16	81	1.51279	0.042963	0.249015	1	237	1.10627	0.325543	0.702608	1
PID_RHOA_REG_PATHWAY	36	82	1.51088	0.0206044	0.250013	1	120	1.32099	0.103715	0.45913	1
REACTOME_MRNA_SPLICING	96	83	1.51006	0.0119617	0.248741	1	139	1.29328	0.0809249	0.466161	1
PID_ARF6_TRAFFICKINGPATHWAY	44	84	1.50955	0.0213618	0.246971	1	12	1.81972	0	0.0569308	0.561
BIOCARTA_TOB1_PATHWAY	16	85	1.5095	0.0393586	0.24414	1	68	1.4681	0.0617696	0.301404	1
REACTOME_MITOTIC_G1_G1_S_PHASES	115	86	1.50495	0.00701754	0.250981	1	240	1.1047	0.252468	0.698673	1
REACTOME_ENERGY_DEPENDENT_REGULATION_OF_MTOR_BY_LKB1_AMPK	15	88	1.50232	0.0318182	0.250377	1	44	1.52978	0.0294118	0.288039	1
REACTOME_DOWNREGULATION_OF_SMAD2_3_SMAD4_TRANSCRIPTIONAL_ACTIVITY	17	89	1.50087	0.0350877	0.250536	1	70	1.45311	0.0555556	0.326738	1
BIOCARTA_TGFB_PATHWAY	15	90	1.4993	0.0457227	0.251016	1	190	1.1884	0.233723	0.596843	1
REACTOME_HOST_INTERACTIONS_OF_HIV_FACTORS	115	91	1.4949	0.00348432	0.257207	1	168	1.22748	0.125529	0.552599	1
PID_CD8TCRPATHWAY	53	93	1.49408	0.0220779	0.253339	1	247	1.08965	0.291139	0.724721	1
MIPS_EMERIN_COMPLEX_32	19	94	1.49367	0.0329341	0.251438	1	114	1.33786	0.135314	0.435463	1
PID_TCR_PATHWAY	66	95	1.49192	0.0166881	0.252422	1	250	1.08401	0.306154	0.732668	1
REACTOME_DEADENYLATION_OF_MRNA	17	96	1.48491	0.0574374	0.264231	1	143	1.27475	0.161565	0.502299	1
REACTOME_INWARDLY_RECTIFYING_K_CHANNELS	17	97	1.4816	0.0540541	0.26855	1	486	0.773972	0.780985	0.949663	1
REACTOME_DIABETES_PATHWAYS	111	98	1.47953	0.0131422	0.270166	1	84	1.41177	0.0301291	0.364155	1
PID_LKB1_PATHWAY	40	99	1.47716	0.0265363	0.272653	1	263	1.06413	0.371775	0.755995	1
PID_CDC42_REG_PATHWAY	24	101	1.47091	0.0467836	0.279993	1	75	1.43738	0.075	0.341172	1
BIOCARTA_SPRY_PATHWAY	16	105	1.46593	0.0520674	0.280106	1	527	0.694948	0.888307	0.966632	1
REACTOME_METABOLISM_OF_RNA	247	106	1.4644	0.00213904	0.280689	1	212	1.14613	0.16996	0.656411	1
REACTOME_DOWNSTREAM_SIGNALING_EVENTS_OF_B_CELL_RECEPTOR_BCR	87	107	1.4643	0.0253317	0.278273	1	344	0.962993	0.540741	0.837867	1
REACTOME_GLYCOLYSIS	24	109	1.46086	0.0585652	0.281321	1	497	0.752186	0.819218	0.959875	1
REACTOME_REGULATION_OF_MITOTIC_CELL_CYCLE	72	110	1.45969	0.0220049	0.281175	1	400	0.900955	0.653237	0.870499	1
REACTOME_MITOTIC_G2_G2_M_PHASES	66	111	1.45943	0.0371287	0.279146	1	87	1.39508	0.0382916	0.394219	1
REACTOME_ANTIVIRAL_MECHANISM_BY_IFN_STIMULATED_GENES	63	112	1.45611	0.0262123	0.284011	1	293	1.02515	0.414781	0.789952	1
BIOCARTA_G1_PATHWAY	23	113	1.45553	0.0636364	0.282688	1	217	1.13268	0.265886	0.682113	1
BIOCARTA_PTDINS_PATHWAY	22	114	1.45406	0.0656425	0.283379	1	249	1.08644	0.361111	0.72832	1
REACTOME_DNA_REPAIR	91	115	1.45396	0.0135301	0.281143	1	94	1.38429	0.0461997	0.392246	1
REACTOME_RECRUITMENT_OF_MITOTIC_CENTROSOME_PROTEINS_AND_COMPLEXES	53	116	1.45255	0.0244898	0.281719	1	71	1.45188	0.0200617	0.325113	1
KEGG_ABC_TRANSPORTERS	33	117	1.44774	0.0361446	0.28961	1	46	1.52578	0.0277325	0.285278	1
REACTOME_CYCLIN_E_ASSOCIATED_EVENTS_DURING_G1_S_TRANSITION_	58	118	1.44568	0.0353982	0.291666	1	510	0.731014	0.894118	0.961394	1
REACTOME_REGULATION_OF_KIT_SIGNALING	16	119	1.44555	0.0635401	0.289356	1	455	0.822915	0.736931	0.926276	1
REACTOME_PRE_NOTCH_EXPRESSION_AND_PROCESSING	38	123	1.44074	0.0590604	0.290803	1	246	1.08994	0.325464	0.726731	1
REACTOME_ION_TRANSPORT_BY_P_TYPE_ATPASES	23	124	1.44064	0.0521862	0.288705	1	41	1.53951	0.02	0.285707	1
REACTOME_FORMATION_OF_THE_HIV1_EARLY_ELONGATION_COMPLEX	30	125	1.44035	0.0514604	0.286969	1	98	1.37405	0.0814697	0.402234	1
PID_SMAD2_3NUCLEARPATHWAY	75	127	1.43706	0.0234279	0.289431	1	189	1.1933	0.174785	0.585545	1
REACTOME_UNFOLDED_PROTEIN_RESPONSE	73	129	1.4338	0.0345711	0.292198	1	47	1.52428	0.00740741	0.282599	1
REACTOME_RNA_POL_I_TRANSCRIPTION_TERMINATION	17	130	1.43336	0.0698365	0.290893	1	109	1.35683	0.116162	0.403523	1
REACTOME_ANTIGEN_ACTIVATES_B_CELL_RECEPTOR_LEADING_TO_GENERATION_OF_SECOND_MESSENGERS	29	131	1.43326	0.0545455	0.288833	1	439	0.854458	0.667774	0.894406	1
REACTOME_LAGGING_STRAND_SYNTHESIS	18	133	1.42904	0.0846954	0.293716	1	36	1.56771	0.0268456	0.255335	1
ST_FAS_SIGNALING_PATHWAY	57	135	1.4262	0.0370861	0.295533	1	306	1.01131	0.45037	0.796542	1
KEGG_GLYCEROLIPID_METABOLISM	40	136	1.4233	0.0484094	0.2998	1	392	0.911862	0.592248	0.861386	1
REACTOME_ACTIVATION_OF_NF_KAPPAB_IN_B_CELLS	59	138	1.41829	0.0291878	0.306386	1	428	0.861466	0.725341	0.902136	1
MIPS_RNA_POLYMERASE_II	16	139	1.41741	0.0833333	0.306093	1	348	0.960501	0.489619	0.835162	1
PID_WNT_CANONICAL_PATHWAY	16	140	1.41729	0.0691244	0.304117	1	126	1.31172	0.135652	0.461674	1
REACTOME_RESOLUTION_OF_AP_SITES_VIA_THE_MULTIPLE_NUCLEOTIDE_PATCH_REPLACEMENT_PATHWAY	16	141	1.41449	0.0679468	0.308188	1	290	1.02547	0.427365	0.797173	1
PID_P38_MK2PATHWAY	18	142	1.41365	0.0735736	0.308081	1	420	0.872177	0.623116	0.895105	1
REACTOME_SIGNALING_BY_TGF_BETA_RECEPTOR_COMPLEX	52	143	1.4116	0.0570292	0.310493	1	13	1.80537	0	0.0632971	0.635
REACTOME_BASE_EXCISION_REPAIR	18	144	1.40949	0.0849195	0.312765	1	395	0.905857	0.611765	0.869418	1
PID_ARF6_PATHWAY	31	145	1.40927	0.0580297	0.311036	1	289	1.0268	0.421053	0.795872	1
KEGG_TYROSINE_METABOLISM	23	146	1.40778	0.0740203	0.312393	1	77	1.43639	0.0762987	0.33489	1
KEGG_CELL_CYCLE	106	147	1.40534	0.0245614	0.315426	1	103	1.36647	0.0388489	0.401872	1
M_1.6_ZINC_FINGER_P53_RAS	34	148	1.40524	0.0627558	0.31353	1	166	1.22813	0.185668	0.557373	1
M_1.8_METABOLISM_BIOSYNTHESIS_REPLICATION_HELICASE	115	150	1.40303	0.0224852	0.314158	1	467	0.802859	0.860262	0.939148	1
PID_AURORA_A_PATHWAY	31	151	1.40277	0.0714286	0.312592	1	221	1.12722	0.309061	0.686577	1
REACTOME_INFLUENZA_LIFE_CYCLE	136	152	1.3953	0.0237557	0.327147	1	193	1.18628	0.166667	0.593627	1
PID_MYC_ACTIVPATHWAY	71	153	1.39472	0.0482077	0.32642	1	314	1.00704	0.427286	0.788508	1
REACTOME_SIGNALING_BY_NODAL	15	154	1.39158	0.0944272	0.331638	1	65	1.47332	0.0548885	0.303339	1
REACTOME_DOUBLE_STRAND_BREAK_REPAIR	20	155	1.39155	0.0901163	0.329533	1	80	1.42627	0.0652529	0.346125	1
MIPS_ARC_COMPLEX	15	157	1.38914	0.0964778	0.331013	1	73	1.44562	0.0612245	0.330844	1
REACTOME_MITOTIC_PROMETAPHASE	79	160	1.38704	0.0414053	0.329543	1	419	0.872226	0.716396	0.897144	1
SIG_BCR_SIGNALING_PATHWAY	42	161	1.38678	0.0652742	0.328189	1	125	1.31236	0.123994	0.463794	1
KEGG_BASE_EXCISION_REPAIR	33	162	1.38304	0.0895522	0.334643	1	368	0.935105	0.557276	0.855988	1
REACTOME_SIGNALING_BY_NOTCH	87	163	1.37886	0.0346535	0.34206	1	224	1.12581	0.243205	0.681668	1
REACTOME_NONSENSE_MEDIATED_DECAY_ENHANCED_BY_THE_EXON_JUNCTION_COMPLEX	108	165	1.37268	0.046595	0.352454	1	150	1.2579	0.0759312	0.526255	1
REACTOME_ABC_FAMILY_PROTEINS_MEDIATED_TRANSPORT	26	166	1.37197	0.0933148	0.351955	1	23	1.68258	0.00485437	0.137021	0.974
MIPS_MLL1_WDR5_COMPLEX	23	167	1.37129	0.0946915	0.351505	1	132	1.30169	0.136286	0.467757	1
REACTOME_ION_CHANNEL_TRANSPORT	32	170	1.36267	0.0669456	0.366101	1	78	1.42958	0.0567485	0.346643	1
REACTOME_TRANSPORT_TO_THE_GOLGI_AND_SUBSEQUENT_MODIFICATION	30	171	1.36255	0.0806676	0.364232	1	476	0.794992	0.792779	0.93506	1
PID_ALK1PATHWAY	20	172	1.35881	0.122126	0.37149	1	178	1.2138	0.219064	0.560257	1
ST_JNK_MAPK_PATHWAY	31	173	1.35743	0.102351	0.373	1	183	1.20395	0.204762	0.572961	1
REACTOME_ADAPTIVE_IMMUNE_SYSTEM	466	175	1.35629	0.00102775	0.37153	1	273	1.04748	0.328979	0.778617	1
KEGG_SELENOAMINO_ACID_METABOLISM	20	176	1.35445	0.105337	0.37395	1	546	0.543246	0.983897	1	1
BIOCARTA_MAPK_PATHWAY	78	177	1.34713	0.05625	0.390174	1	235	1.11145	0.274481	0.692635	1
KEGG_OXIDATIVE_PHOSPHORYLATION	97	178	1.34695	0.0606061	0.388432	1	79	1.42927	0.0202312	0.342833	1
REACTOME_P75_NTR_RECEPTOR_MEDIATED_SIGNALLING	69	179	1.34667	0.0634715	0.386891	1	427	0.863581	0.691473	0.899511	1
REACTOME_INSULIN_SYNTHESIS_AND_PROCESSING	16	181	1.33556	0.140784	0.410816	1	144	1.27302	0.181667	0.503536	1
PID_AJDISS_2PATHWAY	41	183	1.33375	0.0870147	0.411202	1	198	1.17222	0.230252	0.619717	1
REACTOME_APC_C_CDH1_MEDIATED_DEGRADATION_OF_CDC20_AND_OTHER_APC_C_CDH1_TARGETED_PROTEINS_IN_LATE_MITOSIS_EARLY_G1	61	184	1.33373	0.075	0.409008	1	443	0.845637	0.754304	0.905043	1
REACTOME_INHIBITION_OF_VOLTAGE_GATED_CA2_CHANNELS_VIA_GBETA_GAMMA_SUBUNITS	15	187	1.32877	0.134897	0.415442	1	518	0.706911	0.870066	0.9724	1
BIOCARTA_BCR_PATHWAY	33	188	1.32682	0.116373	0.418413	1	396	0.903386	0.592126	0.873215	1
MIPS_18S_U11_U12_SNRNP	22	189	1.32634	0.121127	0.41755	1	177	1.21404	0.217676	0.562776	1
RBC_CANDIDATE_GENES	87	191	1.32445	0.0906921	0.41818	1	7	1.89672	0	0.0351755	0.26
REACTOME_FORMATION_OF_TRANSCRIPTION_COUPLED_NER_TC_NER_REPAIR_COMPLEX	26	192	1.3242	0.112314	0.416709	1	104	1.3627	0.100162	0.407711	1
PID_HES_HEYPATHWAY	40	193	1.32399	0.106183	0.415139	1	416	0.874464	0.643564	0.898649	1
PID_HIF1_TFPATHWAY	54	194	1.32236	0.096732	0.417539	1	451	0.834779	0.753012	0.911182	1
BIOCARTA_ATRBRCA_PATHWAY	16	196	1.31948	0.134933	0.420477	1	260	1.0687	0.376451	0.750719	1
M_3.7_SPLICEOSOME_METHYLATION_UBIQUITIN	221	198	1.31631	0.0315217	0.424616	1	153	1.2506	0.0598404	0.536777	1
REACTOME_RNA_POL_I_TRANSCRIPTION_INITIATION	21	199	1.3162	0.116006	0.422796	1	147	1.26496	0.155089	0.5162	1
KEGG_PURINE_METABOLISM	131	200	1.31604	0.0573395	0.421125	1	302	1.01498	0.436214	0.796358	1
REACTOME_EGFR_DOWNREGULATION	22	201	1.31552	0.12	0.420398	1	18	1.73623	0.00160772	0.100029	0.891
REACTOME_NEGATIVE_REGULATION_OF_FGFR_SIGNALING	21	202	1.31482	0.145658	0.420181	1	298	1.02165	0.432432	0.787082	1
MIPS_RNA_POLYMERASE_II_HOLOENZYME_COMPLEX	22	204	1.31268	0.12029	0.421464	1	214	1.14467	0.288107	0.654709	1
REACTOME_RNA_POL_III_TRANSCRIPTION_INITIATION_FROM_TYPE_2_PROMOTER	20	206	1.31181	0.138374	0.419593	1	281	1.03552	0.406003	0.791977	1
PID_RAC1_REG_PATHWAY	30	208	1.30788	0.12605	0.425929	1	145	1.27289	0.159509	0.500432	1
REACTOME_HS_GAG_DEGRADATION	15	209	1.30749	0.148688	0.424954	1	61	1.49089	0.0570934	0.283464	1
KEGG_NOTCH_SIGNALING_PATHWAY	41	211	1.30645	0.0964333	0.423315	1	433	0.858345	0.679803	0.898503	1
KEGG_PARKINSONS_DISEASE	93	212	1.30455	0.0924574	0.426307	1	82	1.4179	0.0249267	0.357354	1
BIOCARTA_IL12_PATHWAY	17	214	1.30301	0.143072	0.426303	1	254	1.07627	0.363796	0.744918	1
KEGG_GLYCEROPHOSPHOLIPID_METABOLISM	63	215	1.30299	0.100257	0.42438	1	124	1.31315	0.0876133	0.465474	1
PID_ATR_PATHWAY	33	216	1.30073	0.119728	0.428178	1	59	1.49437	0.0425197	0.285624	1
M_1.4_REPLICATION_REPRESSION_REPAIR_CREB_LYMPHOID_TNFALPHA	85	217	1.29472	0.0838471	0.441576	1	334	0.975294	0.5	0.828866	1
REACTOME_SIGNALING_BY_RHO_GTPASES	87	218	1.29346	0.0710784	0.443005	1	228	1.11857	0.257554	0.691667	1
REACTOME_PI3K_CASCADE	48	219	1.29082	0.115538	0.447924	1	110	1.35291	0.0703125	0.410328	1
REACTOME_TRAFFICKING_OF_AMPA_RECEPTORS	18	220	1.29074	0.16074	0.446099	1	43	1.53573	0.0249169	0.281055	1
M_2.4_RIBOSOMAL PROTEINS	97	221	1.28849	0.0672478	0.449927	1	10	1.8385	0	0.054106	0.477
REACTOME_RNA_POL_II_PRE_TRANSCRIPTION_EVENTS	54	222	1.28755	0.0984655	0.450606	1	108	1.35964	0.077728	0.40037	1
REACTOME_CTNNB1_PHOSPHORYLATION_CASCADE	16	223	1.28651	0.164341	0.451497	1	380	0.923138	0.576299	0.859613	1
BIOCARTA_WNT_PATHWAY	23	224	1.28271	0.159942	0.459726	1	93	1.38454	0.0707237	0.39582	1
BALI_BCELLS_NAIVE	52	225	1.27695	0.118799	0.473638	1	136	1.29602	0.108359	0.468889	1
REACTOME_HOMOLOGOUS_RECOMBINATION_REPAIR_OF_REPLICATION_INDEPENDENT_DOUBLE_STRAND_BREAKS	15	226	1.27582	0.164223	0.474689	1	52	1.5075	0.042735	0.29216	1
REACTOME_ELONGATION_ARREST_AND_RECOVERY	29	227	1.27536	0.15	0.47382	1	180	1.21333	0.193656	0.555335	1
REACTOME_GAB1_SIGNALOSOME	33	229	1.27285	0.134535	0.476328	1	362	0.941802	0.55625	0.852698	1
REACTOME_FORMATION_OF_RNA_POL_II_ELONGATION_COMPLEX_	39	230	1.27151	0.145357	0.477976	1	107	1.36106	0.0821485	0.400443	1
SA_B_CELL_RECEPTOR_COMPLEXES	23	232	1.26707	0.172611	0.48641	1	474	0.795025	0.756019	0.93893	1
REACTOME_METABOLISM_OF_PROTEINS	377	233	1.26331	0.035343	0.4949	1	137	1.29394	0.0197287	0.471	1
REACTOME_ANTIGEN_PROCESSING_UBIQUITINATION_PROTEASOME_DEGRADATION	181	235	1.26156	0.0544835	0.495572	1	301	1.0154	0.433884	0.797697	1
REACTOME_RNA_POL_II_TRANSCRIPTION	87	236	1.26041	0.114216	0.496514	1	174	1.22164	0.144718	0.550486	1
MIPS_PA700_COMPLEX	20	237	1.25937	0.170338	0.497461	1	495	0.757848	0.826159	0.955895	1
REACTOME_METABOLISM_OF_NUCLEOTIDES	61	238	1.2592	0.127341	0.495853	1	294	1.02447	0.389053	0.78924	1
KEGG_HUNTINGTONS_DISEASE	144	241	1.25315	0.0741599	0.506456	1	85	1.41132	0.0155148	0.360881	1
REACTOME_COSTIMULATION_BY_THE_CD28_FAMILY	54	242	1.25307	0.126632	0.504567	1	401	0.898785	0.631083	0.873596	1
PID_ERBB1_INTERNALIZATION_PATHWAY	34	243	1.25241	0.164138	0.504327	1	339	0.965331	0.504132	0.84374	1
PID_RAS_PATHWAY	24	244	1.25175	0.16166	0.504195	1	431	0.85909	0.64696	0.901074	1
REACTOME_EFFECTS_OF_PIP2_HYDROLYSIS	16	245	1.25005	0.183926	0.506918	1	130	1.30297	0.120275	0.471441	1
M_1.1_PLASMA CELLS	22	246	1.24976	0.179825	0.505688	1	218	1.13064	0.307167	0.685448	1
REACTOME_DEADENYLATION_DEPENDENT_MRNA_DECAY	41	248	1.24885	0.158816	0.504224	1	341	0.963337	0.493631	0.844313	1
PID_ALPHASYNUCLEIN_PATHWAY	29	249	1.24657	0.172714	0.508651	1	287	1.0289	0.424149	0.794954	1
REACTOME_NEGATIVE_REGULATORS_OF_RIG_I_MDA5_SIGNALING	29	250	1.24654	0.162534	0.50668	1	437	0.855211	0.70206	0.896897	1
KEGG_RNA_DEGRADATION	52	251	1.24609	0.141161	0.506086	1	376	0.927773	0.599071	0.856547	1
PID_INTEGRIN_A4B1_PATHWAY	28	252	1.24512	0.178273	0.506813	1	248	1.0888	0.332317	0.7243	1
REACTOME_TRANSLATION	148	255	1.24344	0.100225	0.505496	1	135	1.2968	0.061828	0.470206	1
PID_NFAT_3PATHWAY	49	256	1.23969	0.158771	0.514221	1	286	1.02952	0.419304	0.795847	1
REACTOME_RNA_POL_III_TRANSCRIPTION	30	257	1.23857	0.165266	0.515428	1	351	0.951257	0.533871	0.853494	1
KEGG_AMINOACYL_TRNA_BIOSYNTHESIS	40	259	1.23401	0.175	0.524505	1	359	0.944141	0.554675	0.853585	1
MIPS_LARC_COMPLEX	19	260	1.2312	0.218236	0.530481	1	276	1.04055	0.401695	0.79089	1
PID_ECADHERIN_KERATINOCYTE_PATHWAY	17	261	1.23012	0.20649	0.531575	1	408	0.886974	0.639399	0.88637	1
KEGG_CARDIAC_MUSCLE_CONTRACTION	53	262	1.22645	0.173403	0.54006	1	45	1.52861	0.0175159	0.284615	1
REACTOME_SIGNALLING_BY_NGF	184	264	1.22594	0.0920314	0.537413	1	447	0.840886	0.852825	0.906653	1
KEGG_PYRIMIDINE_METABOLISM	89	265	1.22492	0.143027	0.53845	1	282	1.03548	0.386431	0.789245	1
REACTOME_GOLGI_ASSOCIATED_VESICLE_BIOGENESIS	46	266	1.22419	0.182706	0.538467	1	97	1.37993	0.054878	0.390755	1
REACTOME_POST_TRANSLATIONAL_PROTEIN_MODIFICATION	143	267	1.22396	0.104664	0.537094	1	165	1.22825	0.101389	0.560439	1
KEGG_PATHWAYS_IN_CANCER	244	268	1.22295	0.0770901	0.538052	1	386	0.91803	0.684685	0.859047	1
REACTOME_LOSS_OF_NLP_FROM_MITOTIC_CENTROSOMES	47	269	1.22106	0.168901	0.541259	1	236	1.10869	0.284161	0.698276	1
ST_T_CELL_SIGNAL_TRANSDUCTION	42	270	1.22076	0.203366	0.540058	1	324	0.989414	0.50541	0.814015	1
PID_ARF_3PATHWAY	18	271	1.22057	0.218796	0.538632	1	133	1.2995	0.140351	0.470096	1
P53_MODULE	180	273	1.21531	0.115894	0.549987	1	262	1.06458	0.333793	0.757407	1
PID_KITPATHWAY	50	275	1.21425	0.176084	0.549117	1	366	0.939142	0.568627	0.850433	1
KEGG_RIBOSOME	85	276	1.21373	0.160434	0.548601	1	342	0.963193	0.552395	0.842231	1
REACTOME_MRNA_CAPPING	26	279	1.2123	0.215116	0.546542	1	196	1.17905	0.226131	0.605949	1
REACTOME_MITOCHONDRIAL_TRNA_AMINOACYLATION	20	281	1.21148	0.218659	0.545105	1	311	1.00876	0.445364	0.791113	1
KEGG_WNT_SIGNALING_PATHWAY	116	284	1.20894	0.136742	0.546506	1	60	1.49195	0.0128023	0.2861	1
PID_INSULIN_PATHWAY	41	285	1.2087	0.215818	0.545223	1	92	1.38811	0.0608424	0.390818	1
NETPATH-NOTCH	75	288	1.20376	0.159204	0.553503	1	256	1.0744	0.312775	0.744935	1
REACTOME_TRANSCRIPTIONAL_ACTIVITY_OF_SMAD2_SMAD3_SMAD4_HETEROTRIMER	32	289	1.20147	0.217391	0.558175	1	32	1.59463	0.0174326	0.228151	1
REACTOME_MEMBRANE_TRAFFICKING	105	290	1.20045	0.156956	0.559168	1	173	1.22208	0.136827	0.552387	1
BIOCARTA_NDKDYNAMIN_PATHWAY	15	291	1.20019	0.224215	0.558002	1	66	1.47148	0.0600343	0.302581	1
BIOCARTA_P38MAPK_PATHWAY	32	292	1.20001	0.227462	0.556643	1	475	0.795015	0.788274	0.936976	1
KEGG_MISMATCH_REPAIR	21	293	1.19849	0.235905	0.559187	1	164	1.23351	0.176183	0.548577	1
REACTOME_NETRIN1_SIGNALING	29	294	1.19715	0.235049	0.560888	1	83	1.41777	0.0597484	0.35333	1
REACTOME_L1CAM_INTERACTIONS	61	295	1.1962	0.205161	0.561747	1	20	1.70967	0	0.120356	0.945
KEGG_ALZHEIMERS_DISEASE	131	296	1.19548	0.15103	0.561891	1	74	1.44139	0.00970874	0.336436	1
MIPS_28S_RIBOSOMAL_SUBUNIT_MITOCHONDRIAL	30	299	1.19295	0.214674	0.56346	1	354	0.946554	0.537415	0.85913	1
REACTOME_REGULATORY_RNA_PATHWAYS	23	302	1.18938	0.230216	0.568017	1	96	1.38023	0.0870253	0.393862	1
REACTOME_RNA_POL_II_TRANSCRIPTION_PRE_INITIATION_AND_PROMOTER_OPENING	36	303	1.18756	0.210183	0.571388	1	253	1.07673	0.360063	0.746501	1
BIOCARTA_CHREBP2_PATHWAY	38	305	1.18521	0.226721	0.574256	1	423	0.867976	0.691176	0.898232	1
KEGG_UBIQUITIN_MEDIATED_PROTEOLYSIS	124	306	1.18478	0.168646	0.573605	1	163	1.23607	0.106322	0.544522	1
ST_B_CELL_ANTIGEN_RECEPTOR	36	307	1.18432	0.220246	0.573048	1	299	1.01935	0.430285	0.791087	1
REACTOME_GLYCEROPHOSPHOLIPID_BIOSYNTHESIS	69	308	1.18217	0.205514	0.577199	1	184	1.20194	0.157817	0.57594	1
REACTOME_PIP3_ACTIVATES_AKT_SIGNALING	24	310	1.18035	0.240469	0.578608	1	194	1.18177	0.226821	0.603872	1
REACTOME_MICRORNA_MIRNA_BIOGENESIS	20	311	1.17922	0.234957	0.579964	1	128	1.30754	0.137083	0.465641	1
REACTOME_3_UTR_MEDIATED_TRANSLATIONAL_REGULATION	108	314	1.1741	0.176123	0.588959	1	149	1.25837	0.101173	0.528408	1
PID_P53REGULATIONPATHWAY	54	315	1.17376	0.228792	0.587957	1	176	1.21683	0.16847	0.557744	1
REACTOME_SYNTHESIS_OF_PIPS_AT_THE_GOLGI_MEMBRANE	15	316	1.1736	0.270479	0.586489	1	364	0.940679	0.547826	0.850905	1
REACTOME_INSULIN_RECEPTOR_SIGNALLING_CASCADE	62	317	1.17332	0.212629	0.585473	1	122	1.31954	0.0745614	0.455817	1
PID_VEGFR1_2_PATHWAY	61	319	1.17317	0.217997	0.582199	1	259	1.07051	0.349345	0.748164	1
REACTOME_TRNA_AMINOACYLATION	40	320	1.1716	0.258953	0.584844	1	449	0.839746	0.726006	0.904969	1
PID_NEPHRIN_NEPH1_PATHWAY	25	321	1.17116	0.263158	0.584305	1	343	0.963014	0.509836	0.840271	1
BIOCARTA_MTOR_PATHWAY	23	322	1.16961	0.23934	0.586769	1	206	1.15297	0.280066	0.653549	1
REACTOME_ACTIVATION_OF_THE_MRNA_UPON_BINDING_OF_THE_CAP_BINDING_COMPLEX_AND_EIFS_AND_SUBSEQUENT_BINDING_TO_43S	56	324	1.16799	0.227213	0.58782	1	86	1.40837	0.0473373	0.364328	1
REACTOME_SIGNALING_BY_NOTCH1	58	325	1.16788	0.223634	0.586306	1	245	1.09073	0.327744	0.727248	1
REACTOME_NOTCH1_INTRACELLULAR_DOMAIN_REGULATES_TRANSCRIPTION	40	326	1.16715	0.24152	0.58655	1	118	1.32603	0.0926829	0.452605	1
KEGG_VIRAL_MYOCARDITIS	55	327	1.16662	0.242782	0.586355	1	377	0.927711	0.597285	0.85443	1
REACTOME_GLUTATHIONE_CONJUGATION	18	328	1.16514	0.271533	0.588698	1	508	0.73273	0.847315	0.96324	1
PID_P73PATHWAY	63	330	1.16118	0.232349	0.596193	1	319	1.00207	0.4387	0.790163	1
KEGG_LYSOSOME	110	332	1.16022	0.212766	0.595503	1	410	0.886745	0.677326	0.88259	1
REACTOME_NEUROTRANSMITTER_RELEASE_CYCLE	21	334	1.15763	0.276565	0.599408	1	88	1.39299	0.0933333	0.395391	1
KEGG_GLYCOSAMINOGLYCAN_DEGRADATION	19	335	1.15758	0.283763	0.597792	1	243	1.09364	0.355442	0.723763	1
KEGG_ALANINE_ASPARTATE_AND_GLUTAMATE_METABOLISM	25	337	1.15721	0.259467	0.595218	1	138	1.29349	0.125645	0.468817	1
PID_PS1PATHWAY	40	338	1.15683	0.260516	0.594454	1	141	1.28389	0.0976378	0.484284	1
REACTOME_BRANCHED_CHAIN_AMINO_ACID_CATABOLISM	17	339	1.1551	0.271624	0.597393	1	238	1.10515	0.329749	0.703176	1
PID_TAP63PATHWAY	44	340	1.15399	0.254642	0.598768	1	444	0.845211	0.709176	0.903933	1
MIPS_RIBOSOME_CYTOPLASMIC	80	342	1.15177	0.245592	0.601507	1	280	1.03719	0.385611	0.789761	1
BIOCARTA_TCR_PATHWAY	44	343	1.15127	0.264946	0.601047	1	347	0.960584	0.534202	0.837375	1
MIPS_NOP56P_ASSOCIATED_PRE_RRNA_COMPLEX	97	344	1.15088	0.21831	0.600406	1	436	0.856138	0.752907	0.896973	1
MIPS_40S_RIBOSOMAL_SUBUNIT_CYTOPLASMIC	31	346	1.14881	0.271989	0.6026	1	296	1.02329	0.416534	0.787592	1
KEGG_ACUTE_MYELOID_LEUKEMIA	52	347	1.14855	0.246032	0.601565	1	234	1.11381	0.278539	0.688221	1
PID_PI3KCIPATHWAY	48	350	1.13994	0.261905	0.620768	1	258	1.0724	0.345426	0.745375	1
BIOCARTA_TNFR1_PATHWAY	29	351	1.13813	0.276243	0.623762	1	411	0.886392	0.653659	0.881276	1
REACTOME_METABOLISM_OF_AMINO_ACIDS_AND_DERIVATIVES	160	352	1.13728	0.21754	0.624586	1	219	1.12898	0.223275	0.687118	1
REACTOME_METABOLISM_OF_CARBOHYDRATES	192	353	1.13723	0.209121	0.622972	1	374	0.932212	0.629032	0.849561	1
MEMORY_MAINTENANCE_MODULE	22	354	1.13701	0.281113	0.621834	1	203	1.16237	0.281759	0.634041	1
PID_ERBB2ERBB3PATHWAY	41	355	1.13593	0.264946	0.623146	1	345	0.962138	0.527734	0.837859	1
PID_RB_1PATHWAY	61	357	1.13055	0.259675	0.634945	1	357	0.945336	0.545031	0.855181	1
REACTOME_SIGNALLING_TO_RAS	23	358	1.13034	0.307692	0.633796	1	479	0.787129	0.769486	0.942388	1
M_3.9_CHROMATIN_CHECKPOINT_REPLICATION_TRANSACTIVATION	214	360	1.12979	0.21663	0.631804	1	295	1.02391	0.402632	0.788242	1
RBC_BIOLOGY_LOCI	54	361	1.12826	0.27261	0.634326	1	21	1.70936	0	0.114942	0.947
M_2.8_T CELLS	100	362	1.12779	0.253301	0.633822	1	91	1.38851	0.0305677	0.394078	1
KEGG_GLYCINE_SERINE_AND_THREONINE_METABOLISM	23	364	1.12494	0.304721	0.638572	1	204	1.15926	0.269481	0.64053	1
REACTOME_SIGNAL_TRANSDUCTION_BY_L1	29	365	1.12406	0.295486	0.639265	1	40	1.54374	0.0247525	0.282658	1
REACTOME_MHC_CLASS_II_ANTIGEN_PRESENTATION	78	369	1.1204	0.266504	0.642464	1	112	1.34173	0.0535714	0.432728	1
KEGG_MAPK_SIGNALING_PATHWAY	202	370	1.11983	0.241455	0.642298	1	394	0.908289	0.685637	0.86582	1
BIOCARTA_CSK_PATHWAY	20	371	1.11942	0.321856	0.641831	1	335	0.96884	0.506066	0.843922	1
REACTOME_HEPARAN_SULFATE_HEPARIN_HS_GAG_METABOLISM	33	372	1.11539	0.297721	0.651378	1	242	1.09498	0.311793	0.722575	1
REACTOME_PTM_GAMMA_CARBOXYLATION_HYPUSINE_FORMATION_AND_ARYLSULFATASE_ACTIVATION	15	373	1.11494	0.35061	0.650864	1	369	0.934938	0.559664	0.854085	1
REACTOME_INFLUENZA_VIRAL_RNA_TRANSCRIPTION_AND_REPLICATION	104	374	1.11339	0.279377	0.653582	1	378	0.924403	0.62642	0.860841	1
KEGG_CHRONIC_MYELOID_LEUKEMIA	64	375	1.1118	0.294654	0.65637	1	269	1.05683	0.362819	0.761296	1
REACTOME_APOPTOTIC_CLEAVAGE_OF_CELLULAR_PROTEINS	31	376	1.11158	0.319718	0.655197	1	513	0.724113	0.860884	0.963526	1
REACTOME_SMAD2_SMAD3_SMAD4_HETEROTRIMER_REGULATES_TRANSCRIPTION	23	377	1.10972	0.33237	0.65894	1	26	1.64788	0.0130081	0.170012	0.994
MIPS_ANTI_HDAC2_COMPLEX	16	378	1.10965	0.339259	0.65735	1	383	0.91967	0.569707	0.861499	1
NETPATH-RANKL	56	381	1.10744	0.277267	0.65838	1	509	0.731176	0.916286	0.963086	1
REACTOME_ASPARAGINE_N_LINKED_GLYCOSYLATION	73	382	1.10713	0.29359	0.657528	1	261	1.06751	0.353583	0.751524	1
KEGG_INTESTINAL_IMMUNE_NETWORK_FOR_IGA_PRODUCTION	39	383	1.10654	0.311671	0.657437	1	434	0.858321	0.678125	0.896473	1
NETPATH-LEPTIN	56	385	1.10418	0.306579	0.660611	1	499	0.745085	0.894737	0.965406	1
REACTOME_TRANS_GOLGI_NETWORK_VESICLE_BUDDING	53	386	1.10412	0.312094	0.659093	1	159	1.24077	0.157895	0.544474	1
PID_AP1_PATHWAY	57	387	1.10407	0.315303	0.657546	1	537	0.613302	0.984985	0.999648	1
REACTOME_G_BETA_GAMMA_SIGNALLING_THROUGH_PLC_BETA	15	388	1.10218	0.342229	0.661356	1	406	0.890446	0.620168	0.882418	1
REACTOME_DEVELOPMENTAL_BIOLOGY	284	390	1.10096	0.242842	0.661302	1	67	1.46875	0	0.304387	1
PID_FRA_PATHWAY	29	391	1.10076	0.328191	0.660174	1	454	0.824219	0.748808	0.925792	1
REACTOME_SIGNALING_BY_INSULIN_RECEPTOR	79	393	1.0967	0.308594	0.668482	1	200	1.16824	0.192754	0.625674	1
KEGG_T_CELL_RECEPTOR_SIGNALING_PATHWAY	98	394	1.0958	0.300842	0.669319	1	268	1.05899	0.338959	0.75755	1
PID_SMAD2_3PATHWAY	17	395	1.0953	0.347032	0.668964	1	28	1.62559	0.020202	0.195006	0.999
REACTOME_PEPTIDE_CHAIN_ELONGATION	89	397	1.09459	0.306122	0.667538	1	291	1.02535	0.408895	0.794814	1
PID_NOTCH_PATHWAY	47	398	1.0945	0.332005	0.666165	1	315	1.00642	0.451817	0.787777	1
MIPS_NUA4_TIP60_HAT_COMPLEX	15	400	1.09092	0.364444	0.67268	1	382	0.920559	0.565574	0.861561	1
PID_MTOR_4PATHWAY	64	401	1.08862	0.320802	0.677568	1	227	1.1232	0.253219	0.680341	1
M_1.7_MHC_RIBOSOMAL PROTEINS	76	402	1.08659	0.309227	0.681658	1	405	0.891545	0.677273	0.882041	1
BIOCARTA_EIF4_PATHWAY	23	403	1.08653	0.352941	0.680134	1	300	1.0165	0.443886	0.797034	1
REACTOME_KINESINS	18	404	1.08643	0.347953	0.678707	1	346	0.961481	0.516295	0.837215	1
KEGG_THYROID_CANCER	28	405	1.08529	0.336592	0.680248	1	267	1.05934	0.388802	0.759239	1
NETPATH-IL1	180	406	1.08449	0.299667	0.680867	1	375	0.92929	0.640884	0.854869	1
REACTOME_LIPOPROTEIN_METABOLISM	19	407	1.08202	0.360239	0.686277	1	493	0.759999	0.822967	0.956704	1
MIPS_CF_IIAM_COMPLEX	15	408	1.08176	0.366412	0.685365	1	171	1.22338	0.196667	0.554887	1
KEGG_HEMATOPOIETIC_CELL_LINEAGE	77	409	1.08067	0.324257	0.686847	1	367	0.937114	0.591382	0.853259	1
KEGG_PHOSPHATIDYLINOSITOL_SIGNALING_SYSTEM	59	410	1.07897	0.344654	0.689906	1	154	1.25017	0.130564	0.534436	1
REACTOME_SIGNALING_BY_EGFR_IN_CANCER	94	412	1.07757	0.322542	0.690691	1	391	0.912524	0.637283	0.861899	1
KEGG_GLYCOLYSIS_GLUCONEOGENESIS	51	413	1.07597	0.347826	0.693571	1	536	0.617676	0.980122	0.999658	1
REACTOME_TRANSPORT_OF_VITAMINS_NUCLEOSIDES_AND_RELATED_MOLECULES	25	414	1.07531	0.359264	0.693839	1	271	1.05522	0.357143	0.760576	1
M_2.11_REPLICATION_REPRESS_RAS_AUTOPHOSPHORYLATION_ONCOGENIC	104	417	1.07199	0.338902	0.697986	1	208	1.15193	0.213467	0.650447	1
KEGG_INSULIN_SIGNALING_PATHWAY	117	418	1.07101	0.346698	0.699003	1	201	1.16755	0.166189	0.624617	1
M_2.5_ADENOMA_INTERSTITIAL_MESENCHYME_DENDRITE_MOTOR	140	419	1.0706	0.31549	0.698469	1	105	1.36245	0.0342368	0.404465	1
KEGG_HISTIDINE_METABOLISM	18	422	1.06663	0.380682	0.704637	1	365	0.939463	0.564103	0.851921	1
WNT_SIGNALING	63	423	1.0665	0.339818	0.70327	1	179	1.21351	0.15015	0.55793	1
PID_REELINPATHWAY	24	424	1.065	0.390382	0.705564	1	151	1.25627	0.1936	0.527169	1
KEGG_GLYCOSYLPHOSPHATIDYLINOSITOL_GPI_ANCHOR_BIOSYNTHESIS	23	426	1.06451	0.384286	0.703577	1	148	1.26485	0.14311	0.512971	1
REACTOME_PROTEOLYTIC_CLEAVAGE_OF_SNARE_COMPLEX_PROTEINS	15	427	1.06363	0.367816	0.704363	1	459	0.817492	0.723229	0.928305	1
BIOCARTA_G2_PATHWAY	21	429	1.06302	0.383582	0.702819	1	215	1.14351	0.276873	0.654984	1
PID_ECADHERIN_NASCENTAJ_PATHWAY	38	430	1.06262	0.384615	0.702311	1	146	1.27153	0.149351	0.500905	1
REACTOME_NUCLEAR_SIGNALING_BY_ERBB4	27	432	1.06223	0.379694	0.700088	1	528	0.694089	0.903448	0.965558	1
KEGG_OOCYTE_MEIOSIS	96	434	1.059	0.355152	0.705748	1	371	0.933331	0.580786	0.853559	1
REACTOME_SIGNALLING_TO_ERKS	31	435	1.05794	0.391123	0.707082	1	483	0.77877	0.79595	0.948301	1
MIPS_TRBP_CONTAINING_COMPLEX_1	25	437	1.05685	0.387931	0.706771	1	480	0.786527	0.781667	0.941472	1
PID_DELTANP63PATHWAY	33	440	1.05552	0.385475	0.705468	1	358	0.944174	0.54213	0.855884	1
REACTOME_GLUCONEOGENESIS	27	441	1.05525	0.390382	0.704621	1	403	0.895597	0.61664	0.877074	1
REACTOME_INTEGRIN_ALPHAIIB_BETA3_SIGNALING	22	446	1.05069	0.409884	0.709126	1	441	0.85355	0.680484	0.892198	1
REACTOME_SYNTHESIS_OF_GLYCOSYLPHOSPHATIDYLINOSITOL_GPI	17	448	1.04747	0.413695	0.714661	1	76	1.43735	0.0694669	0.336704	1
REACTOME_AXON_GUIDANCE	180	449	1.0473	0.39229	0.713533	1	64	1.47442	0.00554785	0.305743	1
KEGG_VASOPRESSIN_REGULATED_WATER_REABSORPTION	37	453	1.04389	0.408708	0.716228	1	220	1.1276	0.310345	0.688494	1
PID_ERBB4_PATHWAY	31	454	1.0438	0.404664	0.714922	1	440	0.854133	0.689711	0.893066	1
REACTOME_SRP_DEPENDENT_COTRANSLATIONAL_PROTEIN_TARGETING_TO_MEMBRANE	112	455	1.04344	0.390736	0.714272	1	384	0.919192	0.631579	0.860472	1
REACTOME_PI_METABOLISM	41	456	1.04172	0.414248	0.717344	1	134	1.29921	0.121166	0.467452	1
NETPATH-IL7	52	457	1.03879	0.407263	0.723744	1	525	0.696947	0.942492	0.968655	1
REACTOME_O_LINKED_GLYCOSYLATION_OF_MUCINS	34	459	1.03681	0.401934	0.726027	1	266	1.06131	0.386541	0.7561	1
REACTOME_FATTY_ACID_TRIACYLGLYCEROL_AND_KETONE_BODY_METABOLISM	141	463	1.03536	0.385236	0.723611	1	372	0.933061	0.607923	0.851921	1
PID_TCRCALCIUMPATHWAY	23	464	1.03469	0.409859	0.723777	1	501	0.742243	0.832203	0.965122	1
KEGG_MTOR_SIGNALING_PATHWAY	46	466	1.03128	0.407754	0.729675	1	102	1.36831	0.0630915	0.401007	1
PID_BETACATENIN_NUC_PATHWAY	64	469	1.02843	0.40625	0.732681	1	307	1.01088	0.423135	0.795257	1
REACTOME_CLEAVAGE_OF_GROWING_TRANSCRIPT_IN_THE_TERMINATION_REGION_	33	470	1.02751	0.424929	0.733448	1	507	0.733322	0.86743	0.964435	1
REACTOME_SULFUR_AMINO_ACID_METABOLISM	22	471	1.02634	0.421374	0.735136	1	457	0.821046	0.727273	0.925786	1
REACTOME_SYNTHESIS_OF_PA	23	472	1.02576	0.441826	0.735103	1	402	0.897081	0.626043	0.875671	1
KEGG_ADHERENS_JUNCTION	56	473	1.02528	0.427284	0.734849	1	158	1.24078	0.140406	0.547899	1
REACTOME_TRANSCRIPTIONAL_REGULATION_OF_WHITE_ADIPOCYTE_DIFFERENTIATION	59	475	1.02107	0.437579	0.742876	1	385	0.918935	0.600904	0.858932	1
REACTOME_THE_ROLE_OF_NEF_IN_HIV1_REPLICATION_AND_DISEASE_PATHOGENESIS	26	476	1.01973	0.42067	0.744981	1	69	1.46002	0.0546624	0.315381	1
REACTOME_PI_3K_CASCADE	36	477	1.01887	0.411035	0.7457	1	349	0.959887	0.544118	0.834417	1
BIOCARTA_ATM_PATHWAY	19	478	1.01872	0.439306	0.74452	1	481	0.784961	0.771574	0.942046	1
MIPS_SMCC_COMPLEX	16	479	1.01821	0.432308	0.744345	1	211	1.14629	0.274112	0.659026	1
REACTOME_NEF_MEDIATES_DOWN_MODULATION_OF_CELL_SURFACE_RECEPTORS_BY_RECRUITING_THEM_TO_CLATHRIN_ADAPTERS	19	480	1.01711	0.447482	0.745675	1	33	1.58377	0.0301508	0.242429	1
REACTOME_SIGNALING_BY_ERBB4	72	481	1.01678	0.44129	0.744985	1	473	0.795044	0.835866	0.94088	1
REACTOME_LIPID_DIGESTION_MOBILIZATION_AND_TRANSPORT	31	482	1.01657	0.436893	0.744048	1	398	0.902158	0.612853	0.871848	1
REACTOME_MITOCHONDRIAL_PROTEIN_IMPORT	46	484	1.01559	0.443548	0.74356	1	325	0.9893	0.4704	0.811861	1
BALI_BCELLS_PLASMA	105	486	1.01451	0.422086	0.743282	1	199	1.17111	0.171717	0.619802	1
PID_PLK1_PATHWAY	41	487	1.01385	0.453315	0.743419	1	337	0.968213	0.51424	0.840707	1
MIPS_MEDIATOR_COMPLEX_1	25	489	1.01174	0.445078	0.74583	1	317	1.00411	0.42053	0.789299	1
REACTOME_ACTIVATION_OF_BH3_ONLY_PROTEINS	16	492	1.01022	0.458522	0.745401	1	322	0.991721	0.47191	0.812507	1
REACTOME_G1_PHASE	34	494	1.00484	0.451117	0.756288	1	169	1.22722	0.194099	0.550044	1
KEGG_CITRATE_CYCLE_TCA_CYCLE	29	495	1.00473	0.443796	0.755041	1	192	1.18684	0.224053	0.595054	1
REACTOME_TRANSMEMBRANE_TRANSPORT_OF_SMALL_MOLECULES	279	496	1.00276	0.487805	0.758756	1	205	1.15906	0.139163	0.63806	1
REACTOME_POST_TRANSLATIONAL_MODIFICATION_SYNTHESIS_OF_GPI_ANCHORED_PROTEINS	26	497	1.00227	0.486765	0.758461	1	181	1.21327	0.200627	0.552455	1
REACTOME_SYNTHESIS_OF_PIPS_AT_THE_PLASMA_MEMBRANE	26	498	1.00115	0.458571	0.759815	1	100	1.37091	0.0845528	0.40215	1
ST_WNT_BETA_CATENIN_PATHWAY	25	499	0.99988	0.485591	0.761686	1	129	1.30381	0.124792	0.472687	1
REACTOME_METABOLISM_OF_LIPIDS_AND_LIPOPROTEINS	361	501	0.998765	0.515528	0.761517	1	389	0.913849	0.722359	0.86308	1
PID_FGF_PATHWAY	42	502	0.998038	0.479839	0.7619	1	532	0.651578	0.960692	0.98967	1
REACTOME_CELL_DEATH_SIGNALLING_VIA_NRAGE_NRIF_AND_NADE	49	503	0.997755	0.446092	0.761084	1	535	0.619233	0.97546	1	1
REACTOME_BIOSYNTHESIS_OF_THE_N_GLYCAN_PRECURSOR_DOLICHOL_LIPID_LINKED_OLIGOSACCHARIDE_LLO_AND_TRANSFER_TO_A_NASCENT_PROTEIN	26	504	0.997645	0.456615	0.759827	1	187	1.19512	0.231527	0.586568	1
REACTOME_ACTIVATED_NOTCH1_TRANSMITS_SIGNAL_TO_THE_NUCLEUS	20	505	0.996696	0.492537	0.760758	1	494	0.759414	0.819835	0.955581	1
PID_ECADHERIN_STABILIZATION_PATHWAY	35	506	0.994894	0.465753	0.763897	1	257	1.07382	0.360577	0.743855	1
BIOCARTA_BIOPEPTIDES_PATHWAY	38	508	0.994364	0.469613	0.762287	1	500	0.744481	0.854518	0.964195	1
BIOCARTA_TEL_PATHWAY	16	512	0.992488	0.468278	0.761097	1	548	0.540834	0.983444	0.999397	1
PID_MYC_PATHWAY	24	513	0.991698	0.504909	0.761509	1	229	1.11806	0.316498	0.6903	1
MIPS_MEDIATOR_COMPLEX	29	514	0.98929	0.491098	0.766073	1	332	0.978141	0.477419	0.82591	1
PID_FOXM1PATHWAY	33	516	0.987538	0.471646	0.767635	1	511	0.730979	0.873786	0.959548	1
PID_FANCONI_PATHWAY	35	517	0.987335	0.49187	0.766623	1	57	1.49634	0.0274194	0.290817	1
KEGG_ADIPOCYTOKINE_SIGNALING_PATHWAY	57	518	0.987224	0.487836	0.765428	1	526	0.695957	0.925811	0.967649	1
PID_MYC_REPRESSPATHWAY	58	520	0.98539	0.497416	0.767221	1	413	0.884485	0.662558	0.881534	1
REACTOME_PI3K_EVENTS_IN_ERBB2_SIGNALING	37	522	0.984133	0.469274	0.767511	1	370	0.933815	0.573596	0.854584	1
REACTOME_GLUCAGON_TYPE_LIGAND_RECEPTORS	16	524	0.982507	0.500734	0.768696	1	244	1.09251	0.347676	0.724554	1
MIPS_60S_RIBOSOMAL_SUBUNIT_CYTOPLASMIC	46	525	0.980632	0.501344	0.771887	1	415	0.881709	0.647426	0.883668	1
REACTOME_CITRIC_ACID_CYCLE_TCA_CYCLE	19	528	0.97736	0.474227	0.775546	1	162	1.23761	0.209106	0.543637	1
KEGG_HEDGEHOG_SIGNALING_PATHWAY	28	530	0.976065	0.495787	0.77593	1	381	0.922504	0.586735	0.858868	1
REACTOME_PHOSPHOLIPID_METABOLISM	154	532	0.973464	0.549264	0.779411	1	292	1.0252	0.409589	0.792516	1
REACTOME_IL_3_5_AND_GM_CSF_SIGNALING	40	533	0.971501	0.508655	0.782915	1	397	0.902945	0.62844	0.872053	1
KEGG_GLYCOSAMINOGLYCAN_BIOSYNTHESIS_HEPARAN_SULFATE	18	536	0.965316	0.515942	0.793813	1	502	0.741788	0.837171	0.963792	1
KEGG_PROTEIN_EXPORT	20	539	0.958461	0.518302	0.806037	1	489	0.76738	0.790429	0.953722	1
MIPS_TRAP_COMPLEX	15	540	0.958258	0.528331	0.805058	1	284	1.0319	0.389744	0.794437	1
SA_PTEN_PATHWAY	15	541	0.957709	0.52454	0.804872	1	210	1.14632	0.289608	0.662045	1
KEGG_PEROXISOME	62	545	0.954313	0.558228	0.807203	1	373	0.932901	0.566667	0.8501	1
KEGG_INOSITOL_PHOSPHATE_METABOLISM	43	550	0.949756	0.546174	0.811124	1	223	1.1259	0.28	0.684419	1
REACTOME_METABOLISM_OF_VITAMINS_AND_COFACTORS	42	551	0.949203	0.532172	0.811019	1	448	0.8405	0.719272	0.905441	1
REACTOME_IL_2_SIGNALING	37	552	0.947776	0.550139	0.812938	1	414	0.882786	0.659539	0.883362	1
REACTOME_GENERIC_TRANSCRIPTION_PATHWAY	270	562	0.931615	0.65662	0.836888	1	435	0.857375	0.849682	0.89642	1
KEGG_GLUTATHIONE_METABOLISM	42	564	0.930511	0.582996	0.836547	1	387	0.916265	0.602761	0.861203	1
REACTOME_FORMATION_OF_THE_TERNARY_COMPLEX_AND_SUBSEQUENTLY_THE_43S_COMPLEX	48	565	0.928974	0.581769	0.838681	1	230	1.11776	0.304688	0.688216	1
BIOCARTA_P53HYPOXIA_PATHWAY	22	566	0.928547	0.573066	0.838207	1	312	1.00833	0.445498	0.789846	1
REACTOME_TRANSMISSION_ACROSS_CHEMICAL_SYNAPSES	118	567	0.928036	0.615202	0.837986	1	233	1.11551	0.251788	0.686188	1
BIOCARTA_EIF_PATHWAY	16	576	0.918712	0.563988	0.846718	1	195	1.17944	0.268534	0.60798	1
KEGG_AMYOTROPHIC_LATERAL_SCLEROSIS_ALS	40	577	0.917733	0.585734	0.847427	1	350	0.955291	0.545166	0.844832	1
REACTOME_G0_AND_EARLY_G1	19	582	0.912676	0.601148	0.851984	1	161	1.23925	0.188648	0.542231	1
REACTOME_POTASSIUM_CHANNELS	63	583	0.912376	0.61577	0.851201	1	477	0.79489	0.809524	0.93327	1
REACTOME_PHASE_II_CONJUGATION	46	584	0.911878	0.604	0.850867	1	425	0.865608	0.701079	0.899151	1
NETPATH-ALPHA6.BETA4.INTEGRIN	25	588	0.909829	0.599415	0.849758	1	542	0.569063	0.982622	1	1
PID_FOXOPATHWAY	48	591	0.909037	0.637292	0.847161	1	222	1.12699	0.280564	0.684195	1
BIOCARTA_MEF2D_PATHWAY	17	592	0.9084	0.58952	0.847213	1	265	1.06182	0.366057	0.757349	1
REACTOME_PROLONGED_ERK_ACTIVATION_EVENTS	17	593	0.907197	0.560423	0.848551	1	529	0.687877	0.887603	0.969108	1
REACTOME_MYOGENESIS	19	596	0.905331	0.613193	0.848543	1	123	1.31875	0.125209	0.454187	1
KEGG_NITROGEN_METABOLISM	17	597	0.903789	0.603829	0.850613	1	225	1.12552	0.310855	0.679413	1
ST_GRANULE_CELL_SURVIVAL_PATHWAY	24	599	0.899623	0.634218	0.857196	1	331	0.980914	0.480315	0.820433	1
KEGG_CALCIUM_SIGNALING_PATHWAY	119	600	0.895734	0.666275	0.864404	1	297	1.02174	0.413745	0.789523	1
KEGG_ARRHYTHMOGENIC_RIGHT_VENTRICULAR_CARDIOMYOPATHY_ARVC	51	601	0.894983	0.646586	0.864598	1	89	1.39195	0.0522273	0.39373	1
PID_SYNDECAN_1_PATHWAY	32	602	0.894976	0.635475	0.863178	1	216	1.13457	0.287023	0.679293	1
KEGG_FRUCTOSE_AND_MANNOSE_METABOLISM	28	603	0.893035	0.64507	0.866019	1	251	1.08365	0.349436	0.730914	1
BIOCARTA_MYOSIN_PATHWAY	24	604	0.892799	0.600846	0.865106	1	175	1.22132	0.197115	0.548218	1
REACTOME_FORMATION_OF_INCISION_COMPLEX_IN_GG_NER	18	606	0.889447	0.626628	0.869378	1	90	1.38877	0.0898876	0.397743	1
KEGG_BASAL_TRANSCRIPTION_FACTORS	30	609	0.886913	0.62894	0.870732	1	270	1.05523	0.401587	0.763375	1
KEGG_FOCAL_ADHESION	147	610	0.886389	0.711187	0.870452	1	304	1.01274	0.441379	0.797572	1
PID_HDAC_CLASSII_PATHWAY	33	613	0.882137	0.655126	0.875426	1	442	0.8535	0.70579	0.890291	1
REACTOME_TRANSFERRIN_ENDOCYTOSIS_AND_RECYCLING	21	615	0.878908	0.636234	0.879365	1	488	0.772227	0.814516	0.948412	1
BIOCARTA_ERK_PATHWAY	24	616	0.878572	0.632117	0.878586	1	320	0.997288	0.476423	0.801418	1
REACTOME_INTEGRATION_OF_ENERGY_METABOLISM	88	618	0.87821	0.702934	0.876503	1	468	0.802125	0.857143	0.938438	1
SIG_PIP3_SIGNALING_IN_CARDIAC_MYOCTES	57	619	0.877481	0.670968	0.876694	1	285	1.03076	0.391371	0.795084	1
ST_WNT_CA2_CYCLIC_GMP_PATHWAY	19	622	0.875109	0.645255	0.877523	1	470	0.801271	0.733444	0.93597	1
NETPATH-WNT	83	624	0.873049	0.692866	0.879086	1	353	0.947392	0.553731	0.859209	1
REACTOME_NCAM_SIGNALING_FOR_NEURITE_OUT_GROWTH	50	625	0.872315	0.667103	0.879277	1	127	1.30883	0.105666	0.465772	1
REACTOME_SIGNALING_BY_PDGF	98	629	0.868841	0.744242	0.880952	1	456	0.822915	0.830904	0.924246	1
REACTOME_INTEGRIN_CELL_SURFACE_INTERACTIONS	59	636	0.861341	0.701935	0.886334	1	309	1.00918	0.423313	0.795104	1
REACTOME_STRIATED_MUSCLE_CONTRACTION	18	638	0.858958	0.655172	0.888366	1	517	0.709581	0.866116	0.971553	1
BIOCARTA_CTCF_PATHWAY	20	639	0.858693	0.658571	0.887511	1	390	0.913109	0.585056	0.86262	1
KEGG_LYSINE_DEGRADATION	39	640	0.85863	0.655693	0.886219	1	275	1.04074	0.4016	0.793138	1
REACTOME_SLC_MEDIATED_TRANSMEMBRANE_TRANSPORT	159	646	0.853724	0.772624	0.887867	1	239	1.10506	0.261972	0.700467	1
PID_RETINOIC_ACID_PATHWAY	23	650	0.844573	0.671271	0.90057	1	379	0.924213	0.576562	0.859025	1
PID_INTEGRIN_CS_PATHWAY	21	651	0.841213	0.679542	0.905794	1	461	0.815426	0.71615	0.928147	1
ST_G_ALPHA_I_PATHWAY	29	653	0.838688	0.710267	0.907849	1	119	1.32368	0.123778	0.455463	1
REACTOME_NEUROTRANSMITTER_RECEPTOR_BINDING_AND_DOWNSTREAM_TRANSMISSION_IN_THE_POSTSYNAPTIC_CELL	86	656	0.836031	0.759509	0.908837	1	498	0.747901	0.930576	0.963752	1
PID_E2F_PATHWAY	64	659	0.834115	0.77892	0.908378	1	305	1.01259	0.426647	0.795417	1
REACTOME_G_PROTEIN_ACTIVATION	21	660	0.831628	0.722142	0.911849	1	538	0.611172	0.953947	0.998736	1
M_2.7_ UNDETERMINED	29	661	0.830368	0.715673	0.912761	1	279	1.03832	0.377778	0.789061	1
REACTOME_PI3K_AKT_ACTIVATION	32	662	0.829456	0.712482	0.912996	1	514	0.723267	0.895735	0.962608	1
PID_AVB3_INTEGRIN_PATHWAY	58	666	0.827091	0.75547	0.911742	1	417	0.873952	0.687596	0.897637	1
BIOCARTA_NKCELLS_PATHWAY	19	673	0.822013	0.708807	0.911309	1	464	0.811408	0.744113	0.929567	1
REACTOME_APC_CDC20_MEDIATED_DEGRADATION_OF_NEK2A	20	678	0.81625	0.744461	0.914837	1	308	1.01081	0.45114	0.792856	1
REACTOME_ARMS_MEDIATED_ACTIVATION	15	679	0.816043	0.709531	0.913856	1	512	0.725184	0.832496	0.964261	1
REACTOME_G_BETA_GAMMA_SIGNALLING_THROUGH_PI3KGAMMA	19	680	0.814935	0.719828	0.914484	1	551	0.492037	0.991424	0.999832	1
REACTOME_G_PROTEIN_BETA_GAMMA_SIGNALLING	22	681	0.814194	0.702096	0.914485	1	492	0.761487	0.813115	0.956545	1
KEGG_TIGHT_JUNCTION	94	684	0.812575	0.823171	0.913352	1	226	1.12419	0.229769	0.680393	1
REACTOME_RNA_POL_III_TRANSCRIPTION_INITIATION_FROM_TYPE_3_PROMOTER	24	688	0.806648	0.749642	0.918401	1	363	0.941441	0.549606	0.851331	1
PID_HNF3BPATHWAY	26	690	0.80503	0.742574	0.918509	1	321	0.992271	0.468647	0.813497	1
REACTOME_NEURONAL_SYSTEM	183	692	0.803811	0.865044	0.91793	1	333	0.976	0.508701	0.829298	1
MIPS_EMERIN_COMPLEX_52	21	698	0.79731	0.75779	0.920826	1	421	0.871023	0.673267	0.895601	1
BIOCARTA_STATHMIN_PATHWAY	17	699	0.796746	0.732169	0.920433	1	505	0.734953	0.826377	0.966328	1
M_2.1_CYTOTOXIC CELLS	73	703	0.792491	0.839849	0.922155	1	283	1.03507	0.388802	0.787635	1
REACTOME_METABOLISM_OF_STEROID_HORMONES_AND_VITAMINS_A_AND_D	16	712	0.783993	0.75188	0.923994	1	550	0.525741	0.980936	0.998131	1
REACTOME_PI3K_EVENTS_IN_ERBB4_SIGNALING	31	715	0.780175	0.818182	0.926153	1	445	0.843018	0.710098	0.906444	1
BIOCARTA_INTEGRIN_PATHWAY	32	718	0.775545	0.813536	0.929242	1	182	1.20535	0.196568	0.571901	1
KEGG_VEGF_SIGNALING_PATHWAY	60	719	0.775245	0.846252	0.928429	1	426	0.864981	0.693009	0.898474	1
REACTOME_PROCESSING_OF_CAPPED_INTRONLESS_PRE_MRNA	22	720	0.773795	0.801749	0.929309	1	478	0.794061	0.768456	0.932689	1
REACTOME_ENOS_ACTIVATION_AND_REGULATION	15	722	0.772236	0.779845	0.929112	1	360	0.943192	0.538835	0.853686	1
KEGG_TYPE_II_DIABETES_MELLITUS	36	725	0.767294	0.824363	0.932617	1	313	1.00819	0.432602	0.787687	1
REACTOME_CELL_CELL_COMMUNICATION	80	728	0.764778	0.882793	0.932382	1	393	0.908294	0.638681	0.868004	1
KEGG_PYRUVATE_METABOLISM	37	729	0.763512	0.821023	0.932913	1	328	0.9823	0.49923	0.823818	1
KEGG_HYPERTROPHIC_CARDIOMYOPATHY_HCM	59	731	0.759963	0.864662	0.935534	1	274	1.04222	0.38162	0.791426	1
KEGG_FC_EPSILON_RI_SIGNALING_PATHWAY	65	734	0.750819	0.888598	0.944356	1	465	0.8089	0.816761	0.932165	1
PID_P38_MKK3_6PATHWAY	22	737	0.746604	0.822535	0.946043	1	429	0.860913	0.668317	0.901321	1
PID_ANTHRAXPATHWAY	15	741	0.743841	0.826224	0.944622	1	329	0.98212	0.494966	0.821868	1
REACTOME_INHIBITION_OF_INSULIN_SECRETION_BY_ADRENALINE_NORADRENALINE	20	746	0.736886	0.809668	0.947027	1	553	0.362739	1	0.999952	1
KEGG_RNA_POLYMERASE	28	748	0.728537	0.864454	0.954672	1	519	0.705566	0.902362	0.971783	1
BIOCARTA_CTLA4_PATHWAY	19	749	0.728455	0.83115	0.953498	1	520	0.70539	0.884365	0.970062	1
NETPATH-ID	20	750	0.727071	0.833333	0.953898	1	530	0.68338	0.903945	0.970967	1
REACTOME_MUSCLE_CONTRACTION	33	752	0.720166	0.882271	0.959417	1	523	0.69865	0.915361	0.970864	1
KEGG_ASTHMA	25	754	0.717874	0.873418	0.95942	1	463	0.811933	0.738211	0.930571	1
KEGG_GNRH_SIGNALING_PATHWAY	81	755	0.713429	0.931373	0.96297	1	323	0.991055	0.466568	0.811815	1
REACTOME_BIOLOGICAL_OXIDATIONS	84	756	0.712489	0.945746	0.962723	1	453	0.830838	0.79351	0.915104	1
REACTOME_REGULATION_OF_SIGNALING_BY_CBL	17	760	0.709711	0.851471	0.960587	1	340	0.964757	0.50346	0.842877	1
REACTOME_SIGNALING_BY_BMP	15	761	0.707357	0.861357	0.961818	1	117	1.3282	0.1296	0.450392	1
REACTOME_NITRIC_OXIDE_STIMULATES_GUANYLATE_CYCLASE	17	769	0.692469	0.868497	0.966254	1	552	0.415748	0.99835	1	1
REACTOME_AMINO_ACID_SYNTHESIS_AND_INTERCONVERSION_TRANSAMINATION	15	771	0.686545	0.899361	0.969097	1	95	1.3822	0.0912052	0.392978	1
REACTOME_CD28_DEPENDENT_PI3K_AKT_SIGNALING	17	774	0.680979	0.882353	0.97012	1	482	0.782964	0.780201	0.943362	1
KEGG_DILATED_CARDIOMYOPATHY	67	776	0.677547	0.953787	0.970631	1	255	1.07566	0.357473	0.74384	1
REACTOME_REGULATION_OF_HYPOXIA_INDUCIBLE_FACTOR_HIF_BY_OXYGEN	19	777	0.668095	0.908441	0.976945	1	388	0.915909	0.590682	0.859922	1
REACTOME_SHC1_EVENTS_IN_ERBB4_SIGNALING	17	778	0.668032	0.884969	0.975732	1	524	0.697736	0.876442	0.969808	1
KEGG_DRUG_METABOLISM_OTHER_ENZYMES	33	779	0.667237	0.935172	0.975057	1	521	0.705346	0.9168	0.968248	1
REACTOME_FRS2_MEDIATED_CASCADE	20	782	0.653807	0.893895	0.980765	1	549	0.533126	0.983022	0.998812	1
PID_WNT_SIGNALING_PATHWAY	17	783	0.651691	0.914493	0.980904	1	432	0.858762	0.647154	0.899674	1
KEGG_VALINE_LEUCINE_AND_ISOLEUCINE_DEGRADATION	42	788	0.643767	0.947011	0.979672	1	430	0.859558	0.696825	0.902172	1
REACTOME_SIGNALING_BY_ROBO_RECEPTOR	25	790	0.622389	0.943978	0.98925	1	197	1.17826	0.252396	0.605034	1
KEGG_ARGININE_AND_PROLINE_METABOLISM	41	792	0.613644	0.967787	0.990969	1	458	0.820506	0.774092	0.924691	1
REACTOME_NCAM1_INTERACTIONS	28	794	0.611085	0.975309	0.989616	1	213	1.14545	0.276191	0.655473	1
MIPS_CEN_COMPLEX	30	798	0.60313	0.971545	0.988014	1	336	0.968687	0.505691	0.841841	1
PID_PDGFRAPATHWAY	20	799	0.596978	0.941429	0.989283	1	241	1.09778	0.319079	0.716986	1
PID_SYNDECAN_2_PATHWAY	28	800	0.593454	0.976812	0.989365	1	496	0.755	0.832049	0.958009	1
KEGG_TASTE_TRANSDUCTION	25	806	0.560338	0.978102	0.99215	1	361	0.94315	0.53202	0.851441	1
REACTOME_KERATAN_SULFATE_BIOSYNTHESIS	21	809	0.54847	0.981214	0.991237	1	424	0.865926	0.658979	0.900611	1
PID_INTEGRIN2_PATHWAY	22	810	0.523496	0.987179	0.994541	1	547	0.542252	0.980551	1	1
BIOCARTA_CELLCYCLE_PATHWAY	21	811	0.513587	0.986919	0.994694	1	484	0.77663	0.805415	0.949541	1
REACTOME_ER_PHAGOSOME_PATHWAY	54	122	1.44223	0.0248366	0.289889	1	NA	NA	NA	NA	NA
REACTOME_THROMBOXANE_SIGNALLING_THROUGH_TP_RECEPTOR	18	607	0.888808	0.614265	0.869301	1	NA	NA	NA	NA	NA
REACTOME_NOD1_2_SIGNALING_PATHWAY	25	366	1.12281	0.305714	0.641019	1	NA	NA	NA	NA	NA
M_3.1_INTERFERON-INDUCIBLE	83	4	1.92903	0	0.0376653	0.131	NA	NA	NA	NA	NA
REACTOME_CDK_MEDIATED_PHOSPHORYLATION_AND_REMOVAL_OF_CDC6	43	126	1.43896	0.0367847	0.287661	1	NA	NA	NA	NA	NA
REACTOME_SIGNALING_BY_FGFR	83	490	1.01116	0.44335	0.745797	1	NA	NA	NA	NA	NA
REACTOME_REGULATION_OF_ORNITHINE_DECARBOXYLASE_ODC	45	128	1.43447	0.0392422	0.292932	1	NA	NA	NA	NA	NA
MIPS_SIN3_ING1B_COMPLEX_II	16	169	1.36414	0.103916	0.364593	1	NA	NA	NA	NA	NA
M_3.4_LIGASE_KINASE_KIP1_UBIQUITIN_CHAPERONE	262	493	1.0083	0.475832	0.748928	1	NA	NA	NA	NA	NA
SIG_PIP3_SIGNALING_IN_B_LYMPHOCYTES	33	736	0.748792	0.857729	0.944541	1	NA	NA	NA	NA	NA
REACTOME_VIF_MEDIATED_DEGRADATION_OF_APOBEC3G	47	132	1.43056	0.0454545	0.292584	1	NA	NA	NA	NA	NA
REACTOME_APC_C_CDC20_MEDIATED_DEGRADATION_OF_MITOTIC_PROTEINS	61	254	1.2444	0.140329	0.504804	1	NA	NA	NA	NA	NA
REACTOME_P53_INDEPENDENT_G1_S_DNA_DAMAGE_CHECKPOINT	47	134	1.42628	0.040107	0.297597	1	NA	NA	NA	NA	NA
REACTOME_PEROXISOMAL_LIPID_METABOLISM	18	740	0.74451	0.834365	0.944991	1	NA	NA	NA	NA	NA
REACTOME_ENDOSOMAL_SORTING_COMPLEX_REQUIRED_FOR_TRANSPORT_ESCRT	24	620	0.876412	0.66523	0.877567	1	NA	NA	NA	NA	NA
REACTOME_CROSS_PRESENTATION_OF_SOLUBLE_EXOGENOUS_ANTIGENS_ENDOSOMES	45	137	1.41857	0.0443213	0.308168	1	NA	NA	NA	NA	NA
MIPS_EMERIN_COMPLEX_25	15	380	1.10788	0.337778	0.658833	1	NA	NA	NA	NA	NA
REACTOME_DESTABILIZATION_OF_MRNA_BY_KSRP	17	623	0.874324	0.629685	0.87778	1	NA	NA	NA	NA	NA
PID_GMCSF_PATHWAY	37	745	0.738882	0.849508	0.945813	1	NA	NA	NA	NA	NA
MIPS_KINASE_MATURATION_COMPLEX_1	16	544	0.954438	0.550769	0.808356	1	NA	NA	NA	NA	NA
KEGG_NEUROTROPHIN_SIGNALING_PATHWAY	112	263	1.22619	0.120327	0.538735	1	NA	NA	NA	NA	NA
REACTOME_DOWNSTREAM_SIGNAL_TRANSDUCTION	80	627	0.870173	0.703939	0.88093	1	NA	NA	NA	NA	NA
REACTOME_SEMA4D_IN_SEMAPHORIN_SIGNALING	22	507	0.994433	0.46963	0.763587	1	NA	NA	NA	NA	NA
BIOCARTA_DC_PATHWAY	16	185	1.33331	0.109012	0.407908	1	NA	NA	NA	NA	NA
PID_ANGIOPOIETINRECEPTOR_PATHWAY	42	509	0.994097	0.485636	0.761464	1	NA	NA	NA	NA	NA
KEGG_RIG_I_LIKE_RECEPTOR_SIGNALING_PATHWAY	57	389	1.10118	0.309677	0.662413	1	NA	NA	NA	NA	NA
REACTOME_GENERATION_OF_SECOND_MESSENGER_MOLECULES	25	511	0.99256	0.47493	0.762394	1	NA	NA	NA	NA	NA
SA_CASPASE_CASCADE	19	149	1.40369	0.0719425	0.314677	1	NA	NA	NA	NA	NA
KEGG_EPITHELIAL_CELL_SIGNALING_IN_HELICOBACTER_PYLORI_INFECTION	59	392	1.10018	0.30597	0.660192	1	NA	NA	NA	NA	NA
REACTOME_AUTODEGRADATION_OF_CDH1_BY_CDH1_APC_C	54	272	1.21807	0.164349	0.544061	1	NA	NA	NA	NA	NA
REACTOME_SEMAPHORIN_INTERACTIONS	50	515	0.988717	0.474093	0.765995	1	NA	NA	NA	NA	NA
REACTOME_RIG_I_MDA5_MEDIATED_INDUCTION_OF_IFN_ALPHA_BETA_PATHWAYS	60	274	1.21467	0.179067	0.549871	1	NA	NA	NA	NA	NA
REACTOME_CHROMOSOME_MAINTENANCE	93	396	1.09465	0.306587	0.66905	1	NA	NA	NA	NA	NA
REACTOME_TRAF6_MEDIATED_INDUCTION_OF_NFKB_AND_MAP_KINASES_UPON_TLR7_8_OR_9_ACTIVATION	66	195	1.32033	0.0628931	0.420468	1	NA	NA	NA	NA	NA
REACTOME_RIP_MEDIATED_NFKB_ACTIVATION_VIA_DAI	16	156	1.38929	0.0816327	0.33277	1	NA	NA	NA	NA	NA
REACTOME_TRIGLYCERIDE_BIOSYNTHESIS	35	278	1.21314	0.193461	0.546344	1	NA	NA	NA	NA	NA
REACTOME_APOPTOSIS	130	158	1.38762	0.0292398	0.332428	1	NA	NA	NA	NA	NA
KEGG_PROTEASOME	41	159	1.38725	0.0648649	0.331192	1	NA	NA	NA	NA	NA
MIPS_PA28_20S_PROTEASOME	15	523	0.982816	0.48576	0.769353	1	NA	NA	NA	NA	NA
REACTOME_ANTIGEN_PROCESSING_CROSS_PRESENTATION	68	282	1.21051	0.1673	0.546053	1	NA	NA	NA	NA	NA
MIPS_55S_RIBOSOME_MITOCHONDRIAL	77	283	1.21048	0.162879	0.544195	1	NA	NA	NA	NA	NA
NETPATH-IL6	85	526	0.980249	0.517284	0.771427	1	NA	NA	NA	NA	NA
PID_ILK_PATHWAY	41	164	1.37763	0.0579515	0.34288	1	NA	NA	NA	NA	NA
REACTOME_SIGNALING_BY_ILS	94	286	1.20686	0.162651	0.54865	1	NA	NA	NA	NA	NA
KEGG_P53_SIGNALING_PATHWAY	58	287	1.2059	0.193711	0.549453	1	NA	NA	NA	NA	NA
REACTOME_ACTIVATION_OF_GENES_BY_ATF4	23	772	0.684915	0.904762	0.96929	1	NA	NA	NA	NA	NA
REACTOME_ASSEMBLY_OF_THE_PRE_REPLICATIVE_COMPLEX	54	168	1.37113	0.0689655	0.349815	1	NA	NA	NA	NA	NA
PID_IL23PATHWAY	29	451	1.04485	0.399433	0.716899	1	NA	NA	NA	NA	NA
REACTOME_PYRUVATE_METABOLISM_AND_CITRIC_ACID_TCA_CYCLE	36	654	0.837996	0.706757	0.907776	1	NA	NA	NA	NA	NA
REACTOME_TAK1_ACTIVATES_NFKB_BY_PHOSPHORYLATION_AND_ACTIVATION_OF_IKKS_COMPLEX	18	50	1.59249	0.0194903	0.200579	1	NA	NA	NA	NA	NA
ST_TUMOR_NECROSIS_FACTOR_PATHWAY	27	535	0.969286	0.493724	0.785494	1	NA	NA	NA	NA	NA
REACTOME_NUCLEAR_EVENTS_KINASE_AND_TRANSCRIPTION_FACTOR_ACTIVATION	23	415	1.07344	0.356522	0.697314	1	NA	NA	NA	NA	NA
REACTOME_CDT1_ASSOCIATION_WITH_THE_CDC6_ORC_ORIGIN_COMPLEX	45	174	1.35666	0.0805195	0.372854	1	NA	NA	NA	NA	NA
PID_S1P_S1P1_PATHWAY	20	538	0.961454	0.50505	0.80036	1	NA	NA	NA	NA	NA
REACTOME_MYD88_MAL_CASCADE_INITIATED_ON_PLASMA_MEMBRANE	72	297	1.19311	0.184516	0.566736	1	NA	NA	NA	NA	NA
REACTOME_NUCLEOTIDE_BINDING_DOMAIN_LEUCINE_RICH_REPEAT_CONTAINING_RECEPTOR_NLR_SIGNALING_PATHWAYS	40	298	1.19304	0.193891	0.565092	1	NA	NA	NA	NA	NA
REACTOME_ADP_SIGNALLING_THROUGH_P2RY12	16	420	1.0691	0.389291	0.701171	1	NA	NA	NA	NA	NA
NETPATH-B.CELL.RECEPTOR	349	300	1.19261	0.0972079	0.562507	1	NA	NA	NA	NA	NA
REACTOME_METABOLISM_OF_MRNA	207	180	1.33857	0.0274725	0.405036	1	NA	NA	NA	NA	NA
PID_AURORA_B_PATHWAY	33	100	1.47634	0.0334672	0.271588	1	NA	NA	NA	NA	NA
BIOCARTA_CHEMICAL_PATHWAY	22	182	1.33403	0.117735	0.412721	1	NA	NA	NA	NA	NA
REACTOME_GLUCOSE_METABOLISM	58	304	1.18692	0.18509	0.571279	1	NA	NA	NA	NA	NA
PID_IL2_1PATHWAY	54	547	0.952719	0.538979	0.808149	1	NA	NA	NA	NA	NA
REACTOME_AUTODEGRADATION_OF_THE_E3_UBIQUITIN_LIGASE_COP1	46	104	1.46624	0.0330251	0.282098	1	NA	NA	NA	NA	NA
KEGG_ONE_CARBON_POOL_BY_FOLATE	15	186	1.33151	0.140325	0.410499	1	NA	NA	NA	NA	NA
PID_ERA_GENOMIC_PATHWAY	53	671	0.823595	0.760471	0.911233	1	NA	NA	NA	NA	NA
REACTOME_CHOLESTEROL_BIOSYNTHESIS	19	309	1.18199	0.253709	0.575883	1	NA	NA	NA	NA	NA
PID_CD40_PATHWAY	30	431	1.06245	0.394813	0.701109	1	NA	NA	NA	NA	NA
PID_ERBB1_RECEPTOR_PROXIMAL_PATHWAY	34	190	1.32554	0.102817	0.417427	1	NA	NA	NA	NA	NA
BIOCARTA_MITOCHONDRIA_PATHWAY	21	70	1.53635	0.0230216	0.235365	1	NA	NA	NA	NA	NA
REACTOME_SCFSKP2_MEDIATED_DEGRADATION_OF_P27_P21	50	71	1.53357	0.0145119	0.237493	1	NA	NA	NA	NA	NA
REACTOME_TRAF6_MEDIATED_IRF7_ACTIVATION	21	556	0.938688	0.555394	0.82882	1	NA	NA	NA	NA	NA
KEGG_COLORECTAL_CANCER	54	436	1.05715	0.388312	0.707549	1	NA	NA	NA	NA	NA
BIOCARTA_TOLL_PATHWAY	33	356	1.1359	0.273247	0.621464	1	NA	NA	NA	NA	NA
PID_LIS1PATHWAY	24	438	1.05628	0.377193	0.706671	1	NA	NA	NA	NA	NA
REACTOME_NFKB_AND_MAP_KINASES_ACTIVATION_MEDIATED_BY_TLR4_SIGNALING_REPERTOIRE	62	197	1.31874	0.0912596	0.420411	1	NA	NA	NA	NA	NA
KEGG_BLADDER_CANCER	38	561	0.932145	0.566802	0.837131	1	NA	NA	NA	NA	NA
REACTOME_CD28_CO_STIMULATION	27	683	0.812576	0.74175	0.914689	1	NA	NA	NA	NA	NA
KEGG_LEUKOCYTE_TRANSENDOTHELIAL_MIGRATION	87	442	1.05458	0.367073	0.704871	1	NA	NA	NA	NA	NA
BIOCARTA_IL1R_PATHWAY	25	443	1.05417	0.385714	0.70435	1	NA	NA	NA	NA	NA
MIPS_39S_RIBOSOMAL_SUBUNIT_MITOCHONDRIAL	47	323	1.1688	0.226221	0.587267	1	NA	NA	NA	NA	NA
REACTOME_CYTOKINE_SIGNALING_IN_IMMUNE_SYSTEM	235	203	1.31357	0.0272628	0.421185	1	NA	NA	NA	NA	NA
REACTOME_SIGNALING_BY_CONSTITUTIVELY_ACTIVE_EGFR	17	647	0.850622	0.673716	0.892663	1	NA	NA	NA	NA	NA
REACTOME_DESTABILIZATION_OF_MRNA_BY_AUF1_HNRNP_D0	48	205	1.31203	0.108214	0.421032	1	NA	NA	NA	NA	NA
BIOCARTA_TNFR2_PATHWAY	18	569	0.92764	0.571865	0.835985	1	NA	NA	NA	NA	NA
MIPS_HCF_1_COMPLEX	19	207	1.30946	0.148905	0.423826	1	NA	NA	NA	NA	NA
REACTOME_REGULATION_OF_APOPTOSIS	52	87	1.50299	0.0255754	0.251801	1	NA	NA	NA	NA	NA
BIOCARTA_DEATH_PATHWAY	33	491	1.01115	0.437241	0.744323	1	NA	NA	NA	NA	NA
MIPS_PA700_20S_PA28_COMPLEX	35	210	1.30725	0.118949	0.423454	1	NA	NA	NA	NA	NA
KEGG_ENDOCYTOSIS	153	574	0.921343	0.639864	0.84346	1	NA	NA	NA	NA	NA
KEGG_APOPTOSIS	78	333	1.15894	0.201777	0.597477	1	NA	NA	NA	NA	NA
REACTOME_TRAF6_MEDIATED_NFKB_ACTIVATION	19	92	1.4946	0.0349854	0.25505	1	NA	NA	NA	NA	NA
PID_PTP1BPATHWAY	46	617	0.878534	0.674263	0.877247	1	NA	NA	NA	NA	NA
REACTOME_FACTORS_INVOLVED_IN_MEGAKARYOCYTE_DEVELOPMENT_AND_PLATELET_PRODUCTION	92	336	1.1574	0.22401	0.596522	1	NA	NA	NA	NA	NA
REACTOME_BOTULINUM_NEUROTOXICITY	16	458	1.03724	0.427702	0.726472	1	NA	NA	NA	NA	NA
PID_CMYB_PATHWAY	77	580	0.914963	0.635338	0.849539	1	NA	NA	NA	NA	NA
PID_WNT_NONCANONICAL_PATHWAY	25	460	1.03643	0.412884	0.725519	1	NA	NA	NA	NA	NA
PID_INTEGRIN_A9B1_PATHWAY	22	461	1.03631	0.405367	0.724243	1	NA	NA	NA	NA	NA
BIOCARTA_HIVNEF_PATHWAY	56	341	1.15181	0.240209	0.603156	1	NA	NA	NA	NA	NA
PID_HDAC_CLASSI_PATHWAY	63	301	1.18975	0.206452	0.56887	1	NA	NA	NA	NA	NA
PID_THROMBIN_PAR1_PATHWAY	37	585	0.911745	0.62027	0.849714	1	NA	NA	NA	NA	NA
REACTOME_TRIF_MEDIATED_TLR3_SIGNALING	64	102	1.47033	0.02375	0.278634	1	NA	NA	NA	NA	NA
REACTOME_SCF_BETA_TRCP_MEDIATED_DEGRADATION_OF_EMI1	47	103	1.469	0.0384615	0.278851	1	NA	NA	NA	NA	NA
PID_P38ALPHABETAPATHWAY	28	628	0.869149	0.645299	0.881698	1	NA	NA	NA	NA	NA
KEGG_SNARE_INTERACTIONS_IN_VESICULAR_TRANSPORT	32	468	1.03076	0.417614	0.727895	1	NA	NA	NA	NA	NA
BIOCARTA_STRESS_PATHWAY	24	348	1.14454	0.276056	0.611069	1	NA	NA	NA	NA	NA
REACTOME_INTERFERON_SIGNALING	140	228	1.27455	0.0684932	0.473952	1	NA	NA	NA	NA	NA
PID_P75NTRPATHWAY	64	108	1.46138	0.028133	0.282627	1	NA	NA	NA	NA	NA
REACTOME_IMMUNOREGULATORY_INTERACTIONS_BETWEEN_A_LYMPHOID_AND_A_NON_LYMPHOID_CELL	58	714	0.781776	0.839599	0.924925	1	NA	NA	NA	NA	NA
REACTOME_INTRINSIC_PATHWAY_FOR_APOPTOSIS	29	231	1.27127	0.154381	0.476623	1	NA	NA	NA	NA	NA
PID_FCER1PATHWAY	58	474	1.02526	0.435125	0.733347	1	NA	NA	NA	NA	NA
PID_HIF2PATHWAY	27	717	0.777483	0.80818	0.927657	1	NA	NA	NA	NA	NA
REACTOME_SIGNALING_BY_SCF_KIT	70	234	1.2629	0.107275	0.493942	1	NA	NA	NA	NA	NA
KEGG_PPAR_SIGNALING_PATHWAY	47	759	0.710399	0.904269	0.961139	1	NA	NA	NA	NA	NA
PID_TXA2PATHWAY	53	558	0.93436	0.584757	0.836214	1	NA	NA	NA	NA	NA
PID_FAK_PATHWAY	51	721	0.77229	0.833773	0.930323	1	NA	NA	NA	NA	NA
REACTOME_TELOMERE_MAINTENANCE	62	359	1.1303	0.263764	0.632175	1	NA	NA	NA	NA	NA
BIOCARTA_TALL1_PATHWAY	15	239	1.25686	0.172012	0.500316	1	NA	NA	NA	NA	NA
PID_EPHRINBREVPATHWAY	25	240	1.25435	0.16087	0.505202	1	NA	NA	NA	NA	NA
REACTOME_SIGNALING_BY_WNT	61	120	1.44512	0.0348387	0.288094	1	NA	NA	NA	NA	NA
REACTOME_P53_DEPENDENT_G1_DNA_DAMAGE_RESPONSE	51	121	1.44257	0.0408432	0.291525	1	NA	NA	NA	NA	NA
KEGG_NOD_LIKE_RECEPTOR_SIGNALING_PATHWAY	54	485	1.01548	0.427451	0.742318	1	NA	NA	NA	NA	NA
KEGG_PANCREATIC_CANCER	63	445	1.05243	0.37323	0.706009	1	NA	NA	NA	NA	NA
PID_ERBB1_DOWNSTREAM_PATHWAY	96	608	0.887841	0.668646	0.870032	1	NA	NA	NA	NA	NA
PID_REG_GR_PATHWAY	68	367	1.1212	0.275032	0.643663	1	NA	NA	NA	NA	NA
PID_IL12_2PATHWAY	55	247	1.24887	0.150594	0.506214	1	NA	NA	NA	NA	NA
BIOCARTA_41BB_PATHWAY	16	611	0.884057	0.630303	0.874073	1	NA	NA	NA	NA	NA
KEGG_O_GLYCAN_BIOSYNTHESIS	18	531	0.973635	0.490674	0.780412	1	NA	NA	NA	NA	NA
REACTOME_IL1_SIGNALING	32	411	1.07842	0.353268	0.689796	1	NA	NA	NA	NA	NA
REACTOME_DARPP_32_EVENTS	23	614	0.880036	0.651926	0.878428	1	NA	NA	NA	NA	NA
BIOCARTA_NFKB_PATHWAY	20	534	0.969761	0.507353	0.78569	1	NA	NA	NA	NA	NA
REACTOME_CLASS_I_MHC_MEDIATED_ANTIGEN_PROCESSING_PRESENTATION	216	253	1.24443	0.0895028	0.506754	1	NA	NA	NA	NA	NA
REACTOME_ASSOCIATION_OF_TRIC_CCT_WITH_TARGET_PROTEINS_DURING_BIOSYNTHESIS	24	657	0.835383	0.737796	0.908675	1	NA	NA	NA	NA	NA
BIOCARTA_PYK2_PATHWAY	27	739	0.745031	0.840112	0.945587	1	NA	NA	NA	NA	NA
BIOCARTA_NKT_PATHWAY	21	780	0.658698	0.897988	0.979909	1	NA	NA	NA	NA	NA
REACTOME_PYRIMIDINE_METABOLISM	19	781	0.656947	0.904048	0.979897	1	NA	NA	NA	NA	NA
MIPS_ALL_1_SUPERCOMPLEX	27	258	1.2368	0.176554	0.518525	1	NA	NA	NA	NA	NA
SA_G1_AND_S_PHASES	15	743	0.740225	0.816817	0.946735	1	NA	NA	NA	NA	NA
BIOCARTA_RACCYCD_PATHWAY	26	744	0.738995	0.852814	0.946955	1	NA	NA	NA	NA	NA
KEGG_SMALL_CELL_LUNG_CANCER	68	462	1.03548	0.421255	0.724854	1	NA	NA	NA	NA	NA
PID_IL1PATHWAY	29	665	0.828026	0.702703	0.911454	1	NA	NA	NA	NA	NA
REACTOME_REGULATION_OF_MRNA_STABILITY_BY_PROTEINS_THAT_BIND_AU_RICH_ELEMENTS	79	384	1.10585	0.285176	0.657668	1	NA	NA	NA	NA	NA
NETPATH-IL9	23	425	1.06452	0.381599	0.705208	1	NA	NA	NA	NA	NA
SA_TRKA_RECEPTOR	15	668	0.826834	0.684129	0.909435	1	NA	NA	NA	NA	NA
REACTOME_HEMOSTASIS	352	548	0.952249	0.610363	0.807902	1	NA	NA	NA	NA	NA
PID_EPHA2_FWDPATHWAY	17	630	0.867062	0.654357	0.883243	1	NA	NA	NA	NA	NA
KEGG_LEISHMANIA_INFECTION	60	510	0.993144	0.469657	0.762465	1	NA	NA	NA	NA	NA
REACTOME_OPIOID_SIGNALLING	65	632	0.866738	0.711587	0.881166	1	NA	NA	NA	NA	NA
BIOCARTA_CD40_PATHWAY	15	633	0.865616	0.652239	0.882124	1	NA	NA	NA	NA	NA
PID_MAPKTRKPATHWAY	31	634	0.86289	0.688571	0.886216	1	NA	NA	NA	NA	NA
KEGG_ANTIGEN_PROCESSING_AND_PRESENTATION	74	635	0.862589	0.695214	0.885366	1	NA	NA	NA	NA	NA
REACTOME_THROMBIN_SIGNALLING_THROUGH_PROTEINASE_ACTIVATED_RECEPTORS_PARS	25	757	0.711303	0.880918	0.962702	1	NA	NA	NA	NA	NA
REACTOME_SMOOTH_MUSCLE_CONTRACTION	19	637	0.860695	0.637956	0.88623	1	NA	NA	NA	NA	NA
REACTOME_SEMA4D_INDUCED_CELL_MIGRATION_AND_GROWTH_CONE_COLLAPSE	18	557	0.936873	0.562225	0.83173	1	NA	NA	NA	NA	NA
KEGG_CHEMOKINE_SIGNALING_PATHWAY	152	598	0.901096	0.682127	0.855253	1	NA	NA	NA	NA	NA
REACTOME_INTERFERON_ALPHA_BETA_SIGNALING	53	277	1.21329	0.189119	0.547878	1	NA	NA	NA	NA	NA
REACTOME_DESTABILIZATION_OF_MRNA_BY_TRISTETRAPROLIN_TTP	17	399	1.0941	0.346154	0.665663	1	NA	NA	NA	NA	NA
REACTOME_MAP_KINASE_ACTIVATION_IN_TLR_CASCADE	43	521	0.984272	0.475936	0.768617	1	NA	NA	NA	NA	NA
REACTOME_ACTIVATED_TLR4_SIGNALLING	82	280	1.21188	0.1618	0.545847	1	NA	NA	NA	NA	NA
PID_LYSOPHOSPHOLIPID_PATHWAY	57	644	0.855205	0.731444	0.887534	1	NA	NA	NA	NA	NA
PID_NECTIN_PATHWAY	27	645	0.85434	0.701601	0.887911	1	NA	NA	NA	NA	NA
REACTOME_FATTY_ACYL_COA_BIOSYNTHESIS	16	767	0.694894	0.858434	0.966551	1	NA	NA	NA	NA	NA
MIPS_SNF2H_COHESIN_NURD_COMPLEX	16	727	0.765749	0.78797	0.932309	1	NA	NA	NA	NA	NA
BIOCARTA_CASPASE_PATHWAY	23	527	0.977674	0.483965	0.776227	1	NA	NA	NA	NA	NA
PID_BARD1PATHWAY	25	649	0.846188	0.681944	0.898671	1	NA	NA	NA	NA	NA
BIOCARTA_EGF_PATHWAY	31	529	0.976462	0.5	0.776341	1	NA	NA	NA	NA	NA
REACTOME_ANTIGEN_PRESENTATION_FOLDING_ASSEMBLY_AND_PEPTIDE_LOADING_OF_CLASS_I_MHC	19	570	0.925754	0.574184	0.839057	1	NA	NA	NA	NA	NA
PID_CASPASE_PATHWAY	49	329	1.16487	0.237781	0.587599	1	NA	NA	NA	NA	NA
REACTOME_TCR_SIGNALING	49	572	0.922309	0.611406	0.844209	1	NA	NA	NA	NA	NA
PID_S1P_S1P3_PATHWAY	28	775	0.680958	0.91763	0.968894	1	NA	NA	NA	NA	NA
KEGG_GLYCOSAMINOGLYCAN_BIOSYNTHESIS_CHONDROITIN_SULFATE	20	695	0.800173	0.739583	0.920128	1	NA	NA	NA	NA	NA
REACTOME_NGF_SIGNALLING_VIA_TRKA_FROM_THE_PLASMA_MEMBRANE	115	575	0.9196	0.621749	0.846051	1	NA	NA	NA	NA	NA
PID_HIVNEFPATHWAY	35	213	1.30362	0.12037	0.426717	1	NA	NA	NA	NA	NA
PID_CXCR4_PATHWAY	93	416	1.07253	0.33293	0.69806	1	NA	NA	NA	NA	NA
BIOCARTA_VIP_PATHWAY	23	578	0.91751	0.600865	0.84651	1	NA	NA	NA	NA	NA
BIOCARTA_ETS_PATHWAY	17	579	0.917013	0.588771	0.846206	1	NA	NA	NA	NA	NA
KEGG_PROGESTERONE_MEDIATED_OOCYTE_MATURATION	73	701	0.792862	0.82338	0.924134	1	NA	NA	NA	NA	NA
REACTOME_SIGNALING_BY_ERBB2	86	581	0.914199	0.638142	0.849929	1	NA	NA	NA	NA	NA
PID_NFAT_TFPATHWAY	41	421	1.06751	0.3607	0.703895	1	NA	NA	NA	NA	NA
KEGG_GLYCOSPHINGOLIPID_BIOSYNTHESIS_LACTO_AND_NEOLACTO_SERIES	18	542	0.957668	0.516739	0.803475	1	NA	NA	NA	NA	NA
BIOCARTA_RELA_PATHWAY	16	705	0.787948	0.751196	0.926782	1	NA	NA	NA	NA	NA
PID_TRAIL_PATHWAY	27	787	0.645712	0.94429	0.979734	1	NA	NA	NA	NA	NA
PID_NFKAPPABCANONICALPATHWAY	23	465	1.03411	0.416789	0.723766	1	NA	NA	NA	NA	NA
REACTOME_APOPTOTIC_EXECUTION_PHASE	43	345	1.14911	0.252044	0.60347	1	NA	NA	NA	NA	NA
REACTOME_MAPK_TARGETS_NUCLEAR_EVENTS_MEDIATED_BY_MAP_KINASES	29	467	1.03123	0.428369	0.72824	1	NA	NA	NA	NA	NA
REACTOME_CTLA4_INHIBITORY_SIGNALING	20	428	1.06363	0.393343	0.702739	1	NA	NA	NA	NA	NA
BIOCARTA_GSK3_PATHWAY	23	590	0.909152	0.610482	0.848313	1	NA	NA	NA	NA	NA
REACTOME_DOWNSTREAM_SIGNALING_OF_ACTIVATED_FGFR	73	672	0.822225	0.808118	0.912282	1	NA	NA	NA	NA	NA
REACTOME_GLUCAGON_SIGNALING_IN_METABOLIC_REGULATION	24	713	0.783588	0.765714	0.923358	1	NA	NA	NA	NA	NA
REACTOME_NRAGE_SIGNALS_DEATH_THROUGH_JNK	34	553	0.947314	0.546791	0.812557	1	NA	NA	NA	NA	NA
SIG_CD40PATHWAYMAP	29	312	1.17852	0.233286	0.580015	1	NA	NA	NA	NA	NA
NETPATH-IL5	146	313	1.17529	0.175723	0.587347	1	NA	NA	NA	NA	NA
BIOCARTA_PROTEASOME_PATHWAY	27	677	0.817182	0.746398	0.91453	1	NA	NA	NA	NA	NA
REACTOME_PROTEIN_FOLDING	43	758	0.710921	0.907357	0.96186	1	NA	NA	NA	NA	NA
REACTOME_BETA_DEFENSINS	15	797	0.60542	0.9442	0.988338	1	NA	NA	NA	NA	NA
REACTOME_SIGNALING_BY_FGFR1_FUSION_MUTANTS	16	559	0.933659	0.541728	0.836416	1	NA	NA	NA	NA	NA
REACTOME_TRANSCRIPTION	169	318	1.17328	0.160452	0.583729	1	NA	NA	NA	NA	NA
BIOCARTA_FAS_PATHWAY	30	682	0.812783	0.726629	0.915686	1	NA	NA	NA	NA	NA
BIOCARTA_IL6_PATHWAY	22	804	0.587089	0.961095	0.986705	1	NA	NA	NA	NA	NA
REACTOME_ACTIVATED_AMPK_STIMULATES_FATTY_ACID_OXIDATION_IN_MUSCLE	16	563	0.930925	0.581222	0.837088	1	NA	NA	NA	NA	NA
PID_AR_TF_PATHWAY	45	685	0.811275	0.785445	0.914335	1	NA	NA	NA	NA	NA
REACTOME_CYTOSOLIC_TRNA_AMINOACYLATION	23	444	1.05246	0.409812	0.707495	1	NA	NA	NA	NA	NA
PID_HEDGEHOG_GLIPATHWAY	39	686	0.807494	0.778086	0.919672	1	NA	NA	NA	NA	NA
REACTOME_DAG_AND_IP3_SIGNALING	26	768	0.693302	0.880747	0.966722	1	NA	NA	NA	NA	NA
REACTOME_RNA_POL_I_RNA_POL_III_AND_MITOCHONDRIAL_TRANSCRIPTION	95	447	1.04809	0.396386	0.714532	1	NA	NA	NA	NA	NA
REACTOME_GABA_B_RECEPTOR_ACTIVATION	26	488	1.01175	0.46069	0.747352	1	NA	NA	NA	NA	NA
PID_IL27PATHWAY	20	368	1.1208	0.315108	0.643069	1	NA	NA	NA	NA	NA
REACTOME_G_ALPHA_Z_SIGNALLING_EVENTS	34	732	0.756901	0.831956	0.938639	1	NA	NA	NA	NA	NA
REACTOME_GABA_RECEPTOR_ACTIVATION	30	612	0.882699	0.64598	0.875615	1	NA	NA	NA	NA	NA
BIOCARTA_NTHI_PATHWAY	22	331	1.16095	0.248939	0.595034	1	NA	NA	NA	NA	NA
REACTOME_DOWNSTREAM_TCR_SIGNALING	32	735	0.749692	0.843324	0.944557	1	NA	NA	NA	NA	NA
PID_A6B1_A6B4_INTEGRIN_PATHWAY	36	655	0.837656	0.71487	0.907088	1	NA	NA	NA	NA	NA
PID_CERAMIDE_PATHWAY	47	696	0.799302	0.779221	0.920228	1	NA	NA	NA	NA	NA
ST_GA12_PATHWAY	20	738	0.746001	0.792537	0.945554	1	NA	NA	NA	NA	NA
PID_RXR_VDR_PATHWAY	20	537	0.963598	0.50508	0.796522	1	NA	NA	NA	NA	NA
M_2.9_ERK_TRANSACTIVATION_CYTOSKELETAL_MAPK_JNK	133	658	0.835235	0.811429	0.907588	1	NA	NA	NA	NA	NA
KEGG_TOLL_LIKE_RECEPTOR_SIGNALING_PATHWAY	81	700	0.795897	0.835966	0.920488	1	NA	NA	NA	NA	NA
PID_PDGFRBPATHWAY	118	379	1.10829	0.254739	0.659492	1	NA	NA	NA	NA	NA
REACTOME_MRNA_3_END_PROCESSING	25	702	0.792649	0.770893	0.923194	1	NA	NA	NA	NA	NA
BIOCARTA_VEGF_PATHWAY	25	621	0.875236	0.651064	0.878668	1	NA	NA	NA	NA	NA
PID_VEGFR1_PATHWAY	23	543	0.956654	0.536127	0.804438	1	NA	NA	NA	NA	NA
PID_RET_PATHWAY	36	706	0.787157	0.802557	0.926808	1	NA	NA	NA	NA	NA
PID_TNFPATHWAY	44	626	0.870293	0.662651	0.882079	1	NA	NA	NA	NA	NA
BIOCARTA_IL22BP_PATHWAY	15	546	0.953273	0.535338	0.808254	1	NA	NA	NA	NA	NA
REACTOME_ACTIVATION_OF_KAINATE_RECEPTORS_UPON_GLUTAMATE_BINDING	24	789	0.630715	0.935389	0.986018	1	NA	NA	NA	NA	NA
REACTOME_IL_RECEPTOR_SHC_SIGNALING	24	589	0.909434	0.586956	0.849135	1	NA	NA	NA	NA	NA
PID_AR_NONGENOMIC_PATHWAY	31	751	0.723518	0.872549	0.956798	1	NA	NA	NA	NA	NA
REACTOME_TOLL_RECEPTOR_CASCADES	102	349	1.14128	0.230488	0.61871	1	NA	NA	NA	NA	NA
PID_SHP2_PATHWAY	49	753	0.719656	0.900937	0.958756	1	NA	NA	NA	NA	NA
REACTOME_METAL_ION_SLC_TRANSPORTERS	16	605	0.891393	0.598551	0.866687	1	NA	NA	NA	NA	NA
REACTOME_CHONDROITIN_SULFATE_DERMATAN_SULFATE_METABOLISM	33	594	0.90701	0.596394	0.847562	1	NA	NA	NA	NA	NA
REACTOME_G_ALPHA1213_SIGNALLING_EVENTS	56	595	0.905452	0.627297	0.849657	1	NA	NA	NA	NA	NA
PID_NCADHERINPATHWAY	29	555	0.945222	0.546479	0.814561	1	NA	NA	NA	NA	NA
PID_TRKRPATHWAY	52	676	0.818814	0.771795	0.91291	1	NA	NA	NA	NA	NA
PID_ATF2_PATHWAY	52	796	0.610493	0.967742	0.987385	1	NA	NA	NA	NA	NA
KEGG_JAK_STAT_SIGNALING_PATHWAY	112	652	0.83892	0.788347	0.908806	1	NA	NA	NA	NA	NA
REACTOME_INNATE_IMMUNE_SYSTEM	212	519	0.986585	0.498886	0.765643	1	NA	NA	NA	NA	NA
BIOCARTA_CERAMIDE_PATHWAY	22	641	0.857589	0.661829	0.886846	1	NA	NA	NA	NA	NA
NETPATH-EGFR1	194	723	0.770832	0.922404	0.929939	1	NA	NA	NA	NA	NA
MIPS_26S_PROTEASOME	21	724	0.768935	0.78963	0.931461	1	NA	NA	NA	NA	NA
BIOCARTA_GH_PATHWAY	23	483	1.01569	0.437956	0.744845	1	NA	NA	NA	NA	NA
REACTOME_INFLAMMASOMES	16	363	1.12552	0.298938	0.638644	1	NA	NA	NA	NA	NA
PID_IL12_STAT4PATHWAY	29	793	0.61228	0.96011	0.990343	1	NA	NA	NA	NA	NA
PID_IGF1_PATHWAY	27	687	0.806679	0.745833	0.91968	1	NA	NA	NA	NA	NA
REACTOME_SIGNALING_BY_FGFR_MUTANTS	28	648	0.846241	0.696756	0.899929	1	NA	NA	NA	NA	NA
REACTOME_PREFOLDIN_MEDIATED_TRANSFER_OF_SUBSTRATE_TO_CCT_TRIC	21	770	0.688528	0.887097	0.968585	1	NA	NA	NA	NA	NA
BIOCARTA_CDMAC_PATHWAY	16	730	0.760486	0.788991	0.936025	1	NA	NA	NA	NA	NA
REACTOME_PHOSPHOLIPASE_C_MEDIATED_CASCADE	33	691	0.804001	0.77389	0.918913	1	NA	NA	NA	NA	NA
REACTOME_REGULATION_OF_WATER_BALANCE_BY_RENAL_AQUAPORINS	33	786	0.650337	0.937845	0.978048	1	NA	NA	NA	NA	NA
REACTOME_ADP_SIGNALLING_THROUGH_P2RY1	18	693	0.802633	0.740909	0.918603	1	NA	NA	NA	NA	NA
KEGG_CYTOSOLIC_DNA_SENSING_PATHWAY	44	452	1.04405	0.40411	0.717331	1	NA	NA	NA	NA	NA
PID_FASPATHWAY	35	573	0.921614	0.590604	0.844332	1	NA	NA	NA	NA	NA
ST_ERK1_ERK2_MAPK_PATHWAY	30	694	0.801978	0.771233	0.918396	1	NA	NA	NA	NA	NA
REACTOME_DESTABILIZATION_OF_MRNA_BY_BRF1	17	697	0.798849	0.73717	0.919704	1	NA	NA	NA	NA	NA
BIOCARTA_CARDIACEGF_PATHWAY	16	631	0.866995	0.643185	0.881983	1	NA	NA	NA	NA	NA
BIOCARTA_AT1R_PATHWAY	32	766	0.695167	0.905479	0.967559	1	NA	NA	NA	NA	NA
PID_TELOMERASEPATHWAY	63	791	0.619396	0.981889	0.989486	1	NA	NA	NA	NA	NA
BIOCARTA_IL2RB_PATHWAY	38	674	0.820568	0.744505	0.912555	1	NA	NA	NA	NA	NA
PID_P38ALPHABETADOWNSTREAMPATHWAY	36	500	0.999727	0.465278	0.760579	1	NA	NA	NA	NA	NA
NETPATH-IL4	242	716	0.777905	0.928956	0.928329	1	NA	NA	NA	NA	NA
KEGG_FATTY_ACID_METABOLISM	33	704	0.789916	0.803922	0.924869	1	NA	NA	NA	NA	NA
REACTOME_RNA_POL_I_TRANSCRIPTION	64	663	0.82891	0.766833	0.912617	1	NA	NA	NA	NA	NA
BIOCARTA_IL10_PATHWAY	16	785	0.650875	0.909763	0.97892	1	NA	NA	NA	NA	NA
REACTOME_REGULATION_OF_IFNA_SIGNALING	15	586	0.911209	0.585185	0.849462	1	NA	NA	NA	NA	NA
REACTOME_INTERFERON_GAMMA_SIGNALING	57	587	0.910602	0.616202	0.849434	1	NA	NA	NA	NA	NA
BIOCARTA_TH1TH2_PATHWAY	16	669	0.825158	0.709337	0.911189	1	NA	NA	NA	NA	NA
REACTOME_SIGNALING_BY_FGFR1_MUTANTS	21	549	0.9504	0.541667	0.811021	1	NA	NA	NA	NA	NA
PID_HDAC_CLASSIII_PATHWAY	22	765	0.701085	0.875714	0.963081	1	NA	NA	NA	NA	NA
REACTOME_BASIGIN_INTERACTIONS	18	711	0.784059	0.751497	0.925179	1	NA	NA	NA	NA	NA
ST_DIFFERENTIATION_PATHWAY_IN_PC12_CELLS	39	670	0.824508	0.738956	0.911027	1	NA	NA	NA	NA	NA
REACTOME_SPHINGOLIPID_DE_NOVO_BIOSYNTHESIS	18	807	0.559821	0.968421	0.99104	1	NA	NA	NA	NA	NA
REACTOME_PRE_NOTCH_TRANSCRIPTION_AND_TRANSLATION	25	433	1.05955	0.374121	0.705891	1	NA	NA	NA	NA	NA
KEGG_VIBRIO_CHOLERAE_INFECTION	45	568	0.928019	0.597055	0.836548	1	NA	NA	NA	NA	NA
REACTOME_G_ALPHA_S_SIGNALLING_EVENTS	70	675	0.820378	0.768278	0.911521	1	NA	NA	NA	NA	NA
PID_MET_PATHWAY	71	642	0.856241	0.726582	0.888262	1	NA	NA	NA	NA	NA
REACTOME_SIGNALING_BY_FGFR_IN_DISEASE	95	450	1.04676	0.4	0.713268	1	NA	NA	NA	NA	NA
PID_IL8CXCR1_PATHWAY	25	801	0.591623	0.954345	0.988775	1	NA	NA	NA	NA	NA
BIOCARTA_P53_PATHWAY	15	439	1.05562	0.387574	0.706795	1	NA	NA	NA	NA	NA
PID_P53DOWNSTREAMPATHWAY	114	764	0.701759	0.96222	0.963653	1	NA	NA	NA	NA	NA
PID_TCPTP_PATHWAY	37	643	0.855231	0.69559	0.888845	1	NA	NA	NA	NA	NA
REACTOME_ERK_MAPK_TARGETS	20	710	0.784384	0.761765	0.925963	1	NA	NA	NA	NA	NA
REACTOME_AQUAPORIN_MEDIATED_TRANSPORT	35	805	0.567113	0.983099	0.991577	1	NA	NA	NA	NA	NA
REACTOME_PLATELET_AGGREGATION_PLUG_FORMATION	29	689	0.806469	0.767143	0.917349	1	NA	NA	NA	NA	NA
BIOCARTA_GPCR_PATHWAY	30	667	0.827021	0.737864	0.9105	1	NA	NA	NA	NA	NA
KEGG_ALLOGRAFT_REJECTION	33	808	0.552266	0.994228	0.991602	1	NA	NA	NA	NA	NA
PID_GLYPICAN_1PATHWAY	17	795	0.610807	0.935878	0.988491	1	NA	NA	NA	NA	NA
REACTOME_CELL_SURFACE_INTERACTIONS_AT_THE_VASCULAR_WALL	70	747	0.734385	0.894737	0.948916	1	NA	NA	NA	NA	NA
REACTOME_SIGNAL_AMPLIFICATION	24	554	0.94569	0.537335	0.814934	1	NA	NA	NA	NA	NA
BIOCARTA_ERK5_PATHWAY	17	664	0.828356	0.689051	0.912274	1	NA	NA	NA	NA	NA
BIOCARTA_PDGF_PATHWAY	31	733	0.755652	0.824828	0.93906	1	NA	NA	NA	NA	NA
KEGG_NICOTINATE_AND_NICOTINAMIDE_METABOLISM	15	802	0.590744	0.95768	0.987892	1	NA	NA	NA	NA	NA
PID_CD8TCRDOWNSTREAMPATHWAY	54	773	0.683489	0.932225	0.969218	1	NA	NA	NA	NA	NA
KEGG_NATURAL_KILLER_CELL_MEDIATED_CYTOTOXICITY	112	709	0.785538	0.872538	0.9255	1	NA	NA	NA	NA	NA
KEGG_FC_GAMMA_R_MEDIATED_PHAGOCYTOSIS	84	763	0.704149	0.942857	0.962601	1	NA	NA	NA	NA	NA
REACTOME_TRANSPORT_OF_GLUCOSE_AND_OTHER_SUGARS_BILE_SALTS_AND_ORGANIC_ACIDS_METAL_IONS_AND_AMINE_COMPOUNDS	52	812	0.408804	1	0.999499	1	NA	NA	NA	NA	NA
PID_IL4_2PATHWAY	59	560	0.933589	0.595855	0.835087	1	NA	NA	NA	NA	NA
PID_RAC1_PATHWAY	47	571	0.925723	0.597826	0.837661	1	NA	NA	NA	NA	NA
KEGG_MELANOGENESIS	69	726	0.766545	0.86125	0.932444	1	NA	NA	NA	NA	NA
BIOCARTA_IL2_PATHWAY	21	708	0.785751	0.758308	0.926444	1	NA	NA	NA	NA	NA
REACTOME_GASTRIN_CREB_SIGNALLING_PATHWAY_VIA_PKC_AND_MAPK	131	784	0.650918	0.990465	0.980147	1	NA	NA	NA	NA	NA
ST_GAQ_PATHWAY	24	742	0.740836	0.830578	0.947238	1	NA	NA	NA	NA	NA
REACTOME_E2F_MEDIATED_REGULATION_OF_DNA_REPLICATION	22	707	0.786913	0.759941	0.925854	1	NA	NA	NA	NA	NA
BIOCARTA_CXCR4_PATHWAY	21	762	0.706989	0.870588	0.960951	1	NA	NA	NA	NA	NA
REACTOME_DEFENSINS	22	803	0.587436	0.957602	0.987809	1	NA	NA	NA	NA	NA
REACTOME_AMINO_ACID_TRANSPORT_ACROSS_THE_PLASMA_MEMBRANE	NA	NA	NA	NA	NA	NA	485	0.774585	0.804714	0.950698	1
KEGG_AXON_GUIDANCE	NA	NA	NA	NA	NA	NA	418	0.873117	0.719547	0.897341	1
REACTOME_RORA_ACTIVATES_CIRCADIAN_EXPRESSION	NA	NA	NA	NA	NA	NA	487	0.772871	0.809847	0.949434	1
PID_BMPPATHWAY	NA	NA	NA	NA	NA	NA	407	0.889655	0.629752	0.882232	1
KEGG_ECM_RECEPTOR_INTERACTION	NA	NA	NA	NA	NA	NA	327	0.985491	0.493651	0.817433	1
PID_SYNDECAN_3_PATHWAY	NA	NA	NA	NA	NA	NA	490	0.765811	0.771005	0.954133	1
KEGG_TRYPTOPHAN_METABOLISM	NA	NA	NA	NA	NA	NA	491	0.763226	0.821311	0.956061	1
PID_INTEGRIN1_PATHWAY	NA	NA	NA	NA	NA	NA	209	1.14928	0.221519	0.655776	1
KEGG_ENDOMETRIAL_CANCER	NA	NA	NA	NA	NA	NA	412	0.88504	0.661392	0.882407	1
REACTOME_PHASE1_FUNCTIONALIZATION_OF_COMPOUNDS	NA	NA	NA	NA	NA	NA	534	0.62462	0.971125	1	1
REACTOME_TIGHT_JUNCTION_INTERACTIONS	NA	NA	NA	NA	NA	NA	185	1.199	0.214052	0.581472	1
REACTOME_NUCLEAR_RECEPTOR_TRANSCRIPTION_PATHWAY	NA	NA	NA	NA	NA	NA	540	0.579306	0.972927	1	1
REACTOME_BMAL1_CLOCK_NPAS2_ACTIVATES_CIRCADIAN_EXPRESSION	NA	NA	NA	NA	NA	NA	469	0.801481	0.748355	0.937591	1
REACTOME_LYSOSOME_VESICLE_BIOGENESIS	NA	NA	NA	NA	NA	NA	188	1.19384	0.2336	0.586982	1
REACTOME_HS_GAG_BIOSYNTHESIS	NA	NA	NA	NA	NA	NA	471	0.796941	0.743103	0.9415	1
KEGG_REGULATION_OF_AUTOPHAGY	NA	NA	NA	NA	NA	NA	504	0.737568	0.856013	0.965052	1
REACTOME_AMINE_COMPOUND_SLC_TRANSPORTERS	NA	NA	NA	NA	NA	NA	541	0.574225	0.960133	1	1
REACTOME_TRANSPORT_OF_INORGANIC_CATIONS_ANIONS_AND_AMINO_ACIDS_OLIGOPEPTIDES	NA	NA	NA	NA	NA	NA	515	0.722518	0.935821	0.96161	1
REACTOME_CELL_CELL_JUNCTION_ORGANIZATION	NA	NA	NA	NA	NA	NA	140	1.29036	0.126023	0.470651	1
REACTOME_KERATAN_SULFATE_KERATIN_METABOLISM	NA	NA	NA	NA	NA	NA	533	0.642335	0.932455	0.99314	1
REACTOME_OLFACTORY_SIGNALING_PATHWAY	NA	NA	NA	NA	NA	NA	545	0.546294	0.998536	1	1
REACTOME_SYNTHESIS_AND_INTERCONVERSION_OF_NUCLEOTIDE_DI_AND_TRIPHOSPHATES	NA	NA	NA	NA	NA	NA	506	0.733848	0.834171	0.96572	1
ST_MYOCYTE_AD_PATHWAY	NA	NA	NA	NA	NA	NA	466	0.808746	0.732463	0.930428	1
PID_INTEGRIN3_PATHWAY	NA	NA	NA	NA	NA	NA	516	0.712913	0.878205	0.970031	1
PID_LYMPHANGIOGENESIS_PATHWAY	NA	NA	NA	NA	NA	NA	472	0.795944	0.763285	0.941318	1
ST_P38_MAPK_PATHWAY	NA	NA	NA	NA	NA	NA	272	1.05201	0.395695	0.767548	1
PID_RHOA_PATHWAY	NA	NA	NA	NA	NA	NA	326	0.985894	0.478758	0.81881	1
REACTOME_CELL_JUNCTION_ORGANIZATION	NA	NA	NA	NA	NA	NA	278	1.03849	0.394537	0.79136	1
KEGG_VASCULAR_SMOOTH_MUSCLE_CONTRACTION	NA	NA	NA	NA	NA	NA	355	0.945807	0.575	0.858778	1
KEGG_AMINO_SUGAR_AND_NUCLEOTIDE_SUGAR_METABOLISM	NA	NA	NA	NA	NA	NA	316	1.00538	0.434713	0.788263	1
REACTOME_COLLAGEN_FORMATION	NA	NA	NA	NA	NA	NA	156	1.24424	0.145038	0.544472	1
REACTOME_CIRCADIAN_CLOCK	NA	NA	NA	NA	NA	NA	352	0.947563	0.549699	0.861136	1
REACTOME_EXTRACELLULAR_MATRIX_ORGANIZATION	NA	NA	NA	NA	NA	NA	318	1.00214	0.44113	0.792475	1
REACTOME_VOLTAGE_GATED_POTASSIUM_CHANNELS	NA	NA	NA	NA	NA	NA	409	0.886867	0.637224	0.884442	1
BIOCARTA_PGC1A_PATHWAY	NA	NA	NA	NA	NA	NA	446	0.841294	0.674216	0.907883	1
REACTOME_GLYCOSAMINOGLYCAN_METABOLISM	NA	NA	NA	NA	NA	NA	450	0.836619	0.799701	0.909429	1
REACTOME_CONVERSION_FROM_APC_C_CDC20_TO_APC_C_CDH1_IN_LATE_ANAPHASE	NA	NA	NA	NA	NA	NA	232	1.11644	0.320534	0.686293	1
KEGG_TGF_BETA_SIGNALING_PATHWAY	NA	NA	NA	NA	NA	NA	438	0.854687	0.734756	0.895911	1
BIOCARTA_ALK_PATHWAY	NA	NA	NA	NA	NA	NA	531	0.652164	0.928214	0.991176	1
REACTOME_FORMATION_OF_FIBRIN_CLOT_CLOTTING_CASCADE	NA	NA	NA	NA	NA	NA	539	0.607334	0.952224	0.998419	1
KEGG_ERBB_SIGNALING_PATHWAY	NA	NA	NA	NA	NA	NA	452	0.832963	0.778107	0.912844	1
BIOCARTA_NOS1_PATHWAY	NA	NA	NA	NA	NA	NA	422	0.869045	0.648918	0.89794	1
REACTOME_CLASS_B_2_SECRETIN_FAMILY_RECEPTORS	NA	NA	NA	NA	NA	NA	544	0.552052	0.998413	1	1
BIOCARTA_PTEN_PATHWAY	NA	NA	NA	NA	NA	NA	503	0.740729	0.801444	0.963159	1
KEGG_OLFACTORY_TRANSDUCTION	NA	NA	NA	NA	NA	NA	543	0.566855	1	1	1

## Sheet: FUvsE_Down-regulated
NAME	SIZE	Rank.discov	NES.discov	NOM.p.val.discov	FDR.q.val.discov	FWER.p.val.discov	Rank.rep	NES.rep	NOM.p.val.rep	FDR.q.val.rep	FWER.p.val.rep
M_3.3_INFLAMMATION II	205	1	-1.93237	0	0.264932	0.268	4	-2.19901	0	0.00194343	0.006
BIOCARTA_CDC42RAC_PATHWAY	15	2	-1.83933	0.00262467	0.302525	0.517	18	-1.77999	0.00977995	0.107397	0.779
KEGG_DORSO_VENTRAL_AXIS_FORMATION	19	3	-1.74246	0.00643087	0.446192	0.786	100	-1.3485	0.106024	0.40428	1
M_1.5_MYELOID LINEAGE	102	4	-1.74148	0	0.336153	0.788	7	-2.16813	0	0.00258589	0.014
KEGG_ASCORBATE_AND_ALDARATE_METABOLISM	17	6	-1.58847	0.0178571	0.711626	0.993	273	-1.0454	0.390663	0.668956	1
BIOCARTA_MPR_PATHWAY	27	7	-1.58606	0.0162866	0.621448	0.994	66	-1.44473	0.0601093	0.344268	1
M_2.6_MYELOID LINEAGE	135	8	-1.58559	0	0.545339	0.994	9	-2.08125	0	0.00792697	0.055
BIOCARTA_CCR3_PATHWAY	20	9	-1.5763	0.0222222	0.516689	0.995	72	-1.42532	0.0678851	0.356705	1
M_3.2_INFLAMMATION I	219	10	-1.55404	0	0.539371	0.998	10	-2.02946	0	0.0141286	0.105
KEGG_STARCH_AND_SUCROSE_METABOLISM	40	12	-1.54298	0.016	0.484735	0.999	147	-1.23782	0.17033	0.50354	1
SIG_REGULATION_OF_THE_ACTIN_CYTOSKELETON_BY_RHO_GTPASES	23	13	-1.53976	0.0327869	0.456708	0.999	53	-1.49027	0.0441558	0.321072	1
REACTOME_CIRCADIAN_REPRESSION_OF_EXPRESSION_BY_REV_ERBA	19	14	-1.53197	0.0512821	0.44629	0.999	415	-0.848035	0.704082	0.860868	1
M_2.10_MYELOID_MACROPHAGE_DENDRITIC_INFLAMMATORY_INTERLEUKIN	66	15	-1.52903	0.0137615	0.424305	0.999	14	-1.92563	0	0.0315004	0.293
REACTOME_RESPONSE_TO_ELEVATED_PLATELET_CYTOSOLIC_CA2_	68	16	-1.51027	0.0145631	0.450176	1	37	-1.58385	0.0031746	0.24429	0.999
M_1.2_PLATELETS	89	18	-1.48031	0.0160428	0.485093	1	17	-1.79223	0	0.102338	0.741
HSP_IN_EC.VS.CHRONIC_HIV	49	20	-1.4594	0.0350195	0.499073	1	49	-1.52476	0.0138122	0.277159	1
KEGG_BUTANOATE_METABOLISM	26	21	-1.45456	0.0517241	0.48929	1	457	-0.745181	0.863158	0.941323	1
BIOCARTA_RAC1_PATHWAY	19	22	-1.44756	0.0576923	0.487154	1	20	-1.74356	0	0.128193	0.864
BIOCARTA_PPARA_PATHWAY	50	23	-1.44471	0.0235294	0.474318	1	29	-1.62988	0	0.221556	0.99
SIG_CHEMOTAXIS	37	24	-1.43664	0.0503597	0.476475	1	107	-1.33696	0.0813008	0.403818	1
KEGG_STEROID_HORMONE_BIOSYNTHESIS	27	25	-1.41838	0.061017	0.51029	1	233	-1.10017	0.323155	0.618165	1
REACTOME_YAP1_AND_WWTR1_TAZ_STIMULATED_GENE_EXPRESSION	18	26	-1.41093	0.0925926	0.511229	1	352	-0.943974	0.527851	0.76638	1
REACTOME_ACYL_CHAIN_REMODELLING_OF_PC	16	27	-1.39864	0.0883191	0.530253	1	68	-1.44366	0.0798005	0.336521	1
PID_HNF3APATHWAY	32	28	-1.37506	0.0696864	0.583422	1	81	-1.39666	0.0519481	0.377665	1
KEGG_LONG_TERM_POTENTIATION	55	29	-1.35515	0.0446429	0.628104	1	287	-1.03235	0.408946	0.671887	1
BIOCARTA_PAR1_PATHWAY	29	30	-1.33795	0.0986395	0.668773	1	303	-1.00793	0.467033	0.701432	1
KEGG_PORPHYRIN_AND_CHLOROPHYLL_METABOLISM	32	31	-1.33541	0.0779661	0.656579	1	321	-0.980596	0.465995	0.736442	1
REACTOME_LATENT_INFECTION_OF_HOMO_SAPIENS_WITH_MYCOBACTERIUM_TUBERCULOSIS	25	32	-1.32203	0.0958904	0.685987	1	56	-1.48452	0.0420168	0.315211	1
REACTOME_AMYLOIDS	58	33	-1.31504	0.0670103	0.691107	1	6	-2.18568	0	0.00215278	0.01
KEGG_PROSTATE_CANCER	77	34	-1.30751	0.0510204	0.699259	1	141	-1.25382	0.0838509	0.482416	1
NETPATH-IL3	46	35	-1.30053	0.0858209	0.705309	1	63	-1.45547	0.0212766	0.336925	1
KEGG_METABOLISM_OF_XENOBIOTICS_BY_CYTOCHROME_P450	42	36	-1.29333	0.112403	0.71186	1	429	-0.819343	0.75731	0.887928	1
BIOCARTA_ECM_PATHWAY	23	37	-1.29245	0.176667	0.695381	1	40	-1.56581	0.0284974	0.255572	1
BIOCARTA_HCMV_PATHWAY	16	38	-1.287	0.14011	0.69611	1	145	-1.24032	0.174807	0.503877	1
PID_INSULIN_GLUCOSE_PATHWAY	18	39	-1.26958	0.143302	0.74194	1	289	-1.0273	0.401042	0.68123	1
REACTOME_CREB_PHOSPHORYLATION_THROUGH_THE_ACTIVATION_OF_RAS	19	40	-1.26633	0.159609	0.73704	1	51	-1.49397	0.0562347	0.325472	1
BIOCARTA_HDAC_PATHWAY	24	41	-1.26614	0.184818	0.719783	1	366	-0.919114	0.590244	0.800388	1
KEGG_LONG_TERM_DEPRESSION	53	42	-1.25652	0.100457	0.739394	1	348	-0.948193	0.561194	0.763982	1
KEGG_BETA_ALANINE_METABOLISM	18	43	-1.25623	0.166667	0.723221	1	482	-0.611342	0.950119	0.988333	1
BIOCARTA_IL7_PATHWAY	17	44	-1.24955	0.179641	0.731062	1	62	-1.45652	0.0734177	0.340167	1
BIOCARTA_GCR_PATHWAY	16	45	-1.24688	0.180428	0.724829	1	122	-1.29838	0.149254	0.439462	1
BIOCARTA_ACTINY_PATHWAY	16	46	-1.2303	0.177177	0.773528	1	84	-1.3898	0.0980861	0.37891	1
PID_AR_PATHWAY	57	47	-1.22976	0.161905	0.759328	1	248	-1.0782	0.320312	0.640251	1
PID_EPHA_FWDPATHWAY	29	48	-1.22795	0.152027	0.750591	1	286	-1.03261	0.397297	0.673531	1
KEGG_DRUG_METABOLISM_CYTOCHROME_P450	44	49	-1.22246	0.135246	0.755052	1	462	-0.728401	0.922636	0.950224	1
KEGG_PROPANOATE_METABOLISM	31	50	-1.21373	0.176471	0.773612	1	290	-1.02629	0.424324	0.681744	1
KEGG_PENTOSE_AND_GLUCURONATE_INTERCONVERSIONS	19	51	-1.2134	0.217532	0.759942	1	176	-1.19011	0.220253	0.535271	1
BIOCARTA_MAL_PATHWAY	16	52	-1.21241	0.221902	0.7492	1	142	-1.25209	0.199501	0.48318	1
BIOCARTA_BAD_PATHWAY	22	53	-1.20562	0.175953	0.759988	1	168	-1.19981	0.196766	0.534297	1
ST_INTERLEUKIN_4_PATHWAY	23	54	-1.20362	0.178218	0.752896	1	276	-1.04282	0.348894	0.669045	1
PID_AMB2_NEUTROPHILS_PATHWAY	34	55	-1.20327	0.16609	0.740448	1	21	-1.74268	0.00261097	0.123026	0.868
KEGG_RETINOL_METABOLISM	34	56	-1.20108	0.218868	0.734717	1	288	-1.03109	0.396277	0.673106	1
KEGG_PATHOGENIC_ESCHERICHIA_COLI_INFECTION	45	57	-1.19982	0.157025	0.726407	1	64	-1.45347	0.03125	0.33617	1
BIOCARTA_TID_PATHWAY	17	58	-1.19899	0.2263	0.717011	1	25	-1.66644	0.0270936	0.194053	0.977
PID_PRLSIGNALINGEVENTSPATHWAY	21	59	-1.1802	0.25	0.772609	1	150	-1.23505	0.196809	0.500515	1
ST_GA13_PATHWAY	30	60	-1.17073	0.192053	0.795929	1	34	-1.60453	0.00821918	0.228225	0.997
REACTOME_PACKAGING_OF_TELOMERE_ENDS	37	61	-1.16808	0.201613	0.79273	1	8	-2.10236	0	0.00682283	0.042
REACTOME_DEGRADATION_OF_THE_EXTRACELLULAR_MATRIX	18	63	-1.16385	0.263768	0.782789	1	476	-0.639996	0.934884	0.98825	1
BIOCARTA_IGF1MTOR_PATHWAY	19	64	-1.16043	0.266234	0.7837	1	479	-0.634136	0.941748	0.984978	1
NETPATH-ANDROGEN_RECEPTOR	450	65	-1.15512	0	0.792426	1	123	-1.29656	0	0.440106	1
REACTOME_POST_NMDA_RECEPTOR_ACTIVATION_EVENTS	24	66	-1.15269	0.222222	0.789625	1	45	-1.54995	0.0353535	0.253108	1
KEGG_ALDOSTERONE_REGULATED_SODIUM_REABSORPTION	27	67	-1.1509	0.229167	0.784819	1	353	-0.943741	0.55665	0.764894	1
REACTOME_AMINE_LIGAND_BINDING_RECEPTORS	16	68	-1.1504	0.287425	0.775251	1	435	-0.815357	0.70437	0.882606	1
KEGG_CYTOKINE_CYTOKINE_RECEPTOR_INTERACTION	182	69	-1.14309	0.188679	0.790806	1	135	-1.27367	0.0316901	0.452824	1
KEGG_NEUROACTIVE_LIGAND_RECEPTOR_INTERACTION	144	70	-1.1399	0.122951	0.790883	1	381	-0.897194	0.748201	0.823193	1
PID_TOLL_ENDOGENOUS_PATHWAY	22	71	-1.13852	0.237342	0.784903	1	12	-1.97342	0	0.0231482	0.192
BIOCARTA_IGF1_PATHWAY	20	72	-1.13664	0.256849	0.781177	1	159	-1.21516	0.220588	0.522318	1
REACTOME_ACYL_CHAIN_REMODELLING_OF_PE	15	74	-1.13218	0.298507	0.776217	1	261	-1.06345	0.386091	0.648617	1
BIOCARTA_AKT_PATHWAY	20	75	-1.12688	0.278689	0.785664	1	152	-1.23122	0.187032	0.503668	1
KEGG_GLIOMA	56	76	-1.12415	0.242798	0.785669	1	252	-1.07172	0.333333	0.648017	1
REACTOME_GPCR_DOWNSTREAM_SIGNALING	401	77	-1.1135	0.0967742	0.815099	1	296	-1.01725	0.458065	0.691972	1
REACTOME_BILE_ACID_AND_BILE_SALT_METABOLISM	15	79	-1.11224	0.28739	0.799268	1	38	-1.57379	0.0378788	0.255035	1
BIOCARTA_RHO_PATHWAY	29	80	-1.11003	0.272727	0.797485	1	201	-1.15425	0.244624	0.557371	1
ST_PHOSPHOINOSITIDE_3_KINASE_PATHWAY	33	81	-1.1092	0.270175	0.791051	1	240	-1.09261	0.3125	0.620702	1
BIOCARTA_BCELLSURVIVAL_PATHWAY	15	82	-1.10306	0.298295	0.804249	1	213	-1.13112	0.262626	0.586391	1
M_2.2_NEUTROPHILS	39	83	-1.10128	0.286765	0.801044	1	31	-1.61339	0.018617	0.2343	0.995
PID_IL2_PI3KPATHWAY	32	84	-1.09836	0.31457	0.802533	1	250	-1.07639	0.33687	0.640062	1
REACTOME_ACTIVATION_OF_NMDA_RECEPTOR_UPON_GLUTAMATE_BINDING_AND_POSTSYNAPTIC_EVENTS	25	85	-1.09423	0.326316	0.807965	1	46	-1.54764	0.0268949	0.25171	1
PID_PI3KPLCTRKPATHWAY	33	87	-1.09284	0.328	0.793915	1	79	-1.40833	0.0642458	0.360856	1
REACTOME_IRON_UPTAKE_AND_TRANSPORT	29	88	-1.09272	0.308772	0.785365	1	373	-0.903938	0.597403	0.823934	1
REACTOME_PEPTIDE_LIGAND_BINDING_RECEPTORS	100	89	-1.08743	0.264045	0.795075	1	216	-1.12271	0.216393	0.601525	1
REACTOME_INSULIN_RECEPTOR_RECYCLING	18	91	-1.0862	0.304487	0.782176	1	311	-0.998527	0.455446	0.709488	1
BIOCARTA_FMLP_PATHWAY	32	92	-1.08619	0.287823	0.773701	1	109	-1.33639	0.079602	0.397648	1
REACTOME_FORMATION_OF_TUBULIN_FOLDING_INTERMEDIATES_BY_CCT_TRIC	16	93	-1.07925	0.341317	0.789624	1	82	-1.39569	0.0880196	0.375236	1
BIOCARTA_NGF_PATHWAY	17	95	-1.07511	0.357595	0.787366	1	174	-1.19105	0.213568	0.538681	1
REACTOME_COMPLEMENT_CASCADE	22	96	-1.07346	0.362126	0.785081	1	211	-1.13912	0.278729	0.569899	1
BIOCARTA_ARF_PATHWAY	16	97	-1.0721	0.363924	0.781597	1	464	-0.721494	0.840095	0.953312	1
REACTOME_GPVI_MEDIATED_ACTIVATION_CASCADE	29	98	-1.07168	0.314879	0.775153	1	325	-0.970638	0.520681	0.754808	1
REACTOME_AMINO_ACID_AND_OLIGOPEPTIDE_SLC_TRANSPORTERS	25	99	-1.0677	0.315789	0.781016	1	474	-0.662326	0.933168	0.980038	1
KEGG_GRAFT_VERSUS_HOST_DISEASE	37	100	-1.06535	0.352727	0.781625	1	116	-1.31468	0.102484	0.421498	1
REACTOME_SIGNALING_BY_GPCR	470	101	-1.06044	0.307692	0.79022	1	298	-1.01703	0.378378	0.687939	1
REACTOME_GLYCOSPHINGOLIPID_METABOLISM	27	102	-1.05614	0.393728	0.797592	1	271	-1.04576	0.383978	0.672889	1
BIOCARTA_INSULIN_PATHWAY	20	104	-1.05224	0.364238	0.795739	1	156	-1.22165	0.200495	0.515489	1
KEGG_PRION_DISEASES	30	105	-1.04479	0.363636	0.814419	1	258	-1.06411	0.351706	0.654282	1
PID_S1P_S1P2_PATHWAY	23	106	-1.03997	0.394137	0.823835	1	28	-1.63237	0.0239362	0.225836	0.989
REACTOME_PLC_BETA_MEDIATED_EVENTS	35	107	-1.03812	0.378676	0.822524	1	125	-1.29051	0.10929	0.447486	1
BIOCARTA_AGR_PATHWAY	26	108	-1.03688	0.405594	0.819226	1	364	-0.921971	0.602597	0.797561	1
BIOCARTA_NFAT_PATHWAY	41	109	-1.02453	0.421053	0.854722	1	355	-0.942536	0.557746	0.763841	1
BIOCARTA_CALCINEURIN_PATHWAY	17	110	-1.02344	0.423631	0.850923	1	188	-1.16757	0.236908	0.559097	1
PID_SYNDECAN_4_PATHWAY	25	112	-1.01975	0.420245	0.848446	1	455	-0.751055	0.856757	0.93831	1
KEGG_NON_SMALL_CELL_LUNG_CANCER	50	113	-1.01965	0.407115	0.84131	1	357	-0.940698	0.555866	0.764616	1
REACTOME_PPARA_ACTIVATES_GENE_EXPRESSION	83	114	-1.01846	0.391304	0.838454	1	383	-0.894088	0.70303	0.826572	1
REACTOME_PLATELET_ACTIVATION_SIGNALING_AND_AGGREGATION	163	115	-1.01825	0.429752	0.831892	1	106	-1.3396	0.0153257	0.401207	1
KEGG_GAP_JUNCTION	66	116	-1.01446	0.412371	0.83753	1	279	-1.04163	0.366883	0.665375	1
PID_NETRIN_PATHWAY	28	117	-1.01412	0.414716	0.831603	1	101	-1.34739	0.107656	0.402917	1
KEGG_PENTOSE_PHOSPHATE_PATHWAY	23	118	-1.00839	0.423676	0.844434	1	388	-0.887084	0.638614	0.832293	1
REACTOME_CYTOCHROME_P450_ARRANGED_BY_SUBSTRATE_TYPE	25	119	-1.00384	0.441077	0.85346	1	487	-0.51973	0.993197	0.998423	1
KEGG_N_GLYCAN_BIOSYNTHESIS	43	120	-1.00338	0.486792	0.84797	1	398	-0.875592	0.719298	0.837124	1
PID_IFNGPATHWAY	40	121	-1.00088	0.425287	0.849668	1	41	-1.56058	0.0106101	0.259192	1
REACTOME_RNA_POL_I_PROMOTER_OPENING	43	122	-0.999959	0.451128	0.845871	1	2	-2.3529	0	0.00063342	0.001
BIOCARTA_TFF_PATHWAY	19	123	-0.999568	0.49226	0.84013	1	154	-1.22752	0.193154	0.506813	1
KEGG_MELANOMA	51	124	-0.999007	0.465587	0.835187	1	370	-0.906568	0.622951	0.823988	1
REACTOME_CLASS_A1_RHODOPSIN_LIKE_RECEPTORS	166	125	-0.998021	0.443396	0.831639	1	184	-1.17574	0.126394	0.548995	1
BIOCARTA_TPO_PATHWAY	24	126	-0.994105	0.412371	0.837757	1	32	-1.60643	0.0195531	0.2394	0.996
BIOCARTA_NO1_PATHWAY	17	127	-0.991708	0.471154	0.839033	1	397	-0.877298	0.646341	0.835308	1
KEGG_RENAL_CELL_CARCINOMA	61	128	-0.990342	0.475336	0.837094	1	409	-0.858312	0.748521	0.851962	1
BIOCARTA_FCER1_PATHWAY	36	130	-0.988533	0.444444	0.82989	1	204	-1.15056	0.255556	0.558875	1
BIOCARTA_KERATINOCYTE_PATHWAY	43	134	-0.982584	0.51004	0.823715	1	44	-1.55629	0.010989	0.248354	1
PID_EPHBFWDPATHWAY	32	135	-0.979791	0.470395	0.826452	1	42	-1.55956	0.0159151	0.254963	1
PID_IL3_PATHWAY	25	136	-0.978233	0.481356	0.825194	1	91	-1.37259	0.0877193	0.386342	1
KEGG_AUTOIMMUNE_THYROID_DISEASE	38	137	-0.968349	0.486486	0.850476	1	163	-1.21033	0.179063	0.522477	1
ST_INTEGRIN_SIGNALING_PATHWAY	69	139	-0.956868	0.534884	0.875084	1	308	-1.00085	0.444776	0.709864	1
REACTOME_GPCR_LIGAND_BINDING	214	140	-0.950357	0.643678	0.889109	1	257	-1.06482	0.264574	0.654884	1
SIG_IL4RECEPTOR_IN_B_LYPHOCYTES	25	141	-0.949125	0.543131	0.886782	1	187	-1.1723	0.2457	0.54962	1
REACTOME_INHIBITION_OF_THE_PROTEOLYTIC_ACTIVITY_OF_APC_C_REQUIRED_FOR_THE_ONSET_OF_ANAPHASE_BY_MITOTIC_SPINDLE_CHECKPOINT_COMPONENTS	17	142	-0.947382	0.541311	0.886169	1	277	-1.04279	0.369509	0.666682	1
REACTOME_MEIOTIC_SYNAPSIS	55	144	-0.946179	0.545455	0.877647	1	23	-1.71054	0.0026738	0.148109	0.936
PID_IL2_STAT5PATHWAY	29	146	-0.938983	0.539735	0.887536	1	292	-1.02162	0.418667	0.689476	1
REACTOME_APC_C_CDC20_MEDIATED_DEGRADATION_OF_CYCLIN_B	17	147	-0.938722	0.547826	0.882293	1	309	-0.999776	0.435567	0.710518	1
PID_AVB3_OPN_PATHWAY	28	148	-0.938678	0.559603	0.876445	1	50	-1.5172	0.0331633	0.285977	1
KEGG_REGULATION_OF_ACTIN_CYTOSKELETON	159	149	-0.936931	0.688073	0.875898	1	229	-1.10616	0.181102	0.612041	1
BIOCARTA_MET_PATHWAY	33	150	-0.933573	0.535433	0.879485	1	237	-1.0959	0.295337	0.619238	1
ST_ADRENERGIC	29	151	-0.929525	0.588629	0.885446	1	272	-1.04561	0.381333	0.670836	1
REACTOME_PHOSPHORYLATION_OF_THE_APC_C	15	153	-0.921711	0.549451	0.8971	1	275	-1.043	0.372751	0.670942	1
BIOCARTA_HER2_PATHWAY	20	154	-0.916634	0.557692	0.905697	1	293	-1.02024	0.40281	0.690916	1
REACTOME_PERK_REGULATED_GENE_EXPRESSION	26	157	-0.9022	0.606498	0.928323	1	54	-1.48877	0.0518518	0.317702	1
PID_NFKAPPABATYPICALPATHWAY	17	158	-0.899769	0.604167	0.929218	1	212	-1.13875	0.267857	0.568214	1
NETPATH-TSLP	19	159	-0.899199	0.6231	0.925073	1	77	-1.41016	0.0775194	0.366047	1
BIOCARTA_RAS_PATHWAY	23	160	-0.897753	0.622581	0.923107	1	80	-1.40688	0.0615385	0.35976	1
REACTOME_N_GLYCAN_ANTENNAE_ELONGATION_IN_THE_MEDIAL_TRANS_GOLGI	15	161	-0.897198	0.604651	0.918904	1	302	-1.0093	0.415344	0.699976	1
PID_CDC42_PATHWAY	64	162	-0.895583	0.70614	0.917657	1	120	-1.30523	0.0595238	0.430449	1
REACTOME_GLYCOGEN_BREAKDOWN_GLYCOGENOLYSIS	15	163	-0.895237	0.581538	0.912923	1	24	-1.66963	0.00987654	0.196478	0.974
PID_UPA_UPAR_PATHWAY	30	164	-0.895084	0.623762	0.907756	1	434	-0.816278	0.775904	0.882976	1
REACTOME_DEPOSITION_OF_NEW_CENPA_CONTAINING_NUCLEOSOMES_AT_THE_CENTROMERE	45	166	-0.889628	0.684211	0.91116	1	3	-2.29408	0	0.000846759	0.002
REACTOME_REGULATION_OF_INSULIN_SECRETION	66	167	-0.887585	0.731132	0.91071	1	385	-0.892125	0.673781	0.826975	1
BIOCARTA_EDG1_PATHWAY	23	168	-0.886025	0.629747	0.909261	1	363	-0.926888	0.593909	0.787	1
KEGG_GALACTOSE_METABOLISM	24	169	-0.880585	0.653465	0.917611	1	196	-1.16324	0.247525	0.547457	1
REACTOME_MEIOTIC_RECOMBINATION	64	170	-0.877083	0.738532	0.920929	1	5	-2.18588	0	0.00258333	0.01
SIG_INSULIN_RECEPTOR_PATHWAY_IN_CARDIAC_MYOCYTES	42	175	-0.865677	0.744681	0.921986	1	390	-0.886079	0.66289	0.830295	1
PID_IL8CXCR2_PATHWAY	31	179	-0.858081	0.731225	0.918938	1	76	-1.41194	0.0559796	0.367102	1
PID_IL6_7PATHWAY	42	180	-0.856088	0.780591	0.918525	1	102	-1.34647	0.0690608	0.400999	1
BIOCARTA_GLEEVEC_PATHWAY	23	181	-0.84695	0.692557	0.933443	1	95	-1.35465	0.091133	0.411021	1
REACTOME_MEIOSIS	87	182	-0.846797	0.840659	0.92865	1	15	-1.86943	0	0.0543478	0.47
KEGG_ARACHIDONIC_ACID_METABOLISM	36	183	-0.845407	0.721374	0.926774	1	459	-0.737403	0.891753	0.946328	1
KEGG_CELL_ADHESION_MOLECULES_CAMS	101	185	-0.841632	0.830065	0.924807	1	442	-0.798792	0.89899	0.896457	1
KEGG_COMPLEMENT_AND_COAGULATION_CASCADES	47	186	-0.839501	0.809322	0.924218	1	422	-0.833726	0.780488	0.875115	1
BIOCARTA_IGF1R_PATHWAY	20	187	-0.838804	0.684887	0.920715	1	161	-1.2109	0.208122	0.527466	1
BIOCARTA_INFLAM_PATHWAY	18	188	-0.835043	0.676471	0.923775	1	57	-1.47872	0.0453333	0.32147	1
REACTOME_G_ALPHA_I_SIGNALLING_EVENTS	119	189	-0.829632	0.919118	0.929875	1	131	-1.28033	0.063197	0.450646	1
BIOCARTA_SPPA_PATHWAY	18	190	-0.824664	0.727273	0.934939	1	283	-1.03864	0.390374	0.664138	1
REACTOME_REGULATION_OF_INSULIN_SECRETION_BY_GLUCAGON_LIKE_PEPTIDE1	30	191	-0.822697	0.770677	0.933786	1	231	-1.10123	0.28453	0.620497	1
BIOCARTA_CREB_PATHWAY	25	192	-0.820373	0.766551	0.933238	1	259	-1.06395	0.33244	0.652153	1
PID_PI3KCIAKTPATHWAY	31	194	-0.805842	0.826715	0.949865	1	262	-1.05756	0.363128	0.662466	1
M_3.6_RIBOSOMAL_T CELL_BETA-CATENIN	192	195	-0.805269	0.969697	0.946067	1	16	-1.80183	0	0.100627	0.711
REACTOME_SPHINGOLIPID_METABOLISM	45	196	-0.803414	0.830189	0.944674	1	180	-1.182	0.188034	0.544591	1
REACTOME_CHEMOKINE_RECEPTORS_BIND_CHEMOKINES	36	197	-0.800444	0.838028	0.944719	1	335	-0.957377	0.485095	0.768489	1
PID_ER_NONGENOMIC_PATHWAY	37	199	-0.794202	0.83871	0.945661	1	162	-1.21082	0.166667	0.524467	1
KEGG_PROXIMAL_TUBULE_BICARBONATE_RECLAMATION	18	202	-0.778027	0.791907	0.957365	1	488	-0.48914	0.994819	0.999204	1
REACTOME_CA_DEPENDENT_EVENTS	23	203	-0.777985	0.809231	0.952729	1	128	-1.2883	0.154047	0.442073	1
PID_CXCR3PATHWAY	37	204	-0.775124	0.852518	0.952194	1	405	-0.866821	0.722071	0.841923	1
KEGG_CYSTEINE_AND_METHIONINE_METABOLISM	29	205	-0.772764	0.820423	0.951052	1	419	-0.838836	0.731904	0.871189	1
REACTOME_TIE2_SIGNALING	15	206	-0.772574	0.766562	0.946697	1	254	-1.07067	0.353846	0.645932	1
REACTOME_RNA_POL_III_CHAIN_ELONGATION	15	207	-0.77243	0.802395	0.94235	1	403	-0.867476	0.6075	0.844672	1
KEGG_ETHER_LIPID_METABOLISM	25	208	-0.770307	0.802083	0.940841	1	324	-0.972019	0.49866	0.753292	1
PID_ENDOTHELINPATHWAY	52	209	-0.769446	0.909871	0.937544	1	297	-1.01717	0.403743	0.689877	1
REACTOME_G_ALPHA_Q_SIGNALLING_EVENTS	111	211	-0.752826	0.957317	0.950599	1	280	-1.04058	0.368056	0.665745	1
BIOCARTA_MCALPAIN_PATHWAY	21	212	-0.748589	0.89375	0.951506	1	437	-0.813028	0.772378	0.88264	1
BIOCARTA_PML_PATHWAY	16	215	-0.736925	0.862928	0.951489	1	97	-1.35281	0.108491	0.40668	1
REACTOME_GRB2_EVENTS_IN_ERBB2_SIGNALING	19	219	-0.718889	0.872159	0.95328	1	472	-0.676871	0.909548	0.974628	1
BIOCARTA_CCR5_PATHWAY	15	222	-0.714356	0.831395	0.944661	1	190	-1.16737	0.255696	0.553837	1
KEGG_SYSTEMIC_LUPUS_ERYTHEMATOSUS	99	223	-0.70358	0.994792	0.949836	1	11	-1.97567	0	0.0246504	0.188
KEGG_SPHINGOLIPID_METABOLISM	31	224	-0.702525	0.918644	0.94645	1	453	-0.761104	0.865435	0.929541	1
KEGG_TYPE_I_DIABETES_MELLITUS	36	225	-0.699143	0.952029	0.945084	1	87	-1.38335	0.0583756	0.380155	1
REACTOME_RNA_POL_III_TRANSCRIPTION_TERMINATION	17	227	-0.697654	0.90407	0.937979	1	192	-1.16633	0.274611	0.55075	1
KEGG_BIOSYNTHESIS_OF_UNSATURATED_FATTY_ACIDS	19	228	-0.686285	0.925373	0.942796	1	221	-1.11951	0.278075	0.596466	1
PID_S1P_META_PATHWAY	20	229	-0.663151	0.936364	0.954289	1	246	-1.0826	0.336788	0.633182	1
PID_SYNDECAN_3_PATHWAY	15	201	-0.782685	0.77673	0.954659	1	NA	NA	NA	NA	NA
BIOCARTA_ALK_PATHWAY	23	174	-0.868883	0.665529	0.919549	1	NA	NA	NA	NA	NA
REACTOME_CELL_JUNCTION_ORGANIZATION	47	176	-0.86018	0.8125	0.929476	1	NA	NA	NA	NA	NA
REACTOME_BMAL1_CLOCK_NPAS2_ACTIVATES_CIRCADIAN_EXPRESSION	29	17	-1.48866	0.0355872	0.485666	1	NA	NA	NA	NA	NA
REACTOME_OLFACTORY_SIGNALING_PATHWAY	111	5	-1.60465	0	0.759868	0.985	NA	NA	NA	NA	NA
REACTOME_EXTRACELLULAR_MATRIX_ORGANIZATION	59	86	-1.0942	0.29646	0.79867	1	NA	NA	NA	NA	NA
KEGG_TGF_BETA_SIGNALING_PATHWAY	64	220	-0.715052	0.948837	0.952567	1	NA	NA	NA	NA	NA
REACTOME_HS_GAG_BIOSYNTHESIS	18	221	-0.714591	0.895899	0.948707	1	NA	NA	NA	NA	NA
REACTOME_FORMATION_OF_FIBRIN_CLOT_CLOTTING_CASCADE	20	129	-0.988591	0.454248	0.836165	1	NA	NA	NA	NA	NA
BIOCARTA_PGC1A_PATHWAY	19	90	-1.08665	0.33871	0.789167	1	NA	NA	NA	NA	NA
KEGG_OLFACTORY_TRANSDUCTION	150	11	-1.54666	0	0.514868	0.998	NA	NA	NA	NA	NA
REACTOME_GLYCOSAMINOGLYCAN_METABOLISM	78	132	-0.984053	0.485294	0.831741	1	NA	NA	NA	NA	NA
REACTOME_PHASE1_FUNCTIONALIZATION_OF_COMPOUNDS	38	133	-0.983991	0.490494	0.825687	1	NA	NA	NA	NA	NA
KEGG_AMINO_SUGAR_AND_NUCLEOTIDE_SUGAR_METABOLISM	39	94	-1.07553	0.302041	0.794329	1	NA	NA	NA	NA	NA
KEGG_ECM_RECEPTOR_INTERACTION	56	213	-0.744101	0.914286	0.952306	1	NA	NA	NA	NA	NA
REACTOME_CELL_CELL_JUNCTION_ORGANIZATION	33	214	-0.738726	0.891608	0.953945	1	NA	NA	NA	NA	NA
REACTOME_AMINO_ACID_TRANSPORT_ACROSS_THE_PLASMA_MEMBRANE	20	230	-0.566771	0.980198	0.987842	1	NA	NA	NA	NA	NA
KEGG_ERBB_SIGNALING_PATHWAY	77	138	-0.967434	0.521127	0.847263	1	NA	NA	NA	NA	NA
KEGG_REGULATION_OF_AUTOPHAGY	24	19	-1.4783	0.0482759	0.46532	1	NA	NA	NA	NA	NA
REACTOME_RORA_ACTIVATES_CIRCADIAN_EXPRESSION	20	73	-1.13432	0.282051	0.779102	1	NA	NA	NA	NA	NA
PID_INTEGRIN3_PATHWAY	28	193	-0.808628	0.78169	0.949666	1	NA	NA	NA	NA	NA
REACTOME_CIRCADIAN_CLOCK	45	62	-1.16741	0.201581	0.782139	1	NA	NA	NA	NA	NA
PID_RHOA_PATHWAY	35	103	-1.05386	0.366548	0.798054	1	NA	NA	NA	NA	NA
ST_P38_MAPK_PATHWAY	32	184	-0.84418	0.722433	0.924324	1	NA	NA	NA	NA	NA
KEGG_TRYPTOPHAN_METABOLISM	27	145	-0.941	0.58194	0.887601	1	NA	NA	NA	NA	NA
REACTOME_AMINE_COMPOUND_SLC_TRANSPORTERS	15	226	-0.698064	0.878419	0.941801	1	NA	NA	NA	NA	NA
KEGG_VASCULAR_SMOOTH_MUSCLE_CONTRACTION	88	200	-0.792914	0.908602	0.943114	1	NA	NA	NA	NA	NA
KEGG_ENDOMETRIAL_CANCER	46	152	-0.924773	0.581395	0.893875	1	NA	NA	NA	NA	NA
ST_MYOCYTE_AD_PATHWAY	20	218	-0.719364	0.855385	0.957197	1	NA	NA	NA	NA	NA
REACTOME_CLASS_B_2_SECRETIN_FAMILY_RECEPTORS	41	216	-0.722699	0.915751	0.962552	1	NA	NA	NA	NA	NA
REACTOME_LYSOSOME_VESICLE_BIOGENESIS	20	111	-1.02312	0.386997	0.8443	1	NA	NA	NA	NA	NA
PID_BMPPATHWAY	31	156	-0.905225	0.616788	0.926006	1	NA	NA	NA	NA	NA
PID_INTEGRIN1_PATHWAY	45	210	-0.75767	0.904	0.948673	1	NA	NA	NA	NA	NA
REACTOME_NUCLEAR_RECEPTOR_TRANSCRIPTION_PATHWAY	31	78	-1.11315	0.258621	0.805848	1	NA	NA	NA	NA	NA
REACTOME_CONVERSION_FROM_APC_C_CDC20_TO_APC_C_CDH1_IN_LATE_ANAPHASE	15	155	-0.916506	0.545946	0.900292	1	NA	NA	NA	NA	NA
PID_LYMPHANGIOGENESIS_PATHWAY	21	173	-0.869845	0.646302	0.922564	1	NA	NA	NA	NA	NA
REACTOME_KERATAN_SULFATE_KERATIN_METABOLISM	24	165	-0.893569	0.655052	0.906435	1	NA	NA	NA	NA	NA
KEGG_AXON_GUIDANCE	95	143	-0.94691	0.6	0.881449	1	NA	NA	NA	NA	NA
REACTOME_COLLAGEN_FORMATION	41	172	-0.872876	0.7	0.920543	1	NA	NA	NA	NA	NA
REACTOME_SYNTHESIS_AND_INTERCONVERSION_OF_NUCLEOTIDE_DI_AND_TRIPHOSPHATES	19	177	-0.859811	0.685358	0.925134	1	NA	NA	NA	NA	NA
REACTOME_VOLTAGE_GATED_POTASSIUM_CHANNELS	29	171	-0.873158	0.66443	0.925173	1	NA	NA	NA	NA	NA
REACTOME_TIGHT_JUNCTION_INTERACTIONS	19	178	-0.858605	0.680124	0.922808	1	NA	NA	NA	NA	NA
REACTOME_TRANSPORT_OF_INORGANIC_CATIONS_ANIONS_AND_AMINO_ACIDS_OLIGOPEPTIDES	55	131	-0.986986	0.477612	0.828257	1	NA	NA	NA	NA	NA
BIOCARTA_NOS1_PATHWAY	16	198	-0.795894	0.76506	0.947558	1	NA	NA	NA	NA	NA
BIOCARTA_PTEN_PATHWAY	17	217	-0.72025	0.85119	0.960684	1	NA	NA	NA	NA	NA
M_3.1_INTERFERON-INDUCIBLE	NA	NA	NA	NA	NA	NA	1	-2.38455	0	0	0
BIOCARTA_GH_PATHWAY	NA	NA	NA	NA	NA	NA	244	-1.08455	0.352632	0.632877	1
BIOCARTA_41BB_PATHWAY	NA	NA	NA	NA	NA	NA	124	-1.29315	0.14604	0.444758	1
REACTOME_CHONDROITIN_SULFATE_DERMATAN_SULFATE_METABOLISM	NA	NA	NA	NA	NA	NA	367	-0.916034	0.615607	0.80645	1
PID_CXCR4_PATHWAY	NA	NA	NA	NA	NA	NA	126	-1.29045	0.0333333	0.444068	1
KEGG_CYTOSOLIC_DNA_SENSING_PATHWAY	NA	NA	NA	NA	NA	NA	127	-1.29012	0.111111	0.441311	1
SA_CASPASE_CASCADE	NA	NA	NA	NA	NA	NA	249	-1.07786	0.365079	0.638526	1
REACTOME_NFKB_AND_MAP_KINASES_ACTIVATION_MEDIATED_BY_TLR4_SIGNALING_REPERTOIRE	NA	NA	NA	NA	NA	NA	129	-1.28786	0.0816327	0.439473	1
PID_HIVNEFPATHWAY	NA	NA	NA	NA	NA	NA	130	-1.28517	0.118132	0.442218	1
REACTOME_TELOMERE_MAINTENANCE	NA	NA	NA	NA	NA	NA	171	-1.19647	0.134897	0.533559	1
PID_RAC1_PATHWAY	NA	NA	NA	NA	NA	NA	132	-1.27976	0.120968	0.448636	1
BIOCARTA_NFKB_PATHWAY	NA	NA	NA	NA	NA	NA	133	-1.27921	0.133838	0.446797	1
REACTOME_INTERFERON_ALPHA_BETA_SIGNALING	NA	NA	NA	NA	NA	NA	13	-1.94685	0	0.0278502	0.246
REACTOME_SPHINGOLIPID_DE_NOVO_BIOSYNTHESIS	NA	NA	NA	NA	NA	NA	256	-1.06724	0.340845	0.6505	1
PID_FAK_PATHWAY	NA	NA	NA	NA	NA	NA	136	-1.2718	0.110795	0.454287	1
REACTOME_NOD1_2_SIGNALING_PATHWAY	NA	NA	NA	NA	NA	NA	137	-1.26667	0.148718	0.463792	1
PID_IL8CXCR1_PATHWAY	NA	NA	NA	NA	NA	NA	138	-1.26502	0.130548	0.464568	1
PID_IL23PATHWAY	NA	NA	NA	NA	NA	NA	139	-1.26094	0.149606	0.471128	1
REACTOME_INTERFERON_GAMMA_SIGNALING	NA	NA	NA	NA	NA	NA	19	-1.76865	0.00283286	0.111432	0.818
REACTOME_MYD88_MAL_CASCADE_INITIATED_ON_PLASMA_MEMBRANE	NA	NA	NA	NA	NA	NA	60	-1.46247	0.0152905	0.33929	1
KEGG_NEUROTROPHIN_SIGNALING_PATHWAY	NA	NA	NA	NA	NA	NA	263	-1.05384	0.322884	0.67011	1
REACTOME_RNA_POL_I_TRANSCRIPTION	NA	NA	NA	NA	NA	NA	22	-1.71846	0	0.144363	0.927
KEGG_NATURAL_KILLER_CELL_MEDIATED_CYTOTOXICITY	NA	NA	NA	NA	NA	NA	144	-1.2459	0.0836237	0.492396	1
REACTOME_GASTRIN_CREB_SIGNALLING_PATHWAY_VIA_PKC_AND_MAPK	NA	NA	NA	NA	NA	NA	266	-1.05205	0.359155	0.667417	1
KEGG_LEISHMANIA_INFECTION	NA	NA	NA	NA	NA	NA	146	-1.23784	0.115169	0.506954	1
REACTOME_PEROXISOMAL_LIPID_METABOLISM	NA	NA	NA	NA	NA	NA	26	-1.66221	0.0206186	0.191765	0.978
REACTOME_INNATE_IMMUNE_SYSTEM	NA	NA	NA	NA	NA	NA	27	-1.65143	0	0.201934	0.984
BIOCARTA_CD40_PATHWAY	NA	NA	NA	NA	NA	NA	149	-1.23543	0.181319	0.502791	1
REACTOME_DOWNSTREAM_SIGNAL_TRANSDUCTION	NA	NA	NA	NA	NA	NA	392	-0.883883	0.715596	0.831057	1
REACTOME_TOLL_RECEPTOR_CASCADES	NA	NA	NA	NA	NA	NA	30	-1.62042	0	0.227707	0.992
REACTOME_AQUAPORIN_MEDIATED_TRANSPORT	NA	NA	NA	NA	NA	NA	394	-0.880482	0.642857	0.834219	1
BIOCARTA_CXCR4_PATHWAY	NA	NA	NA	NA	NA	NA	153	-1.23058	0.193384	0.502158	1
REACTOME_INTERFERON_SIGNALING	NA	NA	NA	NA	NA	NA	33	-1.60486	0	0.234543	0.997
KEGG_GLYCOSAMINOGLYCAN_BIOSYNTHESIS_CHONDROITIN_SULFATE	NA	NA	NA	NA	NA	NA	155	-1.22563	0.210784	0.508318	1
NETPATH-IL5	NA	NA	NA	NA	NA	NA	35	-1.59179	0	0.243536	0.999
BIOCARTA_CASPASE_PATHWAY	NA	NA	NA	NA	NA	NA	36	-1.59035	0.0238727	0.23899	0.999
REACTOME_TRANSCRIPTION	NA	NA	NA	NA	NA	NA	158	-1.21931	0.06639	0.514975	1
REACTOME_GENERATION_OF_SECOND_MESSENGER_MOLECULES	NA	NA	NA	NA	NA	NA	401	-0.869045	0.657431	0.845449	1
KEGG_TOLL_LIKE_RECEPTOR_SIGNALING_PATHWAY	NA	NA	NA	NA	NA	NA	39	-1.56944	0.00271739	0.255995	1
REACTOME_AUTODEGRADATION_OF_CDH1_BY_CDH1_APC_C	NA	NA	NA	NA	NA	NA	282	-1.03871	0.369627	0.66629	1
REACTOME_VIF_MEDIATED_DEGRADATION_OF_APOBEC3G	NA	NA	NA	NA	NA	NA	404	-0.867194	0.72434	0.843187	1
REACTOME_ANTIGEN_PRESENTATION_FOLDING_ASSEMBLY_AND_PEPTIDE_LOADING_OF_CLASS_I_MHC	NA	NA	NA	NA	NA	NA	284	-1.03718	0.39604	0.666052	1
REACTOME_RNA_POL_I_RNA_POL_III_AND_MITOCHONDRIAL_TRANSCRIPTION	NA	NA	NA	NA	NA	NA	43	-1.5575	0.00347222	0.252173	1
M_3.4_LIGASE_KINASE_KIP1_UBIQUITIN_CHAPERONE	NA	NA	NA	NA	NA	NA	165	-1.20558	0.044843	0.528385	1
REACTOME_SIGNAL_AMPLIFICATION	NA	NA	NA	NA	NA	NA	166	-1.20259	0.207921	0.533188	1
BIOCARTA_CARDIACEGF_PATHWAY	NA	NA	NA	NA	NA	NA	167	-1.20078	0.212534	0.534999	1
KEGG_NOD_LIKE_RECEPTOR_SIGNALING_PATHWAY	NA	NA	NA	NA	NA	NA	47	-1.53915	0.0149254	0.262323	1
BIOCARTA_NKT_PATHWAY	NA	NA	NA	NA	NA	NA	48	-1.53652	0.0380711	0.261449	1
KEGG_PANCREATIC_CANCER	NA	NA	NA	NA	NA	NA	170	-1.19713	0.141509	0.535072	1
REACTOME_ANTIGEN_PROCESSING_CROSS_PRESENTATION	NA	NA	NA	NA	NA	NA	90	-1.37768	0.0346821	0.379939	1
REACTOME_TRAF6_MEDIATED_INDUCTION_OF_NFKB_AND_MAP_KINASES_UPON_TLR7_8_OR_9_ACTIVATION	NA	NA	NA	NA	NA	NA	172	-1.19613	0.140449	0.531328	1
BIOCARTA_HIVNEF_PATHWAY	NA	NA	NA	NA	NA	NA	52	-1.49161	0.027248	0.324527	1
REACTOME_G_ALPHA1213_SIGNALLING_EVENTS	NA	NA	NA	NA	NA	NA	295	-1.01777	0.436031	0.692997	1
REACTOME_HEMOSTASIS	NA	NA	NA	NA	NA	NA	175	-1.19063	0.0444444	0.536858	1
BIOCARTA_CERAMIDE_PATHWAY	NA	NA	NA	NA	NA	NA	55	-1.48812	0.0588235	0.313233	1
MIPS_PA700_20S_PA28_COMPLEX	NA	NA	NA	NA	NA	NA	177	-1.18749	0.201102	0.539051	1
PID_IL2_1PATHWAY	NA	NA	NA	NA	NA	NA	178	-1.18638	0.179811	0.538925	1
REACTOME_CYTOKINE_SIGNALING_IN_IMMUNE_SYSTEM	NA	NA	NA	NA	NA	NA	58	-1.46679	0	0.341353	1
REACTOME_ACTIVATED_TLR4_SIGNALLING	NA	NA	NA	NA	NA	NA	59	-1.46408	0.0123839	0.341815	1
PID_AURORA_B_PATHWAY	NA	NA	NA	NA	NA	NA	342	-0.949571	0.536585	0.773505	1
NETPATH-IL6	NA	NA	NA	NA	NA	NA	61	-1.457	0.0149701	0.344571	1
PID_P38ALPHABETADOWNSTREAMPATHWAY	NA	NA	NA	NA	NA	NA	183	-1.17851	0.182796	0.544939	1
REACTOME_CDT1_ASSOCIATION_WITH_THE_CDC6_ORC_ORIGIN_COMPLEX	NA	NA	NA	NA	NA	NA	305	-1.00507	0.460055	0.704886	1
REACTOME_SEMAPHORIN_INTERACTIONS	NA	NA	NA	NA	NA	NA	185	-1.1737	0.221574	0.551761	1
BIOCARTA_IL10_PATHWAY	NA	NA	NA	NA	NA	NA	65	-1.44968	0.0646766	0.339016	1
BIOCARTA_AT1R_PATHWAY	NA	NA	NA	NA	NA	NA	227	-1.10701	0.280749	0.614937	1
MIPS_PA28_20S_PROTEASOME	NA	NA	NA	NA	NA	NA	67	-1.44368	0.0943396	0.341446	1
REACTOME_MAPK_TARGETS_NUCLEAR_EVENTS_MEDIATED_BY_MAP_KINASES	NA	NA	NA	NA	NA	NA	189	-1.16741	0.223433	0.556658	1
BIOCARTA_DEATH_PATHWAY	NA	NA	NA	NA	NA	NA	69	-1.44218	0.0513513	0.33484	1
BIOCARTA_PDGF_PATHWAY	NA	NA	NA	NA	NA	NA	70	-1.43021	0.0387812	0.355876	1
REACTOME_ACTIVATION_OF_GENES_BY_ATF4	NA	NA	NA	NA	NA	NA	71	-1.42642	0.0617577	0.359231	1
PID_WNT_NONCANONICAL_PATHWAY	NA	NA	NA	NA	NA	NA	193	-1.1658	0.222812	0.549247	1
BIOCARTA_RACCYCD_PATHWAY	NA	NA	NA	NA	NA	NA	73	-1.42222	0.061008	0.35899	1
PID_PDGFRBPATHWAY	NA	NA	NA	NA	NA	NA	74	-1.41353	0.00343643	0.373588	1
BIOCARTA_FAS_PATHWAY	NA	NA	NA	NA	NA	NA	75	-1.41237	0.0753769	0.371235	1
MIPS_55S_RIBOSOME_MITOCHONDRIAL	NA	NA	NA	NA	NA	NA	197	-1.15926	0.159609	0.555144	1
BIOCARTA_VEGF_PATHWAY	NA	NA	NA	NA	NA	NA	198	-1.15683	0.249377	0.558784	1
BIOCARTA_PROTEASOME_PATHWAY	NA	NA	NA	NA	NA	NA	78	-1.40875	0.0799032	0.364621	1
KEGG_SNARE_INTERACTIONS_IN_VESICULAR_TRANSPORT	NA	NA	NA	NA	NA	NA	200	-1.15622	0.250696	0.554713	1
KEGG_PPAR_SIGNALING_PATHWAY	NA	NA	NA	NA	NA	NA	322	-0.978777	0.490566	0.73907	1
KEGG_RIG_I_LIKE_RECEPTOR_SIGNALING_PATHWAY	NA	NA	NA	NA	NA	NA	202	-1.15415	0.224784	0.55491	1
BIOCARTA_GSK3_PATHWAY	NA	NA	NA	NA	NA	NA	203	-1.1531	0.238727	0.554895	1
REACTOME_REGULATION_OF_MRNA_STABILITY_BY_PROTEINS_THAT_BIND_AU_RICH_ELEMENTS	NA	NA	NA	NA	NA	NA	83	-1.39195	0.0351438	0.378581	1
REACTOME_RIG_I_MDA5_MEDIATED_INDUCTION_OF_IFN_ALPHA_BETA_PATHWAYS	NA	NA	NA	NA	NA	NA	205	-1.14535	0.22029	0.569966	1
PID_IL1PATHWAY	NA	NA	NA	NA	NA	NA	85	-1.3871	0.057377	0.380286	1
PID_SHP2_PATHWAY	NA	NA	NA	NA	NA	NA	86	-1.38458	0.0572207	0.381616	1
BIOCARTA_RELA_PATHWAY	NA	NA	NA	NA	NA	NA	208	-1.14217	0.283333	0.570325	1
MIPS_ALL_1_SUPERCOMPLEX	NA	NA	NA	NA	NA	NA	88	-1.38319	0.0873786	0.376116	1
NETPATH-IL4	NA	NA	NA	NA	NA	NA	89	-1.37887	0	0.381675	1
REACTOME_ER_PHAGOSOME_PATHWAY	NA	NA	NA	NA	NA	NA	251	-1.07235	0.320334	0.648853	1
KEGG_LEUKOCYTE_TRANSENDOTHELIAL_MIGRATION	NA	NA	NA	NA	NA	NA	333	-0.958782	0.553333	0.769222	1
BIOCARTA_CDMAC_PATHWAY	NA	NA	NA	NA	NA	NA	92	-1.36117	0.0983146	0.408139	1
MIPS_26S_PROTEASOME	NA	NA	NA	NA	NA	NA	93	-1.36045	0.102703	0.405351	1
REACTOME_DESTABILIZATION_OF_MRNA_BY_BRF1	NA	NA	NA	NA	NA	NA	94	-1.35965	0.100737	0.402848	1
SIG_CD40PATHWAYMAP	NA	NA	NA	NA	NA	NA	337	-0.954993	0.528767	0.770447	1
REACTOME_INFLAMMASOMES	NA	NA	NA	NA	NA	NA	96	-1.35314	0.136253	0.410059	1
REACTOME_TCR_SIGNALING	NA	NA	NA	NA	NA	NA	218	-1.12186	0.255495	0.598166	1
REACTOME_CELL_SURFACE_INTERACTIONS_AT_THE_VASCULAR_WALL	NA	NA	NA	NA	NA	NA	98	-1.35086	0.0621469	0.406796	1
PID_THROMBIN_PAR1_PATHWAY	NA	NA	NA	NA	NA	NA	99	-1.35086	0.100817	0.402753	1
REACTOME_ASSOCIATION_OF_TRIC_CCT_WITH_TARGET_PROTEINS_DURING_BIOSYNTHESIS	NA	NA	NA	NA	NA	NA	140	-1.25833	0.13369	0.474347	1
PID_HDAC_CLASSI_PATHWAY	NA	NA	NA	NA	NA	NA	222	-1.11919	0.244186	0.594556	1
PID_MAPKTRKPATHWAY	NA	NA	NA	NA	NA	NA	223	-1.11718	0.269333	0.597181	1
PID_IL4_2PATHWAY	NA	NA	NA	NA	NA	NA	103	-1.34465	0.0465116	0.401436	1
BIOCARTA_TOLL_PATHWAY	NA	NA	NA	NA	NA	NA	104	-1.34439	0.0867347	0.398236	1
KEGG_NICOTINATE_AND_NICOTINAMIDE_METABOLISM	NA	NA	NA	NA	NA	NA	105	-1.344	0.103275	0.395255	1
KEGG_COLORECTAL_CANCER	NA	NA	NA	NA	NA	NA	267	-1.04998	0.364672	0.670689	1
PID_LIS1PATHWAY	NA	NA	NA	NA	NA	NA	228	-1.10665	0.282238	0.613347	1
REACTOME_NUCLEOTIDE_BINDING_DOMAIN_LEUCINE_RICH_REPEAT_CONTAINING_RECEPTOR_NLR_SIGNALING_PATHWAYS	NA	NA	NA	NA	NA	NA	108	-1.33667	0.10137	0.400697	1
REACTOME_APOPTOSIS	NA	NA	NA	NA	NA	NA	230	-1.10475	0.232082	0.613195	1
BIOCARTA_IL2RB_PATHWAY	NA	NA	NA	NA	NA	NA	110	-1.33514	0.0733696	0.396647	1
PID_LYSOPHOSPHOLIPID_PATHWAY	NA	NA	NA	NA	NA	NA	111	-1.33509	0.0563798	0.393201	1
PID_TELOMERASEPATHWAY	NA	NA	NA	NA	NA	NA	112	-1.33386	0.0601093	0.392333	1
MIPS_SNF2H_COHESIN_NURD_COMPLEX	NA	NA	NA	NA	NA	NA	113	-1.33027	0.129442	0.396869	1
KEGG_ANTIGEN_PROCESSING_AND_PRESENTATION	NA	NA	NA	NA	NA	NA	114	-1.32966	0.0666667	0.394698	1
REACTOME_DAG_AND_IP3_SIGNALING	NA	NA	NA	NA	NA	NA	115	-1.31473	0.131234	0.425053	1
REACTOME_CD28_CO_STIMULATION	NA	NA	NA	NA	NA	NA	358	-0.93923	0.550761	0.766374	1
REACTOME_CHROMOSOME_MAINTENANCE	NA	NA	NA	NA	NA	NA	117	-1.31102	0.0759494	0.426752	1
MIPS_39S_RIBOSOMAL_SUBUNIT_MITOCHONDRIAL	NA	NA	NA	NA	NA	NA	118	-1.30683	0.088	0.433664	1
PID_ERBB1_DOWNSTREAM_PATHWAY	NA	NA	NA	NA	NA	NA	119	-1.30618	0.0434783	0.4317	1
PID_TNFPATHWAY	NA	NA	NA	NA	NA	NA	241	-1.09105	0.313514	0.622456	1
BIOCARTA_EGF_PATHWAY	NA	NA	NA	NA	NA	NA	121	-1.30292	0.120823	0.432273	1
PID_HEDGEHOG_GLIPATHWAY	NA	NA	NA	NA	NA	NA	243	-1.08905	0.301994	0.622763	1
PID_A6B1_A6B4_INTEGRIN_PATHWAY	NA	NA	NA	NA	NA	NA	365	-0.919578	0.570694	0.801362	1
ST_TUMOR_NECROSIS_FACTOR_PATHWAY	NA	NA	NA	NA	NA	NA	245	-1.08444	0.319149	0.630582	1
PID_ILK_PATHWAY	NA	NA	NA	NA	NA	NA	407	-0.864641	0.700495	0.842566	1
REACTOME_TAK1_ACTIVATES_NFKB_BY_PHOSPHORYLATION_AND_ACTIVATION_OF_IKKS_COMPLEX	NA	NA	NA	NA	NA	NA	247	-1.08173	0.334158	0.632992	1
PID_IL12_2PATHWAY	NA	NA	NA	NA	NA	NA	369	-0.910794	0.645533	0.815482	1
PID_IL12_STAT4PATHWAY	NA	NA	NA	NA	NA	NA	410	-0.857244	0.676136	0.852078	1
REACTOME_ERK_MAPK_TARGETS	NA	NA	NA	NA	NA	NA	371	-0.906365	0.590793	0.822281	1
BIOCARTA_PYK2_PATHWAY	NA	NA	NA	NA	NA	NA	291	-1.02525	0.4275	0.682038	1
REACTOME_DOWNSTREAM_TCR_SIGNALING	NA	NA	NA	NA	NA	NA	413	-0.854161	0.724675	0.85237	1
REACTOME_METABOLISM_OF_MRNA	NA	NA	NA	NA	NA	NA	253	-1.07119	0.231061	0.646968	1
PID_REG_GR_PATHWAY	NA	NA	NA	NA	NA	NA	375	-0.903612	0.670623	0.820419	1
PID_CASPASE_PATHWAY	NA	NA	NA	NA	NA	NA	134	-1.27543	0.106849	0.451752	1
PID_ERA_GENOMIC_PATHWAY	NA	NA	NA	NA	NA	NA	377	-0.90165	0.652661	0.820955	1
REACTOME_SCF_BETA_TRCP_MEDIATED_DEGRADATION_OF_EMI1	NA	NA	NA	NA	NA	NA	378	-0.899764	0.636364	0.823419	1
KEGG_MELANOGENESIS	NA	NA	NA	NA	NA	NA	379	-0.898604	0.661932	0.824122	1
REACTOME_SIGNALING_BY_CONSTITUTIVELY_ACTIVE_EGFR	NA	NA	NA	NA	NA	NA	380	-0.897265	0.579602	0.825238	1
BIOCARTA_TALL1_PATHWAY	NA	NA	NA	NA	NA	NA	260	-1.06381	0.380102	0.650012	1
REACTOME_RIP_MEDIATED_NFKB_ACTIVATION_VIA_DAI	NA	NA	NA	NA	NA	NA	301	-1.01126	0.45974	0.697069	1
PID_S1P_S1P1_PATHWAY	NA	NA	NA	NA	NA	NA	181	-1.18155	0.211735	0.542805	1
REACTOME_BOTULINUM_NEUROTOXICITY	NA	NA	NA	NA	NA	NA	384	-0.893558	0.625323	0.825684	1
BIOCARTA_TNFR2_PATHWAY	NA	NA	NA	NA	NA	NA	143	-1.2459	0.185819	0.49584	1
REACTOME_SIGNALING_BY_ILS	NA	NA	NA	NA	NA	NA	265	-1.05251	0.328221	0.66866	1
REACTOME_NGF_SIGNALLING_VIA_TRKA_FROM_THE_PLASMA_MEMBRANE	NA	NA	NA	NA	NA	NA	387	-0.889161	0.718033	0.82957	1
PID_AR_NONGENOMIC_PATHWAY	NA	NA	NA	NA	NA	NA	186	-1.17273	0.210983	0.551424	1
BIOCARTA_DC_PATHWAY	NA	NA	NA	NA	NA	NA	268	-1.04926	0.366667	0.670369	1
PID_GMCSF_PATHWAY	NA	NA	NA	NA	NA	NA	148	-1.23778	0.15407	0.500259	1
PID_FASPATHWAY	NA	NA	NA	NA	NA	NA	270	-1.04668	0.375	0.672719	1
KEGG_BLADDER_CANCER	NA	NA	NA	NA	NA	NA	432	-0.816973	0.795148	0.885876	1
BIOCARTA_VIP_PATHWAY	NA	NA	NA	NA	NA	NA	151	-1.2332	0.163212	0.501877	1
REACTOME_BETA_DEFENSINS	NA	NA	NA	NA	NA	NA	313	-0.99121	0.455422	0.725034	1
KEGG_PROGESTERONE_MEDIATED_OOCYTE_MATURATION	NA	NA	NA	NA	NA	NA	274	-1.0448	0.352273	0.668252	1
BIOCARTA_IL22BP_PATHWAY	NA	NA	NA	NA	NA	NA	396	-0.877409	0.611111	0.837172	1
KEGG_APOPTOSIS	NA	NA	NA	NA	NA	NA	195	-1.1634	0.158537	0.549905	1
NETPATH-EGFR1	NA	NA	NA	NA	NA	NA	317	-0.983064	0.532319	0.73869	1
KEGG_CHEMOKINE_SIGNALING_PATHWAY	NA	NA	NA	NA	NA	NA	157	-1.21983	0.0926641	0.516784	1
BIOCARTA_MITOCHONDRIA_PATHWAY	NA	NA	NA	NA	NA	NA	400	-0.873496	0.676845	0.837604	1
REACTOME_PYRUVATE_METABOLISM_AND_CITRIC_ACID_TCA_CYCLE	NA	NA	NA	NA	NA	NA	199	-1.1565	0.205128	0.556743	1
BIOCARTA_IL1R_PATHWAY	NA	NA	NA	NA	NA	NA	160	-1.21423	0.193955	0.521683	1
KEGG_FATTY_ACID_METABOLISM	NA	NA	NA	NA	NA	NA	443	-0.794557	0.78125	0.901091	1
REACTOME_AUTODEGRADATION_OF_THE_E3_UBIQUITIN_LIGASE_COP1	NA	NA	NA	NA	NA	NA	323	-0.974196	0.492918	0.749417	1
BIOCARTA_ERK5_PATHWAY	NA	NA	NA	NA	NA	NA	445	-0.787263	0.780362	0.908455	1
REACTOME_DESTABILIZATION_OF_MRNA_BY_TRISTETRAPROLIN_TTP	NA	NA	NA	NA	NA	NA	164	-1.20733	0.20197	0.526923	1
REACTOME_DESTABILIZATION_OF_MRNA_BY_KSRP	NA	NA	NA	NA	NA	NA	326	-0.970483	0.48855	0.752929	1
REACTOME_APOPTOTIC_EXECUTION_PHASE	NA	NA	NA	NA	NA	NA	408	-0.860575	0.725389	0.849348	1
ST_GAQ_PATHWAY	NA	NA	NA	NA	NA	NA	207	-1.14363	0.265625	0.569167	1
PID_TCPTP_PATHWAY	NA	NA	NA	NA	NA	NA	329	-0.965997	0.512821	0.758776	1
PID_P53DOWNSTREAMPATHWAY	NA	NA	NA	NA	NA	NA	169	-1.19892	0.109929	0.533563	1
REACTOME_TRAF6_MEDIATED_IRF7_ACTIVATION	NA	NA	NA	NA	NA	NA	210	-1.13932	0.245989	0.572012	1
REACTOME_THROMBOXANE_SIGNALLING_THROUGH_TP_RECEPTOR	NA	NA	NA	NA	NA	NA	332	-0.960326	0.512887	0.767608	1
KEGG_VIBRIO_CHOLERAE_INFECTION	NA	NA	NA	NA	NA	NA	414	-0.852251	0.712329	0.854351	1
KEGG_ALLOGRAFT_REJECTION	NA	NA	NA	NA	NA	NA	173	-1.19195	0.20178	0.539533	1
REACTOME_SIGNALING_BY_SCF_KIT	NA	NA	NA	NA	NA	NA	416	-0.84537	0.775385	0.864284	1
REACTOME_REGULATION_OF_APOPTOSIS	NA	NA	NA	NA	NA	NA	417	-0.84288	0.772222	0.86736	1
REACTOME_PRE_NOTCH_TRANSCRIPTION_AND_TRANSLATION	NA	NA	NA	NA	NA	NA	418	-0.839383	0.721105	0.872216	1
REACTOME_PROTEIN_FOLDING	NA	NA	NA	NA	NA	NA	217	-1.12266	0.240793	0.598832	1
REACTOME_SIGNALING_BY_FGFR_MUTANTS	NA	NA	NA	NA	NA	NA	299	-1.01664	0.429612	0.686706	1
PID_TRAIL_PATHWAY	NA	NA	NA	NA	NA	NA	179	-1.18429	0.235294	0.541664	1
NETPATH-B.CELL.RECEPTOR	NA	NA	NA	NA	NA	NA	220	-1.11956	0.135135	0.598997	1
NETPATH-IL9	NA	NA	NA	NA	NA	NA	463	-0.725756	0.86783	0.950903	1
PID_NCADHERINPATHWAY	NA	NA	NA	NA	NA	NA	182	-1.18094	0.218362	0.541361	1
SA_TRKA_RECEPTOR	NA	NA	NA	NA	NA	NA	304	-1.00703	0.437198	0.701614	1
REACTOME_DARPP_32_EVENTS	NA	NA	NA	NA	NA	NA	426	-0.824071	0.718274	0.885305	1
REACTOME_REGULATION_OF_IFNA_SIGNALING	NA	NA	NA	NA	NA	NA	306	-1.00459	0.456853	0.703928	1
REACTOME_CLASS_I_MHC_MEDIATED_ANTIGEN_PROCESSING_PRESENTATION	NA	NA	NA	NA	NA	NA	226	-1.11304	0.192913	0.600803	1
REACTOME_REGULATION_OF_WATER_BALANCE_BY_RENAL_AQUAPORINS	NA	NA	NA	NA	NA	NA	469	-0.682965	0.95288	0.976412	1
REACTOME_SCFSKP2_MEDIATED_DEGRADATION_OF_P27_P21	NA	NA	NA	NA	NA	NA	430	-0.818432	0.797814	0.887433	1
PID_RXR_VDR_PATHWAY	NA	NA	NA	NA	NA	NA	310	-0.999258	0.41769	0.709721	1
REACTOME_MAP_KINASE_ACTIVATION_IN_TLR_CASCADE	NA	NA	NA	NA	NA	NA	351	-0.945718	0.539326	0.76404	1
REACTOME_CROSS_PRESENTATION_OF_SOLUBLE_EXOGENOUS_ANTIGENS_ENDOSOMES	NA	NA	NA	NA	NA	NA	191	-1.16646	0.211429	0.553303	1
MIPS_KINASE_MATURATION_COMPLEX_1	NA	NA	NA	NA	NA	NA	232	-1.10078	0.321513	0.61911	1
KEGG_EPITHELIAL_CELL_SIGNALING_IN_HELICOBACTER_PYLORI_INFECTION	NA	NA	NA	NA	NA	NA	314	-0.99056	0.501458	0.724564	1
M_2.9_ERK_TRANSACTIVATION_CYTOSKELETAL_MAPK_JNK	NA	NA	NA	NA	NA	NA	194	-1.1652	0.133858	0.54803	1
BIOCARTA_TH1TH2_PATHWAY	NA	NA	NA	NA	NA	NA	235	-1.09797	0.311392	0.618806	1
PID_S1P_S1P3_PATHWAY	NA	NA	NA	NA	NA	NA	236	-1.09752	0.292929	0.61741	1
REACTOME_P53_INDEPENDENT_G1_S_DNA_DAMAGE_CHECKPOINT	NA	NA	NA	NA	NA	NA	318	-0.982055	0.471875	0.739123	1
REACTOME_P53_DEPENDENT_G1_DNA_DAMAGE_RESPONSE	NA	NA	NA	NA	NA	NA	319	-0.980955	0.494595	0.740065	1
REACTOME_FATTY_ACYL_COA_BIOSYNTHESIS	NA	NA	NA	NA	NA	NA	239	-1.09356	0.328537	0.620633	1
KEGG_ONE_CARBON_POOL_BY_FOLATE	NA	NA	NA	NA	NA	NA	361	-0.935141	0.523697	0.770357	1
REACTOME_APC_C_CDC20_MEDIATED_DEGRADATION_OF_MITOTIC_PROTEINS	NA	NA	NA	NA	NA	NA	362	-0.929526	0.630814	0.78237	1
REACTOME_TRAF6_MEDIATED_NFKB_ACTIVATION	NA	NA	NA	NA	NA	NA	242	-1.09083	0.320611	0.620532	1
REACTOME_NRAGE_SIGNALS_DEATH_THROUGH_JNK	NA	NA	NA	NA	NA	NA	485	-0.571385	0.997305	0.993821	1
BIOCARTA_P53_PATHWAY	NA	NA	NA	NA	NA	NA	446	-0.784303	0.726415	0.911012	1
REACTOME_DESTABILIZATION_OF_MRNA_BY_AUF1_HNRNP_D0	NA	NA	NA	NA	NA	NA	285	-1.03694	0.378667	0.664329	1
REACTOME_TRIGLYCERIDE_BIOSYNTHESIS	NA	NA	NA	NA	NA	NA	206	-1.14503	0.224868	0.568009	1
REACTOME_SIGNALING_BY_FGFR1_MUTANTS	NA	NA	NA	NA	NA	NA	368	-0.911166	0.559322	0.816785	1
REACTOME_ENDOSOMAL_SORTING_COMPLEX_REQUIRED_FOR_TRANSPORT_ESCRT	NA	NA	NA	NA	NA	NA	328	-0.96831	0.498694	0.754261	1
REACTOME_SEMA4D_INDUCED_CELL_MIGRATION_AND_GROWTH_CONE_COLLAPSE	NA	NA	NA	NA	NA	NA	209	-1.13967	0.290076	0.573922	1
PID_TRKRPATHWAY	NA	NA	NA	NA	NA	NA	411	-0.856524	0.706704	0.851458	1
REACTOME_INTRINSIC_PATHWAY_FOR_APOPTOSIS	NA	NA	NA	NA	NA	NA	372	-0.906124	0.619681	0.820698	1
REACTOME_SIGNALING_BY_FGFR	NA	NA	NA	NA	NA	NA	454	-0.751087	0.919753	0.94035	1
KEGG_O_GLYCAN_BIOSYNTHESIS	NA	NA	NA	NA	NA	NA	334	-0.957698	0.496259	0.769955	1
PID_CERAMIDE_PATHWAY	NA	NA	NA	NA	NA	NA	214	-1.12934	0.236467	0.588641	1
BIOCARTA_IL6_PATHWAY	NA	NA	NA	NA	NA	NA	215	-1.1257	0.295285	0.595826	1
KEGG_GLYCOSPHINGOLIPID_BIOSYNTHESIS_LACTO_AND_NEOLACTO_SERIES	NA	NA	NA	NA	NA	NA	458	-0.744499	0.863524	0.940126	1
REACTOME_FACTORS_INVOLVED_IN_MEGAKARYOCYTE_DEVELOPMENT_AND_PLATELET_PRODUCTION	NA	NA	NA	NA	NA	NA	391	-0.886062	0.710098	0.828207	1
REACTOME_NUCLEAR_EVENTS_KINASE_AND_TRANSCRIPTION_FACTOR_ACTIVATION	NA	NA	NA	NA	NA	NA	339	-0.952984	0.544715	0.771396	1
PID_P38ALPHABETAPATHWAY	NA	NA	NA	NA	NA	NA	219	-1.12035	0.29765	0.599533	1
KEGG_ENDOCYTOSIS	NA	NA	NA	NA	NA	NA	300	-1.01628	0.39313	0.685505	1
PID_TXA2PATHWAY	NA	NA	NA	NA	NA	NA	382	-0.895349	0.643258	0.825526	1
REACTOME_IL1_SIGNALING	NA	NA	NA	NA	NA	NA	343	-0.949571	0.52381	0.77125	1
REACTOME_MRNA_3_END_PROCESSING	NA	NA	NA	NA	NA	NA	344	-0.949476	0.531579	0.769249	1
REACTOME_SIGNALING_BY_FGFR1_FUSION_MUTANTS	NA	NA	NA	NA	NA	NA	224	-1.11594	0.316832	0.597856	1
KEGG_PROTEASOME	NA	NA	NA	NA	NA	NA	225	-1.11532	0.240331	0.596909	1
REACTOME_IL_RECEPTOR_SHC_SIGNALING	NA	NA	NA	NA	NA	NA	427	-0.821757	0.733167	0.887616	1
PID_IL27PATHWAY	NA	NA	NA	NA	NA	NA	307	-1.00208	0.452261	0.708489	1
PID_ERBB1_RECEPTOR_PROXIMAL_PATHWAY	NA	NA	NA	NA	NA	NA	349	-0.948142	0.546135	0.761911	1
REACTOME_CDK_MEDIATED_PHOSPHORYLATION_AND_REMOVAL_OF_CDC6	NA	NA	NA	NA	NA	NA	350	-0.946173	0.552408	0.765037	1
PID_ATF2_PATHWAY	NA	NA	NA	NA	NA	NA	444	-0.790138	0.840979	0.90601	1
REACTOME_CTLA4_INHIBITORY_SIGNALING	NA	NA	NA	NA	NA	NA	473	-0.66864	0.916456	0.978163	1
REACTOME_G_ALPHA_Z_SIGNALLING_EVENTS	NA	NA	NA	NA	NA	NA	393	-0.882821	0.605556	0.831284	1
KEGG_FC_GAMMA_R_MEDIATED_PHAGOCYTOSIS	NA	NA	NA	NA	NA	NA	354	-0.943455	0.557692	0.763612	1
REACTOME_TRIF_MEDIATED_TLR3_SIGNALING	NA	NA	NA	NA	NA	NA	234	-1.09994	0.254491	0.61613	1
PID_NECTIN_PATHWAY	NA	NA	NA	NA	NA	NA	315	-0.989841	0.44	0.72418	1
PID_EPHA2_FWDPATHWAY	NA	NA	NA	NA	NA	NA	316	-0.98963	0.460396	0.722467	1
REACTOME_GABA_RECEPTOR_ACTIVATION	NA	NA	NA	NA	NA	NA	438	-0.812265	0.79564	0.8819	1
BIOCARTA_GPCR_PATHWAY	NA	NA	NA	NA	NA	NA	238	-1.09359	0.298701	0.623176	1
PID_GLYPICAN_1PATHWAY	NA	NA	NA	NA	NA	NA	440	-0.806216	0.748705	0.888329	1
KEGG_JAK_STAT_SIGNALING_PATHWAY	NA	NA	NA	NA	NA	NA	320	-0.980913	0.496528	0.737875	1
REACTOME_SEMA4D_IN_SEMAPHORIN_SIGNALING	NA	NA	NA	NA	NA	NA	281	-1.04025	0.39418	0.664244	1
REACTOME_GLUCAGON_SIGNALING_IN_METABOLIC_REGULATION	NA	NA	NA	NA	NA	NA	483	-0.600326	0.979849	0.990145	1
MIPS_SIN3_ING1B_COMPLEX_II	NA	NA	NA	NA	NA	NA	336	-0.956592	0.517157	0.768411	1
REACTOME_ACTIVATION_OF_KAINATE_RECEPTORS_UPON_GLUTAMATE_BINDING	NA	NA	NA	NA	NA	NA	486	-0.550941	0.986702	0.99607	1
REACTOME_DEFENSINS	NA	NA	NA	NA	NA	NA	338	-0.954939	0.503759	0.768292	1
BIOCARTA_CHEMICAL_PATHWAY	NA	NA	NA	NA	NA	NA	447	-0.783531	0.786601	0.910186	1
PID_P75NTRPATHWAY	NA	NA	NA	NA	NA	NA	327	-0.969986	0.492625	0.752091	1
PID_INTEGRIN_A9B1_PATHWAY	NA	NA	NA	NA	NA	NA	489	-0.48902	0.997368	0.997166	1
PID_CD8TCRDOWNSTREAMPATHWAY	NA	NA	NA	NA	NA	NA	450	-0.771344	0.88102	0.921666	1
BIOCARTA_IL2_PATHWAY	NA	NA	NA	NA	NA	NA	330	-0.96255	0.496144	0.766145	1
PID_NFKAPPABCANONICALPATHWAY	NA	NA	NA	NA	NA	NA	412	-0.854426	0.685552	0.853878	1
REACTOME_ADP_SIGNALLING_THROUGH_P2RY12	NA	NA	NA	NA	NA	NA	452	-0.763203	0.77887	0.928716	1
PID_EPHRINBREVPATHWAY	NA	NA	NA	NA	NA	NA	374	-0.903925	0.574684	0.821765	1
REACTOME_ASSEMBLY_OF_THE_PRE_REPLICATIVE_COMPLEX	NA	NA	NA	NA	NA	NA	294	-1.01918	0.426966	0.691421	1
REACTOME_PHOSPHOLIPASE_C_MEDIATED_CASCADE	NA	NA	NA	NA	NA	NA	255	-1.06933	0.330578	0.647305	1
PID_RET_PATHWAY	NA	NA	NA	NA	NA	NA	269	-1.04835	0.373016	0.670801	1
REACTOME_SIGNALING_BY_WNT	NA	NA	NA	NA	NA	NA	431	-0.817082	0.855856	0.887742	1
REACTOME_METAL_ION_SLC_TRANSPORTERS	NA	NA	NA	NA	NA	NA	471	-0.678528	0.903148	0.975495	1
PID_CMYB_PATHWAY	NA	NA	NA	NA	NA	NA	420	-0.837653	0.815047	0.871532	1
MIPS_HCF_1_COMPLEX	NA	NA	NA	NA	NA	NA	340	-0.952771	0.505076	0.769598	1
REACTOME_IMMUNOREGULATORY_INTERACTIONS_BETWEEN_A_LYMPHOID_AND_A_NON_LYMPHOID_CELL	NA	NA	NA	NA	NA	NA	341	-0.950835	0.58457	0.772432	1
PID_PTP1BPATHWAY	NA	NA	NA	NA	NA	NA	423	-0.833441	0.765766	0.873581	1
ST_DIFFERENTIATION_PATHWAY_IN_PC12_CELLS	NA	NA	NA	NA	NA	NA	424	-0.82932	0.764228	0.879623	1
PID_MET_PATHWAY	NA	NA	NA	NA	NA	NA	264	-1.05259	0.349432	0.670955	1
SIG_PIP3_SIGNALING_IN_B_LYMPHOCYTES	NA	NA	NA	NA	NA	NA	386	-0.891243	0.65847	0.826821	1
REACTOME_PREFOLDIN_MEDIATED_TRANSFER_OF_SUBSTRATE_TO_CCT_TRIC	NA	NA	NA	NA	NA	NA	346	-0.949185	0.52551	0.765558	1
PID_HDAC_CLASSIII_PATHWAY	NA	NA	NA	NA	NA	NA	347	-0.949029	0.53866	0.763833	1
ST_GA12_PATHWAY	NA	NA	NA	NA	NA	NA	389	-0.886426	0.618919	0.831639	1
REACTOME_PYRIMIDINE_METABOLISM	NA	NA	NA	NA	NA	NA	402	-0.868668	0.674584	0.844125	1
REACTOME_SMOOTH_MUSCLE_CONTRACTION	NA	NA	NA	NA	NA	NA	484	-0.586441	0.97381	0.99222	1
REACTOME_TRANSPORT_OF_GLUCOSE_AND_OTHER_SUGARS_BILE_SALTS_AND_ORGANIC_ACIDS_METAL_IONS_AND_AMINE_COMPOUNDS	NA	NA	NA	NA	NA	NA	448	-0.781983	0.878049	0.910387	1
BIOCARTA_NTHI_PATHWAY	NA	NA	NA	NA	NA	NA	312	-0.994172	0.443299	0.719275	1
PID_AR_TF_PATHWAY	NA	NA	NA	NA	NA	NA	433	-0.816422	0.809524	0.884776	1
REACTOME_OPIOID_SIGNALLING	NA	NA	NA	NA	NA	NA	395	-0.88024	0.721557	0.832679	1
BIOCARTA_ETS_PATHWAY	NA	NA	NA	NA	NA	NA	359	-0.938654	0.533333	0.765741	1
BIOCARTA_STRESS_PATHWAY	NA	NA	NA	NA	NA	NA	356	-0.94167	0.53562	0.76408	1
REACTOME_THROMBIN_SIGNALLING_THROUGH_PROTEINASE_ACTIVATED_RECEPTORS_PARS	NA	NA	NA	NA	NA	NA	478	-0.635629	0.950125	0.986312	1
PID_FCER1PATHWAY	NA	NA	NA	NA	NA	NA	278	-1.04189	0.384615	0.666908	1
ST_ERK1_ERK2_MAPK_PATHWAY	NA	NA	NA	NA	NA	NA	376	-0.902342	0.577657	0.821482	1
REACTOME_GLUCOSE_METABOLISM	NA	NA	NA	NA	NA	NA	360	-0.936278	0.547278	0.76959	1
REACTOME_SIGNALING_BY_FGFR_IN_DISEASE	NA	NA	NA	NA	NA	NA	441	-0.802041	0.882353	0.893174	1
PID_ANGIOPOIETINRECEPTOR_PATHWAY	NA	NA	NA	NA	NA	NA	456	-0.749762	0.899135	0.937926	1
REACTOME_GABA_B_RECEPTOR_ACTIVATION	NA	NA	NA	NA	NA	NA	331	-0.961175	0.516209	0.767599	1
REACTOME_G_ALPHA_S_SIGNALLING_EVENTS	NA	NA	NA	NA	NA	NA	421	-0.834724	0.826625	0.875289	1
PID_CD40_PATHWAY	NA	NA	NA	NA	NA	NA	449	-0.778345	0.810888	0.913692	1
PID_IGF1_PATHWAY	NA	NA	NA	NA	NA	NA	406	-0.865164	0.693989	0.843594	1
REACTOME_DOWNSTREAM_SIGNALING_OF_ACTIVATED_FGFR	NA	NA	NA	NA	NA	NA	428	-0.820171	0.840979	0.888504	1
KEGG_SMALL_CELL_LUNG_CANCER	NA	NA	NA	NA	NA	NA	345	-0.949272	0.551622	0.767524	1
REACTOME_BASIGIN_INTERACTIONS	NA	NA	NA	NA	NA	NA	466	-0.716576	0.822917	0.954133	1
REACTOME_PLATELET_AGGREGATION_PLUG_FORMATION	NA	NA	NA	NA	NA	NA	436	-0.815212	0.757333	0.880789	1
PID_NFAT_TFPATHWAY	NA	NA	NA	NA	NA	NA	460	-0.731192	0.889785	0.951281	1
PID_VEGFR1_PATHWAY	NA	NA	NA	NA	NA	NA	470	-0.682852	0.899736	0.974421	1
PID_BARD1PATHWAY	NA	NA	NA	NA	NA	NA	475	-0.648588	0.951531	0.985878	1
REACTOME_CYTOSOLIC_TRNA_AMINOACYLATION	NA	NA	NA	NA	NA	NA	467	-0.705778	0.898438	0.962094	1
MIPS_EMERIN_COMPLEX_25	NA	NA	NA	NA	NA	NA	480	-0.626024	0.914141	0.986472	1
PID_HIF2PATHWAY	NA	NA	NA	NA	NA	NA	425	-0.82902	0.7525	0.878088	1
KEGG_P53_SIGNALING_PATHWAY	NA	NA	NA	NA	NA	NA	439	-0.807901	0.841176	0.88736	1
REACTOME_ADP_SIGNALLING_THROUGH_P2RY1	NA	NA	NA	NA	NA	NA	461	-0.73025	0.858974	0.95031	1
REACTOME_CHOLESTEROL_BIOSYNTHESIS	NA	NA	NA	NA	NA	NA	465	-0.718175	0.895561	0.954607	1
SA_G1_AND_S_PHASES	NA	NA	NA	NA	NA	NA	481	-0.619982	0.931204	0.987008	1
REACTOME_ACTIVATED_AMPK_STIMULATES_FATTY_ACID_OXIDATION_IN_MUSCLE	NA	NA	NA	NA	NA	NA	468	-0.684735	0.864662	0.97716	1
REACTOME_REGULATION_OF_ORNITHINE_DECARBOXYLASE_ODC	NA	NA	NA	NA	NA	NA	399	-0.874843	0.726287	0.836824	1
REACTOME_E2F_MEDIATED_REGULATION_OF_DNA_REPLICATION	NA	NA	NA	NA	NA	NA	477	-0.639866	0.947644	0.986244	1
REACTOME_SIGNALING_BY_ERBB2	NA	NA	NA	NA	NA	NA	451	-0.768878	0.936667	0.922939	1
